# Supplementary material for: ISG15 conjugation to proteins on nascent DNA mitigates DNA replication stress
Source: Nat Commun. 2022 Oct 10;13:5971. doi: 10.1038/s41467-022-33535-y (PMC9550767; doi:10.1038/s41467-022-33535-y)
Supplement: Supplementary file 3 — Supplementary Data 1 [file 41467_2022_33535_MOESM3_ESM.xlsx]

## Sheet: Enriched on nascent DNA 
Proteins enriched on nascent DNA in SV40 MEFS (log2 ratio of 0.5 or greater). Accompanies Figure 1D
Protein	Ratio H/L A	Ratio H/L B	Ratio H/L C	Mean	Mean log2	-log pValue		Heavy = Pulse
Apex2	13	13	13	13	3.70044	2.185		Light= Chase
Nbn	13	13	13	13	3.70044	2.72262		Proteins only in Heavy inputed ratio of 13
Thoc2	13	13	13	13	3.70044	2.43589
Blm	13	13	13	13	3.70044	2.34944
Zfp384	13	13	13	13	3.70044	3.84085
Cdc45	13	13	13	13	3.70044	2.50663
Nudt12	13	13	13	13	3.70044	0
Wdr48	13	13	13	13	3.70044	4.35744
Pms1	13	13	13	13	3.70044	2.04603
Exo1	13	13	13	13	3.70044	3.90792
Sart1	13	13	13	13	3.70044	2.08536
Parg	13	NaN	13	13	3.70044	1.87568
Rnf168	13	13	NaN	13	3.70044	3.9921
Ercc4	13	NaN	13	13	3.70044	1.36791
Casp3	13	NaN	13	13	3.70044	1.78988
Clspn	NaN	13	13	13	3.70044	0.986317
Dscc1	13	13	13	13	3.70044	5.56873
Fam111a	7.6586	12.944	15.119	11.9072	3.57376	3.01944
Pcna	7.7838	12.356	15.022	11.7206	3.55097	2.90101
Rfc1	6.3155	9.6056	10.508	8.8097	3.13909	3.52988
Lig1	5.9162	8.286	10.197	8.13307	3.0238	3.29144
Chaf1a	5.8195	9.3383	9.0241	8.06063	3.01089	2.36283
Paf	5.7017	7.1336	9.3247	7.38667	2.88492	2.97156
Atad5	5.2998	8.3659	8.1736	7.27977	2.86389	2.36153
Msh3	5.6367	7.6014	8.4525	7.2302	2.85404	3.07792
Rfc2	5.1282	8.1057	8.3378	7.19057	2.84611	3.2652
Wdhd1	5.5276	7.3672	8.4574	7.1174	2.83135	2.13093
Rfc3	5.2935	7.6758	8.0574	7.0089	2.80919	2.41352
Msh6	5.3746	7.1293	8.245	6.9163	2.79	3.2693
Usp1	4.4821	7.1397	8.6588	6.7602	2.75707	2.22452
Rfc4	4.9585	6.7807	8.404	6.7144	2.74726	3.13258
Msh2	4.9815	6.822	7.9369	6.58013	2.71812	2.9955
Rfc5	5.3738	6.927	7.1449	6.4819	2.69642	3.99866
Chaf1b	4.898	6.6383	7.161	6.23243	2.6398	2.97713
Fam178a	NaN	5.9438	6.4332	6.1885	2.62959	1.92391
Pold3	5.2669	6.2164	6.4955	5.99293	2.58326	2.95133
Pole	4.7988	5.3497	6.99	5.71283	2.51421	3.37304
Mlh1	4.9776	6.2886	NaN	5.6331	2.49393	0.93308
Pola1	4.211	5.5502	6.9293	5.5635	2.47599	3.30834
Tonsl	4.8533	NaN	6.1498	5.50155	2.45984	0.798218
Pold1	4.6367	5.4624	6.3301	5.4764	2.45323	3.97084
Rad50	2.8689	5.8707	5.8982	4.87927	2.28666	1.73244
Rnaseh2b	4.3222	5.3986	4.8939	4.87157	2.28439	0.952536
Prim2	4.9066	4.5261	5.0047	4.81247	2.26678	3.51347
Rpa1	3.9469	4.9158	5.3455	4.73607	2.24369	3.20695
Prim1	4.2995	4.8326	5.053	4.72837	2.24134	3.475
Dnmt1	3.7026	4.4125	5.7222	4.61243	2.20553	1.28746
Pola2	4.0856	3.6058	6.0973	4.59623	2.20045	1.93313
Rpa2	4.1179	4.5743	4.4579	4.38337	2.13204	2.46915
Lig3	3.3852	4.599	4.417	4.13373	2.04745	1.75992
Mre11a	3.2508	4.2682	4.2704	3.9298	1.97446	2.81819
Wiz	3.032	4.3142	3.7585	3.70157	1.88814	2.51256
Dnmt1	2.7337	3.9079	4.2347	3.62543	1.85815	2.57688
Pold2	3.2994	4.9331	2.0379	3.42347	1.77546	1.56644
Fen1	2.676	3.793	3.6808	3.38327	1.75842	2.51891
Supt16;Supt16h	2.7096	3.6559	3.7429	3.36947	1.75252	2.81375
Ssrp1	2.6878	3.531	3.7827	3.33383	1.73718	2.07978
Ehmt1	2.3611	4.2962	3.3212	3.32617	1.73386	2.24497
Rad18	2.6883	3.3287	3.7152	3.24407	1.6978	1.97693
Xrcc1	2.2116	3.0052	4.354	3.19027	1.67368	1.91091
Timeless	2.8548	3.1403	3.4394	3.14483	1.65298	3.81758
Brip1	2.8891	3.389	NaN	3.13905	1.65033	1.09611
Ehmt2	2.4412	3.5654	3.3353	3.11397	1.63875	1.96608
Usp7	2.6398	3.1076	3.3781	3.04183	1.60494	2.12163
Smarcad1	2.2445	3.4081	3.2828	2.97847	1.57457	1.30226
Brd4	2.5525	2.797	2.938	2.7625	1.46597	1.19488
Brd2	1.9348	2.7272	3.3411	2.6677	1.4156	0.844437
Pnkp	2.9421	2.3188	2.5999	2.62027	1.38971	1.09565
Baz1b	1.9929	2.8281	2.7054	2.5088	1.327	1.93864
Mcm10	2.1588	2.7647	2.4659	2.46313	1.30049	2.84866
Dhx16	1.9005	2.2185	3.2608	2.45993	1.29862	1.21942
Bard1	2.5983	2.435	2.3218	2.4517	1.29378	1.88051
Gtf2i	1.9769	2.6046	2.6325	2.40467	1.26584	2.0705
Cdyl	1.6816	3.0809	NaN	2.38125	1.25172	0.451426
Uhrf1	1.7856	2.3568	2.5427	2.22837	1.15599	2.21225
Elf2	1.7625	2.6716	NaN	2.21705	1.14864	1.09468
Trrap	1.6706	3.0718	1.7492	2.16387	1.11361	2.01728
Pias1	2.0062	2.1037	2.2516	2.1205	1.0844	1.28342
Smarca5	1.7912	2.2467	2.3127	2.11687	1.08193	1.91475
Trp53bp	2.0559	2.2544	2.0046	2.10497	1.0738	2.6326
Akap8	1.6576	NaN	2.3949	2.02625	1.01881	1.36178
Fancd2	2.0291	1.9386	2.0729	2.01353	1.00973	1.07718
Xrcc5	2.1388	1.6251	2.2726	2.01217	1.00875	0.869022
Chtf18	2.5664	2.6352	0.80145	2.00102	1.00073	0.413479
Tcf20	1.6956	2.5332	1.762	1.99693	0.997786	0.802869
Ctr9	1.9898	2.0608	1.8881	1.97957	0.985185	0.606885
Xrcc6	1.9127	1.7776	2.141	1.94377	0.958855	0.967021
Nacc1;Nacc2	1.5492	1.9106	2.304	1.92127	0.942058	0.436477
Racgap1	1.8287	2.0535	1.745	1.87573	0.907455	1.64577
Trim33	1.5993	2.08	1.9335	1.87093	0.903758	2.8304
Rbbp4	1.6706	1.9633	1.9524	1.8621	0.896931	0.864294
Brca1	1.4883	1.9988	2.0072	1.83143	0.872973	0.556602
Atad2	1.605	1.9981	1.8657	1.82293	0.866262	1.29842
Hmg20a	1.76	1.8749	NaN	1.81745	0.861916	0.710986
Fanci	1.6405	1.7244	2.0176	1.79417	0.843314	1.3911
Wrnip1	1.6863	1.9087	1.7803	1.79177	0.841383	0.360704
Nvl	1.6908	1.8547	1.8215	1.789	0.839153	1.38553
Fkbp5	1.7028	1.8396	1.8013	1.78123	0.832877	0.414531
Smchd1	1.564	1.9786	1.7673	1.76997	0.823722	1.61236
Csnk2a1	1.6099	1.7197	1.9772	1.76893	0.82288	1.12757
Phf14	1.5944	1.886	1.696	1.72547	0.786987	1.38138
Gatad2a	1.5198	1.885	1.7659	1.72357	0.785397	0.800681
Btaf1	1.6268	1.7828	1.7282	1.7126	0.776188	2.59786
Nfix	1.8382	1.8746	1.4126	1.70847	0.772702	1.00757
Mcm5	1.6255	1.6469	1.7949	1.6891	0.756255	1.07431
Mcm7	1.628	1.6118	1.8109	1.68357	0.751521	1.18216
Mcm2	1.6502	1.5373	1.8406	1.67603	0.745051	1.32034
Mcm3	1.6014	1.5971	1.7779	1.6588	0.73014	1.35749
Kdm3b	NaN	1.4352	1.8481	1.64165	0.715147	1.02264
Anp32a	1.707	1.549	1.657	1.63767	0.711642	0.920837
Prc1	1.2322	2.1482	1.5225	1.6343	0.708673	0.451858
Sart3	1.6407	1.6364	1.6226	1.63323	0.707731	0.469506
Mcm4	1.6057	1.5321	1.7525	1.6301	0.70496	1.29782
Mcm6	1.6361	1.4664	1.764	1.62217	0.697922	1.1565
Rnf40	1.3656	2.0213	1.4768	1.62123	0.697092	0.825929
Anp32e	1.6003	1.6292	1.5992	1.60957	0.686672	1.0131
Cfdp1	1.6387	1.434	1.712	1.5949	0.673466	0.830096
Rsf1	1.412	1.7115	1.632	1.58517	0.664635	1.20625
Wdr70	1.223	1.3956	2.1355	1.5847	0.66421	0.550957
Dis3	1.4094	1.6447	1.6731	1.57573	0.656023	1.06793
Isg15	1.668	1.5619	1.4908	1.57357	0.654038	3.15914
Rtf1	1.5591	1.6633	1.4623	1.56157	0.642994	0.317355
Chd8;Chd9;Chd6;Chd7	1.6888	1.5629	1.4011	1.55093	0.633137	0.391754
Pias4	1.4723	1.512	1.658	1.54743	0.629877	0.645297
Prkar1a	1.654	0.99657	1.9862	1.54559	0.628158	0.400297
Anln	1.3025	1.7151	1.6038	1.54047	0.623367	1.00589
Smc5	1.6172	1.4596	1.533	1.5366	0.619742	1.01353
Pus1	1.0621	1.8014	1.7283	1.5306	0.614097	0.228026
Gatad2b	1.3938	1.6831	1.4985	1.52513	0.608935	1.11487
E2F6	1.362	1.5873	1.6117	1.52033	0.604388	NA
Morc3	1.2228	1.6894	1.6446	1.51893	0.603059	0.934555
Xpo5	1.3351	1.5885	1.6304	1.518	0.602172	1.09068
Sbno1	1.5607	1.3604	1.623	1.5147	0.599032	1.40434
Trp53;Tp53	1.4133	1.5351	1.5796	1.50933	0.593911	0.639461
Ddx42	1.5516	1.4328	1.5299	1.50477	0.58954	0.338841
Mcmbp	1.5774	1.4084	1.5141	1.49997	0.58493	0.174566
Ncaph2	1.3686	1.4279	1.6865	1.49433	0.579502	0.235658
Ncaph	1.3606	1.3812	1.6992	1.48033	0.565922	1.13517
Uba2	1.5682	1.4229	1.4456	1.4789	0.564525	3.62754
Pml	1.4236	1.3952	1.593	1.4706	0.556405	3.08802
Mta1	1.4208	1.5858	1.4029	1.46983	0.555653	0.872548
Esr1	1.3201	1.6302	1.4535	1.46793	0.553786	0.348709
Prrx1;Prrx2;Shox2;Prrxl1;Esx1;Alx4;Alx3;Drgx;Phox2a;Phox2b;Otp;Alx1;Rax;Uncx;Arx	1.4115	1.4949	1.4768	1.46107	0.547022	1.99286
Dnajc7	1.2517	1.5088	1.6204	1.4603	0.546265	1.19756
Psmd5	1.3973	NaN	1.5223	1.4598	0.545771	0.185906
Foxk2;Foxk1	1.2191	NaN	1.6943	1.4567	0.542704	0.6103
Ctbp2	1.4033	1.4442	1.5182	1.45523	0.54125	0.840812
Kifc1;Kifc5b	1.4548	1.4469	1.4121	1.43793	0.523997	1.31356
Txnl1	1.4232	1.3546	1.525	1.43427	0.520313	0.3281
Ddx39;Ddx39a	1.4305	1.5565	1.313	1.43333	0.519374	0.675856
Cul3;mKIAA0617	1.5414	1.2339	1.5235	1.43293	0.518971	0.172464
Cmtr1	1.4179	1.3106	1.5529	1.42713	0.51312	0.712926
Vdac3	1.1778	1.8323	1.2698	1.42663	0.512615	0.752427
Kif4	1.2796	1.5634	1.4313	1.42477	0.510726	0.642551
Top2a	1.315	1.4255	1.5248	1.42177	0.507685	1.47582
Cul4b	1.4036	1.3778	1.4839	1.42177	0.507685	0.604823
Cdc73	1.3731	1.4895	1.4013	1.4213	0.507211	0.340453
Mta2	1.2321	1.5995	1.4219	1.41783	0.503688	1.01455
Umps	1.2522	NaN	1.5766	1.4144	0.50019	0.213453
Prpf31	1.2857	1.4483	1.5065	1.4135	0.499272	0.77079

## Sheet: GO Terms
GO terms for proteins enriched on nascent DNA. Accompanies Figure 1D
GOID	GO_term	Frequency	Genome frequency	P-value	Corrected P-value	Gene(s)
GO:0006259	DNA metabolic process	0.54375	0.0225515	2.01123e-100	2.2023e-97	Rpa2,Mcm3,Msh3,Nbn,Wiz,Gatad2b,Ehmt1,Rfc4,Mta1,Gatad2a,Msh2,Smarcad1,Mcm2,Fancd2,Ehmt2,Fam178a,Clspn,Pms1,Xrcc5,Pnkp,Wrnip1,Blm,Trp53,Usp7,Rnf168,Fanci,Mcm5,Nfix,Xrcc1,Mre11a,Uhrf1,Prim2,Fen1,Chtf18,Tonsl,Dscc1,Rad50,Rfc1,Apex2,Chaf1b,Smarca5,Supt16,Pold1
GO:0090304	nucleic acid metabolic process	0.80625	0.12443	1.49799e-87	1.6403e-84	Mcm3,Gatad2b,Tcf20,Mta1,Msh2,Nacc1,Smarcad1,Mcm2,Anp32a,Fam178a,Rnaseh2b,Pnkp,Esr1,Trp53,Rnf168,Ctbp2,Mcm5,Xrcc1,Mre11a,Fen1,Chtf18,Dscc1,Apex2,Chaf1b,Cul3,Smarca5,Supt16,Pold1,Akap8,Prim1,Atad5,Mcm4,Sbno1,Pold3,Cdc73,Top2a,Mcm6,Trim33,Foxk2,Prrx1,Sart3,S
GO:0006139	nucleobase, nucleoside, nucleotide and nucleic acid metabolic process	0.825	0.144483	1.11884e-83	1.22513e-80	Mcm3,Gatad2b,Tcf20,Mta1,Msh2,Nacc1,Smarcad1,Umps,Mcm2,Anp32a,Fam178a,Rnaseh2b,Pnkp,Esr1,Trp53,Rnf168,Ctbp2,Mcm5,Xrcc1,Mre11a,Fen1,Chtf18,Dscc1,Apex2,Chaf1b,Cul3,Smarca5,Supt16,Pold1,Akap8,Prim1,Atad5,Mcm4,Sbno1,Pold3,Cdc73,Top2a,Mcm6,Trim33,Foxk2,Prrx1,Sa
GO:0034641	cellular nitrogen compound metabolic process	0.825	0.155685	1.70752e-79	1.86974e-76	Mcm3,Gatad2b,Tcf20,Mta1,Msh2,Nacc1,Smarcad1,Umps,Mcm2,Anp32a,Fam178a,Rnaseh2b,Pnkp,Esr1,Trp53,Rnf168,Ctbp2,Mcm5,Xrcc1,Mre11a,Fen1,Chtf18,Dscc1,Apex2,Chaf1b,Cul3,Smarca5,Supt16,Pold1,Akap8,Prim1,Atad5,Mcm4,Sbno1,Pold3,Cdc73,Top2a,Mcm6,Trim33,Foxk2,Prrx1,Sa
GO:0006807	nitrogen compound metabolic process	0.825	0.159154	2.90894e-78	3.18529e-75	Mcm3,Gatad2b,Tcf20,Mta1,Msh2,Nacc1,Smarcad1,Umps,Mcm2,Anp32a,Fam178a,Rnaseh2b,Pnkp,Esr1,Trp53,Rnf168,Ctbp2,Mcm5,Xrcc1,Mre11a,Fen1,Chtf18,Dscc1,Apex2,Chaf1b,Cul3,Smarca5,Supt16,Pold1,Akap8,Prim1,Atad5,Mcm4,Sbno1,Pold3,Cdc73,Top2a,Mcm6,Trim33,Foxk2,Prrx1,Sa
GO:0044260	cellular macromolecule metabolic process	0.86875	0.203993	5.29763e-74	5.8009e-71	Mcm3,Gatad2b,Tcf20,Mta1,Msh2,Nacc1,Smarcad1,Txnl1,Mcm2,Anp32a,Fam178a,Uba2,Rnaseh2b,Pnkp,Esr1,Trp53,Rnf168,Ctbp2,Morc3,Mcm5,Xrcc1,Mre11a,Fkbp5,Fen1,Chtf18,Dscc1,Apex2,Chaf1b,Cul3,Smarca5,Supt16,Pold1,Akap8,Prim1,Dnajc7,Atad5,Mcm4,Sbno1,Pold3,Cdc73,Top2a,M
GO:0006974	response to DNA damage stimulus	0.40625	0.0180824	1.21431e-70	1.32966e-67	Rpa2,Msh3,Nbn,Mta1,Msh2,Smarcad1,Ddx39,Fancd2,Fam178a,Clspn,Pms1,Rnaseh2b,Xrcc5,Pnkp,Wrnip1,Blm,Trp53,Usp7,Rnf168,Fanci,Xrcc1,Mre11a,Uhrf1,Fen1,Tonsl,Rfc1,Apex2,Rad50,Chaf1b,Smarca5,Supt16,Pold1,Atad5,Lig3,Rpa1,Baz1b,Smc5,Pold3,Pole,Mcm10,Top2a,Exo1,Xrcc6
GO:0043170	macromolecule metabolic process	0.88125	0.229514	6.95917e-70	7.62029e-67	Mcm3,Gatad2b,Tcf20,Mta1,Msh2,Nacc1,Smarcad1,Txnl1,Mcm2,Anp32a,Fam178a,Uba2,Rnaseh2b,Pnkp,Esr1,Trp53,Rnf168,Ctbp2,Morc3,Mcm5,Xrcc1,Mre11a,Fkbp5,Fen1,Chtf18,Dscc1,Apex2,Chaf1b,Cul3,Smarca5,Supt16,Pold1,Akap8,Prim1,Dnajc7,Atad5,Mcm4,Sbno1,Pold3,Cdc73,Top2a,M
GO:0006281	DNA repair	0.35	0.0115845	9.88412e-68	1.08231e-64	Rpa2,Smc5,Baz1b,Msh3,Nbn,Pold3,Pole,Mta1,Msh2,Smarcad1,Fancd2,Exo1,Xrcc6,Fam178a,Clspn,Ssrp1,Pms1,Brip1,Wdr48,Xrcc5,Bard1,Pola1,Pnkp,Wrnip1,Blm,Trp53,Brca1,Usp7,Rnf168,Fanci,Rad18,Parg,Msh6,Lig1,Cul4b,Xrcc1,Mre11a,Uhrf1,Cdc45,Trrap,Mlh1,Fen1,Tonsl,Rfc1,Ap
GO:0044238	primary metabolic process	0.8875	0.261239	1.43307e-63	1.56921e-60	Mcm3,Gatad2b,Tcf20,Mta1,Msh2,Nacc1,Smarcad1,Umps,Txnl1,Mcm2,Anp32a,Fam178a,Uba2,Rnaseh2b,Pnkp,Esr1,Trp53,Rnf168,Ctbp2,Morc3,Mcm5,Xrcc1,Mre11a,Fkbp5,Fen1,Chtf18,Dscc1,Apex2,Chaf1b,Cul3,Smarca5,Supt16,Pold1,Akap8,Prim1,Dnajc7,Atad5,Mcm4,Sbno1,Pold3,Cdc73,To
GO:0044237	cellular metabolic process	0.8875	0.262592	2.90985e-63	3.18628e-60	Mcm3,Gatad2b,Tcf20,Mta1,Msh2,Nacc1,Smarcad1,Umps,Txnl1,Mcm2,Anp32a,Fam178a,Uba2,Rnaseh2b,Pnkp,Esr1,Trp53,Rnf168,Ctbp2,Morc3,Mcm5,Xrcc1,Mre11a,Fkbp5,Fen1,Chtf18,Dscc1,Apex2,Chaf1b,Cul3,Smarca5,Supt16,Pold1,Akap8,Prim1,Dnajc7,Atad5,Mcm4,Sbno1,Pold3,Cdc73,To
GO:0006260	DNA replication	0.30625	0.00843845	4.6482e-63	5.08978e-60	Rpa2,Rfc2,Mcm3,Rbbp4,Wiz,Pold3,Rfc4,Pole,Top2a,Mcm10,Mcm6,Mcm2,Ehmt2,Clspn,Ssrp1,Pola1,Pnkp,Mcmbp,Wrnip1,Blm,Trp53,Brca1,Rfc3,Rfc5,Mcm5,Nfix,Lig1,Pola2,Mre11a,Prim2,Pold2,Cdc45,Fen1,Chtf18,Tonsl,Dscc1,Rfc1,Rad50,Chaf1b,Mcm7,Supt16,Pold1,Fam111a,Prim1,Chaf
GO:0008152	metabolic process	0.9125	0.299521	7.51161e-61	8.22521e-58	Mcm3,Gatad2b,Tcf20,Mta1,Msh2,Nacc1,Smarcad1,Umps,Txnl1,Mcm2,Anp32a,Fam178a,Uba2,Rnaseh2b,Pnkp,Esr1,Trp53,Rnf168,Ctbp2,Morc3,Mcm5,Xrcc1,Mre11a,Fkbp5,Fen1,Chtf18,Dscc1,Apex2,Chaf1b,Cul3,Smarca5,Supt16,Pold1,Akap8,Prim1,Dnajc7,Atad5,Mcm4,Sbno1,Pold3,Cdc73,To
GO:0033554	cellular response to stress	0.425	0.0386052	4.38248e-53	4.79881e-50	Rpa2,Msh3,Nbn,Mta1,Msh2,Smarcad1,Txnl1,Ddx39,Fancd2,Ehmt2,Fam178a,Clspn,Pms1,Rnaseh2b,Xrcc5,Pnkp,Wrnip1,Blm,Trp53,Usp7,Rnf168,Fanci,Xrcc1,Mre11a,Uhrf1,Fen1,Tonsl,Rfc1,Apex2,Rad50,Chaf1b,Smarca5,Supt16,Pold1,Atad5,Lig3,Rpa1,Baz1b,Smc5,Pold3,Pole,Top2a,Mcm1
GO:0051276	chromosome organization	0.3625	0.0252271	3.69964e-51	4.0511e-48	Rpa2,Smc5,Baz1b,Rbbp4,Atad2,Msh3,Nbn,Hmg20a,Cdc73,Gatad2b,Ehmt1,Brd2,Top2a,Msh2,Smarcad1,Rsf1,Ctr9,Mcm2,Chd8,Fancd2,Xrcc6,Ehmt2,Ncaph2,Sart3,Fam178a,Anp32e,Mta2,Rnf40,Kdm3b,Xrcc5,Smchd1,Pnkp,Mcmbp,Blm,Trp53,Brca1,Rnf168,Msh6,Cul4b,Mre11a,Uhrf1,Wdhd1,Rtf1,
GO:0009987	cellular process	0.96875	0.445327	5.70427e-49	6.24618e-46	Mcm3,Gatad2b,Tcf20,Mta1,Msh2,Nacc1,Smarcad1,Umps,Txnl1,Mcm2,Anp32a,Fam178a,Uba2,Rnaseh2b,Pnkp,Esr1,Trp53,Rnf168,Ctbp2,Morc3,Mcm5,Xrcc1,Mre11a,Fkbp5,Fen1,Chtf18,Dscc1,Apex2,Kifc1,Chaf1b,Cul3,Smarca5,Supt16,Pold1,Vdac3,Akap8,Prim1,Dnajc7,Atad5,Mcm4,Sbno1,Po
GO:0034645	cellular macromolecule biosynthetic process	0.60625	0.119814	6.89192e-49	7.54666e-46	Rpa2,E2F6,Mcm3,Atad2,Wiz,Hmg20a,Gatad2b,Tcf20,Ehmt1,Rfc4,Pus1,Brd2,Mta1,Gatad2a,Nacc1,Ctr9,Mcm2,Anp32a,Fancd2,Ehmt2,Clspn,Kdm3b,Xrcc5,Pnkp,Esr1,Wrnip1,Blm,Trp53,Usp7,Rnf168,Ctbp2,Mcm5,Nfix,Mre11a,Uhrf1,Prim2,Brd4,Fen1,Chtf18,Tonsl,Dscc1,Rfc1,Rad50,Chaf1b,
GO:0009059	macromolecule biosynthetic process	0.60625	0.122607	5.44567e-48	5.96301e-45	Rpa2,E2F6,Mcm3,Atad2,Wiz,Hmg20a,Gatad2b,Tcf20,Ehmt1,Rfc4,Pus1,Brd2,Mta1,Gatad2a,Nacc1,Ctr9,Mcm2,Anp32a,Fancd2,Ehmt2,Clspn,Kdm3b,Xrcc5,Pnkp,Esr1,Wrnip1,Blm,Trp53,Usp7,Rnf168,Ctbp2,Mcm5,Nfix,Mre11a,Uhrf1,Prim2,Brd4,Fen1,Chtf18,Tonsl,Dscc1,Rfc1,Rad50,Chaf1b,
GO:0007049	cell cycle	0.3875	0.0394872	5.97199e-45	6.53933e-42	Rpa2,Smc5,E2F6,Mcm3,Rbbp4,Msh3,Nbn,Wiz,Cdc73,Pole,Top2a,Mcm6,Msh2,Smarcad1,Mcm2,Fancd2,Exo1,Ehmt2,Clspn,Fam178a,Rnaseh2b,Xrcc5,Esr1,Mcmbp,Anln,Blm,Trp53,Brca1,Prc1,Casp3,Fanci,Kif4,Msh6,Mcm5,Lig1,Pias1,Cul4b,Mre11a,Uhrf1,Cdc45,Mlh1,Brd4,Trrap,Ncaph,Chtf18
GO:0006261	DNA-dependent DNA replication	0.1875	0.00329305	7.81861e-45	8.56137e-42	Rfc2,Mcm3,Mcm5,Wiz,Pold3,Mre11a,Pola2,Pold2,Prim2,Rfc4,Top2a,Mcm10,Cdc45,Mcm6,Fen1,Mcm2,Tonsl,Clspn,Mcm7,Pola1,Pold1,Prim1,Mcmbp,Wrnip1,Pcna,Blm,Rfc3,Mcm4,Rfc5,Lig3,
GO:0044249	cellular biosynthetic process	0.6125	0.148158	1.10016e-41	1.20468e-38	Rpa2,E2F6,Mcm3,Atad2,Wiz,Hmg20a,Gatad2b,Tcf20,Ehmt1,Rfc4,Pus1,Brd2,Mta1,Gatad2a,Nacc1,Umps,Ctr9,Mcm2,Anp32a,Fancd2,Ehmt2,Clspn,Kdm3b,Xrcc5,Pnkp,Esr1,Wrnip1,Blm,Trp53,Usp7,Rnf168,Ctbp2,Mcm5,Nfix,Mre11a,Uhrf1,Prim2,Brd4,Fen1,Chtf18,Tonsl,Dscc1,Rfc1,Rad50,Ch
GO:0009058	biosynthetic process	0.6125	0.15151	7.93611e-41	8.69004e-38	Rpa2,E2F6,Mcm3,Atad2,Wiz,Hmg20a,Gatad2b,Tcf20,Ehmt1,Rfc4,Pus1,Brd2,Mta1,Gatad2a,Nacc1,Umps,Ctr9,Mcm2,Anp32a,Fancd2,Ehmt2,Clspn,Kdm3b,Xrcc5,Pnkp,Esr1,Wrnip1,Blm,Trp53,Usp7,Rnf168,Ctbp2,Mcm5,Nfix,Mre11a,Uhrf1,Prim2,Brd4,Fen1,Chtf18,Tonsl,Dscc1,Rfc1,Rad50,Ch
GO:0060255	regulation of macromolecule metabolic process	0.5875	0.142719	3.00757e-39	3.29329e-36	Rpa2,E2F6,Atad2,Msh3,Nbn,Xpo5,Wiz,Hmg20a,Gatad2b,Tcf20,Ehmt1,Pus1,Brd2,Mta1,Gatad2a,Msh2,Nacc1,Smarcad1,Ctr9,Ddx39,Anp32a,Fancd2,Ehmt2,Clspn,Rnaseh2b,Kdm3b,Xrcc5,Pnkp,Esr1,Wrnip1,Blm,Trp53,Usp7,Rnf168,Ctbp2,Morc3,Fanci,Nfix,Mre11a,Uhrf1,Prkar1a,Brd4,Dscc1
GO:0019222	regulation of metabolic process	0.61875	0.167622	6.66507e-38	7.29825e-35	Rpa2,E2F6,Atad2,Msh3,Nbn,Xpo5,Nvl,Wiz,Hmg20a,Gatad2b,Tcf20,Ehmt1,Pus1,Brd2,Mta1,Gatad2a,Msh2,Nacc1,Smarcad1,Ctr9,Ddx39,Anp32a,Fancd2,Ehmt2,Clspn,Anp32e,Rnaseh2b,Kdm3b,Xrcc5,Pnkp,Esr1,Wrnip1,Blm,Trp53,Usp7,Rnf168,Ctbp2,Morc3,Fanci,Nfix,Mre11a,Uhrf1,Prkar1a
GO:0019219	regulation of nucleobase, nucleoside, nucleotide and nucleic acid metabolic process	0.5125	0.10673	8.78686e-38	9.62161e-35	Rpa2,E2F6,Atad2,Msh3,Nbn,Wiz,Hmg20a,Gatad2b,Tcf20,Ehmt1,Pus1,Brd2,Mta1,Gatad2a,Msh2,Nacc1,Smarcad1,Ctr9,Anp32a,Fancd2,Ehmt2,Clspn,Kdm3b,Xrcc5,Pnkp,Esr1,Wrnip1,Blm,Trp53,Usp7,Rnf168,Ctbp2,Nfix,Mre11a,Uhrf1,Brd4,Dscc1,Rfc1,Rad50,Chaf1b,Cul3,Smarca5,Supt16,A
GO:0051171	regulation of nitrogen compound metabolic process	0.5125	0.107994	2.09517e-37	2.29421e-34	Rpa2,E2F6,Atad2,Msh3,Nbn,Wiz,Hmg20a,Gatad2b,Tcf20,Ehmt1,Pus1,Brd2,Mta1,Gatad2a,Msh2,Nacc1,Smarcad1,Ctr9,Anp32a,Fancd2,Ehmt2,Clspn,Kdm3b,Xrcc5,Pnkp,Esr1,Wrnip1,Blm,Trp53,Usp7,Rnf168,Ctbp2,Nfix,Mre11a,Uhrf1,Brd4,Dscc1,Rfc1,Rad50,Chaf1b,Cul3,Smarca5,Supt16,A
GO:0006950	response to stress	0.45	0.0862368	1.25345e-34	1.37252e-31	Rpa2,Msh3,Nbn,Mta1,Msh2,Smarcad1,Txnl1,Ddx39,Fancd2,Ehmt2,Fam178a,Clspn,Pms1,Rnaseh2b,Xrcc5,Pnkp,Esr1,Wrnip1,Blm,Trp53,Usp7,Rnf168,Fanci,Xrcc1,Mre11a,Uhrf1,Fen1,Tonsl,Rfc1,Apex2,Rad50,Chaf1b,Smarca5,Supt16,Pold1,Vdac3,Akap8,Atad5,Lig3,Rpa1,Baz1b,Smc5,Pold
GO:0080090	regulation of primary metabolic process	0.55	0.14066	2.94931e-34	3.2295e-31	Rpa2,E2F6,Atad2,Msh3,Nbn,Wiz,Hmg20a,Gatad2b,Tcf20,Ehmt1,Pus1,Brd2,Mta1,Gatad2a,Msh2,Nacc1,Smarcad1,Ctr9,Anp32a,Fancd2,Ehmt2,Clspn,Kdm3b,Xrcc5,Pnkp,Esr1,Wrnip1,Blm,Trp53,Usp7,Rnf168,Ctbp2,Fanci,Nfix,Mre11a,Uhrf1,Prkar1a,Brd4,Dscc1,Rfc1,Rad50,Chaf1b,Cul3,Sm
GO:0031323	regulation of cellular metabolic process	0.55	0.145394	3.78617e-33	4.14586e-30	Rpa2,E2F6,Atad2,Msh3,Nbn,Wiz,Hmg20a,Gatad2b,Tcf20,Ehmt1,Pus1,Brd2,Mta1,Gatad2a,Msh2,Nacc1,Smarcad1,Ctr9,Anp32a,Fancd2,Ehmt2,Clspn,Kdm3b,Xrcc5,Pnkp,Esr1,Wrnip1,Blm,Trp53,Usp7,Rnf168,Ctbp2,Fanci,Nfix,Mre11a,Uhrf1,Prkar1a,Brd4,Dscc1,Rfc1,Rad50,Chaf1b,Cul3,Sm
GO:0006302	double-strand break repair	0.15625	0.00426333	3.75502e-32	4.11175e-29	Rpa2,Smc5,Baz1b,Lig1,Nbn,Mre11a,Mta1,Cdc45,Msh2,Mlh1,Smarcad1,Tonsl,Xrcc6,Rad50,Smarca5,Wdr48,Xrcc5,Pola1,Ercc4,Blm,Trp53,Brca1,Rnf168,Lig3,Rpa1,
GO:0006996	organelle organization	0.41875	0.0818559	2.41995e-31	2.64985e-28	Rpa2,Atad2,Msh3,Nbn,Hmg20a,Gatad2b,Ehmt1,Brd2,Msh2,Smarcad1,Ctr9,Mcm2,Fancd2,Ehmt2,Fam178a,Anp32e,Kdm3b,Xrcc5,Pnkp,Esr1,Anln,Blm,Trp53,Rnf168,Mre11a,Uhrf1,Prkar1a,Wdhd1,Brd4,Dscc1,Rad50,Kifc1,Chaf1b,Cul3,Smarca5,Akap8,Lig3,Rpa1,Baz1b,Smc5,Rbbp4,Cdc73,Top2
GO:0022402	cell cycle process	0.275	0.0280203	3.2832e-31	3.5951e-28	Rpa2,Smc5,E2F6,Msh3,Nbn,Wiz,Cdc73,Pole,Top2a,Msh2,Smarcad1,Fancd2,Ehmt2,Clspn,Fam178a,Rnaseh2b,Xrcc5,Esr1,Mcmbp,Anln,Blm,Trp53,Brca1,Fanci,Kif4,Msh6,Pias1,Mre11a,Mlh1,Brd4,Trrap,Ncaph,Chtf18,Dscc1,Rad50,Kifc1,Cul3,Csnk2a1,Pml,Timeless,Ercc4,Akap8,Racgap1,
GO:0006310	DNA recombination	0.16875	0.00620388	5.43173e-31	5.94775e-28	Rad18,Rpa2,Smc5,Msh6,Lig1,Msh3,Nbn,Top2a,Cdc45,Msh2,Mlh1,Smarcad1,Chtf18,Exo1,Tonsl,Xrcc6,Apex2,Rad50,Wdr48,Xrcc5,Ercc4,Blm,Brca1,Atad5,Lig3,Rnf168,Rpa1,
GO:0016070	RNA metabolic process	0.475	0.111523	6.02503e-31	6.59741e-28	E2F6,Dis3,Atad2,Sart1,Hmg20a,Gatad2b,Tcf20,Ehmt1,Pus1,Brd2,Mta1,Gatad2a,Nacc1,Ctr9,Ddx39,Anp32a,Fancd2,Ehmt2,Rnaseh2b,Kdm3b,Xrcc5,Esr1,Blm,Trp53,Usp7,Rnf168,Ctbp2,Nfix,Prim2,Uhrf1,Wdhd1,Brd4,Fen1,Rfc1,Ddx42,Chaf1b,Prpf31,Cul3,Smarca5,Supt16,Akap8,Prim1,Sb
GO:0051052	regulation of DNA metabolic process	0.175	0.00840904	8.76047e-29	9.59271e-26	Rad18,Rpa2,Parg,Msh6,Msh3,Nbn,Wiz,Mre11a,Msh2,Mlh1,Smarcad1,Dnmt1,Ehmt2,Dscc1,Clspn,Usp1,Rad50,Pml,Pnkp,Ercc4,Wrnip1,Pcna,Blm,Trp53,Brca1,Atad5,Lig3,Rnf168,
GO:0022403	cell cycle phase	0.2375	0.0214636	9.47083e-29	1.03706e-25	Rpa2,Smc5,E2F6,Msh3,Nbn,Wiz,Cdc73,Pole,Top2a,Msh2,Fancd2,Ehmt2,Fam178a,Rnaseh2b,Xrcc5,Esr1,Mcmbp,Anln,Blm,Trp53,Fanci,Kif4,Msh6,Pias1,Mre11a,Mlh1,Brd4,Ncaph,Chtf18,Dscc1,Rad50,Cul3,Pml,Timeless,Ercc4,Akap8,Racgap1,Rpa1,
GO:2000112	regulation of cellular macromolecule biosynthetic process	0.425	0.096704	6.2956e-28	6.89369e-25	E2F6,Atad2,Wiz,Hmg20a,Gatad2b,Tcf20,Ehmt1,Pus1,Brd2,Mta1,Gatad2a,Nacc1,Ctr9,Anp32a,Fancd2,Ehmt2,Clspn,Kdm3b,Xrcc5,Pnkp,Esr1,Wrnip1,Blm,Trp53,Usp7,Rnf168,Ctbp2,Nfix,Mre11a,Uhrf1,Brd4,Dscc1,Rfc1,Chaf1b,Cul3,Supt16,Smarca5,Akap8,Lig3,Sbno1,Baz1b,Rbbp4,Cdc73,
GO:0071841	cellular component organization or biogenesis at cellular level	0.475	0.125459	1.38777e-27	1.5196e-24	Rpa2,Dis3,Atad2,Msh3,Sart1,Nbn,Nvl,Hmg20a,Gatad2b,Ehmt1,Brd2,Msh2,Smarcad1,Ctr9,Mcm2,Psmd5,Fancd2,Ehmt2,Fam178a,Anp32e,Kdm3b,Xrcc5,Pnkp,Esr1,Anln,Blm,Trp53,Rnf168,Mre11a,Uhrf1,Prkar1a,Wdhd1,Brd4,Dscc1,Rad50,Kifc1,Chaf1b,Prpf31,Cul3,Smarca5,Akap8,Lig3,Rpa1
GO:0045934	negative regulation of nucleobase, nucleoside, nucleotide and nucleic acid metabolic process	0.275	0.0346947	2.22907e-27	2.44083e-24	Atad2,Msh3,Hmg20a,Cdc73,Gatad2b,Ehmt1,Gatad2a,Msh2,Nacc1,Rsf1,Ctr9,Prrx1,Chd8,Xrcc6,Ehmt2,Clspn,Mta2,Xrcc5,Esr1,Pias4,Blm,Trp53,Brca1,Rnf168,Ctbp2,Rad18,Msh6,Nfix,Pias1,Mre11a,Uhrf1,Cdc45,Rtf1,Mlh1,Dnmt1,Phf14,Rfc1,Cul3,Smarca5,Pml,Timeless,Ercc4,Pcna,Lig
GO:0010556	regulation of macromolecule biosynthetic process	0.425	0.0991444	2.73819e-27	2.99832e-24	E2F6,Atad2,Wiz,Hmg20a,Gatad2b,Tcf20,Ehmt1,Pus1,Brd2,Mta1,Gatad2a,Nacc1,Ctr9,Anp32a,Fancd2,Ehmt2,Clspn,Kdm3b,Xrcc5,Pnkp,Esr1,Wrnip1,Blm,Trp53,Usp7,Rnf168,Ctbp2,Nfix,Mre11a,Uhrf1,Brd4,Dscc1,Rfc1,Chaf1b,Cul3,Supt16,Smarca5,Akap8,Lig3,Sbno1,Baz1b,Rbbp4,Cdc73,
GO:0051172	negative regulation of nitrogen compound metabolic process	0.275	0.0351063	3.60485e-27	3.94731e-24	Atad2,Msh3,Hmg20a,Cdc73,Gatad2b,Ehmt1,Gatad2a,Msh2,Nacc1,Rsf1,Ctr9,Prrx1,Chd8,Xrcc6,Ehmt2,Clspn,Mta2,Xrcc5,Esr1,Pias4,Blm,Trp53,Brca1,Rnf168,Ctbp2,Rad18,Msh6,Nfix,Pias1,Mre11a,Uhrf1,Cdc45,Rtf1,Mlh1,Dnmt1,Phf14,Rfc1,Cul3,Smarca5,Pml,Timeless,Ercc4,Pcna,Lig
GO:0071842	cellular component organization at cellular level	0.4625	0.120667	4.82595e-27	5.28441e-24	Rpa2,Atad2,Msh3,Sart1,Nbn,Hmg20a,Gatad2b,Ehmt1,Brd2,Msh2,Smarcad1,Ctr9,Mcm2,Psmd5,Fancd2,Ehmt2,Fam178a,Anp32e,Kdm3b,Xrcc5,Pnkp,Esr1,Anln,Blm,Trp53,Rnf168,Mre11a,Uhrf1,Prkar1a,Wdhd1,Brd4,Dscc1,Rad50,Kifc1,Chaf1b,Prpf31,Cul3,Smarca5,Akap8,Lig3,Rpa1,Baz1b,Sm
GO:0010467	gene expression	0.49375	0.141219	1.33374e-26	1.46044e-23	E2F6,Dis3,Atad2,Sart1,Xpo5,Wiz,Hmg20a,Gatad2b,Tcf20,Ehmt1,Pus1,Brd2,Mta1,Gatad2a,Nacc1,Ctr9,Ddx39,Anp32a,Fancd2,Ehmt2,Rnaseh2b,Kdm3b,Xrcc5,Esr1,Blm,Trp53,Usp7,Rnf168,Ctbp2,Morc3,Nfix,Prim2,Uhrf1,Wdhd1,Brd4,Rfc1,Chaf1b,Prpf31,Cul3,Smarca5,Supt16,Akap8,Prim
GO:0006351	transcription, DNA-dependent	0.39375	0.0894417	1.25818e-25	1.37771e-22	Baz1b,E2F6,Rbbp4,Atad2,Hmg20a,Cdc73,Gatad2b,Tcf20,Ehmt1,Pus1,Brd2,Top2a,Mta1,Gatad2a,Trim33,Nacc1,Foxk2,Rsf1,Ctr9,Prrx1,Chd8,Anp32a,Fancd2,Xrcc6,Ehmt2,Ssrp1,Mta2,Zfp384,Brip1,Kdm3b,Xrcc5,Cdyl,Esr1,Pias4,Blm,Trp53,Brca1,Usp7,Rnf168,Ctbp2,Nfix,Pias1,Prim2,U
GO:0006325	chromatin organization	0.20625	0.0177884	1.34424e-25	1.47195e-22	Baz1b,Rbbp4,Atad2,Hmg20a,Cdc73,Gatad2b,Ehmt1,Brd2,Smarcad1,Rsf1,Ctr9,Mcm2,Chd8,Ehmt2,Sart3,Anp32e,Mta2,Rnf40,Kdm3b,Trp53,Brca1,Rnf168,Cul4b,Uhrf1,Wdhd1,Brd4,Trrap,Rtf1,Dnmt1,Chaf1b,Smarca5,Akap8,Chaf1a,
GO:0032774	RNA biosynthetic process	0.39375	0.0896769	1.45134e-25	1.58922e-22	Baz1b,E2F6,Rbbp4,Atad2,Hmg20a,Cdc73,Gatad2b,Tcf20,Ehmt1,Pus1,Brd2,Top2a,Mta1,Gatad2a,Trim33,Nacc1,Foxk2,Rsf1,Ctr9,Prrx1,Chd8,Anp32a,Fancd2,Xrcc6,Ehmt2,Ssrp1,Mta2,Zfp384,Brip1,Kdm3b,Xrcc5,Cdyl,Esr1,Pias4,Blm,Trp53,Brca1,Usp7,Rnf168,Ctbp2,Nfix,Pias1,Prim2,U
GO:0031326	regulation of cellular biosynthetic process	0.425	0.106142	1.47347e-25	1.61345e-22	E2F6,Atad2,Wiz,Hmg20a,Gatad2b,Tcf20,Ehmt1,Pus1,Brd2,Mta1,Gatad2a,Nacc1,Ctr9,Anp32a,Fancd2,Ehmt2,Clspn,Kdm3b,Xrcc5,Pnkp,Esr1,Wrnip1,Blm,Trp53,Usp7,Rnf168,Ctbp2,Nfix,Mre11a,Uhrf1,Brd4,Dscc1,Rfc1,Chaf1b,Cul3,Supt16,Smarca5,Akap8,Lig3,Sbno1,Baz1b,Rbbp4,Cdc73,
GO:0009889	regulation of biosynthetic process	0.425	0.107436	2.97315e-25	3.2556e-22	E2F6,Atad2,Wiz,Hmg20a,Gatad2b,Tcf20,Ehmt1,Pus1,Brd2,Mta1,Gatad2a,Nacc1,Ctr9,Anp32a,Fancd2,Ehmt2,Clspn,Kdm3b,Xrcc5,Pnkp,Esr1,Wrnip1,Blm,Trp53,Usp7,Rnf168,Ctbp2,Nfix,Mre11a,Uhrf1,Brd4,Dscc1,Rfc1,Chaf1b,Cul3,Supt16,Smarca5,Akap8,Lig3,Sbno1,Baz1b,Rbbp4,Cdc73,
GO:0071103	DNA conformation change	0.1375	0.00535121	8.02053e-25	8.78248e-22	Rbbp4,Nbn,Mre11a,Brd2,Top2a,Mcm6,Rsf1,Ncaph,Mcm2,Xrcc6,Ncaph2,Rad50,Sart3,Chaf1b,Mcm7,Smarca5,Mta2,Xrcc5,Akap8,Chaf1a,Trp53,Mcm4,
GO:0010468	regulation of gene expression	0.43125	0.113228	1.00685e-24	1.1025e-21	E2F6,Atad2,Xpo5,Wiz,Hmg20a,Gatad2b,Tcf20,Ehmt1,Pus1,Brd2,Mta1,Gatad2a,Nacc1,Ctr9,Ddx39,Anp32a,Fancd2,Ehmt2,Rnaseh2b,Kdm3b,Xrcc5,Esr1,Blm,Trp53,Usp7,Rnf168,Ctbp2,Morc3,Nfix,Uhrf1,Brd4,Rfc1,Chaf1b,Cul3,Supt16,Smarca5,Akap8,Sbno1,Baz1b,Rbbp4,Cdc73,Top2a,Thoc
GO:0050789	regulation of biological process	0.7	0.309076	1.18203e-24	1.29432e-21	Rpa2,E2F6,Atad2,Msh3,Sart1,Nbn,Xpo5,Nvl,Wiz,Hmg20a,Gatad2b,Tcf20,Ehmt1,Pus1,Brd2,Mta1,Gatad2a,Msh2,Nacc1,Smarcad1,Ctr9,Txnl1,Ddx39,Anp32a,Fancd2,Ehmt2,Fam178a,Clspn,Anp32e,Rnaseh2b,Kdm3b,Xrcc5,Pnkp,Esr1,Wrnip1,Blm,Trp53,Usp7,Rnf168,Ctbp2,Morc3,Fanci,Nfix,
GO:0006355	regulation of transcription, DNA-dependent	0.38125	0.0872365	1.51696e-24	1.66107e-21	Baz1b,E2F6,Rbbp4,Atad2,Hmg20a,Cdc73,Gatad2b,Tcf20,Ehmt1,Pus1,Brd2,Top2a,Mta1,Gatad2a,Trim33,Nacc1,Foxk2,Rsf1,Ctr9,Prrx1,Chd8,Anp32a,Fancd2,Xrcc6,Ehmt2,Ssrp1,Mta2,Zfp384,Brip1,Kdm3b,Xrcc5,Cdyl,Esr1,Pias4,Blm,Trp53,Brca1,Rnf168,Usp7,Ctbp2,Nfix,Pias1,Uhrf1,C
GO:0065007	biological regulation	0.7125	0.324248	3.48908e-24	3.82055e-21	Rpa2,E2F6,Atad2,Msh3,Sart1,Nbn,Xpo5,Nvl,Wiz,Hmg20a,Gatad2b,Tcf20,Ehmt1,Pus1,Brd2,Mta1,Gatad2a,Msh2,Nacc1,Smarcad1,Ctr9,Txnl1,Ddx39,Anp32a,Fancd2,Ehmt2,Fam178a,Clspn,Anp32e,Rnaseh2b,Kdm3b,Xrcc5,Pnkp,Esr1,Wrnip1,Blm,Trp53,Usp7,Rnf168,Ctbp2,Morc3,Fanci,Btaf1
GO:0010605	negative regulation of macromolecule metabolic process	0.3	0.0513657	3.54813e-24	3.8852e-21	Atad2,Msh3,Xpo5,Hmg20a,Cdc73,Gatad2b,Ehmt1,Gatad2a,Msh2,Nacc1,Rsf1,Ctr9,Prrx1,Chd8,Xrcc6,Ehmt2,Clspn,Mta2,Brip1,Rnaseh2b,Xrcc5,Esr1,Pias4,Blm,Trp53,Brca1,Rnf168,Ctbp2,Rad18,Msh6,Nfix,Pias1,Mre11a,Uhrf1,Cdc45,Rtf1,Mlh1,Dnmt1,Phf14,Isg15,Rfc1,Cul3,Smarca5,P
GO:0071840	cellular component organization or biogenesis	0.49375	0.156008	9.44267e-24	1.03397e-20	Rpa2,Dis3,Atad2,Msh3,Sart1,Nbn,Nvl,Wiz,Hmg20a,Gatad2b,Ehmt1,Brd2,Msh2,Nacc1,Smarcad1,Ctr9,Mcm2,Psmd5,Fancd2,Ehmt2,Fam178a,Anp32e,Kdm3b,Xrcc5,Pnkp,Esr1,Anln,Blm,Trp53,Rnf168,Mre11a,Uhrf1,Prkar1a,Wdhd1,Brd4,Dscc1,Rad50,Kifc1,Chaf1b,Prpf31,Cul3,Smarca5,Akap8
GO:0051252	regulation of RNA metabolic process	0.38125	0.0910294	1.39938e-23	1.53232e-20	Baz1b,E2F6,Rbbp4,Atad2,Hmg20a,Cdc73,Gatad2b,Tcf20,Ehmt1,Pus1,Brd2,Top2a,Mta1,Gatad2a,Trim33,Nacc1,Foxk2,Rsf1,Ctr9,Prrx1,Chd8,Anp32a,Fancd2,Xrcc6,Ehmt2,Ssrp1,Mta2,Zfp384,Brip1,Kdm3b,Xrcc5,Cdyl,Esr1,Pias4,Blm,Trp53,Brca1,Rnf168,Usp7,Ctbp2,Nfix,Pias1,Uhrf1,C
GO:0016043	cellular component organization	0.48125	0.151186	3.68154e-23	4.03129e-20	Rpa2,Atad2,Msh3,Sart1,Nbn,Wiz,Hmg20a,Gatad2b,Ehmt1,Brd2,Msh2,Nacc1,Smarcad1,Ctr9,Mcm2,Psmd5,Fancd2,Ehmt2,Fam178a,Anp32e,Kdm3b,Xrcc5,Pnkp,Esr1,Anln,Blm,Trp53,Rnf168,Mre11a,Uhrf1,Prkar1a,Wdhd1,Brd4,Dscc1,Rad50,Kifc1,Chaf1b,Prpf31,Cul3,Smarca5,Akap8,Lig3,Rpa
GO:0031324	negative regulation of cellular metabolic process	0.28125	0.0478963	1.08027e-22	1.1829e-19	Atad2,Msh3,Hmg20a,Cdc73,Gatad2b,Ehmt1,Gatad2a,Msh2,Nacc1,Rsf1,Ctr9,Prrx1,Chd8,Xrcc6,Ehmt2,Clspn,Mta2,Xrcc5,Esr1,Pias4,Blm,Trp53,Brca1,Rnf168,Ctbp2,Rad18,Msh6,Nfix,Pias1,Mre11a,Uhrf1,Cdc45,Rtf1,Mlh1,Dnmt1,Phf14,Isg15,Rfc1,Cul3,Smarca5,Pml,Timeless,Ercc4,Pc
GO:0009892	negative regulation of metabolic process	0.3	0.0558055	1.2019e-22	1.31608e-19	Atad2,Msh3,Xpo5,Hmg20a,Cdc73,Gatad2b,Ehmt1,Gatad2a,Msh2,Nacc1,Rsf1,Ctr9,Prrx1,Chd8,Xrcc6,Ehmt2,Clspn,Mta2,Brip1,Rnaseh2b,Xrcc5,Esr1,Pias4,Blm,Trp53,Brca1,Rnf168,Ctbp2,Rad18,Msh6,Nfix,Pias1,Mre11a,Uhrf1,Cdc45,Rtf1,Mlh1,Dnmt1,Phf14,Isg15,Rfc1,Cul3,Smarca5,P
GO:0016568	chromatin modification	0.175	0.0150834	8.79288e-22	9.6282e-19	Baz1b,Rbbp4,Atad2,Cul4b,Hmg20a,Cdc73,Gatad2b,Uhrf1,Ehmt1,Brd2,Rtf1,Trrap,Brd4,Smarcad1,Rsf1,Ctr9,Dnmt1,Chd8,Ehmt2,Anp32e,Smarca5,Mta2,Rnf40,Kdm3b,Akap8,Trp53,Brca1,Rnf168,
GO:0050794	regulation of cellular process	0.65	0.289318	1.50357e-21	1.64641e-18	Rpa2,E2F6,Atad2,Msh3,Sart1,Nbn,Xpo5,Wiz,Hmg20a,Gatad2b,Tcf20,Ehmt1,Pus1,Brd2,Mta1,Gatad2a,Msh2,Nacc1,Smarcad1,Ctr9,Txnl1,Anp32a,Fancd2,Ehmt2,Fam178a,Clspn,Rnaseh2b,Kdm3b,Xrcc5,Pnkp,Esr1,Wrnip1,Blm,Trp53,Usp7,Rnf168,Ctbp2,Morc3,Fanci,Nfix,Mre11a,Uhrf1,Prka
GO:0048519	negative regulation of biological process	0.4125	0.11852	2.50838e-21	2.74668e-18	Rpa2,Atad2,Msh3,Nbn,Xpo5,Hmg20a,Gatad2b,Ehmt1,Gatad2a,Msh2,Nacc1,Ctr9,Ehmt2,Clspn,Rnaseh2b,Xrcc5,Esr1,Blm,Trp53,Rnf168,Ctbp2,Morc3,Fanci,Nfix,Mre11a,Uhrf1,Prkar1a,Chtf18,Rad50,Rfc1,Kifc1,Cul3,Smarca5,Akap8,Fam111a,Lig3,Cdc73,Thoc2,Trim33,Rsf1,Cfdp1,Prrx1,
GO:0051716	cellular response to stimulus	0.51875	0.191085	8.5111e-21	9.31965e-18	Rpa2,Msh3,Nbn,Mta1,Msh2,Smarcad1,Ctr9,Txnl1,Mcm2,Ddx39,Fancd2,Ehmt2,Fam178a,Clspn,Pms1,Rnaseh2b,Xrcc5,Pnkp,Esr1,Wrnip1,Blm,Trp53,Usp7,Rnf168,Ctbp2,Fanci,Xrcc1,Mre11a,Uhrf1,Fen1,Tonsl,Rfc1,Apex2,Rad50,Chaf1b,Cul3,Smarca5,Supt16,Pold1,Akap8,Atad5,Lig3,Rpa1,
GO:0048523	negative regulation of cellular process	0.38125	0.105672	2.85632e-20	3.12767e-17	Rpa2,Atad2,Msh3,Nbn,Hmg20a,Cdc73,Gatad2b,Ehmt1,Gatad2a,Msh2,Thoc2,Trim33,Nacc1,Rsf1,Ctr9,Cfdp1,Prrx1,Chd8,Xrcc6,Ehmt2,Clspn,Mta2,Brip1,Rnaseh2b,Xrcc5,Bard1,Esr1,Pias4,Blm,Trp53,Brca1,Casp3,Rnf168,Ctbp2,Morc3,Fanci,Rad18,Msh6,Nfix,Pias1,Mre11a,Uhrf1,Prkar1
GO:0006270	DNA-dependent DNA replication initiation	0.075	0.00111729	1.741e-19	1.9064e-16	Clspn,Mcm3,Mcm5,Mcm7,Pola2,Pola1,Cdc45,Mcm10,Mcm6,Wrnip1,Mcm4,Mcm2,
GO:2000113	negative regulation of cellular macromolecule biosynthetic process	0.225	0.0347535	1.91315e-19	2.0949e-16	Atad2,Hmg20a,Cdc73,Gatad2b,Ehmt1,Gatad2a,Nacc1,Rsf1,Ctr9,Prrx1,Chd8,Ehmt2,Xrcc6,Clspn,Mta2,Xrcc5,Esr1,Pias4,Trp53,Brca1,Ctbp2,Nfix,Pias1,Mre11a,Uhrf1,Cdc45,Rtf1,Dnmt1,Phf14,Rfc1,Cul3,Smarca5,Pml,Timeless,Pcna,Lig3,
GO:0000278	mitotic cell cycle	0.18125	0.0202876	1.97563e-19	2.16331e-16	Rpa2,Smc5,Kif4,E2F6,Pias1,Nbn,Mre11a,Cdc73,Pole,Trrap,Brd4,Ncaph,Dscc1,Clspn,Fam178a,Rad50,Cul3,Csnk2a1,Rnaseh2b,Pml,Timeless,Esr1,Akap8,Mcmbp,Anln,Blm,Trp53,Racgap1,Fanci,
GO:0031327	negative regulation of cellular biosynthetic process	0.23125	0.037135	1.99521e-19	2.18475e-16	Atad2,Hmg20a,Cdc73,Gatad2b,Ehmt1,Gatad2a,Nacc1,Rsf1,Ctr9,Prrx1,Chd8,Xrcc6,Ehmt2,Clspn,Mta2,Xrcc5,Esr1,Pias4,Trp53,Brca1,Rnf168,Ctbp2,Nfix,Pias1,Mre11a,Uhrf1,Cdc45,Rtf1,Dnmt1,Phf14,Rfc1,Cul3,Smarca5,Pml,Timeless,Pcna,Lig3,
GO:0009890	negative regulation of biosynthetic process	0.23125	0.0378701	3.8036e-19	4.16494e-16	Atad2,Hmg20a,Cdc73,Gatad2b,Ehmt1,Gatad2a,Nacc1,Rsf1,Ctr9,Prrx1,Chd8,Xrcc6,Ehmt2,Clspn,Mta2,Xrcc5,Esr1,Pias4,Trp53,Brca1,Rnf168,Ctbp2,Nfix,Pias1,Mre11a,Uhrf1,Cdc45,Rtf1,Dnmt1,Phf14,Rfc1,Cul3,Smarca5,Pml,Timeless,Pcna,Lig3,
GO:0010558	negative regulation of macromolecule biosynthetic process	0.225	0.0356943	4.51927e-19	4.9486e-16	Atad2,Hmg20a,Cdc73,Gatad2b,Ehmt1,Gatad2a,Nacc1,Rsf1,Ctr9,Prrx1,Chd8,Ehmt2,Xrcc6,Clspn,Mta2,Xrcc5,Esr1,Pias4,Trp53,Brca1,Ctbp2,Nfix,Pias1,Mre11a,Uhrf1,Cdc45,Rtf1,Dnmt1,Phf14,Rfc1,Cul3,Smarca5,Pml,Timeless,Pcna,Lig3,
GO:0051253	negative regulation of RNA metabolic process	0.2125	0.0315192	6.5735e-19	7.19798e-16	Atad2,Hmg20a,Cdc73,Gatad2b,Ehmt1,Gatad2a,Nacc1,Rsf1,Ctr9,Prrx1,Chd8,Ehmt2,Xrcc6,Mta2,Xrcc5,Esr1,Pias4,Trp53,Brca1,Rnf168,Ctbp2,Nfix,Pias1,Uhrf1,Cdc45,Rtf1,Dnmt1,Phf14,Rfc1,Smarca5,Cul3,Pml,Timeless,Pcna,
GO:0045892	negative regulation of transcription, DNA-dependent	0.20625	0.0304019	1.9331e-18	2.11674e-15	Atad2,Hmg20a,Cdc73,Gatad2b,Ehmt1,Gatad2a,Nacc1,Rsf1,Ctr9,Prrx1,Chd8,Ehmt2,Xrcc6,Mta2,Xrcc5,Esr1,Pias4,Trp53,Brca1,Ctbp2,Nfix,Pias1,Uhrf1,Cdc45,Rtf1,Dnmt1,Phf14,Rfc1,Smarca5,Cul3,Pml,Timeless,Pcna,
GO:0016569	covalent chromatin modification	0.15	0.013525	2.54466e-18	2.78641e-15	Baz1b,Rbbp4,Cul4b,Hmg20a,Cdc73,Uhrf1,Ehmt1,Brd2,Rtf1,Trrap,Brd4,Smarcad1,Ctr9,Dnmt1,Chd8,Ehmt2,Anp32e,Smarca5,Rnf40,Kdm3b,Akap8,Trp53,Brca1,Rnf168,
GO:0010629	negative regulation of gene expression	0.225	0.038517	5.12737e-18	5.61447e-15	Atad2,Xpo5,Hmg20a,Cdc73,Gatad2b,Ehmt1,Gatad2a,Nacc1,Rsf1,Ctr9,Prrx1,Chd8,Ehmt2,Xrcc6,Mta2,Rnaseh2b,Brip1,Xrcc5,Esr1,Pias4,Trp53,Brca1,Ctbp2,Nfix,Pias1,Uhrf1,Cdc45,Rtf1,Dnmt1,Phf14,Rfc1,Cul3,Smarca5,Pml,Timeless,Pcna,
GO:0006357	regulation of transcription from RNA polymerase II promoter	0.24375	0.0472788	1.13075e-17	1.23817e-14	E2F6,Atad2,Hmg20a,Cdc73,Gatad2b,Tcf20,Ehmt1,Pus1,Brd2,Top2a,Gatad2a,Foxk2,Ctr9,Prrx1,Chd8,Xrcc6,Ehmt2,Mta2,Zfp384,Brip1,Esr1,Pias4,Trp53,Brca1,Rnf168,Ctbp2,Nfix,Pias1,Uhrf1,Elf2,Brd4,Rtf1,Dnmt1,Phf14,Rfc1,Cul3,Pml,Timeless,Pcna,
GO:0032508	DNA duplex unwinding	0.0625	0.000735056	1.15158e-17	1.26098e-14	Xrcc6,Rad50,Nbn,Mcm7,Mre11a,Xrcc5,Top2a,Mcm6,Mcm2,Mcm4,
GO:0032392	DNA geometric change	0.0625	0.000764459	1.86387e-17	2.04093e-14	Xrcc6,Rad50,Nbn,Mcm7,Mre11a,Xrcc5,Top2a,Mcm6,Mcm2,Mcm4,
GO:0048522	positive regulation of cellular process	0.38125	0.120814	2.08829e-17	2.28668e-14	Smc5,Baz1b,Atad2,Sart1,Nbn,Wiz,Cdc73,Tcf20,Pus1,Top2a,Msh2,Nacc1,Foxk2,Rsf1,Ctr9,Prrx1,Chd8,Xrcc6,Fam178a,Mta2,Rnaseh2b,Zfp384,Wdr48,Xrcc5,Bard1,Pnkp,Esr1,Pias4,Blm,Trp53,Brca1,Prc1,Usp7,Casp3,Rnf168,Ctbp2,Fanci,Parg,Rad18,Msh6,Nfix,Pias1,Mre11a,Uhrf1,Elf
GO:0000279	M phase	0.15625	0.0167299	2.72351e-17	2.98224e-14	Smc5,Kif4,Msh6,Msh3,Mre11a,Top2a,Msh2,Mlh1,Ncaph,Fancd2,Chtf18,Dscc1,Ehmt2,Fam178a,Rad50,Cul3,Xrcc5,Timeless,Esr1,Ercc4,Akap8,Mcmbp,Anln,Racgap1,Rpa1,
GO:0045935	positive regulation of nucleobase, nucleoside, nucleotide and nucleic acid metabolic process	0.23125	0.0433389	3.04401e-17	3.33319e-14	Baz1b,Atad2,Nbn,Wiz,Cdc73,Tcf20,Pus1,Top2a,Foxk2,Rsf1,Ctr9,Prrx1,Chd8,Xrcc6,Mta2,Zfp384,Pnkp,Esr1,Blm,Trp53,Brca1,Rnf168,Ctbp2,Parg,Msh6,Nfix,Pias1,Mre11a,Elf2,Brd4,Rtf1,Rad50,Rfc1,Smarca5,Pml,Pcna,Atad5,
GO:0006366	transcription from RNA polymerase II promoter	0.24375	0.0491018	4.02486e-17	4.40723e-14	E2F6,Atad2,Hmg20a,Cdc73,Gatad2b,Tcf20,Ehmt1,Pus1,Brd2,Top2a,Gatad2a,Foxk2,Ctr9,Prrx1,Chd8,Xrcc6,Ehmt2,Mta2,Zfp384,Brip1,Esr1,Pias4,Trp53,Brca1,Rnf168,Ctbp2,Nfix,Pias1,Uhrf1,Elf2,Brd4,Rtf1,Dnmt1,Phf14,Rfc1,Cul3,Pml,Timeless,Pcna,
GO:0033044	regulation of chromosome organization	0.10625	0.00567463	4.88241e-17	5.34624e-14	Smc5,Nbn,Mre11a,Uhrf1,Wdhd1,Rtf1,Ctr9,Dnmt1,Ehmt2,Fam178a,Rad50,Pml,Pnkp,Ercc4,Akap8,Brca1,Trp53,
GO:0051173	positive regulation of nitrogen compound metabolic process	0.23125	0.0442504	5.92934e-17	6.49263e-14	Baz1b,Atad2,Nbn,Wiz,Cdc73,Tcf20,Pus1,Top2a,Foxk2,Rsf1,Ctr9,Prrx1,Chd8,Xrcc6,Mta2,Zfp384,Pnkp,Esr1,Blm,Trp53,Brca1,Rnf168,Ctbp2,Parg,Msh6,Nfix,Pias1,Mre11a,Elf2,Brd4,Rtf1,Rad50,Rfc1,Smarca5,Pml,Pcna,Atad5,
GO:0010604	positive regulation of macromolecule metabolic process	0.275	0.0644497	6.62873e-17	7.25846e-14	Baz1b,Atad2,Nbn,Wiz,Cdc73,Tcf20,Pus1,Top2a,Foxk2,Rsf1,Ctr9,Prrx1,Chd8,Xrcc6,Mta2,Zfp384,Pnkp,Esr1,Pias4,Blm,Trp53,Brca1,Rnf168,Ctbp2,Fanci,Parg,Msh6,Nfix,Pias1,Cul4b,Mre11a,Uhrf1,Elf2,Brd4,Rtf1,Dnmt1,Rad50,Rfc1,Smarca5,Csnk2a1,Pml,Akap8,Pcna,Atad5,
GO:0006298	mismatch repair	0.05625	0.000588045	1.36311e-16	1.4926e-13	Rpa2,Exo1,Msh6,Pms1,Msh3,Msh2,Mlh1,Pcna,Rpa1,
GO:0048518	positive regulation of biological process	0.39375	0.134427	1.86762e-16	2.04504e-13	Smc5,Baz1b,Atad2,Sart1,Nbn,Wiz,Cdc73,Tcf20,Pus1,Top2a,Msh2,Nacc1,Foxk2,Rsf1,Ctr9,Prrx1,Chd8,Xrcc6,Fam178a,Mta2,Rnaseh2b,Zfp384,Wdr48,Xrcc5,Bard1,Pnkp,Esr1,Pias4,Blm,Trp53,Brca1,Prc1,Usp7,Casp3,Rnf168,Ctbp2,Fanci,Parg,Rad18,Msh6,Nfix,Pias1,Cul4b,Mre11a,Uhr
GO:0007059	chromosome segregation	0.10625	0.00617447	2.03629e-16	2.22974e-13	Rad18,Smc5,Mre11a,Top2a,Mlh1,Brd4,Smarcad1,Ncaph,Chtf18,Dscc1,Fam178a,Cul3,Ercc4,Akap8,Mcmbp,Brca1,Racgap1,
GO:0010564	regulation of cell cycle process	0.13125	0.0122607	7.75818e-16	8.49521e-13	Rpa2,Smc5,Nbn,Wiz,Mre11a,Cdc73,Msh2,Trrap,Brd4,Clspn,Fam178a,Kifc1,Cul3,Csnk2a1,Rnaseh2b,Pml,Esr1,Blm,Brca1,Trp53,Fanci,
GO:0050896	response to stimulus	0.53125	0.240804	1.40794e-15	1.5417e-12	Rpa2,Msh3,Nbn,Mta1,Msh2,Smarcad1,Ctr9,Txnl1,Mcm2,Ddx39,Fancd2,Ehmt2,Fam178a,Clspn,Pms1,Rnaseh2b,Xrcc5,Pnkp,Esr1,Wrnip1,Blm,Trp53,Usp7,Rnf168,Ctbp2,Fanci,Xrcc1,Mre11a,Uhrf1,Fen1,Tonsl,Rfc1,Apex2,Rad50,Chaf1b,Cul3,Smarca5,Supt16,Pold1,Vdac3,Akap8,Atad5,Lig3
GO:0031325	positive regulation of cellular metabolic process	0.2625	0.0641557	1.73972e-15	1.90499e-12	Baz1b,Atad2,Nbn,Wiz,Cdc73,Tcf20,Pus1,Top2a,Foxk2,Rsf1,Ctr9,Prrx1,Chd8,Xrcc6,Mta2,Zfp384,Pnkp,Esr1,Pias4,Blm,Trp53,Brca1,Rnf168,Ctbp2,Fanci,Parg,Msh6,Nfix,Pias1,Mre11a,Uhrf1,Elf2,Brd4,Rtf1,Dnmt1,Rad50,Rfc1,Smarca5,Pml,Akap8,Pcna,Atad5,
GO:0009893	positive regulation of metabolic process	0.275	0.070536	1.75779e-15	1.92478e-12	Baz1b,Atad2,Nbn,Wiz,Cdc73,Tcf20,Pus1,Top2a,Foxk2,Rsf1,Ctr9,Prrx1,Chd8,Xrcc6,Mta2,Zfp384,Pnkp,Esr1,Pias4,Blm,Trp53,Brca1,Rnf168,Ctbp2,Fanci,Parg,Msh6,Nfix,Pias1,Cul4b,Mre11a,Uhrf1,Elf2,Brd4,Rtf1,Dnmt1,Rad50,Rfc1,Smarca5,Csnk2a1,Pml,Akap8,Pcna,Atad5,
GO:0007127	meiosis I	0.075	0.00252859	8.11467e-15	8.88556e-12	Chtf18,Fancd2,Ehmt2,Rad50,Msh6,Msh3,Mre11a,Xrcc5,Top2a,Msh2,Ercc4,Mlh1,
GO:0000018	regulation of DNA recombination	0.06875	0.00185234	8.19885e-15	8.97774e-12	Rad18,Rpa2,Rad50,Msh6,Msh3,Msh2,Mlh1,Smarcad1,Blm,Atad5,Lig3,
GO:0000723	telomere maintenance	0.075	0.0026462	1.43053e-14	1.56643e-11	Rpa2,Smc5,Xrcc6,Rad50,Nbn,Mre11a,Pml,Xrcc5,Pnkp,Ercc4,Blm,Rpa1,
GO:0032200	telomere organization	0.075	0.0026462	1.43053e-14	1.56643e-11	Rpa2,Smc5,Xrcc6,Rad50,Nbn,Mre11a,Pml,Xrcc5,Pnkp,Ercc4,Blm,Rpa1,
GO:0006323	DNA packaging	0.0875	0.00449854	1.82062e-14	1.99357e-11	Ncaph2,Sart3,Rbbp4,Chaf1b,Smarca5,Mta2,Brd2,Top2a,Akap8,Chaf1a,Trp53,Rsf1,Ncaph,Mcm2,
GO:0007346	regulation of mitotic cell cycle	0.1125	0.00958513	2.08836e-14	2.28675e-11	Rpa2,Smc5,Nbn,Mre11a,Cdc73,Trrap,Brd4,Clspn,Fam178a,Rad50,Cul3,Csnk2a1,Rnaseh2b,Pml,Esr1,Blm,Trp53,Fanci,
GO:0000122	negative regulation of transcription from RNA polymerase II promoter	0.15	0.0208168	3.78141e-14	4.14064e-11	Nfix,Pias1,Hmg20a,Cdc73,Gatad2b,Uhrf1,Ehmt1,Gatad2a,Rtf1,Ctr9,Phf14,Dnmt1,Prrx1,Chd8,Ehmt2,Rfc1,Cul3,Mta2,Timeless,Esr1,Pcna,Pias4,Trp53,Ctbp2,
GO:0051321	meiotic cell cycle	0.09375	0.00614507	7.56373e-14	8.28228e-11	Chtf18,Fancd2,Exo1,Ehmt2,Rad50,Msh6,Msh3,Nbn,Mre11a,Xrcc5,Top2a,Msh2,Ercc4,Mlh1,Rpa1,
GO:0009314	response to radiation	0.1125	0.0104378	8.98243e-14	9.83576e-11	Rad18,Msh6,Pias1,Mta1,Msh2,Fancd2,Xrcc6,Usp1,Pml,Xrcc5,Pold1,Ercc4,Pcna,Blm,Brca1,Trp53,Casp3,Rnf168,
GO:0043412	macromolecule modification	0.29375	0.0894417	9.01069e-14	9.86671e-11	Baz1b,Nbn,Hmg20a,Cdc73,Gatad2b,Ehmt1,Pus1,Gatad2a,Trim33,Smarcad1,Ctr9,Ehmt2,Clspn,Uba2,Mta2,Rnf40,Wdr48,Bard1,Pias4,Blm,Trp53,Brca1,Casp3,Rnf168,Usp7,Morc3,Fanci,Rad18,Pias1,Cul4b,Mre11a,Uhrf1,Fkbp5,Prkar1a,Rtf1,Brd4,Trrap,Dnmt1,Isg15,Dscc1,Rad50,Usp1,Cu
GO:0006284	base-excision repair	0.05625	0.00108788	9.43612e-14	1.03326e-10	Rpa2,Apex2,Lig1,Xrcc1,Pole,Pold1,Pcna,Lig3,Rpa1,
GO:0000724	double-strand break repair via homologous recombination	0.06875	0.002558	3.38758e-13	3.7094e-10	Rpa2,Tonsl,Smc5,Rad50,Nbn,Wdr48,Cdc45,Ercc4,Blm,Brca1,Rpa1,
GO:0000725	recombinational repair	0.06875	0.002558	3.38758e-13	3.7094e-10	Rpa2,Tonsl,Smc5,Rad50,Nbn,Wdr48,Cdc45,Ercc4,Blm,Brca1,Rpa1,
GO:0051053	negative regulation of DNA metabolic process	0.06875	0.0025874	3.85608e-13	4.22241e-10	Rad18,Msh6,Clspn,Msh3,Mre11a,Msh2,Ercc4,Mlh1,Blm,Trp53,Lig3,
GO:0051726	regulation of cell cycle	0.14375	0.0211402	4.46574e-13	4.88998e-10	Rpa2,Smc5,Nbn,Wiz,Mre11a,Cdc73,Msh2,Trrap,Brd4,Clspn,Fam178a,Rad50,Kifc1,Cul3,Csnk2a1,Rnaseh2b,Pml,Esr1,Blm,Trp53,Brca1,Casp3,Fanci,
GO:0000075	cell cycle checkpoint	0.08125	0.00467496	6.93101e-13	7.58945e-10	Rpa2,Clspn,Nbn,Csnk2a1,Mre11a,Rnaseh2b,Pml,Msh2,Trrap,Blm,Trp53,Brca1,Fanci,
GO:0040029	regulation of gene expression, epigenetic	0.1	0.00861486	7.39733e-13	8.10008e-10	Baz1b,Atad2,Xpo5,Gatad2b,Uhrf1,Ehmt1,Mta1,Gatad2a,Cdc45,Dnmt1,Ehmt2,Smarca5,Mta2,Smchd1,Brca1,Usp7,
GO:0016570	histone modification	0.10625	0.0101732	7.52425e-13	8.23906e-10	Baz1b,Cul4b,Cdc73,Uhrf1,Ehmt1,Rtf1,Trrap,Brd4,Smarcad1,Ctr9,Dnmt1,Ehmt2,Rnf40,Akap8,Brca1,Trp53,Rnf168,
GO:0000077	DNA damage checkpoint	0.06875	0.00276381	8.12106e-13	8.89256e-10	Rpa2,Clspn,Nbn,Mre11a,Rnaseh2b,Pml,Msh2,Blm,Trp53,Brca1,Fanci,
GO:0070647	protein modification by small protein conjugation or removal	0.1375	0.0198465	1.041e-12	1.1399e-09	Rad18,Pias1,Cul4b,Hmg20a,Cdc73,Uhrf1,Trim33,Trrap,Ctr9,Isg15,Usp1,Uba2,Cul3,Wdr48,Rnf40,Pml,Bard1,Pias4,Brca1,Usp7,Rnf168,Fanci,
GO:0007126	meiosis	0.08125	0.00493958	1.40622e-12	1.53981e-09	Chtf18,Fancd2,Ehmt2,Rad50,Msh6,Msh3,Mre11a,Xrcc5,Top2a,Msh2,Ercc4,Mlh1,Rpa1,
GO:0051327	M phase of meiotic cell cycle	0.08125	0.00493958	1.40622e-12	1.53981e-09	Chtf18,Fancd2,Ehmt2,Rad50,Msh6,Msh3,Mre11a,Xrcc5,Top2a,Msh2,Ercc4,Mlh1,Rpa1,
GO:0051325	interphase	0.0875	0.00620388	1.54418e-12	1.69088e-09	Rpa2,E2F6,Pias1,Nbn,Wiz,Mre11a,Cdc73,Rnaseh2b,Pml,Pole,Brd4,Blm,Trp53,Fanci,
GO:0031570	DNA integrity checkpoint	0.06875	0.00294023	1.62643e-12	1.78094e-09	Rpa2,Clspn,Nbn,Mre11a,Rnaseh2b,Pml,Msh2,Blm,Trp53,Brca1,Fanci,
GO:0006303	double-strand break repair via nonhomologous end joining	0.04375	0.000558643	2.05335e-12	2.24841e-09	Xrcc5,Pola1,Xrcc6,Mlh1,Lig1,Mre11a,Lig3,
GO:0002520	immune system development	0.15	0.0261974	5.01957e-12	5.49643e-09	Msh6,Msh3,Sart1,Nbn,Cdc73,Top2a,Msh2,Mlh1,Ctr9,Isg15,Exo1,Fancd2,Xrcc6,Ncaph2,Sart3,Pml,Xrcc5,Anln,Blm,Trp53,Atad5,Casp3,Rnf168,Rpa1,
GO:0051054	positive regulation of DNA metabolic process	0.075	0.00429273	5.13838e-12	5.62653e-09	Parg,Rad50,Msh6,Nbn,Wiz,Mre11a,Pml,Pnkp,Pcna,Brca1,Atad5,Rnf168,
GO:0007131	reciprocal meiotic recombination	0.05	0.00105848	5.17203e-12	5.66338e-09	Chtf18,Rad50,Msh6,Msh3,Top2a,Msh2,Ercc4,Mlh1,
GO:0045910	negative regulation of DNA recombination	0.04375	0.00064685	6.86859e-12	7.52111e-09	Rad18,Msh2,Msh6,Mlh1,Msh3,Blm,Lig3,
GO:0002562	somatic diversification of immune receptors via germline recombination within a single locus	0.05625	0.00170533	7.43021e-12	8.13608e-09	Exo1,Xrcc6,Msh6,Msh3,Nbn,Msh2,Mlh1,Atad5,Rnf168,
GO:0016444	somatic cell DNA recombination	0.05625	0.00170533	7.43021e-12	8.13608e-09	Exo1,Xrcc6,Msh6,Msh3,Nbn,Msh2,Mlh1,Atad5,Rnf168,
GO:0071156	regulation of cell cycle arrest	0.08125	0.00567463	8.22717e-12	9.00876e-09	Rpa2,Clspn,Nbn,Csnk2a1,Mre11a,Rnaseh2b,Pml,Msh2,Trrap,Blm,Trp53,Brca1,Fanci,
GO:0000726	non-recombinational repair	0.04375	0.000676252	9.83501e-12	1.07693e-08	Xrcc5,Pola1,Xrcc6,Mlh1,Lig1,Mre11a,Lig3,
GO:0051329	interphase of mitotic cell cycle	0.08125	0.00576284	9.9984e-12	1.09483e-08	Rpa2,E2F6,Pias1,Nbn,Mre11a,Cdc73,Rnaseh2b,Pml,Pole,Brd4,Blm,Trp53,Fanci,
GO:0009411	response to UV	0.06875	0.00349887	1.12216e-11	1.22876e-08	Rad18,Usp1,Msh6,Pml,Msh2,Pold1,Ercc4,Pcna,Trp53,Rnf168,Casp3,
GO:0007093	mitotic cell cycle checkpoint	0.0625	0.0026756	1.73993e-11	1.90523e-08	Rpa2,Clspn,Nbn,Csnk2a1,Mre11a,Pml,Trrap,Blm,Trp53,Fanci,
GO:0002200	somatic diversification of immune receptors	0.05625	0.00188174	1.87634e-11	2.05459e-08	Exo1,Xrcc6,Msh6,Msh3,Nbn,Msh2,Mlh1,Atad5,Rnf168,
GO:0006305	DNA alkylation	0.05625	0.00188174	1.87634e-11	2.05459e-08	Ehmt2,Mta2,Gatad2b,Uhrf1,Ehmt1,Gatad2a,Brca1,Dnmt1,Usp7,
GO:0006306	DNA methylation	0.05625	0.00188174	1.87634e-11	2.05459e-08	Ehmt2,Mta2,Gatad2b,Uhrf1,Ehmt1,Gatad2a,Brca1,Dnmt1,Usp7,
GO:0006464	protein modification process	0.2625	0.0853253	2.27386e-11	2.48988e-08	Baz1b,Nbn,Hmg20a,Cdc73,Ehmt1,Trim33,Smarcad1,Ctr9,Ehmt2,Clspn,Uba2,Rnf40,Wdr48,Bard1,Pias4,Blm,Trp53,Brca1,Casp3,Rnf168,Usp7,Morc3,Fanci,Rad18,Pias1,Cul4b,Mre11a,Uhrf1,Fkbp5,Prkar1a,Rtf1,Brd4,Trrap,Dnmt1,Isg15,Dscc1,Rad50,Usp1,Cul3,Csnk2a1,Pml,Akap8,
GO:0033043	regulation of organelle organization	0.1375	0.0235218	2.82954e-11	3.09834e-08	Smc5,Nbn,Mre11a,Uhrf1,Wdhd1,Rtf1,Ctr9,Dnmt1,Ehmt2,Fam178a,Rad50,Kifc1,Cul3,Pml,Pnkp,Esr1,Ercc4,Akap8,Trp53,Brca1,Lig3,Racgap1,
GO:0010557	positive regulation of macromolecule biosynthetic process	0.18125	0.0426333	3.4022e-11	3.72541e-08	Baz1b,Nfix,Atad2,Pias1,Wiz,Cdc73,Tcf20,Pus1,Top2a,Elf2,Rtf1,Foxk2,Rsf1,Ctr9,Prrx1,Chd8,Xrcc6,Rfc1,Smarca5,Mta2,Zfp384,Pml,Pnkp,Esr1,Pcna,Blm,Trp53,Brca1,Ctbp2,
GO:0031328	positive regulation of cellular biosynthetic process	0.1875	0.0459851	4.1026e-11	4.49235e-08	Baz1b,Nfix,Atad2,Pias1,Wiz,Cdc73,Tcf20,Pus1,Top2a,Elf2,Rtf1,Brd4,Foxk2,Rsf1,Ctr9,Prrx1,Chd8,Xrcc6,Rfc1,Smarca5,Mta2,Zfp384,Pml,Pnkp,Esr1,Pcna,Blm,Trp53,Brca1,Ctbp2,
GO:0008283	cell proliferation	0.2	0.0525418	4.8129e-11	5.27012e-08	Nbn,Cdc73,Mcm10,Nacc1,Cfdp1,Prrx1,Xrcc6,Sart3,Wdr48,Rnaseh2b,Brip1,Pola1,Xrcc5,Esr1,Blm,Trp53,Brca1,Prc1,Casp3,Morc3,Pias1,Mre11a,Uhrf1,Prkar1a,Brd4,Dnmt1,Phf14,Mcm7,Csnk2a1,Pml,Atad5,Rpa1,
GO:0009891	positive regulation of biosynthetic process	0.1875	0.046926	6.70344e-11	7.34027e-08	Baz1b,Nfix,Atad2,Pias1,Wiz,Cdc73,Tcf20,Pus1,Top2a,Elf2,Rtf1,Brd4,Foxk2,Rsf1,Ctr9,Prrx1,Chd8,Xrcc6,Rfc1,Smarca5,Mta2,Zfp384,Pml,Pnkp,Esr1,Pcna,Blm,Trp53,Brca1,Ctbp2,
GO:0022616	DNA strand elongation	0.0375	0.000470436	7.31397e-11	8.00879e-08	Pola1,Rad50,Pcna,Nbn,Fen1,Mre11a,
GO:0016447	somatic recombination of immunoglobulin gene segments	0.05	0.00144071	7.32202e-11	8.01761e-08	Exo1,Msh6,Msh3,Nbn,Msh2,Mlh1,Atad5,Rnf168,
GO:0006289	nucleotide-excision repair	0.05	0.00147011	8.68231e-11	9.50713e-08	Rpa2,Pold3,Pole,Pold1,Ercc4,Trp53,Usp7,Rpa1,
GO:0045786	negative regulation of cell cycle	0.09375	0.0100556	8.80235e-11	9.63857e-08	Rpa2,Clspn,Nbn,Csnk2a1,Mre11a,Rnaseh2b,Pml,Msh2,Esr1,Trrap,Blm,Trp53,Brca1,Casp3,Fanci,
GO:0006513	protein monoubiquitination	0.05	0.00149951	1.0257e-10	1.12314e-07	Rad18,Cul4b,Cul3,Cdc73,Rnf40,Uhrf1,Ctr9,Rnf168,
GO:0051254	positive regulation of RNA metabolic process	0.16875	0.0387228	1.0301e-10	1.12796e-07	Baz1b,Nfix,Atad2,Pias1,Cdc73,Tcf20,Pus1,Top2a,Elf2,Rtf1,Brd4,Foxk2,Rsf1,Ctr9,Prrx1,Chd8,Xrcc6,Rfc1,Smarca5,Mta2,Zfp384,Pml,Esr1,Blm,Trp53,Brca1,Ctbp2,
GO:0007275	multicellular organismal development	0.3375	0.139455	1.34183e-10	1.4693e-07	Baz1b,Msh3,Sart1,Nbn,Hmg20a,Cdc73,Ehmt1,Top2a,Gatad2a,Msh2,Thoc2,Ctr9,Cfdp1,Prrx1,Chd8,Fancd2,Exo1,Xrcc6,Ehmt2,Ncaph2,Sart3,Wdr48,Rnaseh2b,Xrcc5,Esr1,Anln,Pias4,Blm,Trp53,Brca1,Usp7,Casp3,Rnf168,Morc3,Msh6,Nfix,Cul4b,Xrcc1,Prkar1a,Rtf1,Mlh1,Brd4,Phf14,Dnm
GO:0016445	somatic diversification of immunoglobulins	0.05	0.00158772	1.65624e-10	1.81358e-07	Exo1,Msh6,Msh3,Nbn,Msh2,Mlh1,Atad5,Rnf168,
GO:0045893	positive regulation of transcription, DNA-dependent	0.1625	0.0370174	2.04588e-10	2.24024e-07	Baz1b,Nfix,Atad2,Pias1,Cdc73,Tcf20,Pus1,Top2a,Elf2,Rtf1,Foxk2,Rsf1,Ctr9,Prrx1,Chd8,Xrcc6,Rfc1,Smarca5,Mta2,Zfp384,Pml,Esr1,Blm,Trp53,Brca1,Ctbp2,
GO:0032446	protein modification by small protein conjugation	0.1125	0.0166711	2.09226e-10	2.29103e-07	Rad18,Pias1,Cul4b,Hmg20a,Cdc73,Uhrf1,Trim33,Ctr9,Isg15,Uba2,Cul3,Rnf40,Bard1,Pml,Pias4,Brca1,Rnf168,Fanci,
GO:0006304	DNA modification	0.05625	0.00246979	2.31646e-10	2.53653e-07	Ehmt2,Mta2,Gatad2b,Uhrf1,Ehmt1,Gatad2a,Brca1,Dnmt1,Usp7,
GO:0010212	response to ionizing radiation	0.0625	0.00346947	2.36897e-10	2.59403e-07	Fancd2,Xrcc6,Pml,Xrcc5,Mta1,Msh2,Blm,Brca1,Trp53,Rnf168,
GO:0006268	DNA unwinding involved in replication	0.03125	0.00026462	2.60162e-10	2.84877e-07	Top2a,Mcm6,Mcm7,Mcm4,Mcm2,
GO:0009416	response to light stimulus	0.08125	0.00749757	2.65876e-10	2.91134e-07	Rad18,Usp1,Msh6,Pias1,Pml,Mta1,Msh2,Pold1,Ercc4,Pcna,Trp53,Rnf168,Casp3,
GO:0009790	embryo development	0.15	0.0321073	3.20395e-10	3.50832e-07	Nbn,Cdc73,Ehmt1,Prkar1a,Top2a,Gatad2a,Thoc2,Msh2,Rtf1,Brd4,Ctr9,Dnmt1,Prrx1,Chd8,Cul3,Smarca5,Wdr48,Rnaseh2b,Timeless,Trp53,Gtf2i,Brca1,Racgap1,Rpa1,
GO:0032502	developmental process	0.3625	0.161301	3.73821e-10	4.09334e-07	Smc5,Baz1b,Msh3,Sart1,Nbn,Hmg20a,Cdc73,Ehmt1,Top2a,Gatad2a,Msh2,Thoc2,Ctr9,Cfdp1,Prrx1,Chd8,Fancd2,Exo1,Xrcc6,Ehmt2,Ncaph2,Sart3,Wdr48,Rnaseh2b,Xrcc5,Esr1,Anln,Pias4,Blm,Trp53,Brca1,Usp7,Casp3,Rnf168,Ctbp2,Morc3,Msh6,Nfix,Pias1,Cul4b,Xrcc1,Prkar1a,Elf2,Rt
GO:0007050	cell cycle arrest	0.08125	0.00790921	5.11978e-10	5.60616e-07	Rpa2,Clspn,Nbn,Csnk2a1,Mre11a,Rnaseh2b,Pml,Msh2,Trrap,Blm,Trp53,Brca1,Fanci,
GO:0043414	macromolecule methylation	0.075	0.0065861	7.5428e-10	8.25936e-07	Ehmt2,Mta2,Gatad2b,Uhrf1,Ehmt1,Cmtr1,Gatad2a,Rtf1,Ctr9,Brca1,Dnmt1,Usp7,
GO:0006333	chromatin assembly or disassembly	0.0625	0.0039399	8.3159e-10	9.10591e-07	Baz1b,Sart3,Rbbp4,Chaf1b,Smarca5,Brd2,Chaf1a,Trp53,Rsf1,Mcm2,
GO:0010390	histone monoubiquitination	0.0375	0.000676252	8.97396e-10	9.82648e-07	Ctr9,Cul4b,Rnf168,Cdc73,Rnf40,Uhrf1,
GO:0010628	positive regulation of gene expression	0.16875	0.0428685	9.54647e-10	1.04534e-06	Baz1b,Nfix,Atad2,Pias1,Cdc73,Tcf20,Pus1,Top2a,Elf2,Rtf1,Foxk2,Rsf1,Ctr9,Dnmt1,Prrx1,Chd8,Xrcc6,Rfc1,Smarca5,Mta2,Zfp384,Pml,Esr1,Blm,Trp53,Brca1,Ctbp2,
GO:0002204	somatic recombination of immunoglobulin genes involved in immune response	0.04375	0.0012643	1.19537e-09	1.30893e-06	Exo1,Msh2,Msh6,Mlh1,Nbn,Atad5,Rnf168,
GO:0002208	somatic diversification of immunoglobulins involved in immune response	0.04375	0.0012643	1.19537e-09	1.30893e-06	Exo1,Msh2,Msh6,Mlh1,Nbn,Atad5,Rnf168,
GO:0045190	isotype switching	0.04375	0.0012643	1.19537e-09	1.30893e-06	Exo1,Msh2,Msh6,Mlh1,Nbn,Atad5,Rnf168,
GO:0009628	response to abiotic stimulus	0.1125	0.0190527	1.73631e-09	1.90126e-06	Rad18,Msh6,Pias1,Mta1,Msh2,Fancd2,Xrcc6,Usp1,Pml,Xrcc5,Pold1,Ercc4,Pcna,Blm,Brca1,Trp53,Casp3,Rnf168,
GO:0044267	cellular protein metabolic process	0.28125	0.110994	2.04203e-09	2.23602e-06	Baz1b,Nbn,Hmg20a,Cdc73,Ehmt1,Mta1,Trim33,Smarcad1,Ctr9,Txnl1,Ehmt2,Clspn,Uba2,Rnf40,Wdr48,Bard1,Pias4,Blm,Trp53,Brca1,Casp3,Rnf168,Usp7,Morc3,Fanci,Rad18,Pias1,Cul4b,Mre11a,Uhrf1,Fkbp5,Prkar1a,Rtf1,Brd4,Trrap,Dnmt1,Isg15,Dscc1,Rad50,Usp1,Cul3,Csnk2a1,Pml,
GO:0006275	regulation of DNA replication	0.0625	0.00435153	2.19626e-09	2.4049e-06	Ehmt2,Dscc1,Clspn,Wiz,Mre11a,Pnkp,Wrnip1,Pcna,Trp53,Lig3,
GO:0065004	protein-DNA complex assembly	0.0625	0.00449854	3.03269e-09	3.32079e-06	Sart3,Rbbp4,Chaf1b,Pias1,Smarca5,Brd2,Cdc45,Chaf1a,Rsf1,Mcm2,
GO:0002381	immunoglobulin production involved in immunoglobulin mediated immune response	0.04375	0.00144071	3.11259e-09	3.40828e-06	Exo1,Msh2,Msh6,Mlh1,Nbn,Atad5,Rnf168,
GO:0010638	positive regulation of organelle organization	0.0875	0.0111729	3.61784e-09	3.96153e-06	Smc5,Rad50,Fam178a,Nbn,Cul3,Mre11a,Pml,Pnkp,Rtf1,Akap8,Trp53,Brca1,Ctr9,Dnmt1,
GO:0031497	chromatin assembly	0.05625	0.00335186	3.62032e-09	3.96425e-06	Sart3,Rbbp4,Chaf1b,Smarca5,Brd2,Chaf1a,Trp53,Rsf1,Mcm2,
GO:0016032	viral reproduction	0.06875	0.00620388	5.22666e-09	5.72319e-06	Rad50,Nbn,Mre11a,Pml,Top2a,Thoc2,Fam111a,Pias4,Trp53,Rsf1,Isg15,
GO:0071824	protein-DNA complex subunit organization	0.0625	0.00482197	5.93242e-09	6.496e-06	Sart3,Rbbp4,Chaf1b,Pias1,Smarca5,Brd2,Cdc45,Chaf1a,Rsf1,Mcm2,
GO:0071897	DNA biosynthetic process	0.04375	0.00158772	6.29288e-09	6.8907e-06	Pole,Pold1,Lig1,Wrnip1,Pcna,Trp53,Lig3,
GO:0060249	anatomical structure homeostasis	0.075	0.00808562	7.62838e-09	8.35307e-06	Rpa2,Smc5,Xrcc6,Rad50,Nbn,Mre11a,Pml,Xrcc5,Pnkp,Ercc4,Blm,Rpa1,
GO:0031572	G2/M transition DNA damage checkpoint	0.0375	0.000999677	1.1459e-08	1.25476e-05	Clspn,Blm,Nbn,Brca1,Mre11a,Fanci,
GO:0031576	G2/M transition checkpoint	0.0375	0.000999677	1.1459e-08	1.25476e-05	Clspn,Blm,Nbn,Brca1,Mre11a,Fanci,
GO:0042127	regulation of cell proliferation	0.15625	0.0426039	1.74887e-08	1.91502e-05	Pias1,Nbn,Cdc73,Prkar1a,Nacc1,Cfdp1,Phf14,Dnmt1,Prrx1,Xrcc6,Csnk2a1,Wdr48,Rnaseh2b,Brip1,Pml,Xrcc5,Esr1,Blm,Trp53,Atad5,Brca1,Prc1,Casp3,Morc3,Rpa1,
GO:0016574	histone ubiquitination	0.0375	0.00108788	1.95799e-08	2.144e-05	Ctr9,Cul4b,Rnf168,Cdc73,Rnf40,Uhrf1,
GO:0032259	methylation	0.075	0.00882068	2.00163e-08	2.19179e-05	Ehmt2,Mta2,Gatad2b,Uhrf1,Ehmt1,Cmtr1,Gatad2a,Rtf1,Ctr9,Brca1,Dnmt1,Usp7,
GO:0006334	nucleosome assembly	0.05	0.00288142	2.10549e-08	2.30551e-05	Sart3,Rbbp4,Chaf1b,Smarca5,Brd2,Chaf1a,Rsf1,Mcm2,
GO:0065003	macromolecular complex assembly	0.15	0.0398989	2.19328e-08	2.40164e-05	Kif4,Rbbp4,Pias1,Sart1,Wiz,Brd2,Cdc45,Nacc1,Mlh1,Rsf1,Mcm2,Psmd5,Xrcc6,Sart3,Fam178a,Rad50,Chaf1b,Prpf31,Smarca5,Pml,Chaf1a,Blm,Trp53,Racgap1,
GO:0043044	ATP-dependent chromatin remodeling	0.0375	0.00111729	2.31616e-08	2.5362e-05	Chd8,Rbbp4,Smarcad1,Smarca5,Mta2,Gatad2b,
GO:0002312	B cell activation involved in immune response	0.04375	0.00191115	2.36958e-08	2.59469e-05	Exo1,Msh2,Msh6,Mlh1,Nbn,Atad5,Rnf168,
GO:0002377	immunoglobulin production	0.05	0.00317544	4.52771e-08	4.95784e-05	Exo1,Msh6,Msh3,Nbn,Msh2,Mlh1,Atad5,Rnf168,
GO:0071478	cellular response to radiation	0.05	0.00329305	6.01996e-08	6.59185e-05	Xrcc6,Xrcc5,Pold1,Ercc4,Blm,Pcna,Trp53,Rnf168,
GO:0010165	response to X-ray	0.03125	0.000676252	6.58987e-08	7.21591e-05	Xrcc5,Xrcc6,Msh2,Blm,Trp53,
GO:0010389	regulation of G2/M transition of mitotic cell cycle	0.0375	0.0013525	7.61985e-08	8.34373e-05	Brd4,Blm,Nbn,Mre11a,Fanci,Rnaseh2b,
GO:0006338	chromatin remodeling	0.05	0.00341066	7.9173e-08	8.66944e-05	Chd8,Baz1b,Rbbp4,Smarca5,Mta2,Gatad2b,Smarcad1,Rsf1,
GO:0044265	cellular macromolecule catabolic process	0.10625	0.0219341	8.92611e-08	9.77409e-05	Dis3,Pias1,Cul4b,Uhrf1,Mta1,Mlh1,Smarcad1,Fen1,Isg15,Usp1,Cul3,Rnaseh2b,Rnf40,Pml,Blm,Usp7,Rnf168,
GO:0000710	meiotic mismatch repair	0.01875	8.82068e-05	1.00261e-07	0.000109786	Msh2,Msh6,Msh3,
GO:0034728	nucleosome organization	0.05	0.00352827	1.03077e-07	0.000112869	Sart3,Rbbp4,Chaf1b,Smarca5,Brd2,Chaf1a,Rsf1,Mcm2,
GO:0006312	mitotic recombination	0.03125	0.000735056	1.03268e-07	0.000113078	Top2a,Smc5,Rad50,Mlh1,Blm,
GO:0043933	macromolecular complex subunit organization	0.15	0.0433977	1.05013e-07	0.000114989	Kif4,Rbbp4,Pias1,Sart1,Wiz,Brd2,Cdc45,Nacc1,Mlh1,Rsf1,Mcm2,Psmd5,Xrcc6,Sart3,Fam178a,Rad50,Chaf1b,Prpf31,Smarca5,Pml,Chaf1a,Blm,Trp53,Racgap1,
GO:0019538	protein metabolic process	0.28125	0.126606	1.1184e-07	0.000122465	Baz1b,Nbn,Hmg20a,Cdc73,Ehmt1,Mta1,Trim33,Smarcad1,Ctr9,Txnl1,Ehmt2,Clspn,Uba2,Rnf40,Wdr48,Bard1,Pias4,Blm,Trp53,Brca1,Casp3,Rnf168,Usp7,Morc3,Fanci,Rad18,Pias1,Cul4b,Mre11a,Uhrf1,Fkbp5,Prkar1a,Rtf1,Brd4,Trrap,Dnmt1,Isg15,Dscc1,Rad50,Usp1,Cul3,Csnk2a1,Pml,
GO:0051304	chromosome separation	0.03125	0.000764459	1.27374e-07	0.000139474	Top2a,Smc5,Mlh1,Ercc4,Smarcad1,
GO:0000819	sister chromatid segregation	0.04375	0.00246979	1.43128e-07	0.000156726	Top2a,Smc5,Dscc1,Fam178a,Akap8,Cul3,Ncaph,
GO:0006730	one-carbon metabolic process	0.075	0.0107318	1.6902e-07	0.000185077	Ehmt2,Mta2,Gatad2b,Uhrf1,Ehmt1,Cmtr1,Gatad2a,Rtf1,Ctr9,Brca1,Dnmt1,Usp7,
GO:0000082	G1/S transition of mitotic cell cycle	0.05	0.00379289	1.80461e-07	0.000197604	Rpa2,E2F6,Pias1,Cdc73,Pole,Pml,Brd4,Trp53,
GO:0045944	positive regulation of transcription from RNA polymerase II promoter	0.11875	0.0288142	1.83704e-07	0.000201156	Nfix,Atad2,Cdc73,Tcf20,Pus1,Top2a,Rtf1,Foxk2,Ctr9,Prrx1,Chd8,Xrcc6,Mta2,Zfp384,Pml,Esr1,Brca1,Trp53,Ctbp2,
GO:0034243	regulation of transcription elongation from RNA polymerase II promoter	0.03125	0.000823263	1.88875e-07	0.000206818	Rtf1,Brd4,Ctr9,Rnf168,Cdc73,
GO:0051301	cell division	0.0875	0.0153774	1.90989e-07	0.000209133	Smc5,Kif4,Lig1,Cul3,Top2a,Thoc2,Timeless,Mcmbp,Blm,Anln,Ncaph,Lig3,Racgap1,Prc1,
GO:0006282	regulation of DNA repair	0.0375	0.00158772	2.03722e-07	0.000223076	Rpa2,Parg,Usp1,Pcna,Brca1,Rnf168,
GO:0016567	protein ubiquitination	0.0875	0.0154656	2.04648e-07	0.000224089	Rad18,Cul4b,Cul3,Cdc73,Rnf40,Uhrf1,Pml,Bard1,Trim33,Ctr9,Brca1,Rnf168,Isg15,Fanci,
GO:0016446	somatic hypermutation of immunoglobulin genes	0.025	0.000352827	2.21104e-07	0.000242109	Exo1,Msh2,Msh6,Mlh1,
GO:0051569	regulation of histone H3-K4 methylation	0.03125	0.000852665	2.27364e-07	0.000248963	Ehmt2,Rtf1,Brca1,Ctr9,Dnmt1,
GO:0032204	regulation of telomere maintenance	0.0375	0.00167593	2.82949e-07	0.000309829	Pml,Pnkp,Rad50,Ercc4,Nbn,Mre11a,
GO:0000280	nuclear division	0.075	0.0113493	3.07151e-07	0.00033633	Smc5,Dscc1,Kif4,Fam178a,Cul3,Timeless,Esr1,Akap8,Anln,Mcmbp,Ncaph,Racgap1,
GO:0007067	mitosis	0.075	0.0113493	3.07151e-07	0.00033633	Smc5,Dscc1,Kif4,Fam178a,Cul3,Timeless,Esr1,Akap8,Anln,Mcmbp,Ncaph,Racgap1,
GO:0002566	somatic diversification of immune receptors via somatic mutation	0.025	0.000382229	3.18209e-07	0.000348439	Exo1,Msh2,Msh6,Mlh1,
GO:0048731	system development	0.26875	0.122284	3.20239e-07	0.000350662	Baz1b,Msh3,Sart1,Nbn,Hmg20a,Cdc73,Top2a,Gatad2a,Msh2,Thoc2,Ctr9,Prrx1,Chd8,Fancd2,Exo1,Xrcc6,Ehmt2,Ncaph2,Sart3,Wdr48,Xrcc5,Esr1,Anln,Blm,Trp53,Brca1,Casp3,Rnf168,Msh6,Nfix,Cul4b,Xrcc1,Prkar1a,Mlh1,Phf14,Isg15,Usp1,Cul3,Pml,Timeless,Atad5,Gtf2i,Rpa1,
GO:0048145	regulation of fibroblast proliferation	0.04375	0.00282262	3.59398e-07	0.000393541	Pml,Esr1,Nbn,Trp53,Cdc73,Morc3,Rnaseh2b,
GO:0031860	telomeric 3' overhang formation	0.01875	0.000117609	3.99666e-07	0.000437634	Rad50,Nbn,Mre11a,
GO:0048144	fibroblast proliferation	0.04375	0.00288142	4.13902e-07	0.000453223	Pml,Esr1,Nbn,Trp53,Cdc73,Morc3,Rnaseh2b,
GO:0009057	macromolecule catabolic process	0.1125	0.0274911	4.37909e-07	0.00047951	Dis3,Pias1,Cul4b,Uhrf1,Mta1,Mlh1,Smarcad1,Fen1,Isg15,Usp1,Cul3,Csnk2a1,Rnaseh2b,Rnf40,Pml,Blm,Usp7,Rnf168,
GO:0007095	mitotic cell cycle G2/M transition DNA damage checkpoint	0.025	0.000411632	4.4387e-07	0.000486038	Blm,Nbn,Mre11a,Fanci,
GO:0071780	mitotic cell cycle G2/M transition checkpoint	0.025	0.000411632	4.4387e-07	0.000486038	Blm,Nbn,Mre11a,Fanci,
GO:0000087	M phase of mitotic cell cycle	0.075	0.0117609	4.48079e-07	0.000490647	Smc5,Dscc1,Kif4,Fam178a,Cul3,Timeless,Esr1,Akap8,Anln,Mcmbp,Ncaph,Racgap1,
GO:0065009	regulation of molecular function	0.16875	0.0583341	5.36553e-07	0.000587526	Btaf1,Baz1b,Msh6,Msh3,Nbn,Nvl,Mre11a,Prkar1a,Msh2,Brd4,Rsf1,Fancd2,Clspn,Rad50,Anp32e,Csnk2a1,Pml,Pnkp,Esr1,Pias4,Pcna,Blm,Trp53,Casp3,Usp7,Racgap1,Ctbp2,
GO:0051571	positive regulation of histone H3-K4 methylation	0.025	0.000441034	6.03073e-07	0.000660365	Rtf1,Brca1,Ctr9,Dnmt1,
GO:0044085	cellular component biogenesis	0.18125	0.0663903	6.2686e-07	0.000686412	Kif4,Dis3,Rbbp4,Pias1,Sart1,Nvl,Wiz,Prkar1a,Brd2,Cdc45,Nacc1,Mlh1,Rsf1,Mcm2,Psmd5,Ehmt2,Xrcc6,Sart3,Fam178a,Rad50,Chaf1b,Prpf31,Cul3,Smarca5,Pml,Chaf1a,Blm,Trp53,Racgap1,
GO:0002376	immune system process	0.175	0.0628326	6.81859e-07	0.000746636	Msh6,Msh3,Sart1,Nbn,Cdc73,Prkar1a,Top2a,Msh2,Mlh1,Ctr9,Isg15,Exo1,Fancd2,Xrcc6,Ncaph2,Sart3,Chaf1b,Pml,Xrcc5,Esr1,Akap8,Anln,Blm,Trp53,Atad5,Casp3,Rnf168,Rpa1,
GO:0031056	regulation of histone modification	0.04375	0.00314604	7.5321e-07	0.000824764	Ehmt2,Rtf1,Akap8,Trp53,Brca1,Ctr9,Dnmt1,
GO:0006368	transcription elongation from RNA polymerase II promoter	0.03125	0.00108788	8.09743e-07	0.000886669	Rtf1,Brd4,Ctr9,Rnf168,Cdc73,
GO:0051983	regulation of chromosome segregation	0.03125	0.00108788	8.09743e-07	0.000886669	Chtf18,Rad18,Smc5,Fam178a,Racgap1,
GO:0048285	organelle fission	0.075	0.0125254	8.68648e-07	0.00095117	Smc5,Dscc1,Kif4,Fam178a,Cul3,Timeless,Esr1,Akap8,Anln,Mcmbp,Ncaph,Racgap1,
GO:0034622	cellular macromolecular complex assembly	0.1	0.0229338	8.75546e-07	0.000958723	Kif4,Rbbp4,Pias1,Sart1,Brd2,Cdc45,Mlh1,Rsf1,Mcm2,Psmd5,Sart3,Chaf1b,Smarca5,Prpf31,Chaf1a,Racgap1,
GO:0048856	anatomical structure development	0.2875	0.140719	8.80664e-07	0.000964327	Baz1b,Msh3,Sart1,Nbn,Hmg20a,Cdc73,Top2a,Gatad2a,Msh2,Thoc2,Ctr9,Prrx1,Chd8,Fancd2,Exo1,Xrcc6,Ehmt2,Ncaph2,Sart3,Wdr48,Xrcc5,Esr1,Anln,Blm,Trp53,Brca1,Casp3,Rnf168,Msh6,Nfix,Pias1,Cul4b,Xrcc1,Prkar1a,Rtf1,Mlh1,Brd4,Phf14,Isg15,Usp1,Cul3,Pml,Timeless,Atad5,
GO:0000019	regulation of mitotic recombination	0.01875	0.000147011	9.95728e-07	0.00109032	Rad50,Mlh1,Blm,
GO:0006287	base-excision repair, gap-filling	0.01875	0.000147011	9.95728e-07	0.00109032	Pole,Pold1,Pcna,
GO:0006297	nucleotide-excision repair, DNA gap filling	0.01875	0.000147011	9.95728e-07	0.00109032	Pole,Pold1,Pold3,
GO:0043570	maintenance of DNA repeat elements	0.01875	0.000147011	9.95728e-07	0.00109032	Msh2,Msh6,Msh3,
GO:0051096	positive regulation of helicase activity	0.01875	0.000147011	9.95728e-07	0.00109032	Msh2,Msh6,Msh3,
GO:0022607	cellular component assembly	0.16875	0.0603334	1.02692e-06	0.00112448	Kif4,Rbbp4,Pias1,Sart1,Wiz,Prkar1a,Brd2,Cdc45,Nacc1,Mlh1,Rsf1,Mcm2,Psmd5,Ehmt2,Xrcc6,Sart3,Fam178a,Rad50,Chaf1b,Prpf31,Cul3,Smarca5,Pml,Chaf1a,Blm,Trp53,Racgap1,
GO:0032968	positive regulation of transcription elongation from RNA polymerase II promoter	0.025	0.000499838	1.04387e-06	0.00114304	Rtf1,Brd4,Ctr9,Cdc73,
GO:0031058	positive regulation of histone modification	0.0375	0.00208756	1.0581e-06	0.00115862	Rtf1,Akap8,Trp53,Brca1,Ctr9,Dnmt1,
GO:0051568	histone H3-K4 methylation	0.03125	0.00114669	1.06152e-06	0.00116236	Ehmt2,Rtf1,Brca1,Ctr9,Dnmt1,
GO:0030097	hemopoiesis	0.1	0.023316	1.08557e-06	0.0011887	Sart1,Cdc73,Top2a,Msh2,Ctr9,Isg15,Fancd2,Sart3,Ncaph2,Xrcc5,Pml,Blm,Anln,Trp53,Casp3,Rpa1,
GO:0002285	lymphocyte activation involved in immune response	0.05	0.00482197	1.12552e-06	0.00123244	Exo1,Msh6,Nbn,Msh2,Mlh1,Atad5,Trp53,Rnf168,
GO:0090068	positive regulation of cell cycle process	0.04375	0.00335186	1.1565e-06	0.00126637	Pml,Smc5,Fam178a,Brd4,Trp53,Brca1,Cul3,
GO:0090329	regulation of DNA-dependent DNA replication	0.03125	0.00117609	1.2086e-06	0.00132342	Clspn,Wrnip1,Wiz,Mre11a,Lig3,
GO:0001701	in utero embryonic development	0.075	0.012937	1.21681e-06	0.00133241	Chd8,Nbn,Cul3,Rnaseh2b,Gatad2a,Thoc2,Msh2,Rtf1,Brd4,Trp53,Ctr9,Rpa1,
GO:0031935	regulation of chromatin silencing	0.025	0.000529241	1.33723e-06	0.00146427	Cdc45,Atad2,Dnmt1,Uhrf1,
GO:0002440	production of molecular mediator of immune response	0.05	0.00493958	1.34913e-06	0.0014773	Exo1,Msh6,Msh3,Nbn,Msh2,Mlh1,Atad5,Rnf168,
GO:0032206	positive regulation of telomere maintenance	0.03125	0.00120549	1.37128e-06	0.00150155	Pml,Pnkp,Rad50,Nbn,Mre11a,
GO:0007062	sister chromatid cohesion	0.03125	0.00123489	1.55073e-06	0.00169805	Smc5,Dscc1,Fam178a,Mcmbp,Mre11a,
GO:0032784	regulation of transcription elongation, DNA-dependent	0.03125	0.00123489	1.55073e-06	0.00169805	Rtf1,Brd4,Ctr9,Rnf168,Cdc73,
GO:0031399	regulation of protein modification process	0.125	0.036694	1.67612e-06	0.00183535	Pias1,Nbn,Hmg20a,Mre11a,Prkar1a,Rtf1,Ctr9,Dnmt1,Isg15,Ehmt2,Clspn,Rad50,Pml,Akap8,Pias4,Blm,Trp53,Brca1,Casp3,Fanci,
GO:0044346	fibroblast apoptosis	0.025	0.000558643	1.68766e-06	0.00184799	Chd8,Trp53,Cul3,Cfdp1,
GO:0000086	G2/M transition of mitotic cell cycle	0.0375	0.00226397	1.71165e-06	0.00187426	Brd4,Blm,Nbn,Mre11a,Fanci,Rnaseh2b,
GO:0008630	DNA damage response, signal transduction resulting in induction of apoptosis	0.0375	0.00226397	1.71165e-06	0.00187426	Pml,Msh2,Msh6,Mlh1,Trp53,Brca1,
GO:0051128	regulation of cellular component organization	0.15625	0.0546882	1.87166e-06	0.00204947	Smc5,Nbn,Mre11a,Uhrf1,Wdhd1,Thoc2,Rtf1,Ctr9,Dnmt1,Prrx1,Ehmt2,Fam178a,Rad50,Kifc1,Cul3,Csnk2a1,Pml,Pnkp,Esr1,Ercc4,Akap8,Trp53,Brca1,Lig3,Racgap1,
GO:0010332	response to gamma radiation	0.03125	0.0012937	1.96488e-06	0.00215154	Pml,Xrcc5,Fancd2,Xrcc6,Trp53,
GO:0051095	regulation of helicase activity	0.01875	0.000176414	1.98461e-06	0.00217315	Msh2,Msh6,Msh3,
GO:0034968	histone lysine methylation	0.0375	0.00232278	1.99131e-06	0.00218049	Ehmt2,Rtf1,Brca1,Ctr9,Dnmt1,Ehmt1,
GO:0046649	lymphocyte activation	0.0875	0.0189645	2.28136e-06	0.00249808	Fancd2,Exo1,Ncaph2,Msh6,Sart1,Nbn,Prkar1a,Msh2,Mlh1,Blm,Trp53,Atad5,Rnf168,Casp3,
GO:0000070	mitotic sister chromatid segregation	0.0375	0.00238158	2.30717e-06	0.00252635	Smc5,Dscc1,Fam178a,Akap8,Cul3,Ncaph,
GO:0048534	hemopoietic or lymphoid organ development	0.1	0.0247861	2.38548e-06	0.0026121	Sart1,Cdc73,Top2a,Msh2,Ctr9,Isg15,Fancd2,Sart3,Ncaph2,Xrcc5,Pml,Blm,Anln,Trp53,Casp3,Rpa1,
GO:0050792	regulation of viral reproduction	0.04375	0.00373409	2.3873e-06	0.00261409	Top2a,Rad50,Fam111a,Nbn,Rsf1,Mre11a,Isg15,
GO:0022415	viral reproductive process	0.05	0.00538061	2.55649e-06	0.00279935	Rad50,Nbn,Mre11a,Top2a,Thoc2,Fam111a,Rsf1,Isg15,
GO:0032501	multicellular organismal process	0.38125	0.22134	2.61666e-06	0.00286524	Baz1b,Msh3,Sart1,Nbn,Hmg20a,Cdc73,Ehmt1,Top2a,Gatad2a,Msh2,Thoc2,Ctr9,Cfdp1,Prrx1,Chd8,Fancd2,Exo1,Xrcc6,Ehmt2,Ncaph2,Sart3,Wdr48,Rnaseh2b,Xrcc5,Cdyl,Esr1,Anln,Pias4,Blm,Trp53,Brca1,Usp7,Casp3,Rnf168,Morc3,Rad18,Msh6,Nfix,Pias1,Cul4b,Xrcc1,Prkar1a,Rtf1,Ml
GO:0016064	immunoglobulin mediated immune response	0.04375	0.00379289	2.64956e-06	0.00290127	Exo1,Msh2,Msh6,Mlh1,Nbn,Atad5,Rnf168,
GO:0042770	signal transduction in response to DNA damage	0.04375	0.00379289	2.64956e-06	0.00290127	Pml,Msh2,Msh6,Mlh1,Nbn,Trp53,Brca1,
GO:0071214	cellular response to abiotic stimulus	0.05	0.00543942	2.77158e-06	0.00303488	Xrcc6,Xrcc5,Pold1,Ercc4,Blm,Pcna,Trp53,Rnf168,
GO:0019724	B cell mediated immunity	0.04375	0.0038517	2.93544e-06	0.00321431	Exo1,Msh2,Msh6,Mlh1,Nbn,Atad5,Rnf168,
GO:0010216	maintenance of DNA methylation	0.01875	0.000205816	3.46112e-06	0.00378993	Usp7,Dnmt1,Uhrf1,
GO:0051255	spindle midzone assembly	0.01875	0.000205816	3.46112e-06	0.00378993	Kif4,Mlh1,Racgap1,
GO:0045005	maintenance of fidelity involved in DNA-dependent DNA replication	0.025	0.000676252	3.79978e-06	0.00416076	Tonsl,Pold1,Pcna,Blm,
GO:0006354	transcription elongation, DNA-dependent	0.03125	0.00149951	4.13946e-06	0.00453271	Rtf1,Brd4,Ctr9,Rnf168,Cdc73,
GO:0006301	postreplication repair	0.025	0.000705654	4.54315e-06	0.00497475	Rad18,Msh2,Pcna,Brca1,
GO:0031060	regulation of histone methylation	0.03125	0.00152892	4.56262e-06	0.00499606	Ehmt2,Rtf1,Brca1,Ctr9,Dnmt1,
GO:2000241	regulation of reproductive process	0.05	0.00582165	4.58022e-06	0.00501534	Rad50,Nbn,Mre11a,Top2a,Fam111a,Esr1,Rsf1,Isg15,
GO:0034621	cellular macromolecular complex subunit organization	0.1	0.0261386	4.67763e-06	0.005122	Kif4,Rbbp4,Pias1,Sart1,Brd2,Cdc45,Mlh1,Rsf1,Mcm2,Psmd5,Sart3,Chaf1b,Smarca5,Prpf31,Chaf1a,Racgap1,
GO:0048525	negative regulation of viral reproduction	0.03125	0.00155832	5.01895e-06	0.00549575	Rad50,Fam111a,Nbn,Mre11a,Isg15,
GO:0032786	positive regulation of transcription elongation, DNA-dependent	0.025	0.000735056	5.38884e-06	0.00590078	Rtf1,Brd4,Ctr9,Cdc73,
GO:0042113	B cell activation	0.05625	0.00793861	5.52488e-06	0.00604975	Exo1,Msh6,Nbn,Msh2,Mlh1,Trp53,Atad5,Rnf168,Casp3,
GO:0051247	positive regulation of protein metabolic process	0.09375	0.0234924	5.70641e-06	0.00624852	Rad50,Pias1,Nbn,Cul4b,Csnk2a1,Mre11a,Uhrf1,Rtf1,Akap8,Pias4,Trp53,Brca1,Ctr9,Dnmt1,Fanci,
GO:0051246	regulation of protein metabolic process	0.14375	0.0507189	5.78742e-06	0.00633722	Pias1,Nbn,Cul4b,Hmg20a,Mre11a,Uhrf1,Prkar1a,Rtf1,Ctr9,Dnmt1,Isg15,Ehmt2,Clspn,Rad50,Csnk2a1,Pml,Akap8,Pias4,Blm,Trp53,Brca1,Casp3,Fanci,
GO:0001824	blastocyst development	0.0375	0.00279321	5.85465e-06	0.00641085	Thoc2,Rtf1,Brd4,Nbn,Ctr9,Cul3,
GO:0034644	cellular response to UV	0.03125	0.00161712	6.03855e-06	0.00661222	Pold1,Ercc4,Pcna,Trp53,Rnf168,
GO:0043009	chordate embryonic development	0.0875	0.0208462	6.725e-06	0.00736388	Chd8,Nbn,Cul3,Rnaseh2b,Gatad2a,Thoc2,Msh2,Rtf1,Brd4,Trp53,Ctr9,Brca1,Prrx1,Rpa1,
GO:0001832	blastocyst growth	0.025	0.000793861	7.42195e-06	0.00812703	Rtf1,Brd4,Nbn,Ctr9,
GO:0009792	embryo development ending in birth or egg hatching	0.0875	0.021052	7.51282e-06	0.00822654	Chd8,Nbn,Cul3,Rnaseh2b,Gatad2a,Thoc2,Msh2,Rtf1,Brd4,Trp53,Ctr9,Brca1,Prrx1,Rpa1,
GO:0070192	chromosome organization involved in meiosis	0.03125	0.00170533	7.86447e-06	0.0086116	Fancd2,Ehmt2,Rad50,Mlh1,Mre11a,
GO:0006271	DNA strand elongation involved in DNA replication	0.01875	0.00026462	8.24969e-06	0.00903341	Pola1,Pcna,Fen1,
GO:0033523	histone H2B ubiquitination	0.01875	0.00026462	8.24969e-06	0.00903341	Ctr9,Cdc73,Rnf40,
GO:0034086	maintenance of sister chromatid cohesion	0.01875	0.00026462	8.24969e-06	0.00903341	Smc5,Dscc1,Fam178a,
GO:0034088	maintenance of mitotic sister chromatid cohesion	0.01875	0.00026462	8.24969e-06	0.00903341	Smc5,Dscc1,Fam178a,
GO:0031062	positive regulation of histone methylation	0.025	0.000823263	8.62746e-06	0.00944707	Rtf1,Brca1,Ctr9,Dnmt1,
GO:0045739	positive regulation of DNA repair	0.025	0.000852665	9.97147e-06	0.0109188	Parg,Pcna,Brca1,Rnf168,
GO:0019058	viral infectious cycle	0.04375	0.00467496	1.05148e-05	0.0115137	Top2a,Rad50,Fam111a,Nbn,Rsf1,Mre11a,Isg15,
GO:0016571	histone methylation	0.0375	0.00311664	1.1016e-05	0.0120625	Ehmt2,Rtf1,Brca1,Ctr9,Dnmt1,Ehmt1,
GO:0030261	chromosome condensation	0.025	0.000882068	1.14637e-05	0.0125528	Top2a,Ncaph2,Akap8,Ncaph,
GO:0002366	leukocyte activation involved in immune response	0.05	0.00661551	1.16534e-05	0.0127604	Exo1,Msh6,Nbn,Msh2,Mlh1,Atad5,Trp53,Rnf168,
GO:0000712	resolution of meiotic recombination intermediates	0.01875	0.000294023	1.17448e-05	0.0128605	Top2a,Mlh1,Ercc4,
GO:0002263	cell activation involved in immune response	0.05	0.00667431	1.24242e-05	0.0136045	Exo1,Msh6,Nbn,Msh2,Mlh1,Atad5,Trp53,Rnf168,
GO:0045321	leukocyte activation	0.0875	0.0220517	1.26261e-05	0.0138256	Fancd2,Exo1,Ncaph2,Msh6,Sart1,Nbn,Prkar1a,Msh2,Mlh1,Blm,Trp53,Atad5,Rnf168,Casp3,
GO:0071482	cellular response to light stimulus	0.03125	0.00191115	1.38082e-05	0.01512	Pold1,Ercc4,Pcna,Trp53,Rnf168,
GO:0008629	induction of apoptosis by intracellular signals	0.0375	0.00326365	1.43434e-05	0.015706	Pml,Msh2,Msh6,Mlh1,Trp53,Brca1,
GO:0022414	reproductive process	0.1125	0.0355473	1.55322e-05	0.0170077	Rad18,Nbn,Mre11a,Top2a,Thoc2,Msh2,Mlh1,Rsf1,Isg15,Fancd2,Chtf18,Ehmt2,Rad50,Wdr48,Cdyl,Esr1,Fam111a,Racgap1,
GO:0000003	reproduction	0.1125	0.0357237	1.65874e-05	0.0181632	Rad18,Nbn,Mre11a,Top2a,Thoc2,Msh2,Mlh1,Rsf1,Isg15,Fancd2,Chtf18,Ehmt2,Rad50,Wdr48,Cdyl,Esr1,Fam111a,Racgap1,
GO:0032268	regulation of cellular protein metabolic process	0.13125	0.0472494	2.06702e-05	0.0226339	Pias1,Nbn,Hmg20a,Mre11a,Uhrf1,Prkar1a,Rtf1,Ctr9,Dnmt1,Isg15,Ehmt2,Clspn,Rad50,Pml,Akap8,Pias4,Blm,Trp53,Brca1,Casp3,Fanci,
GO:0000731	DNA synthesis involved in DNA repair	0.01875	0.000352827	2.13844e-05	0.0234159	Pole,Pold1,Wrnip1,
GO:0006266	DNA ligation	0.01875	0.000352827	2.13844e-05	0.0234159	Top2a,Lig1,Lig3,
GO:0019941	modification-dependent protein catabolic process	0.06875	0.0144365	2.15611e-05	0.0236094	Usp1,Pias1,Cul4b,Cul3,Rnf40,Uhrf1,Pml,Mta1,Rnf168,Usp7,Isg15,
GO:0006272	leading strand elongation	0.0125	5.88045e-05	2.17184e-05	0.0237817	Pola1,Pcna,
GO:0043632	modification-dependent macromolecule catabolic process	0.06875	0.0146423	2.45397e-05	0.026871	Usp1,Pias1,Cul4b,Cul3,Rnf40,Uhrf1,Pml,Mta1,Rnf168,Usp7,Isg15,
GO:0031401	positive regulation of protein modification process	0.075	0.0175237	2.58944e-05	0.0283544	Rad50,Pias1,Nbn,Mre11a,Rtf1,Akap8,Pias4,Trp53,Ctr9,Brca1,Dnmt1,Fanci,
GO:0016233	telomere capping	0.01875	0.000382229	2.77043e-05	0.0303362	Rad50,Nbn,Mre11a,
GO:0051307	meiotic chromosome separation	0.01875	0.000382229	2.77043e-05	0.0303362	Top2a,Mlh1,Ercc4,
GO:0051570	regulation of histone H3-K9 methylation	0.01875	0.000382229	2.77043e-05	0.0303362	Ehmt2,Brca1,Dnmt1,
GO:0060968	regulation of gene silencing	0.025	0.00114669	3.32977e-05	0.036461	Cdc45,Atad2,Dnmt1,Uhrf1,
GO:0007568	aging	0.0375	0.00379289	3.36277e-05	0.0368224	Pml,Smc5,Msh2,Msh6,Trp53,Morc3,
GO:0071844	cellular component assembly at cellular level	0.125	0.0452795	3.60632e-05	0.0394892	Kif4,Rbbp4,Pias1,Sart1,Prkar1a,Brd2,Cdc45,Mlh1,Rsf1,Mcm2,Psmd5,Ehmt2,Sart3,Chaf1b,Prpf31,Cul3,Smarca5,Chaf1a,Trp53,Racgap1,
GO:0016925	protein sumoylation	0.025	0.00117609	3.68632e-05	0.0403652	Pias4,Pias1,Uba2,Hmg20a,
GO:0045165	cell fate commitment	0.05	0.0078798	4.06958e-05	0.044562	Ehmt2,Cdc73,Pml,Rtf1,Ctr9,Trp53,Casp3,Prrx1,
GO:0006479	protein methylation	0.0375	0.00405751	4.90718e-05	0.0537336	Ehmt2,Rtf1,Brca1,Ctr9,Dnmt1,Ehmt1,
GO:0008213	protein alkylation	0.0375	0.00405751	4.90718e-05	0.0537336	Ehmt2,Rtf1,Brca1,Ctr9,Dnmt1,Ehmt1,
GO:0007129	synapsis	0.025	0.0012643	4.92389e-05	0.0539166	Fancd2,Ehmt2,Mlh1,Mre11a,
GO:0032270	positive regulation of cellular protein metabolic process	0.08125	0.0219635	5.33438e-05	0.0584114	Rad50,Pias1,Nbn,Mre11a,Uhrf1,Rtf1,Akap8,Pias4,Trp53,Brca1,Ctr9,Dnmt1,Fanci,
GO:0001711	endodermal cell fate commitment	0.01875	0.000470436	5.36895e-05	0.05879	Rtf1,Ctr9,Cdc73,
GO:0031954	positive regulation of protein autophosphorylation	0.01875	0.000470436	5.36895e-05	0.05879	Rad50,Nbn,Mre11a,
GO:0001775	cell activation	0.0875	0.0254035	5.8929e-05	0.0645273	Fancd2,Exo1,Ncaph2,Msh6,Sart1,Nbn,Prkar1a,Msh2,Mlh1,Blm,Trp53,Atad5,Rnf168,Casp3,
GO:0042592	homeostatic process	0.13125	0.0509835	6.2089e-05	0.0679874	Rpa2,Smc5,Nbn,Mre11a,Txnl1,Isg15,Xrcc6,Rad50,Sart3,Wdr48,Pml,Xrcc5,Pnkp,Pold1,Esr1,Ercc4,Blm,Trp53,Gtf2i,Casp3,Rpa1,
GO:0006269	DNA replication, synthesis of RNA primer	0.0125	8.82068e-05	6.49547e-05	0.0711254	Prim1,Prim2,
GO:0043153	entrainment of circadian clock by photoperiod	0.01875	0.000499838	6.49707e-05	0.0711429	Pml,Mta1,Trp53,
GO:2000269	regulation of fibroblast apoptosis	0.01875	0.000499838	6.49707e-05	0.0711429	Chd8,Trp53,Cfdp1,
GO:0051603	proteolysis involved in cellular protein catabolic process	0.06875	0.0165241	7.28119e-05	0.0797291	Usp1,Pias1,Cul4b,Cul3,Rnf40,Uhrf1,Pml,Mta1,Rnf168,Usp7,Isg15,
GO:0007064	mitotic sister chromatid cohesion	0.01875	0.000529241	7.76973e-05	0.0850786	Smc5,Dscc1,Fam178a,
GO:0009648	photoperiodism	0.01875	0.000529241	7.76973e-05	0.0850786	Pml,Mta1,Trp53,
GO:2000242	negative regulation of reproductive process	0.03125	0.00273441	7.82066e-05	0.0856362	Rad50,Fam111a,Nbn,Mre11a,Isg15,
GO:0010941	regulation of cell death	0.1125	0.0405163	8.452e-05	0.0925494	Rad18,Msh6,Pias1,Mre11a,Top2a,Msh2,Mlh1,Cfdp1,Chd8,Csnk2a1,Bard1,Pml,Esr1,Blm,Brca1,Trp53,Usp7,Casp3,
GO:0006913	nucleocytoplasmic transport	0.05625	0.0113199	8.89794e-05	0.0974324	Xpo5,Pola2,Zfp384,Bard1,Pml,Thoc2,Brca1,Trp53,Ddx39,
GO:0008156	negative regulation of DNA replication	0.025	0.00147011	8.95793e-05	0.0980894	Clspn,Trp53,Mre11a,Lig3,
GO:0008340	determination of adult lifespan	0.01875	0.000558643	9.19492e-05	0.100684	Msh2,Msh6,Trp53,
GO:0031297	replication fork processing	0.01875	0.000558643	9.19492e-05	0.100684	Tonsl,Pcna,Blm,
GO:0031571	mitotic cell cycle G1/S transition DNA damage checkpoint	0.01875	0.000558643	9.19492e-05	0.100684	Pml,Rpa2,Trp53,
GO:0031575	mitotic cell cycle G1/S transition checkpoint	0.01875	0.000558643	9.19492e-05	0.100684	Pml,Rpa2,Trp53,
GO:0051567	histone H3-K9 methylation	0.01875	0.000558643	9.19492e-05	0.100684	Ehmt2,Brca1,Dnmt1,
GO:0071779	G1/S transition checkpoint	0.01875	0.000558643	9.19492e-05	0.100684	Pml,Rpa2,Trp53,
GO:0044257	cellular protein catabolic process	0.06875	0.0169945	9.32867e-05	0.102149	Usp1,Pias1,Cul4b,Cul3,Rnf40,Uhrf1,Pml,Mta1,Rnf168,Usp7,Isg15,
GO:0051169	nuclear transport	0.05625	0.0114375	9.62172e-05	0.105358	Xpo5,Pola2,Zfp384,Bard1,Pml,Thoc2,Brca1,Trp53,Ddx39,
GO:0006511	ubiquitin-dependent protein catabolic process	0.0625	0.0141719	9.69407e-05	0.10615	Usp1,Pias1,Cul4b,Cul3,Rnf40,Uhrf1,Pml,Mta1,Rnf168,Usp7,
GO:0044248	cellular catabolic process	0.125	0.0487195	9.85559e-05	0.107919	Dis3,Pias1,Cul4b,Uhrf1,Mta1,Mlh1,Smarcad1,Fen1,Isg15,Usp1,Cul3,Rnaseh2b,Rnf40,Pml,Blm,Trp53,Usp7,Rnf168,Racgap1,Nudt12,
GO:0071479	cellular response to ionizing radiation	0.025	0.00152892	0.000104542	0.114473	Xrcc5,Xrcc6,Blm,Trp53,
GO:0006342	chromatin silencing	0.03125	0.00291082	0.000105233	0.11523	Cdc45,Atad2,Smarca5,Dnmt1,Uhrf1,
GO:0046597	negative regulation of virion penetration into host cell	0.01875	0.000588045	0.000107805	0.118046	Rad50,Nbn,Mre11a,
GO:0030163	protein catabolic process	0.075	0.020464	0.00011352	0.124305	Usp1,Pias1,Cul4b,Cul3,Csnk2a1,Rnf40,Uhrf1,Pml,Mta1,Rnf168,Usp7,Isg15,
GO:0042752	regulation of circadian rhythm	0.03125	0.00296963	0.00011567	0.126659	Pml,Top2a,Mta1,Timeless,Trp53,
GO:0051130	positive regulation of cellular component organization	0.0875	0.0271971	0.000120799	0.132275	Smc5,Rad50,Fam178a,Nbn,Cul3,Mre11a,Pml,Pnkp,Rtf1,Akap8,Trp53,Brca1,Ctr9,Dnmt1,
GO:0009649	entrainment of circadian clock	0.01875	0.000617447	0.000125341	0.137248	Pml,Mta1,Trp53,
GO:0071480	cellular response to gamma radiation	0.01875	0.000617447	0.000125341	0.137248	Xrcc5,Xrcc6,Trp53,
GO:0042981	regulation of apoptosis	0.10625	0.0380465	0.000125487	0.137408	Msh6,Pias1,Mre11a,Top2a,Msh2,Mlh1,Cfdp1,Chd8,Csnk2a1,Bard1,Pml,Esr1,Blm,Brca1,Trp53,Usp7,Casp3,
GO:0045814	negative regulation of gene expression, epigenetic	0.03125	0.00302843	0.000126884	0.138937	Cdc45,Atad2,Smarca5,Dnmt1,Uhrf1,
GO:0007369	gastrulation	0.0375	0.00482197	0.000127362	0.139461	Prkar1a,Rtf1,Trp53,Ctr9,Cul3,Cdc73,
GO:0045950	negative regulation of mitotic recombination	0.0125	0.000117609	0.00012951	0.141813	Mlh1,Blm,
GO:0050790	regulation of catalytic activity	0.11875	0.0459851	0.00013701	0.150026	Msh6,Msh3,Nbn,Nvl,Mre11a,Prkar1a,Msh2,Clspn,Rad50,Anp32e,Csnk2a1,Pml,Pnkp,Esr1,Pcna,Blm,Trp53,Casp3,Racgap1,
GO:0043067	regulation of programmed cell death	0.10625	0.0383993	0.000140049	0.153353	Msh6,Pias1,Mre11a,Top2a,Msh2,Mlh1,Cfdp1,Chd8,Csnk2a1,Bard1,Pml,Esr1,Blm,Brca1,Trp53,Usp7,Casp3,
GO:0002449	lymphocyte mediated immunity	0.04375	0.00705654	0.000143398	0.157021	Exo1,Msh2,Msh6,Mlh1,Nbn,Atad5,Rnf168,
GO:0033233	regulation of protein sumoylation	0.01875	0.00064685	0.000144634	0.158374	Pias4,Pias1,Hmg20a,
GO:0044030	regulation of DNA methylation	0.01875	0.00064685	0.000144634	0.158374	Ehmt2,Brca1,Dnmt1,
GO:0006397	mRNA processing	0.05625	0.0122607	0.000162057	0.177453	Sart3,Sart1,Prpf31,Cdc73,Cmtr1,Thoc2,Mlh1,Dhx16,Ddx39,
GO:2000104	negative regulation of DNA-dependent DNA replication	0.01875	0.000676252	0.000165759	0.181506	Clspn,Mre11a,Lig3,
GO:0008219	cell death	0.125	0.0506601	0.000166001	0.181771	Rad18,Msh6,Pias1,Mre11a,Top2a,Gatad2a,Msh2,Mlh1,Cfdp1,Chd8,Cul3,Csnk2a1,Pml,Bard1,Esr1,Blm,Brca1,Trp53,Usp7,Casp3,
GO:0016265	death	0.125	0.0506601	0.000166001	0.181771	Rad18,Msh6,Pias1,Mre11a,Top2a,Gatad2a,Msh2,Mlh1,Cfdp1,Chd8,Cul3,Csnk2a1,Pml,Bard1,Esr1,Blm,Brca1,Trp53,Usp7,Casp3,
GO:0002460	adaptive immune response based on somatic recombination of immune receptors built from immunoglobulin superfamily domains	0.04375	0.00735056	0.000184223	0.201724	Exo1,Msh2,Msh6,Mlh1,Nbn,Atad5,Rnf168,
GO:0080135	regulation of cellular response to stress	0.05	0.00982035	0.000186705	0.204442	Rpa2,Parg,Usp1,Rnaseh2b,Pcna,Brca1,Rnf168,Prrx1,
GO:0016071	mRNA metabolic process	0.0625	0.0154362	0.000193602	0.211995	Dis3,Sart3,Sart1,Prpf31,Cdc73,Cmtr1,Thoc2,Mlh1,Dhx16,Ddx39,
GO:0007569	cell aging	0.025	0.00179354	0.000195043	0.213572	Pml,Smc5,Trp53,Morc3,
GO:2000045	regulation of G1/S transition of mitotic cell cycle	0.025	0.00179354	0.000195043	0.213572	Pml,Rpa2,Trp53,Cdc73,
GO:0012501	programmed cell death	0.11875	0.0472788	0.000195177	0.213718	Msh6,Pias1,Mre11a,Top2a,Gatad2a,Msh2,Mlh1,Cfdp1,Chd8,Cul3,Csnk2a1,Bard1,Pml,Esr1,Blm,Brca1,Trp53,Usp7,Casp3,
GO:0006396	RNA processing	0.075	0.0219341	0.000215147	0.235585	Dis3,Sart3,Sart1,Prpf31,Cdc73,Pus1,Cmtr1,Wdhd1,Thoc2,Mlh1,Dhx16,Ddx39,
GO:0010424	DNA methylation on cytosine within a CG sequence	0.0125	0.000147011	0.000215186	0.235628	Ehmt2,Dnmt1,
GO:0018027	peptidyl-lysine dimethylation	0.0125	0.000147011	0.000215186	0.235628	Ehmt2,Ehmt1,
GO:0031049	programmed DNA elimination	0.0125	0.000147011	0.000215186	0.235628	Trp53,Brca1,
GO:0031052	chromosome breakage	0.0125	0.000147011	0.000215186	0.235628	Trp53,Brca1,
GO:0032776	DNA methylation on cytosine	0.0125	0.000147011	0.000215186	0.235628	Ehmt2,Dnmt1,
GO:0034091	regulation of maintenance of sister chromatid cohesion	0.0125	0.000147011	0.000215186	0.235628	Smc5,Fam178a,
GO:0034093	positive regulation of maintenance of sister chromatid cohesion	0.0125	0.000147011	0.000215186	0.235628	Smc5,Fam178a,
GO:0034182	regulation of maintenance of mitotic sister chromatid cohesion	0.0125	0.000147011	0.000215186	0.235628	Smc5,Fam178a,
GO:0034184	positive regulation of maintenance of mitotic sister chromatid cohesion	0.0125	0.000147011	0.000215186	0.235628	Smc5,Fam178a,
GO:0001706	endoderm formation	0.01875	0.000793861	0.000270038	0.295692	Rtf1,Ctr9,Cdc73,
GO:0046596	regulation of virion penetration into host cell	0.01875	0.000823263	0.000301407	0.330041	Rad50,Nbn,Mre11a,
GO:0000910	cytokinesis	0.03125	0.00364588	0.000301655	0.330312	Kif4,Anln,Cul3,Prc1,Racgap1,
GO:0009056	catabolic process	0.13125	0.057305	0.00030998	0.339428	Dis3,Pias1,Cul4b,Uhrf1,Mta1,Mlh1,Smarcad1,Fen1,Isg15,Usp1,Cul3,Csnk2a1,Rnaseh2b,Rnf40,Pml,Blm,Trp53,Usp7,Rnf168,Racgap1,Nudt12,
GO:0000237	leptotene	0.0125	0.000176414	0.000321786	0.352356	Xrcc5,Mlh1,
GO:0033045	regulation of sister chromatid segregation	0.0125	0.000176414	0.000321786	0.352356	Smc5,Fam178a,
GO:0033047	regulation of mitotic sister chromatid segregation	0.0125	0.000176414	0.000321786	0.352356	Smc5,Fam178a,
GO:0043504	mitochondrial DNA repair	0.0125	0.000176414	0.000321786	0.352356	Trp53,Lig3,
GO:0045876	positive regulation of sister chromatid cohesion	0.0125	0.000176414	0.000321786	0.352356	Smc5,Fam178a,
GO:0051256	spindle midzone assembly involved in mitosis	0.0125	0.000176414	0.000321786	0.352356	Kif4,Racgap1,
GO:0051573	negative regulation of histone H3-K9 methylation	0.0125	0.000176414	0.000321786	0.352356	Brca1,Dnmt1,
GO:0000281	cytokinesis after mitosis	0.01875	0.000852665	0.000335035	0.366863	Kif4,Anln,Racgap1,
GO:0043065	positive regulation of apoptosis	0.0625	0.0165535	0.000336923	0.368931	Msh6,Pml,Bard1,Top2a,Msh2,Mlh1,Brca1,Trp53,Casp3,Usp7,
GO:0043068	positive regulation of programmed cell death	0.0625	0.0166417	0.000351265	0.384635	Msh6,Pml,Bard1,Top2a,Msh2,Mlh1,Brca1,Trp53,Casp3,Usp7,
GO:0044093	positive regulation of molecular function	0.09375	0.0339008	0.000352566	0.38606	Baz1b,Rad50,Msh6,Clspn,Msh3,Nbn,Nvl,Mre11a,Pml,Pnkp,Msh2,Esr1,Brd4,Pcna,Ctbp2,
GO:0048147	negative regulation of fibroblast proliferation	0.01875	0.000882068	0.000370987	0.406231	Trp53,Cdc73,Morc3,
GO:0090398	cellular senescence	0.01875	0.000882068	0.000370987	0.406231	Pml,Smc5,Trp53,
GO:0000387	spliceosomal snRNP assembly	0.01875	0.00091147	0.00040933	0.448217	Sart3,Sart1,Prpf31,
GO:0006335	DNA replication-dependent nucleosome assembly	0.01875	0.00091147	0.00040933	0.448217	Rbbp4,Chaf1b,Chaf1a,
GO:0034723	DNA replication-dependent nucleosome organization	0.01875	0.00091147	0.00040933	0.448217	Rbbp4,Chaf1b,Chaf1a,
GO:0042771	DNA damage response, signal transduction by p53 class mediator resulting in induction of apoptosis	0.01875	0.00091147	0.00040933	0.448217	Pml,Msh2,Trp53,
GO:0071158	positive regulation of cell cycle arrest	0.01875	0.00091147	0.00040933	0.448217	Pml,Trp53,Brca1,
GO:0002252	immune effector process	0.06875	0.020317	0.000430913	0.47185	Exo1,Msh6,Chaf1b,Nbn,Pml,Msh2,Mlh1,Trp53,Atad5,Rnf168,Isg15,
GO:0006915	apoptosis	0.1125	0.0464556	0.00044749	0.490002	Msh6,Pias1,Mre11a,Top2a,Msh2,Mlh1,Cfdp1,Chd8,Cul3,Csnk2a1,Bard1,Pml,Esr1,Blm,Brca1,Trp53,Usp7,Casp3,
GO:0071481	cellular response to X-ray	0.0125	0.000205816	0.000449117	0.491783	Xrcc5,Xrcc6,
GO:0060795	cell fate commitment involved in formation of primary germ layers	0.01875	0.000940872	0.00045013	0.492892	Rtf1,Ctr9,Cdc73,
GO:0008284	positive regulation of cell proliferation	0.075	0.0238746	0.000460618	0.504377	Nbn,Csnk2a1,Rnaseh2b,Wdr48,Pml,Esr1,Nacc1,Blm,Atad5,Prc1,Prrx1,Rpa1,
GO:0009651	response to salt stress	0.01875	0.000970274	0.00049345	0.540328	Xrcc5,Xrcc6,Trp53,
GO:0010259	multicellular organismal aging	0.01875	0.000970274	0.00049345	0.540328	Msh2,Msh6,Trp53,
GO:0019063	virion penetration into host cell	0.01875	0.000970274	0.00049345	0.540328	Rad50,Nbn,Mre11a,
GO:0031952	regulation of protein autophosphorylation	0.01875	0.000970274	0.00049345	0.540328	Rad50,Nbn,Mre11a,
GO:0045132	meiotic chromosome segregation	0.01875	0.000970274	0.00049345	0.540328	Top2a,Mlh1,Ercc4,
GO:0010942	positive regulation of cell death	0.0625	0.0174943	0.000518157	0.567382	Msh6,Pml,Bard1,Top2a,Msh2,Mlh1,Brca1,Trp53,Casp3,Usp7,
GO:0002443	leukocyte mediated immunity	0.04375	0.00887948	0.000573752	0.628258	Exo1,Msh2,Msh6,Mlh1,Nbn,Atad5,Rnf168,
GO:0070059	apoptosis in response to endoplasmic reticulum stress	0.01875	0.00102908	0.000587901	0.643751	Pml,Trp53,Casp3,
GO:0006273	lagging strand elongation	0.0125	0.000235218	0.000596983	0.653696	Pola1,Fen1,
GO:0016584	nucleosome positioning	0.0125	0.000235218	0.000596983	0.653696	Rsf1,Smarca5,
GO:0040016	embryonic cleavage	0.0125	0.000235218	0.000596983	0.653696	Top2a,Cul3,
GO:0051103	DNA ligation involved in DNA repair	0.0125	0.000235218	0.000596983	0.653696	Lig1,Lig3,
GO:0051984	positive regulation of chromosome segregation	0.0125	0.000235218	0.000596983	0.653696	Rad18,Smc5,
GO:0085020	protein K6-linked ubiquitination	0.0125	0.000235218	0.000596983	0.653696	Bard1,Brca1,
GO:0090308	regulation of methylation-dependent chromatin silencing	0.0125	0.000235218	0.000596983	0.653696	Dnmt1,Uhrf1,
GO:0033205	cell cycle cytokinesis	0.01875	0.00105848	0.000639155	0.699874	Kif4,Anln,Racgap1,
GO:0006917	induction of apoptosis	0.0375	0.0065861	0.000674208	0.738257	Pml,Msh2,Msh6,Mlh1,Trp53,Brca1,
GO:0012502	induction of programmed cell death	0.0375	0.0065861	0.000674208	0.738257	Pml,Msh2,Msh6,Mlh1,Trp53,Brca1,
GO:0000244	assembly of spliceosomal tri-snRNP	0.0125	0.00026462	0.000765192	0.837885	Sart3,Prpf31,
GO:0006977	DNA damage response, signal transduction by p53 class mediator resulting in cell cycle arrest	0.0125	0.00026462	0.000765192	0.837885	Pml,Trp53,
GO:0046007	negative regulation of activated T cell proliferation	0.0125	0.00026462	0.000765192	0.837885	Prkar1a,Casp3,
GO:2000270	negative regulation of fibroblast apoptosis	0.0125	0.00026462	0.000765192	0.837885	Chd8,Cfdp1,
GO:0032846	positive regulation of homeostatic process	0.03125	0.00452795	0.000809673	0.886592	Pml,Pnkp,Rad50,Nbn,Mre11a,
GO:0001704	formation of primary germ layer	0.025	0.0026168	0.000824622	0.902962	Prkar1a,Rtf1,Ctr9,Cdc73,
GO:0051972	regulation of telomerase activity	0.01875	0.00117609	0.000872412	0.955291	Pnkp,Trp53,Nvl,
GO:0016458	gene silencing	0.0375	0.00696833	0.000903461	0.989289	Cdc45,Atad2,Xpo5,Smarca5,Dnmt1,Uhrf1,
GO:0048513	organ development	0.16875	0.0895593	0.000908922	0.995269	Baz1b,Nfix,Sart1,Xrcc1,Cdc73,Prkar1a,Top2a,Msh2,Ctr9,Phf14,Prrx1,Isg15,Chd8,Fancd2,Ncaph2,Sart3,Cul3,Wdr48,Pml,Xrcc5,Timeless,Esr1,Anln,Blm,Trp53,Casp3,Rpa1,
GO:0000729	DNA double-strand break processing	0.0125	0.000294023	0.000953554	1	Smarcad1,Blm,
GO:0072404	signal transduction involved in G1/S transition checkpoint	0.0125	0.000294023	0.000953554	1	Pml,Trp53,
GO:0072413	signal transduction involved in mitotic cell cycle checkpoint	0.0125	0.000294023	0.000953554	1	Pml,Trp53,
GO:0072431	signal transduction involved in mitotic cell cycle G1/S transition DNA damage checkpoint	0.0125	0.000294023	0.000953554	1	Pml,Trp53,
GO:0072474	signal transduction involved in mitotic cell cycle G1/S checkpoint	0.0125	0.000294023	0.000953554	1	Pml,Trp53,
GO:0065008	regulation of biological quality	0.175	0.0948517	0.00099746	1	Rpa2,Smc5,Nbn,Wiz,Mre11a,Cdc73,Txnl1,Cfdp1,Isg15,Xrcc6,Sart3,Rad50,Csnk2a1,Wdr48,Pml,Xrcc5,Pnkp,Pold1,Esr1,Ercc4,Blm,Trp53,Gtf2i,Racgap1,Casp3,Usp7,Morc3,Rpa1,
GO:0018205	peptidyl-lysine modification	0.03125	0.00476316	0.00101565	1	Ehmt2,Trrap,Brd4,Brca1,Ehmt1,
GO:0051098	regulation of binding	0.05625	0.0158184	0.00101633	1	Btaf1,Fancd2,Brd4,Esr1,Blm,Pias4,Rsf1,Usp7,Ctbp2,
GO:0016579	protein deubiquitination	0.025	0.00282262	0.00109395	1	Usp1,Trrap,Usp7,Wdr48,
GO:0051701	interaction with host	0.025	0.00282262	0.00109395	1	Rad50,Thoc2,Nbn,Mre11a,
GO:0016310	phosphorylation	0.1125	0.0502484	0.00110332	1	Baz1b,Nbn,Mre11a,Prkar1a,Msh2,Brd4,Clspn,Rad50,Mcm7,Csnk2a1,Pml,Bard1,Pnkp,Akap8,Blm,Trp53,Casp3,Morc3,
GO:2000026	regulation of multicellular organismal development	0.1125	0.0502779	0.00111059	1	Msh6,Sart1,Nbn,Hmg20a,Cdc73,Thoc2,Ctr9,Prrx1,Isg15,Fancd2,Xrcc6,Xrcc5,Pml,Esr1,Gtf2i,Atad5,Brca1,Trp53,
GO:0043085	positive regulation of catalytic activity	0.075	0.026462	0.00112391	1	Rad50,Msh6,Clspn,Msh3,Nbn,Nvl,Mre11a,Pml,Pnkp,Msh2,Esr1,Pcna,
GO:0007623	circadian rhythm	0.03125	0.00488077	0.00113213	1	Pml,Top2a,Mta1,Timeless,Trp53,
GO:0000083	regulation of transcription involved in G1/S phase of mitotic cell cycle	0.0125	0.000323425	0.00116188	1	E2F6,Brd4,
GO:0080134	regulation of response to stress	0.075	0.0268149	0.00125726	1	Fancd2,Rpa2,Parg,Usp1,Chaf1b,Rnaseh2b,Mta1,Esr1,Pcna,Brca1,Rnf168,Prrx1,
GO:0007088	regulation of mitosis	0.025	0.00294023	0.00127279	1	Smc5,Fam178a,Esr1,Cul3,
GO:0051783	regulation of nuclear division	0.025	0.00294023	0.00127279	1	Smc5,Fam178a,Esr1,Cul3,
GO:0050793	regulation of developmental process	0.125	0.059569	0.00127871	1	Msh6,Pias1,Sart1,Nbn,Hmg20a,Cdc73,Thoc2,Rtf1,Ctr9,Prrx1,Isg15,Fancd2,Xrcc6,Pml,Xrcc5,Esr1,Gtf2i,Atad5,Brca1,Trp53,
GO:0000738	DNA catabolic process, exonucleolytic	0.0125	0.000352827	0.00138998	1	Smarcad1,Blm,
GO:0007076	mitotic chromosome condensation	0.0125	0.000352827	0.00138998	1	Akap8,Ncaph,
GO:0031065	positive regulation of histone deacetylation	0.0125	0.000352827	0.00138998	1	Akap8,Trp53,
GO:0035518	histone H2A monoubiquitination	0.0125	0.000352827	0.00138998	1	Cul4b,Rnf168,
GO:0033002	muscle cell proliferation	0.03125	0.00514539	0.00143008	1	Prkar1a,Xrcc5,Xrcc6,Esr1,Trp53,
GO:0051338	regulation of transferase activity	0.0625	0.0203464	0.00161588	1	Rad50,Clspn,Nbn,Nvl,Mre11a,Prkar1a,Pnkp,Blm,Trp53,Casp3,
GO:0010948	negative regulation of cell cycle process	0.025	0.00314604	0.00163335	1	Msh2,Esr1,Mre11a,Cdc73,
GO:0007128	meiotic prophase I	0.0125	0.000382229	0.00163766	1	Xrcc5,Mlh1,
GO:0033235	positive regulation of protein sumoylation	0.0125	0.000382229	0.00163766	1	Pias4,Pias1,
GO:0051324	prophase	0.0125	0.000382229	0.00163766	1	Xrcc5,Mlh1,
GO:2000001	regulation of DNA damage checkpoint	0.0125	0.000382229	0.00163766	1	Rpa2,Rnaseh2b,
GO:0006979	response to oxidative stress	0.0375	0.00793861	0.00175593	1	Fancd2,Pnkp,Lig1,Trp53,Txnl1,Casp3,
GO:0002250	adaptive immune response	0.04375	0.0107906	0.00176914	1	Exo1,Msh2,Msh6,Mlh1,Nbn,Atad5,Rnf168,
GO:0019059	initiation of viral infection	0.01875	0.00149951	0.00177105	1	Rad50,Nbn,Mre11a,
GO:0030260	entry into host cell	0.01875	0.00149951	0.00177105	1	Rad50,Nbn,Mre11a,
GO:0044409	entry into host	0.01875	0.00149951	0.00177105	1	Rad50,Nbn,Mre11a,
GO:0046718	entry of virus into host cell	0.01875	0.00149951	0.00177105	1	Rad50,Nbn,Mre11a,
GO:0051806	entry into cell of other organism involved in symbiotic interaction	0.01875	0.00149951	0.00177105	1	Rad50,Nbn,Mre11a,
GO:0051828	entry into other organism involved in symbiotic interaction	0.01875	0.00149951	0.00177105	1	Rad50,Nbn,Mre11a,
GO:0051865	protein autoubiquitination	0.01875	0.00149951	0.00177105	1	Rad18,Brca1,Uhrf1,
GO:0052126	movement in host environment	0.01875	0.00149951	0.00177105	1	Rad50,Nbn,Mre11a,
GO:0052192	movement in environment of other organism involved in symbiotic interaction	0.01875	0.00149951	0.00177105	1	Rad50,Nbn,Mre11a,
GO:0030154	cell differentiation	0.1875	0.108524	0.00182056	1	Nfix,Pias1,Sart1,Nbn,Cul4b,Hmg20a,Cdc73,Prkar1a,Top2a,Thoc2,Msh2,Elf2,Rtf1,Ctr9,Prrx1,Isg15,Fancd2,Ehmt2,Xrcc6,Ncaph2,Cul3,Pml,Xrcc5,Esr1,Anln,Blm,Trp53,Casp3,Racgap1,Ctbp2,
GO:0048869	cellular developmental process	0.19375	0.113581	0.00184848	1	Nfix,Pias1,Sart1,Nbn,Cul4b,Hmg20a,Cdc73,Prkar1a,Top2a,Thoc2,Msh2,Elf2,Rtf1,Ctr9,Prrx1,Isg15,Fancd2,Ehmt2,Xrcc6,Ncaph2,Sart3,Cul3,Pml,Xrcc5,Esr1,Anln,Blm,Trp53,Casp3,Racgap1,Ctbp2,
GO:0000060	protein import into nucleus, translocation	0.01875	0.00152892	0.00187308	1	Trp53,Brca1,Pola2,
GO:0016575	histone deacetylation	0.01875	0.00152892	0.00187308	1	Akap8,Smarcad1,Trp53,
GO:0043903	regulation of symbiosis, encompassing mutualism through parasitism	0.01875	0.00152892	0.00187308	1	Rad50,Nbn,Mre11a,
GO:0000722	telomere maintenance via recombination	0.0125	0.000411632	0.00190475	1	Smc5,Rad50,
GO:0007063	regulation of sister chromatid cohesion	0.0125	0.000411632	0.00190475	1	Smc5,Fam178a,
GO:0009048	dosage compensation, by inactivation of X chromosome	0.0125	0.000411632	0.00190475	1	Smchd1,Brca1,
GO:0051457	maintenance of protein location in nucleus	0.0125	0.000411632	0.00190475	1	Pml,Morc3,
GO:0072395	signal transduction involved in cell cycle checkpoint	0.0125	0.000411632	0.00190475	1	Pml,Trp53,
GO:0072401	signal transduction involved in DNA integrity checkpoint	0.0125	0.000411632	0.00190475	1	Pml,Trp53,
GO:0072422	signal transduction involved in DNA damage checkpoint	0.0125	0.000411632	0.00190475	1	Pml,Trp53,
GO:0008285	negative regulation of cell proliferation	0.05625	0.0174061	0.00195636	1	Cdc73,Brip1,Prkar1a,Pml,Esr1,Trp53,Casp3,Phf14,Morc3,
GO:0051704	multi-organism process	0.08125	0.0321661	0.00196495	1	Parg,Rad50,Chaf1b,Nbn,Mre11a,Cdc73,Pml,Mta1,Thoc2,Esr1,Akap8,Ctr9,Isg15,
GO:0051249	regulation of lymphocyte activation	0.04375	0.0110846	0.00205789	1	Prkar1a,Fancd2,Msh6,Sart1,Blm,Atad5,Casp3,
GO:0016055	Wnt receptor signaling pathway	0.04375	0.0111141	0.00208866	1	Chd8,Rtf1,Pias4,Ctr9,Cul3,Csnk2a1,Cdc73,
GO:0048511	rhythmic process	0.0375	0.00823263	0.00210696	1	Pml,Top2a,Mta1,Timeless,Esr1,Trp53,
GO:0070646	protein modification by small protein removal	0.025	0.00338126	0.00212598	1	Usp1,Trrap,Usp7,Wdr48,
GO:0031061	negative regulation of histone methylation	0.0125	0.000441034	0.00219105	1	Brca1,Dnmt1,
GO:0002682	regulation of immune system process	0.08125	0.0326365	0.00222869	1	Fancd2,Msh6,Chaf1b,Sart1,Cdc73,Prkar1a,Esr1,Blm,Trp53,Atad5,Ctr9,Casp3,Isg15,
GO:0007276	gamete generation	0.05625	0.0177884	0.00226347	1	Chtf18,Fancd2,Rad18,Ehmt2,Wdr48,Cdyl,Msh2,Mlh1,Racgap1,
GO:0048660	regulation of smooth muscle cell proliferation	0.025	0.00349887	0.00240704	1	Xrcc5,Xrcc6,Esr1,Trp53,
GO:0050821	protein stabilization	0.025	0.00352827	0.00248111	1	Trp53,Wiz,Usp7,Morc3,
GO:0007549	dosage compensation	0.0125	0.000470436	0.00249639	1	Smchd1,Brca1,
GO:0031573	intra-S DNA damage checkpoint	0.0125	0.000470436	0.00249639	1	Msh2,Mre11a,
GO:0033522	histone H2A ubiquitination	0.0125	0.000470436	0.00249639	1	Cul4b,Rnf168,
GO:0070243	regulation of thymocyte apoptosis	0.0125	0.000470436	0.00249639	1	Blm,Trp53,
GO:0007492	endoderm development	0.01875	0.00170533	0.00256226	1	Rtf1,Ctr9,Cdc73,
GO:0006508	proteolysis	0.08125	0.0332539	0.00261852	1	Usp1,Pias1,Cul4b,Cul3,Rnf40,Uhrf1,Pml,Mta1,Trp53,Rnf168,Casp3,Usp7,Isg15,
GO:0032504	multicellular organism reproduction	0.0625	0.0218753	0.00272858	1	Chtf18,Fancd2,Rad18,Ehmt2,Wdr48,Cdyl,Msh2,Esr1,Mlh1,Racgap1,
GO:0048609	multicellular organismal reproductive process	0.0625	0.0218753	0.00272858	1	Chtf18,Fancd2,Rad18,Ehmt2,Wdr48,Cdyl,Msh2,Esr1,Mlh1,Racgap1,
GO:0031063	regulation of histone deacetylation	0.0125	0.000499838	0.00282058	1	Akap8,Trp53,
GO:0071475	cellular hyperosmotic salinity response	0.0125	0.000499838	0.00282058	1	Xrcc5,Xrcc6,
GO:0045069	regulation of viral genome replication	0.01875	0.00176414	0.00282231	1	Top2a,Fam111a,Isg15,
GO:0032844	regulation of homeostatic process	0.04375	0.0117609	0.0028603	1	Pml,Pnkp,Rad50,Ercc4,Nbn,Mre11a,Isg15,
GO:0048659	smooth muscle cell proliferation	0.025	0.00367528	0.00287502	1	Xrcc5,Xrcc6,Esr1,Trp53,
GO:0031647	regulation of protein stability	0.03125	0.00605686	0.00290581	1	Trp53,Wiz,Usp7,Cdc73,Morc3,
GO:0060548	negative regulation of cell death	0.0625	0.0221987	0.00302848	1	Chd8,Rad18,Pias1,Mre11a,Bard1,Msh2,Blm,Trp53,Casp3,Cfdp1,
GO:0006346	methylation-dependent chromatin silencing	0.0125	0.000529241	0.00316344	1	Dnmt1,Uhrf1,
GO:0030174	regulation of DNA-dependent DNA replication initiation	0.0125	0.000529241	0.00316344	1	Clspn,Wrnip1,
GO:0032042	mitochondrial DNA metabolic process	0.0125	0.000529241	0.00316344	1	Trp53,Lig3,
GO:0090312	positive regulation of protein deacetylation	0.0125	0.000529241	0.00316344	1	Akap8,Trp53,
GO:0051168	nuclear export	0.025	0.00379289	0.00321943	1	Bard1,Thoc2,Xpo5,Ddx39,
GO:0048583	regulation of response to stimulus	0.14375	0.0786804	0.00332078	1	Rpa2,Parg,Baz1b,Msh6,Cdc73,Mta1,Trim33,Prrx1,Fancd2,Chd8,Usp1,Chaf1b,Cul3,Csnk2a1,Rnaseh2b,Esr1,Pcna,Pias4,Trp53,Atad5,Brca1,Rnf168,Ctbp2,
GO:0006405	RNA export from nucleus	0.01875	0.00188174	0.0033898	1	Thoc2,Xpo5,Ddx39,
GO:0006476	protein deacetylation	0.01875	0.00188174	0.0033898	1	Akap8,Smarcad1,Trp53,
GO:0019079	viral genome replication	0.01875	0.00188174	0.0033898	1	Top2a,Fam111a,Isg15,
GO:0035561	regulation of chromatin binding	0.0125	0.000558643	0.00352479	1	Btaf1,Ctbp2,
GO:0045830	positive regulation of isotype switching	0.0125	0.000558643	0.00352479	1	Msh6,Atad5,
GO:0048146	positive regulation of fibroblast proliferation	0.01875	0.00191115	0.00354175	1	Pml,Esr1,Rnaseh2b,
GO:0006970	response to osmotic stress	0.01875	0.00194055	0.00369781	1	Xrcc5,Xrcc6,Trp53,
GO:0000377	RNA splicing, via transesterification reactions with bulged adenosine as nucleophile	0.03125	0.00640969	0.00369884	1	Sart3,Dhx16,Sart1,Prpf31,Ddx39,
GO:0000398	nuclear mRNA splicing, via spliceosome	0.03125	0.00640969	0.00369884	1	Sart3,Dhx16,Sart1,Prpf31,Ddx39,
GO:0000375	RNA splicing, via transesterification reactions	0.03125	0.00643909	0.00377126	1	Sart3,Dhx16,Sart1,Prpf31,Ddx39,
GO:0006401	RNA catabolic process	0.025	0.0039693	0.00378719	1	Dis3,Mlh1,Fen1,Rnaseh2b,
GO:0045815	positive regulation of gene expression, epigenetic	0.0125	0.000588045	0.00390446	1	Baz1b,Atad2,
GO:0051100	negative regulation of binding	0.03125	0.0065273	0.00399463	1	Btaf1,Esr1,Pias4,Rsf1,Usp7,
GO:0051225	spindle assembly	0.01875	0.00199935	0.00402237	1	Kif4,Mlh1,Racgap1,
GO:0010639	negative regulation of organelle organization	0.03125	0.0065861	0.0041487	1	Kifc1,Esr1,Ercc4,Brca1,Dnmt1,
GO:0045911	positive regulation of DNA recombination	0.0125	0.000617447	0.00430226	1	Msh6,Atad5,
GO:0070242	thymocyte apoptosis	0.0125	0.000617447	0.00430226	1	Blm,Trp53,
GO:0071472	cellular response to salt stress	0.0125	0.000617447	0.00430226	1	Xrcc5,Xrcc6,
GO:0071474	cellular hyperosmotic response	0.0125	0.000617447	0.00430226	1	Xrcc5,Xrcc6,
GO:0002694	regulation of leukocyte activation	0.04375	0.0128194	0.00457326	1	Prkar1a,Fancd2,Msh6,Sart1,Blm,Atad5,Casp3,
GO:0018022	peptidyl-lysine methylation	0.0125	0.00064685	0.00471802	1	Ehmt2,Ehmt1,
GO:0042538	hyperosmotic salinity response	0.0125	0.00064685	0.00471802	1	Xrcc5,Xrcc6,
GO:0071353	cellular response to interleukin-4	0.0125	0.00064685	0.00471802	1	Pml,Mcm2,
GO:0035601	protein deacylation	0.01875	0.00211696	0.00472217	1	Akap8,Smarcad1,Trp53,
GO:0006461	protein complex assembly	0.075	0.0316074	0.00478221	1	Psmd5,Xrcc6,Kif4,Rad50,Fam178a,Wiz,Pml,Mlh1,Nacc1,Blm,Trp53,Racgap1,
GO:0070271	protein complex biogenesis	0.075	0.0316074	0.00478221	1	Psmd5,Xrcc6,Kif4,Rad50,Fam178a,Wiz,Pml,Mlh1,Nacc1,Blm,Trp53,Racgap1,
GO:0042110	T cell activation	0.04375	0.012937	0.00480302	1	Prkar1a,Fancd2,Ncaph2,Sart1,Blm,Trp53,Casp3,
GO:0008380	RNA splicing	0.0375	0.00982035	0.00499086	1	Sart3,Thoc2,Dhx16,Sart1,Prpf31,Ddx39,
GO:0000209	protein polyubiquitination	0.025	0.00429273	0.00499745	1	Bard1,Brca1,Cul3,Rnf168,
GO:0006796	phosphate metabolic process	0.1125	0.057893	0.00503074	1	Baz1b,Nbn,Mre11a,Prkar1a,Msh2,Brd4,Clspn,Rad50,Mcm7,Csnk2a1,Pml,Bard1,Pnkp,Akap8,Blm,Trp53,Casp3,Morc3,
GO:0006793	phosphorus metabolic process	0.1125	0.0579224	0.00505678	1	Baz1b,Nbn,Mre11a,Prkar1a,Msh2,Brd4,Clspn,Rad50,Mcm7,Csnk2a1,Pml,Bard1,Pnkp,Akap8,Blm,Trp53,Casp3,Morc3,
GO:0030217	T cell differentiation	0.03125	0.00690953	0.00507282	1	Fancd2,Ncaph2,Sart1,Blm,Trp53,
GO:0030330	DNA damage response, signal transduction by p53 class mediator	0.01875	0.00217577	0.00509789	1	Pml,Msh2,Trp53,
GO:0042787	protein ubiquitination involved in ubiquitin-dependent protein catabolic process	0.025	0.00432213	0.00511887	1	Pml,Cul4b,Cul3,Uhrf1,
GO:0043066	negative regulation of apoptosis	0.05625	0.0201699	0.00514273	1	Chd8,Pias1,Mre11a,Bard1,Msh2,Blm,Trp53,Casp3,Cfdp1,
GO:0006473	protein acetylation	0.025	0.00435153	0.00524226	1	Dscc1,Trrap,Brd4,Brca1,
GO:0044403	symbiosis, encompassing mutualism through parasitism	0.025	0.00441034	0.00549497	1	Rad50,Thoc2,Nbn,Mre11a,
GO:0044419	interspecies interaction between organisms	0.025	0.00441034	0.00549497	1	Rad50,Thoc2,Nbn,Mre11a,
GO:0007611	learning or memory	0.03125	0.00705654	0.00553767	1	Ehmt2,Vdac3,Pias1,Fen1,Casp3,
GO:0031400	negative regulation of protein modification process	0.03125	0.00705654	0.00553767	1	Pml,Brca1,Hmg20a,Dnmt1,Isg15,
GO:0043069	negative regulation of programmed cell death	0.05625	0.0204346	0.0055867	1	Chd8,Pias1,Mre11a,Bard1,Msh2,Blm,Trp53,Casp3,Cfdp1,
GO:0001829	trophectodermal cell differentiation	0.0125	0.000705654	0.00560274	1	Ctr9,Cul3,
GO:0030522	intracellular receptor mediated signaling pathway	0.025	0.00446914	0.00575571	1	Pml,Esr1,Brca1,Ctbp2,
GO:0043392	negative regulation of DNA binding	0.025	0.00446914	0.00575571	1	Esr1,Pias4,Rsf1,Usp7,
GO:0070887	cellular response to chemical stimulus	0.1	0.0496898	0.00585375	1	Ctr9,Txnl1,Mcm2,Dnmt1,Fancd2,Ehmt2,Mcm7,Pml,Akap8,Esr1,Pcna,Blm,Pias4,Brca1,Trp53,Casp3,
GO:0031396	regulation of protein ubiquitination	0.025	0.00449854	0.00588911	1	Pml,Brca1,Isg15,Fanci,
GO:0042325	regulation of phosphorylation	0.075	0.0325777	0.00604091	1	Rad50,Clspn,Nbn,Mcm7,Mre11a,Pml,Prkar1a,Bard1,Akap8,Blm,Trp53,Casp3,
GO:0031057	negative regulation of histone modification	0.0125	0.000735056	0.00607134	1	Brca1,Dnmt1,
GO:0070670	response to interleukin-4	0.0125	0.000735056	0.00607134	1	Pml,Mcm2,
GO:0030098	lymphocyte differentiation	0.0375	0.010379	0.00649003	1	Fancd2,Ncaph2,Msh2,Sart1,Blm,Trp53,
GO:0016572	histone phosphorylation	0.0125	0.000764459	0.00655721	1	Baz1b,Akap8,
GO:0019953	sexual reproduction	0.05625	0.021052	0.0067381	1	Chtf18,Fancd2,Rad18,Ehmt2,Wdr48,Cdyl,Msh2,Mlh1,Racgap1,
GO:0044092	negative regulation of molecular function	0.0625	0.0249331	0.0067539	1	Btaf1,Anp32e,Csnk2a1,Prkar1a,Esr1,Pias4,Trp53,Rsf1,Casp3,Usp7,
GO:0050863	regulation of T cell activation	0.03125	0.00743877	0.00688586	1	Prkar1a,Fancd2,Sart1,Blm,Casp3,
GO:0050865	regulation of cell activation	0.04375	0.0138779	0.00696767	1	Prkar1a,Fancd2,Msh6,Sart1,Blm,Atad5,Casp3,
GO:0006955	immune response	0.075	0.0332539	0.00706432	1	Exo1,Msh6,Nbn,Pml,Msh2,Esr1,Mlh1,Akap8,Trp53,Atad5,Rnf168,Isg15,
GO:0045740	positive regulation of DNA replication	0.01875	0.00246979	0.00724353	1	Pnkp,Pcna,Wiz,
GO:0071822	protein complex subunit organization	0.075	0.0335186	0.00750023	1	Psmd5,Xrcc6,Kif4,Rad50,Fam178a,Wiz,Pml,Mlh1,Nacc1,Blm,Trp53,Racgap1,
GO:0000002	mitochondrial genome maintenance	0.0125	0.000823263	0.00758009	1	Trp53,Lig3,
GO:0045191	regulation of isotype switching	0.0125	0.000823263	0.00758009	1	Msh6,Atad5,
GO:0051973	positive regulation of telomerase activity	0.0125	0.000823263	0.00758009	1	Pnkp,Nvl,
GO:0060444	branching involved in mammary gland duct morphogenesis	0.0125	0.000823263	0.00758009	1	Pml,Esr1,
GO:0040007	growth	0.06875	0.0294317	0.00762081	1	Ehmt2,Nbn,Csnk2a1,Wdr48,Pml,Prkar1a,Esr1,Brd4,Rtf1,Trp53,Ctr9,
GO:0006468	protein phosphorylation	0.0875	0.0424569	0.00801904	1	Baz1b,Rad50,Clspn,Nbn,Csnk2a1,Mre11a,Pml,Prkar1a,Akap8,Brd4,Blm,Trp53,Casp3,Morc3,
GO:0006308	DNA catabolic process	0.0125	0.000852665	0.00811676	1	Smarcad1,Blm,
GO:0090311	regulation of protein deacetylation	0.0125	0.000852665	0.00811676	1	Akap8,Trp53,
GO:0007283	spermatogenesis	0.04375	0.0143189	0.00820095	1	Chtf18,Rad18,Cdyl,Ehmt2,Mlh1,Racgap1,Wdr48,
GO:0048232	male gamete generation	0.04375	0.0143483	0.00828853	1	Chtf18,Rad18,Cdyl,Ehmt2,Mlh1,Racgap1,Wdr48,
GO:0006972	hyperosmotic response	0.0125	0.000882068	0.00867003	1	Xrcc5,Xrcc6,
GO:0032467	positive regulation of cytokinesis	0.0125	0.000882068	0.00867003	1	Cul3,Racgap1,
GO:0048384	retinoic acid receptor signaling pathway	0.0125	0.000882068	0.00867003	1	Pml,Ctbp2,
GO:0072332	signal transduction by p53 class mediator resulting in induction of apoptosis	0.0125	0.000882068	0.00867003	1	Pml,Trp53,
GO:0050890	cognition	0.03125	0.0078798	0.00870911	1	Ehmt2,Vdac3,Pias1,Fen1,Casp3,
GO:0048598	embryonic morphogenesis	0.05	0.0181412	0.00874628	1	Cul3,Cdc73,Prkar1a,Gatad2a,Rtf1,Ctr9,Trp53,Prrx1,
GO:0051101	regulation of DNA binding	0.0375	0.0111729	0.00915022	1	Fancd2,Esr1,Brd4,Pias4,Rsf1,Usp7,
GO:0072331	signal transduction by p53 class mediator	0.0125	0.00091147	0.00923974	1	Pml,Trp53,
GO:0048872	homeostasis of number of cells	0.03125	0.00802681	0.00938455	1	Sart3,Casp3,Isg15,Rpa1,Wdr48,
GO:0042098	T cell proliferation	0.025	0.0052042	0.00973414	1	Prkar1a,Blm,Trp53,Casp3,
GO:0010551	regulation of gene-specific transcription from RNA polymerase II promoter	0.0125	0.000940872	0.00982571	1	E2F6,Brd4,
GO:0032569	gene-specific transcription from RNA polymerase II promoter	0.0125	0.000940872	0.00982571	1	E2F6,Brd4,
GO:0046825	regulation of protein export from nucleus	0.0125	0.000940872	0.00982571	1	Bard1,Xpo5,
GO:0072595	maintenance of protein localization to organelle	0.0125	0.000940872	0.00982571	1	Pml,Morc3,
GO:0046651	lymphocyte proliferation	0.03125	0.00817383	0.0100953	1	Prkar1a,Blm,Trp53,Atad5,Casp3,
GO:0044281	small molecule metabolic process	0.11875	0.0669489	0.0101907	1	Gatad2b,Uhrf1,Ehmt1,Gatad2a,Rtf1,Umps,Ctr9,Dnmt1,Ehmt2,Mta2,Rnaseh2b,Cmtr1,Pnkp,Esr1,Brca1,Trp53,Usp7,Racgap1,Nudt12,
GO:0043543	protein acylation	0.025	0.00529241	0.0103062	1	Dscc1,Trrap,Brd4,Brca1,
GO:0032943	mononuclear cell proliferation	0.03125	0.00823263	0.0103896	1	Prkar1a,Blm,Trp53,Atad5,Casp3,
GO:0045071	negative regulation of viral genome replication	0.0125	0.000970274	0.0104278	1	Fam111a,Isg15,
GO:0071470	cellular response to osmotic stress	0.0125	0.000970274	0.0104278	1	Xrcc5,Xrcc6,
GO:0032269	negative regulation of cellular protein metabolic process	0.0375	0.0116139	0.010926	1	Pml,Trp53,Brca1,Hmg20a,Dnmt1,Isg15,
GO:0008584	male gonad development	0.01875	0.00288142	0.0110278	1	Msh2,Esr1,Wdr48,
GO:0046006	regulation of activated T cell proliferation	0.0125	0.000999677	0.0110458	1	Prkar1a,Casp3,
GO:0048646	anatomical structure formation involved in morphogenesis	0.06875	0.031137	0.0112976	1	Nfix,Cul3,Cdc73,Pml,Prkar1a,Gatad2a,Rtf1,Gtf2i,Ctr9,Brca1,Trp53,
GO:0032583	regulation of gene-specific transcription	0.0125	0.00102908	0.0116796	1	E2F6,Brd4,
GO:2000378	negative regulation of reactive oxygen species metabolic process	0.0125	0.00102908	0.0116796	1	Trp53,Brca1,
GO:0019220	regulation of phosphate metabolic process	0.075	0.0356355	0.0117986	1	Rad50,Clspn,Nbn,Mcm7,Mre11a,Pml,Prkar1a,Bard1,Akap8,Blm,Trp53,Casp3,
GO:0051174	regulation of phosphorus metabolic process	0.075	0.0356943	0.0119405	1	Rad50,Clspn,Nbn,Mcm7,Mre11a,Pml,Prkar1a,Bard1,Akap8,Blm,Trp53,Casp3,
GO:0070661	leukocyte proliferation	0.03125	0.00855606	0.0121143	1	Prkar1a,Blm,Trp53,Atad5,Casp3,
GO:0048863	stem cell differentiation	0.025	0.00555703	0.0121518	1	Xrcc5,Rtf1,Ctr9,Cdc73,
GO:0090307	spindle assembly involved in mitosis	0.0125	0.00105848	0.0123291	1	Kif4,Racgap1,
GO:0051345	positive regulation of hydrolase activity	0.0375	0.0119373	0.0123747	1	Pml,Msh2,Msh6,Esr1,Msh3,Pcna,
GO:0000226	microtubule cytoskeleton organization	0.0375	0.0119961	0.012652	1	Kif4,Kifc1,Mlh1,Brca1,Prc1,Racgap1,
GO:0045595	regulation of cell differentiation	0.0875	0.0451031	0.0131078	1	Fancd2,Xrcc6,Pias1,Sart1,Nbn,Hmg20a,Cdc73,Xrcc5,Thoc2,Rtf1,Trp53,Ctr9,Prrx1,Isg15,
GO:0050670	regulation of lymphocyte proliferation	0.025	0.00573344	0.0134926	1	Prkar1a,Blm,Atad5,Casp3,
GO:0048662	negative regulation of smooth muscle cell proliferation	0.0125	0.00111729	0.0136742	1	Esr1,Trp53,
GO:0032944	regulation of mononuclear cell proliferation	0.025	0.00579224	0.0139595	1	Prkar1a,Blm,Atad5,Casp3,
GO:0007140	male meiosis	0.0125	0.00114669	0.0143696	1	Chtf18,Mlh1,
GO:0070232	regulation of T cell apoptosis	0.0125	0.00114669	0.0143696	1	Blm,Trp53,
GO:0051248	negative regulation of protein metabolic process	0.0375	0.0124078	0.0147159	1	Pml,Trp53,Brca1,Hmg20a,Dnmt1,Isg15,
GO:0032507	maintenance of protein location in cell	0.01875	0.00323425	0.0150278	1	Pml,Racgap1,Morc3,
GO:0017145	stem cell division	0.0125	0.00117609	0.01508	1	Thoc2,Cul3,
GO:0060603	mammary gland duct morphogenesis	0.0125	0.00117609	0.01508	1	Pml,Esr1,
GO:0034504	protein localization to nucleus	0.03125	0.0091147	0.0155335	1	Pml,Trp53,Brca1,Pola2,Morc3,
GO:0071466	cellular response to xenobiotic stimulus	0.0125	0.00120549	0.0158052	1	Pcna,Mcm7,
GO:0070663	regulation of leukocyte proliferation	0.025	0.00602746	0.0159297	1	Prkar1a,Blm,Atad5,Casp3,
GO:0046777	protein autophosphorylation	0.025	0.00605686	0.0161876	1	Rad50,Nbn,Csnk2a1,Mre11a,
GO:0046822	regulation of nucleocytoplasmic transport	0.025	0.00608627	0.0164481	1	Bard1,Thoc2,Xpo5,Brca1,
GO:0001825	blastocyst formation	0.0125	0.00123489	0.0165451	1	Ctr9,Cul3,
GO:0010464	regulation of mesenchymal cell proliferation	0.0125	0.00123489	0.0165451	1	Phf14,Prrx1,
GO:0050798	activated T cell proliferation	0.0125	0.00123489	0.0165451	1	Prkar1a,Casp3,
GO:0046546	development of primary male sexual characteristics	0.01875	0.00338126	0.0169055	1	Msh2,Esr1,Wdr48,
GO:0051310	metaphase plate congression	0.0125	0.0012643	0.0172996	1	Mlh1,Cul3,
GO:0007051	spindle organization	0.01875	0.00344006	0.0176917	1	Kif4,Mlh1,Racgap1,
GO:0051347	positive regulation of transferase activity	0.0375	0.012937	0.0176999	1	Pnkp,Rad50,Clspn,Nbn,Nvl,Mre11a,
GO:0042493	response to drug	0.025	0.00626268	0.0180664	1	Ehmt2,Blm,Trp53,Dnmt1,
GO:0006278	RNA-dependent DNA replication	0.0125	0.0012937	0.0180684	1	Pnkp,Rad50,
GO:0007004	telomere maintenance via telomerase	0.0125	0.0012937	0.0180684	1	Pnkp,Rad50,
GO:0009653	anatomical structure morphogenesis	0.11875	0.0712123	0.0184789	1	Baz1b,Nfix,Cdc73,Prkar1a,Gatad2a,Thoc2,Rtf1,Ctr9,Prrx1,Fancd2,Sart3,Cul3,Wdr48,Pml,Timeless,Esr1,Brca1,Gtf2i,Trp53,
GO:0006406	mRNA export from nucleus	0.0125	0.0013231	0.0188515	1	Thoc2,Ddx39,
GO:0010501	RNA secondary structure unwinding	0.0125	0.0013231	0.0188515	1	Ddx42,Ddx39,
GO:0010761	fibroblast migration	0.0125	0.0013231	0.0188515	1	Pml,Mta2,
GO:0045185	maintenance of protein location	0.01875	0.00352827	0.0189086	1	Pml,Racgap1,Morc3,
GO:0050657	nucleic acid transport	0.01875	0.00352827	0.0189086	1	Thoc2,Xpo5,Ddx39,
GO:0050658	RNA transport	0.01875	0.00352827	0.0189086	1	Thoc2,Xpo5,Ddx39,
GO:0051236	establishment of RNA localization	0.01875	0.00352827	0.0189086	1	Thoc2,Xpo5,Ddx39,
GO:0061077	chaperone-mediated protein folding	0.0125	0.0013525	0.0196487	1	Dnajc7,Fkbp5,
GO:0016573	histone acetylation	0.01875	0.00358707	0.0197451	1	Trrap,Brd4,Brca1,
GO:0051302	regulation of cell division	0.01875	0.00358707	0.0197451	1	Blm,Cul3,Racgap1,
GO:0051651	maintenance of location in cell	0.01875	0.00358707	0.0197451	1	Pml,Racgap1,Morc3,
GO:0046661	male sex differentiation	0.01875	0.00361648	0.0201709	1	Msh2,Esr1,Wdr48,
GO:0009410	response to xenobiotic stimulus	0.0125	0.00138191	0.0204599	1	Pcna,Mcm7,
GO:0030099	myeloid cell differentiation	0.03125	0.00984975	0.0209403	1	Pml,Ctr9,Casp3,Cdc73,Isg15,
GO:0043900	regulation of multi-organism process	0.025	0.00661551	0.0215919	1	Rad50,Chaf1b,Nbn,Mre11a,
GO:0018393	internal peptidyl-lysine acetylation	0.01875	0.00373409	0.0219246	1	Trrap,Brd4,Brca1,
GO:0010833	telomere maintenance via telomere lengthening	0.0125	0.00144071	0.0221234	1	Pnkp,Rad50,
GO:0048512	circadian behavior	0.0125	0.00144071	0.0221234	1	Mta1,Trp53,
GO:0050000	chromosome localization	0.0125	0.00144071	0.0221234	1	Mlh1,Cul3,
GO:0051303	establishment of chromosome localization	0.0125	0.00144071	0.0221234	1	Mlh1,Cul3,
GO:0001932	regulation of protein phosphorylation	0.0625	0.0300197	0.0221475	1	Rad50,Clspn,Nbn,Mre11a,Pml,Prkar1a,Akap8,Blm,Trp53,Casp3,
GO:0000302	response to reactive oxygen species	0.01875	0.00376349	0.0223757	1	Lig1,Trp53,Casp3,
GO:0018394	peptidyl-lysine acetylation	0.01875	0.00376349	0.0223757	1	Trrap,Brd4,Brca1,
GO:0043523	regulation of neuron apoptosis	0.025	0.00673312	0.0228542	1	Msh2,Esr1,Trp53,Casp3,
GO:0045732	positive regulation of protein catabolic process	0.01875	0.00382229	0.0232929	1	Pias1,Cul4b,Csnk2a1,
GO:0002712	regulation of B cell mediated immunity	0.0125	0.00149951	0.023841	1	Msh6,Atad5,
GO:0002889	regulation of immunoglobulin mediated immune response	0.0125	0.00149951	0.023841	1	Msh6,Atad5,
GO:0007622	rhythmic behavior	0.0125	0.00149951	0.023841	1	Mta1,Trp53,
GO:0035690	cellular response to drug	0.0125	0.00149951	0.023841	1	Ehmt2,Blm,
GO:0019827	stem cell maintenance	0.01875	0.0038811	0.0242304	1	Rtf1,Ctr9,Cdc73,
GO:0018193	peptidyl-amino acid modification	0.05	0.0219635	0.0246614	1	Ehmt2,Clspn,Ehmt1,Brd4,Trrap,Brca1,Trp53,Morc3,
GO:0006403	RNA localization	0.01875	0.0039105	0.0247067	1	Thoc2,Xpo5,Ddx39,
GO:0070231	T cell apoptosis	0.0125	0.00152892	0.0247197	1	Blm,Trp53,
GO:0006475	internal protein amino acid acetylation	0.01875	0.0039399	0.025188	1	Trrap,Brd4,Brca1,
GO:0043433	negative regulation of transcription factor activity	0.01875	0.0039399	0.025188	1	Esr1,Pias4,Usp7,
GO:0090048	negative regulation of transcription regulator activity	0.01875	0.0039399	0.025188	1	Esr1,Pias4,Usp7,
GO:0010463	mesenchymal cell proliferation	0.0125	0.00155832	0.0256115	1	Phf14,Prrx1,
GO:0031124	mRNA 3'-end processing	0.0125	0.00155832	0.0256115	1	Mlh1,Cdc73,
GO:0042130	negative regulation of T cell proliferation	0.0125	0.00155832	0.0256115	1	Prkar1a,Casp3,
GO:0050864	regulation of B cell activation	0.01875	0.0039693	0.0256744	1	Msh6,Atad5,Casp3,
GO:0031397	negative regulation of protein ubiquitination	0.0125	0.00158772	0.0265163	1	Pml,Isg15,
GO:0048864	stem cell development	0.01875	0.00405751	0.0271638	1	Rtf1,Ctr9,Cdc73,
GO:0051251	positive regulation of lymphocyte activation	0.025	0.00711535	0.0272626	1	Msh6,Sart1,Blm,Atad5,
GO:0002521	leukocyte differentiation	0.0375	0.0143483	0.027629	1	Fancd2,Ncaph2,Msh2,Sart1,Blm,Trp53,
GO:0051129	negative regulation of cellular component organization	0.0375	0.0144365	0.0283505	1	Thoc2,Kifc1,Esr1,Ercc4,Brca1,Dnmt1,
GO:0051259	protein oligomerization	0.0375	0.0144365	0.0283505	1	Xrcc6,Rad50,Nacc1,Blm,Trp53,Wiz,
GO:0002637	regulation of immunoglobulin production	0.0125	0.00164653	0.0283641	1	Msh6,Atad5,
GO:0006611	protein export from nucleus	0.0125	0.00164653	0.0283641	1	Bard1,Xpo5,
GO:0032465	regulation of cytokinesis	0.0125	0.00164653	0.0283641	1	Cul3,Racgap1,
GO:0043967	histone H4 acetylation	0.0125	0.00164653	0.0283641	1	Trrap,Brd4,
GO:0022613	ribonucleoprotein complex biogenesis	0.03125	0.0107612	0.0291838	1	Dis3,Sart3,Sart1,Nvl,Prpf31,
GO:0007179	transforming growth factor beta receptor signaling pathway	0.01875	0.00417512	0.02922	1	Pml,Trim33,Trp53,
GO:0034599	cellular response to oxidative stress	0.01875	0.00417512	0.02922	1	Fancd2,Trp53,Txnl1,
GO:0032922	circadian regulation of gene expression	0.0125	0.00167593	0.0293069	1	Pml,Mta1,
GO:0042129	regulation of T cell proliferation	0.01875	0.00420452	0.0297467	1	Prkar1a,Blm,Casp3,
GO:0051093	negative regulation of developmental process	0.05	0.0227867	0.029773	1	Nbn,Hmg20a,Cdc73,Pml,Rtf1,Gtf2i,Ctr9,Trp53,
GO:0042176	regulation of protein catabolic process	0.025	0.00732116	0.0298328	1	Pml,Pias1,Cul4b,Csnk2a1,
GO:0060443	mammary gland morphogenesis	0.0125	0.00170533	0.030262	1	Pml,Esr1,
GO:0015931	nucleobase, nucleoside, nucleotide and nucleic acid transport	0.01875	0.00423392	0.0302783	1	Thoc2,Xpo5,Ddx39,
GO:0051291	protein heterooligomerization	0.01875	0.00423392	0.0302783	1	Xrcc6,Rad50,Wiz,
GO:0051402	neuron apoptosis	0.025	0.00740937	0.0309767	1	Msh2,Esr1,Trp53,Casp3,
GO:0051298	centrosome duplication	0.0125	0.00173473	0.0312294	1	Kifc1,Brca1,
GO:0043549	regulation of kinase activity	0.04375	0.0189939	0.0327166	1	Prkar1a,Rad50,Clspn,Blm,Nbn,Mre11a,Casp3,
GO:0006605	protein targeting	0.0375	0.0149657	0.0329419	1	Pml,Bard1,Trp53,Xpo5,Brca1,Pola2,
GO:0051336	regulation of hydrolase activity	0.05	0.0233454	0.0336321	1	Msh6,Msh3,Csnk2a1,Pml,Msh2,Esr1,Pcna,Racgap1,
GO:0009607	response to biotic stimulus	0.05625	0.0277557	0.0338554	1	Parg,Chaf1b,Cdc73,Pml,Mta1,Akap8,Ctr9,Trp53,Isg15,
GO:0046907	intracellular transport	0.06875	0.0368704	0.0339655	1	Kifc1,Xpo5,Cul3,Pola2,Zfp384,Bard1,Pml,Thoc2,Brca1,Trp53,Ddx39,
GO:0045787	positive regulation of cell cycle	0.01875	0.00443974	0.0341394	1	Brd4,Trp53,Cul3,
GO:0030888	regulation of B cell proliferation	0.0125	0.00182294	0.034204	1	Atad5,Casp3,
GO:0033993	response to lipid	0.0125	0.00182294	0.034204	1	Akap8,Pcna,
GO:0071843	cellular component biogenesis at cellular level	0.03125	0.0112611	0.0344667	1	Dis3,Sart3,Sart1,Nvl,Prpf31,
GO:0034097	response to cytokine stimulus	0.0375	0.0151422	0.0345738	1	Pml,Pias4,Brca1,Ctr9,Mcm2,Isg15,
GO:0006457	protein folding	0.01875	0.00449854	0.0352873	1	Dnajc7,Txnl1,Fkbp5,
GO:0070997	neuron death	0.025	0.0077916	0.0362303	1	Msh2,Esr1,Trp53,Casp3,
GO:0006606	protein import into nucleus	0.025	0.0078504	0.0370815	1	Pml,Trp53,Brca1,Pola2,
GO:0051239	regulation of multicellular organismal process	0.11875	0.0770045	0.0372337	1	Msh6,Sart1,Nbn,Hmg20a,Cdc73,Thoc2,Ctr9,Prrx1,Isg15,Fancd2,Xrcc6,Xrcc5,Pml,Esr1,Akap8,Gtf2i,Atad5,Brca1,Trp53,
GO:0032945	negative regulation of mononuclear cell proliferation	0.0125	0.00191115	0.0372841	1	Prkar1a,Casp3,
GO:0050672	negative regulation of lymphocyte proliferation	0.0125	0.00191115	0.0372841	1	Prkar1a,Casp3,
GO:0051648	vesicle localization	0.0125	0.00191115	0.0372841	1	Kifc1,Cul3,
GO:0051170	nuclear import	0.025	0.0078798	0.0375113	1	Pml,Trp53,Brca1,Pola2,
GO:0002696	positive regulation of leukocyte activation	0.025	0.00790921	0.0379441	1	Msh6,Sart1,Blm,Atad5,
GO:0032088	negative regulation of NF-kappaB transcription factor activity	0.0125	0.00194055	0.0383337	1	Pias4,Usp7,
GO:0043525	positive regulation of neuron apoptosis	0.0125	0.00194055	0.0383337	1	Trp53,Casp3,
GO:0090305	nucleic acid phosphodiester bond hydrolysis	0.0125	0.00194055	0.0383337	1	Rad50,Ercc4,
GO:0048468	cell development	0.1	0.062127	0.0390273	1	Nbn,Cul4b,Hmg20a,Cdc73,Prkar1a,Thoc2,Msh2,Rtf1,Ctr9,Prrx1,Ehmt2,Xrcc6,Cul3,Xrcc5,Esr1,Trp53,
GO:0007052	mitotic spindle organization	0.0125	0.00196995	0.0393945	1	Kif4,Racgap1,
GO:0070664	negative regulation of leukocyte proliferation	0.0125	0.00199935	0.0404663	1	Prkar1a,Casp3,
GO:0051707	response to other organism	0.05	0.0242863	0.040879	1	Parg,Chaf1b,Cdc73,Pml,Mta1,Akap8,Ctr9,Isg15,
GO:0072358	cardiovascular system development	0.05625	0.0287554	0.0408801	1	Baz1b,Prkar1a,Pml,Gatad2a,Gtf2i,Brca1,Trp53,Casp3,Prrx1,
GO:0072359	circulatory system development	0.05625	0.0287554	0.0408801	1	Baz1b,Prkar1a,Pml,Gatad2a,Gtf2i,Brca1,Trp53,Casp3,Prrx1,
GO:0000079	regulation of cyclin-dependent protein kinase activity	0.0125	0.00202876	0.0415492	1	Blm,Casp3,
GO:0009617	response to bacterium	0.0375	0.015936	0.0425604	1	Parg,Mta1,Akap8,Ctr9,Cdc73,Isg15,
GO:0048524	positive regulation of viral reproduction	0.0125	0.00205816	0.0426429	1	Top2a,Rsf1,
GO:0050867	positive regulation of cell activation	0.025	0.00826203	0.0433611	1	Msh6,Sart1,Blm,Atad5,
GO:0071216	cellular response to biotic stimulus	0.025	0.00826203	0.0433611	1	Akap8,Trp53,Ctr9,Cdc73,
GO:0007098	centrosome cycle	0.0125	0.00211696	0.0448623	1	Kifc1,Brca1,
GO:0031032	actomyosin structure organization	0.0125	0.00211696	0.0448623	1	Prkar1a,Racgap1,
GO:0061180	mammary gland epithelium development	0.0125	0.00211696	0.0448623	1	Pml,Esr1,
GO:0022618	ribonucleoprotein complex assembly	0.01875	0.00499838	0.0458358	1	Sart3,Sart1,Prpf31,
GO:0048589	developmental growth	0.03125	0.0122019	0.0459332	1	Esr1,Rtf1,Brd4,Nbn,Ctr9,
GO:0070228	regulation of lymphocyte apoptosis	0.0125	0.00214636	0.0459878	1	Blm,Trp53,
GO:0007399	nervous system development	0.09375	0.0585987	0.0469344	1	Chd8,Fancd2,Xrcc6,Ehmt2,Nfix,Nbn,Cul4b,Hmg20a,Xrcc1,Xrcc5,Gatad2a,Thoc2,Trp53,Casp3,Prrx1,
GO:0045833	negative regulation of lipid metabolic process	0.0125	0.00217577	0.0471236	1	Esr1,Brca1,
GO:0051781	positive regulation of cell division	0.0125	0.00217577	0.0471236	1	Cul3,Racgap1,
GO:0071345	cellular response to cytokine stimulus	0.03125	0.0123489	0.0479073	1	Pml,Pias4,Brca1,Ctr9,Mcm2,
GO:0032880	regulation of protein localization	0.0375	0.0165829	0.049863	1	Pml,Bard1,Xpo5,Brca1,Racgap1,Zfp384,
GO:0033365	protein localization to organelle	0.0375	0.0165829	0.049863	1	Pml,Esr1,Trp53,Brca1,Pola2,Morc3,
GO:0048754	branching morphogenesis of a tube	0.01875	0.0051748	0.0498908	1	Pml,Timeless,Esr1,
GO:0071826	ribonucleoprotein complex subunit organization	0.01875	0.0052042	0.0505832	1	Sart3,Sart1,Prpf31,
GO:0045665	negative regulation of neuron differentiation	0.0125	0.00226397	0.050592	1	Nbn,Hmg20a,
GO:2000243	positive regulation of reproductive process	0.0125	0.00229338	0.0517681	1	Top2a,Rsf1,
GO:0008406	gonad development	0.01875	0.005263	0.0519819	1	Msh2,Esr1,Wdr48,
GO:0051223	regulation of protein transport	0.03125	0.0126724	0.0524256	1	Pml,Bard1,Xpo5,Brca1,Zfp384,
GO:0007259	JAK-STAT cascade	0.01875	0.00529241	0.0526883	1	Pias4,Pias1,Ctr9,
GO:0048663	neuron fate commitment	0.0125	0.00232278	0.0529539	1	Ehmt2,Prrx1,
GO:0032496	response to lipopolysaccharide	0.025	0.00887948	0.0538346	1	Mta1,Akap8,Ctr9,Cdc73,
GO:0010608	posttranscriptional regulation of gene expression	0.0375	0.0169357	0.0541525	1	Trp53,Xpo5,Wiz,Usp7,Cdc73,Morc3,
GO:0043161	proteasomal ubiquitin-dependent protein catabolic process	0.025	0.00890888	0.0543648	1	Pml,Mta1,Pias1,Cul3,
GO:0060562	epithelial tube morphogenesis	0.025	0.00893828	0.0548978	1	Pml,Gatad2a,Timeless,Esr1,
GO:0050767	regulation of neurogenesis	0.04375	0.0213754	0.0553219	1	Xrcc5,Xrcc6,Thoc2,Nbn,Trp53,Hmg20a,Prrx1,
GO:0010821	regulation of mitochondrion organization	0.0125	0.00238158	0.0553543	1	Trp53,Lig3,
GO:0016525	negative regulation of angiogenesis	0.0125	0.00238158	0.0553543	1	Pml,Gtf2i,
GO:0045637	regulation of myeloid cell differentiation	0.01875	0.00543942	0.0562895	1	Ctr9,Cdc73,Isg15,
GO:0070925	organelle assembly	0.01875	0.00543942	0.0562895	1	Kif4,Mlh1,Racgap1,
GO:0032386	regulation of intracellular transport	0.025	0.0090853	0.0576051	1	Bard1,Thoc2,Xpo5,Brca1,
GO:0009119	ribonucleoside metabolic process	0.0125	0.00244039	0.0577924	1	Umps,Dnmt1,
GO:0031123	RNA 3'-end processing	0.0125	0.00244039	0.0577924	1	Mlh1,Cdc73,
GO:0033077	T cell differentiation in thymus	0.0125	0.00244039	0.0577924	1	Ncaph2,Trp53,
GO:0009968	negative regulation of signal transduction	0.04375	0.0216401	0.0583152	1	Chd8,Esr1,Trim33,Pias4,Trp53,Brca1,Cul3,
GO:0045638	negative regulation of myeloid cell differentiation	0.0125	0.00246979	0.0590253	1	Ctr9,Cdc73,
GO:0048699	generation of neurons	0.06875	0.0405163	0.0592638	1	Xrcc6,Ehmt2,Nfix,Nbn,Cul4b,Hmg20a,Xrcc5,Thoc2,Trp53,Casp3,Prrx1,
GO:0007017	microtubule-based process	0.0375	0.0173473	0.0594326	1	Kif4,Kifc1,Mlh1,Brca1,Prc1,Racgap1,
GO:0031398	positive regulation of protein ubiquitination	0.0125	0.00252859	0.0615183	1	Brca1,Fanci,
GO:0042542	response to hydrogen peroxide	0.0125	0.00252859	0.0615183	1	Lig1,Casp3,
GO:0050868	negative regulation of T cell activation	0.0125	0.00252859	0.0615183	1	Prkar1a,Casp3,
GO:2000106	regulation of leukocyte apoptosis	0.0125	0.00252859	0.0615183	1	Blm,Trp53,
GO:0017015	regulation of transforming growth factor beta receptor signaling pathway	0.0125	0.002558	0.0627781	1	Trim33,Trp53,
GO:0061138	morphogenesis of a branching epithelium	0.01875	0.00570404	0.0630583	1	Pml,Timeless,Esr1,
GO:0042221	response to chemical stimulus	0.13125	0.0929405	0.063845	1	Lig1,Cdc73,Mta1,Ctr9,Txnl1,Mcm2,Dnmt1,Isg15,Fancd2,Ehmt2,Mcm7,Pml,Pnkp,Esr1,Akap8,Pcna,Blm,Pias4,Brca1,Trp53,Casp3,
GO:0006352	transcription initiation, DNA-dependent	0.0125	0.0025874	0.0640466	1	Rsf1,Smarca5,
GO:0021549	cerebellum development	0.0125	0.0025874	0.0640466	1	Nfix,Trp53,
GO:0071222	cellular response to lipopolysaccharide	0.01875	0.00579224	0.065395	1	Akap8,Ctr9,Cdc73,
GO:0071310	cellular response to organic substance	0.0625	0.0363412	0.0654087	1	Ehmt2,Pml,Esr1,Akap8,Pias4,Ctr9,Brca1,Casp3,Dnmt1,Mcm2,
GO:0002237	response to molecule of bacterial origin	0.025	0.00949693	0.0655599	1	Mta1,Akap8,Ctr9,Cdc73,
GO:0010498	proteasomal protein catabolic process	0.025	0.00958513	0.0673356	1	Pml,Mta1,Pias1,Cul3,
GO:0070227	lymphocyte apoptosis	0.0125	0.0026756	0.0679037	1	Blm,Trp53,
GO:0045137	development of primary sexual characteristics	0.01875	0.00590985	0.0685717	1	Msh2,Esr1,Wdr48,
GO:0010033	response to organic substance	0.0875	0.0567757	0.0688881	1	Ehmt2,Cdc73,Pml,Mta1,Esr1,Akap8,Pias4,Pcna,Ctr9,Brca1,Casp3,Dnmt1,Mcm2,Isg15,
GO:0045596	negative regulation of cell differentiation	0.0375	0.0181412	0.0704575	1	Rtf1,Nbn,Trp53,Ctr9,Hmg20a,Cdc73,
GO:0090101	negative regulation of transmembrane receptor protein serine/threonine kinase signaling pathway	0.0125	0.00273441	0.0705169	1	Trim33,Trp53,
GO:0017038	protein import	0.025	0.00976155	0.0709615	1	Pml,Trp53,Brca1,Pola2,
GO:0051090	regulation of transcription factor activity	0.025	0.00979095	0.0715754	1	Fancd2,Esr1,Pias4,Usp7,
GO:0090046	regulation of transcription regulator activity	0.025	0.00979095	0.0715754	1	Fancd2,Esr1,Pias4,Usp7,
GO:0050871	positive regulation of B cell activation	0.0125	0.00276381	0.0718358	1	Msh6,Atad5,
GO:0070201	regulation of establishment of protein localization	0.03125	0.0139661	0.0729068	1	Pml,Bard1,Xpo5,Brca1,Zfp384,
GO:0071219	cellular response to molecule of bacterial origin	0.01875	0.00611567	0.0742966	1	Akap8,Ctr9,Cdc73,
GO:0009116	nucleoside metabolic process	0.0125	0.00285202	0.0758399	1	Umps,Dnmt1,
GO:0051028	mRNA transport	0.0125	0.00285202	0.0758399	1	Thoc2,Ddx39,
GO:0035556	intracellular signal transduction	0.09375	0.0629208	0.0764666	1	Msh6,Pias1,Nbn,Cul3,Pml,Msh2,Esr1,Mlh1,Pias4,Trp53,Brca1,Ctr9,Racgap1,Casp3,Dnmt1,
GO:0009887	organ morphogenesis	0.05	0.0278145	0.0770016	1	Fancd2,Baz1b,Cul3,Wdr48,Prkar1a,Esr1,Trp53,Prrx1,
GO:0023057	negative regulation of signaling	0.04375	0.0231396	0.0771513	1	Chd8,Esr1,Trim33,Pias4,Trp53,Brca1,Cul3,
GO:0002684	positive regulation of immune system process	0.0375	0.0186116	0.0775138	1	Msh6,Esr1,Sart1,Blm,Trp53,Atad5,
GO:0030177	positive regulation of Wnt receptor signaling pathway	0.0125	0.00291082	0.078548	1	Csnk2a1,Cdc73,
GO:2000377	regulation of reactive oxygen species metabolic process	0.0125	0.00291082	0.078548	1	Trp53,Brca1,
GO:0010648	negative regulation of cell communication	0.04375	0.0232572	0.0787638	1	Chd8,Esr1,Trim33,Pias4,Trp53,Brca1,Cul3,
GO:0022037	metencephalon development	0.0125	0.00294023	0.0799133	1	Nfix,Trp53,
GO:0045765	regulation of angiogenesis	0.01875	0.00638029	0.0819582	1	Pml,Brca1,Gtf2i,
GO:0007610	behavior	0.04375	0.0234924	0.0820478	1	Mta1,Ehmt2,Vdac3,Pias1,Trp53,Fen1,Casp3,
GO:0051297	centrosome organization	0.0125	0.00299903	0.0826662	1	Kifc1,Brca1,
GO:0071356	cellular response to tumor necrosis factor	0.0125	0.00299903	0.0826662	1	Pias4,Brca1,
GO:0030518	steroid hormone receptor signaling pathway	0.0125	0.00302843	0.0840535	1	Esr1,Brca1,
GO:0071901	negative regulation of protein serine/threonine kinase activity	0.0125	0.00302843	0.0840535	1	Prkar1a,Casp3,
GO:0071887	leukocyte apoptosis	0.0125	0.00305783	0.0854479	1	Blm,Trp53,
GO:0022008	neurogenesis	0.06875	0.0433095	0.0854965	1	Xrcc6,Ehmt2,Nfix,Nbn,Cul4b,Hmg20a,Xrcc5,Thoc2,Trp53,Casp3,Prrx1,
GO:0051641	cellular localization	0.1	0.0693893	0.0861904	1	Xpo5,Pola2,Thoc2,Mlh1,Ddx39,Kifc1,Cul3,Prpf31,Zfp384,Bard1,Pml,Esr1,Brca1,Trp53,Racgap1,Morc3,
GO:0002700	regulation of production of molecular mediator of immune response	0.0125	0.00308724	0.0868493	1	Msh6,Atad5,
GO:0009451	RNA modification	0.0125	0.00308724	0.0868493	1	Pus1,Cmtr1,
GO:0051960	regulation of nervous system development	0.04375	0.0241098	0.091041	1	Xrcc5,Xrcc6,Thoc2,Nbn,Trp53,Hmg20a,Prrx1,
GO:0043627	response to estrogen stimulus	0.0125	0.00320485	0.0925233	1	Esr1,Brca1,
GO:0001763	morphogenesis of a branching structure	0.01875	0.00673312	0.0926787	1	Pml,Timeless,Esr1,
GO:0042100	B cell proliferation	0.0125	0.00323425	0.0939584	1	Atad5,Casp3,
GO:0035239	tube morphogenesis	0.025	0.0107906	0.0940373	1	Pml,Gatad2a,Timeless,Esr1,
GO:0031023	microtubule organizing center organization	0.0125	0.00326365	0.0953999	1	Kifc1,Brca1,
GO:0051348	negative regulation of transferase activity	0.01875	0.00682132	0.0954456	1	Prkar1a,Trp53,Casp3,
GO:0002244	hemopoietic progenitor cell differentiation	0.0125	0.00329305	0.0968479	1	Top2a,Anln,
GO:0009896	positive regulation of catabolic process	0.01875	0.00688013	0.097309	1	Pias1,Cul4b,Csnk2a1,
GO:0030111	regulation of Wnt receptor signaling pathway	0.01875	0.00693893	0.0991871	1	Chd8,Csnk2a1,Cdc73,
GO:0007613	memory	0.0125	0.00335186	0.0997625	1	Ehmt2,Fen1,
GO:0007548	sex differentiation	0.01875	0.00696833	0.100132	1	Msh2,Esr1,Wdr48,
GO:0030218	erythrocyte differentiation	0.0125	0.00338126	0.101229	1	Casp3,Isg15,
GO:0035295	tube development	0.03125	0.0154656	0.101372	1	Pml,Gatad2a,Timeless,Esr1,Phf14,
GO:0006402	mRNA catabolic process	0.0125	0.00341066	0.102701	1	Dis3,Mlh1,
GO:0048608	reproductive structure development	0.01875	0.00708594	0.103946	1	Msh2,Esr1,Wdr48,
GO:0034612	response to tumor necrosis factor	0.0125	0.00346947	0.105664	1	Pias4,Brca1,
GO:0051250	negative regulation of lymphocyte activation	0.0125	0.00346947	0.105664	1	Prkar1a,Casp3,
GO:0051640	organelle localization	0.01875	0.00714475	0.105875	1	Kifc1,Mlh1,Cul3,
GO:0051235	maintenance of location	0.01875	0.00717415	0.106844	1	Pml,Racgap1,Morc3,
GO:0009894	regulation of catabolic process	0.0375	0.0204052	0.107928	1	Pml,Pias1,Trp53,Cul4b,Csnk2a1,Racgap1,
GO:0007010	cytoskeleton organization	0.05	0.0300785	0.107931	1	Kif4,Kifc1,Cul3,Prkar1a,Mlh1,Brca1,Racgap1,Prc1,
GO:0009888	tissue development	0.06875	0.0455441	0.110983	1	Cdc73,Wdr48,Prkar1a,Pml,Gatad2a,Timeless,Esr1,Rtf1,Ctr9,Casp3,Prrx1,
GO:0007420	brain development	0.03125	0.015936	0.111303	1	Chd8,Fancd2,Nfix,Trp53,Xrcc1,
GO:0045580	regulation of T cell differentiation	0.0125	0.00361648	0.11317	1	Fancd2,Sart1,
GO:0022612	gland morphogenesis	0.0125	0.00364588	0.114688	1	Pml,Esr1,
GO:0042254	ribosome biogenesis	0.01875	0.00740937	0.114725	1	Dis3,Sart1,Nvl,
GO:0002822	regulation of adaptive immune response based on somatic recombination of immune receptors built from immunoglobulin superfamily domains	0.0125	0.00367528	0.11621	1	Msh6,Atad5,
GO:0050671	positive regulation of lymphocyte proliferation	0.0125	0.00367528	0.11621	1	Blm,Atad5,
GO:0033157	regulation of intracellular protein transport	0.01875	0.00746817	0.116729	1	Bard1,Xpo5,Brca1,
GO:0051607	defense response to virus	0.01875	0.00749757	0.117736	1	Pml,Chaf1b,Isg15,
GO:0030879	mammary gland development	0.0125	0.00370468	0.117738	1	Pml,Esr1,
GO:0034101	erythrocyte homeostasis	0.0125	0.00370468	0.117738	1	Casp3,Isg15,
GO:0051224	negative regulation of protein transport	0.0125	0.00370468	0.117738	1	Pml,Bard1,
GO:0030162	regulation of proteolysis	0.01875	0.00752698	0.118747	1	Pml,Pias1,Trp53,
GO:0050727	regulation of inflammatory response	0.01875	0.00752698	0.118747	1	Fancd2,Mta1,Esr1,
GO:0032946	positive regulation of mononuclear cell proliferation	0.0125	0.00373409	0.119271	1	Blm,Atad5,
GO:0002706	regulation of lymphocyte mediated immunity	0.0125	0.00376349	0.120809	1	Msh6,Atad5,
GO:0033036	macromolecule localization	0.0875	0.0623916	0.122168	1	Ddx42,Xpo5,Pola2,Zfp384,Pml,Bard1,Thoc2,Esr1,Akap8,Trp53,Brca1,Racgap1,Ddx39,Morc3,
GO:0033674	positive regulation of kinase activity	0.025	0.0119667	0.12418	1	Rad50,Clspn,Nbn,Mre11a,
GO:0070507	regulation of microtubule cytoskeleton organization	0.0125	0.0039105	0.128572	1	Kifc1,Racgap1,
GO:0070665	positive regulation of leukocyte proliferation	0.0125	0.0039105	0.128572	1	Blm,Atad5,
GO:0009966	regulation of signal transduction	0.08125	0.0575696	0.128669	1	Chd8,Fancd2,Baz1b,Cul3,Csnk2a1,Cdc73,Esr1,Trim33,Pias4,Brca1,Trp53,Ctbp2,Prrx1,
GO:0051480	cytosolic calcium ion homeostasis	0.01875	0.00790921	0.132167	1	Pml,Esr1,Gtf2i,
GO:0002819	regulation of adaptive immune response	0.0125	0.00399871	0.133284	1	Msh6,Atad5,
GO:0030183	B cell differentiation	0.0125	0.00399871	0.133284	1	Msh2,Trp53,
GO:0050678	regulation of epithelial cell proliferation	0.01875	0.00796801	0.134278	1	Esr1,Cdc73,Wdr48,
GO:0060284	regulation of cell development	0.04375	0.0266972	0.134444	1	Xrcc5,Xrcc6,Thoc2,Nbn,Trp53,Hmg20a,Prrx1,
GO:0048729	tissue morphogenesis	0.03125	0.0169651	0.134588	1	Pml,Prkar1a,Gatad2a,Timeless,Esr1,
GO:0002695	negative regulation of leukocyte activation	0.0125	0.00405751	0.136448	1	Prkar1a,Casp3,
GO:0035265	organ growth	0.0125	0.00408691	0.138036	1	Prkar1a,Ehmt2,
GO:0060341	regulation of cellular localization	0.04375	0.0269325	0.138829	1	Pml,Bard1,Thoc2,Xpo5,Brca1,Racgap1,Zfp384,
GO:0051262	protein tetramerization	0.0125	0.00420452	0.144428	1	Xrcc6,Trp53,
GO:0030902	hindbrain development	0.0125	0.00423392	0.146036	1	Nfix,Trp53,
GO:0009615	response to virus	0.01875	0.00835024	0.148275	1	Pml,Chaf1b,Isg15,
GO:0001934	positive regulation of protein phosphorylation	0.025	0.0128194	0.148282	1	Rad50,Nbn,Trp53,Mre11a,
GO:0001568	blood vessel development	0.03125	0.0175825	0.149526	1	Pml,Gatad2a,Brca1,Gtf2i,Prrx1,
GO:0007612	learning	0.0125	0.00432213	0.150881	1	Vdac3,Pias1,
GO:0050866	negative regulation of cell activation	0.0125	0.00432213	0.150881	1	Prkar1a,Casp3,
GO:0006886	intracellular protein transport	0.0375	0.0226691	0.153805	1	Pml,Bard1,Trp53,Xpo5,Brca1,Pola2,
GO:0002009	morphogenesis of an epithelium	0.025	0.0130546	0.155231	1	Pml,Gatad2a,Timeless,Esr1,
GO:0045619	regulation of lymphocyte differentiation	0.0125	0.00441034	0.155758	1	Fancd2,Sart1,
GO:0055086	nucleobase, nucleoside and nucleotide metabolic process	0.0375	0.0227867	0.156398	1	Pnkp,Umps,Racgap1,Dnmt1,Rnaseh2b,Nudt12,
GO:0008104	protein localization	0.075	0.0543942	0.157876	1	Ddx42,Xpo5,Pola2,Zfp384,Pml,Bard1,Esr1,Akap8,Trp53,Brca1,Racgap1,Morc3,
GO:0016049	cell growth	0.025	0.0132016	0.159635	1	Pml,Esr1,Trp53,Csnk2a1,
GO:0050679	positive regulation of epithelial cell proliferation	0.0125	0.00455735	0.163953	1	Esr1,Wdr48,
GO:0051656	establishment of organelle localization	0.0125	0.00455735	0.163953	1	Mlh1,Cul3,
GO:0048585	negative regulation of response to stimulus	0.04375	0.0282262	0.164162	1	Chd8,Esr1,Trim33,Pias4,Trp53,Brca1,Cul3,
GO:0002699	positive regulation of immune effector process	0.0125	0.00458675	0.165601	1	Msh6,Atad5,
GO:0032886	regulation of microtubule-based process	0.0125	0.00461615	0.167252	1	Kifc1,Racgap1,
GO:0050870	positive regulation of T cell activation	0.0125	0.00461615	0.167252	1	Sart1,Blm,
GO:0001944	vasculature development	0.03125	0.0182882	0.167418	1	Pml,Gatad2a,Brca1,Gtf2i,Prrx1,
GO:0042327	positive regulation of phosphorylation	0.025	0.0134662	0.167678	1	Rad50,Nbn,Trp53,Mre11a,
GO:0034470	ncRNA processing	0.01875	0.00887948	0.168388	1	Pus1,Dis3,Sart1,
GO:0034613	cellular protein localization	0.05	0.0338714	0.172792	1	Xpo5,Pola2,Bard1,Pml,Esr1,Brca1,Trp53,Morc3,
GO:0001818	negative regulation of cytokine production	0.0125	0.00476316	0.175549	1	Pml,Akap8,
GO:0043623	cellular protein complex assembly	0.025	0.0137309	0.175862	1	Psmd5,Kif4,Mlh1,Racgap1,
GO:0050673	epithelial cell proliferation	0.01875	0.0090853	0.176417	1	Esr1,Cdc73,Wdr48,
GO:0002703	regulation of leukocyte mediated immunity	0.0125	0.00479257	0.177216	1	Msh6,Atad5,
GO:0070727	cellular macromolecule localization	0.05	0.0341066	0.177307	1	Xpo5,Pola2,Bard1,Pml,Esr1,Brca1,Trp53,Morc3,
GO:0031334	positive regulation of protein complex assembly	0.0125	0.00482197	0.178886	1	Fam178a,Trp53,
GO:0048610	cellular process involved in reproduction	0.025	0.0138779	0.180468	1	Ehmt2,Msh2,Esr1,Rsf1,
GO:0043281	regulation of caspase activity	0.0125	0.00485137	0.180559	1	Pml,Csnk2a1,
GO:0051094	positive regulation of developmental process	0.04375	0.0290788	0.181922	1	Xrcc5,Xrcc6,Pias1,Sart1,Trp53,Brca1,Isg15,
GO:0051099	positive regulation of binding	0.01875	0.00923231	0.182216	1	Esr1,Brd4,Ctbp2,
GO:0030308	negative regulation of cell growth	0.0125	0.00488077	0.182234	1	Pml,Trp53,
GO:0072593	reactive oxygen species metabolic process	0.0125	0.00488077	0.182234	1	Trp53,Brca1,
GO:0048584	positive regulation of response to stimulus	0.05625	0.0397224	0.182651	1	Parg,Csnk2a1,Cdc73,Esr1,Pcna,Brca1,Rnf168,Prrx1,Ctbp2,
GO:0010562	positive regulation of phosphorus metabolic process	0.025	0.0139661	0.183251	1	Rad50,Nbn,Trp53,Mre11a,
GO:0045937	positive regulation of phosphate metabolic process	0.025	0.0139661	0.183251	1	Rad50,Nbn,Trp53,Mre11a,
GO:0009259	ribonucleotide metabolic process	0.01875	0.00934992	0.186892	1	Umps,Racgap1,Rnaseh2b,
GO:0006364	rRNA processing	0.0125	0.00496898	0.187272	1	Dis3,Sart1,
GO:0009267	cellular response to starvation	0.0125	0.00496898	0.187272	1	Ehmt2,Trp53,
GO:0007178	transmembrane receptor protein serine/threonine kinase signaling pathway	0.01875	0.00937932	0.188066	1	Pml,Trim33,Trp53,
GO:0043086	negative regulation of catalytic activity	0.03125	0.0191115	0.189301	1	Prkar1a,Anp32e,Trp53,Csnk2a1,Casp3,
GO:0009566	fertilization	0.0125	0.00502779	0.190641	1	Ehmt2,Wdr48,
GO:0016072	rRNA metabolic process	0.0125	0.00511599	0.195711	1	Dis3,Sart1,
GO:0008361	regulation of cell size	0.025	0.0143777	0.196422	1	Pml,Esr1,Trp53,Csnk2a1,
GO:0001817	regulation of cytokine production	0.025	0.0144071	0.197374	1	Pml,Akap8,Brca1,Isg15,
GO:0045792	negative regulation of cell size	0.0125	0.0052042	0.200798	1	Pml,Trp53,
GO:0048514	blood vessel morphogenesis	0.025	0.0146129	0.204077	1	Pml,Brca1,Gtf2i,Prrx1,
GO:0001667	ameboidal cell migration	0.0125	0.00532181	0.207604	1	Pml,Mta2,
GO:0050708	regulation of protein secretion	0.0125	0.00532181	0.207604	1	Pml,Zfp384,
GO:0042594	response to starvation	0.0125	0.00538061	0.211016	1	Ehmt2,Trp53,
GO:0051649	establishment of localization in cell	0.075	0.05804	0.213769	1	Kifc1,Xpo5,Cul3,Pola2,Zfp384,Pml,Bard1,Thoc2,Mlh1,Brca1,Trp53,Ddx39,
GO:0006790	sulfur compound metabolic process	0.0125	0.00552762	0.219571	1	Txnl1,Dnmt1,
GO:0030003	cellular cation homeostasis	0.025	0.0151128	0.220628	1	Pml,Esr1,Trp53,Gtf2i,
GO:0045597	positive regulation of cell differentiation	0.03125	0.0204934	0.228144	1	Xrcc5,Xrcc6,Pias1,Sart1,Isg15,
GO:0052548	regulation of endopeptidase activity	0.0125	0.00570404	0.229874	1	Pml,Csnk2a1,
GO:0071900	regulation of protein serine/threonine kinase activity	0.01875	0.0104084	0.230235	1	Prkar1a,Blm,Casp3,
GO:0030182	neuron differentiation	0.05	0.0367234	0.230846	1	Ehmt2,Nfix,Nbn,Cul4b,Hmg20a,Thoc2,Casp3,Prrx1,
GO:0006469	negative regulation of protein kinase activity	0.0125	0.00579224	0.235039	1	Prkar1a,Casp3,
GO:0031347	regulation of defense response	0.025	0.0155832	0.236522	1	Fancd2,Mta1,Esr1,Chaf1b,
GO:0006820	anion transport	0.0125	0.00585105	0.238485	1	Vdac3,Racgap1,
GO:0090092	regulation of transmembrane receptor protein serine/threonine kinase signaling pathway	0.0125	0.00585105	0.238485	1	Trim33,Trp53,
GO:0006874	cellular calcium ion homeostasis	0.01875	0.0106142	0.238879	1	Pml,Esr1,Gtf2i,
GO:0007018	microtubule-based movement	0.0125	0.00588045	0.24021	1	Kif4,Kifc1,
GO:0045444	fat cell differentiation	0.0125	0.00588045	0.24021	1	Pias1,Ctbp2,
GO:0006753	nucleoside phosphate metabolic process	0.03125	0.0209344	0.241015	1	Pnkp,Umps,Racgap1,Rnaseh2b,Nudt12,
GO:0009117	nucleotide metabolic process	0.03125	0.0209344	0.241015	1	Pnkp,Umps,Racgap1,Rnaseh2b,Nudt12,
GO:0001558	regulation of cell growth	0.01875	0.010673	0.241359	1	Pml,Trp53,Csnk2a1,
GO:0034660	ncRNA metabolic process	0.01875	0.0108494	0.248825	1	Pus1,Dis3,Sart1,
GO:0003006	developmental process involved in reproduction	0.025	0.0160242	0.251665	1	Ehmt2,Msh2,Esr1,Wdr48,
GO:0007507	heart development	0.025	0.0161418	0.255738	1	Prkar1a,Baz1b,Trp53,Casp3,
GO:0055074	calcium ion homeostasis	0.01875	0.0110552	0.25758	1	Pml,Esr1,Gtf2i,
GO:0001816	cytokine production	0.025	0.0162888	0.260849	1	Pml,Akap8,Brca1,Isg15,
GO:0030324	lung development	0.0125	0.00623328	0.260939	1	Timeless,Phf14,
GO:0002697	regulation of immune effector process	0.01875	0.0112023	0.26386	1	Msh6,Chaf1b,Atad5,
GO:0006725	cellular aromatic compound metabolic process	0.0125	0.00629208	0.264397	1	Umps,Dnmt1,
GO:0030323	respiratory tube development	0.0125	0.00629208	0.264397	1	Timeless,Phf14,
GO:0040012	regulation of locomotion	0.03125	0.0217283	0.264658	1	Rad50,Nbn,Trp53,Mre11a,Mta2,
GO:0006732	coenzyme metabolic process	0.0125	0.00635089	0.267856	1	Dnmt1,Nudt12,
GO:0033673	negative regulation of kinase activity	0.0125	0.00635089	0.267856	1	Prkar1a,Casp3,
GO:0072503	cellular divalent inorganic cation homeostasis	0.01875	0.0113199	0.268898	1	Pml,Esr1,Gtf2i,
GO:0035264	multicellular organism growth	0.0125	0.00638029	0.269585	1	Trp53,Wdr48,
GO:0006952	defense response	0.05	0.0384875	0.26986	1	Fancd2,Chaf1b,Pml,Mta1,Akap8,Esr1,Vdac3,Isg15,
GO:0007417	central nervous system development	0.03125	0.0219929	0.272659	1	Chd8,Fancd2,Nfix,Trp53,Xrcc1,
GO:0051051	negative regulation of transport	0.01875	0.0114081	0.272684	1	Pml,Bard1,Esr1,
GO:0050769	positive regulation of neurogenesis	0.0125	0.00643909	0.273043	1	Xrcc5,Xrcc6,
GO:0015031	protein transport	0.05	0.038958	0.280583	1	Xpo5,Pola2,Zfp384,Bard1,Pml,Akap8,Brca1,Trp53,
GO:0022603	regulation of anatomical structure morphogenesis	0.03125	0.0222575	0.280711	1	Pml,Esr1,Brca1,Gtf2i,Prrx1,
GO:0010035	response to inorganic substance	0.01875	0.0116139	0.281539	1	Lig1,Trp53,Casp3,
GO:0045926	negative regulation of growth	0.0125	0.00661551	0.283414	1	Pml,Trp53,
GO:0010646	regulation of cell communication	0.06875	0.0563347	0.284988	1	Chd8,Cul3,Csnk2a1,Cdc73,Trim33,Esr1,Pias4,Brca1,Trp53,Ctbp2,Prrx1,
GO:0048705	skeletal system morphogenesis	0.0125	0.00667431	0.286868	1	Prrx1,Wdr48,
GO:0060429	epithelium development	0.03125	0.0224633	0.287007	1	Pml,Gatad2a,Timeless,Esr1,Casp3,
GO:0023051	regulation of signaling	0.08125	0.0683014	0.291289	1	Chd8,Fancd2,Baz1b,Cul3,Csnk2a1,Cdc73,Esr1,Trim33,Pias4,Brca1,Trp53,Ctbp2,Prrx1,
GO:0055080	cation homeostasis	0.025	0.0172297	0.293985	1	Pml,Esr1,Trp53,Gtf2i,
GO:0045087	innate immune response	0.025	0.0172591	0.29503	1	Pml,Esr1,Akap8,Isg15,
GO:0048568	embryonic organ development	0.01875	0.0119373	0.295506	1	Trp53,Prrx1,Wdr48,
GO:0045859	regulation of protein kinase activity	0.025	0.0173179	0.297123	1	Prkar1a,Clspn,Blm,Casp3,
GO:0031669	cellular response to nutrient levels	0.0125	0.00685072	0.29722	1	Ehmt2,Trp53,
GO:0072507	divalent inorganic cation homeostasis	0.01875	0.0119961	0.298051	1	Pml,Esr1,Gtf2i,
GO:0043388	positive regulation of DNA binding	0.0125	0.00688013	0.298943	1	Esr1,Brd4,
GO:0031329	regulation of cellular catabolic process	0.025	0.0173767	0.299217	1	Pml,Pias1,Trp53,Racgap1,
GO:0007204	elevation of cytosolic calcium ion concentration	0.0125	0.00696833	0.30411	1	Pml,Esr1,
GO:0009306	protein secretion	0.0125	0.00699774	0.30583	1	Pml,Zfp384,
GO:0003007	heart morphogenesis	0.0125	0.00702714	0.30755	1	Baz1b,Trp53,
GO:0001525	angiogenesis	0.01875	0.0122607	0.309517	1	Pml,Brca1,Gtf2i,
GO:0060541	respiratory system development	0.0125	0.00714475	0.314421	1	Timeless,Phf14,
GO:0006875	cellular metal ion homeostasis	0.01875	0.0124078	0.315895	1	Pml,Esr1,Gtf2i,
GO:0045664	regulation of neuron differentiation	0.025	0.017906	0.31814	1	Thoc2,Nbn,Hmg20a,Prrx1,
GO:0007167	enzyme linked receptor protein signaling pathway	0.03125	0.0236394	0.323437	1	Pml,Esr1,Trim33,Trp53,Casp3,
GO:0048545	response to steroid hormone stimulus	0.0125	0.00740937	0.329824	1	Esr1,Brca1,
GO:0001501	skeletal system development	0.01875	0.0129076	0.337591	1	Usp1,Prrx1,Wdr48,
GO:0031668	cellular response to extracellular stimulus	0.0125	0.00755638	0.338342	1	Ehmt2,Trp53,
GO:0007281	germ cell development	0.0125	0.00767399	0.345132	1	Ehmt2,Msh2,
GO:0018105	peptidyl-serine phosphorylation	0.0125	0.00767399	0.345132	1	Clspn,Morc3,
GO:0002683	negative regulation of immune system process	0.0125	0.00776219	0.350211	1	Prkar1a,Casp3,
GO:0032535	regulation of cellular component size	0.025	0.0188174	0.350931	1	Pml,Esr1,Trp53,Csnk2a1,
GO:0051222	positive regulation of protein transport	0.0125	0.007821	0.353589	1	Brca1,Zfp384,
GO:0055065	metal ion homeostasis	0.01875	0.0132898	0.354164	1	Pml,Esr1,Gtf2i,
GO:0010720	positive regulation of cell development	0.0125	0.0078504	0.355276	1	Xrcc5,Xrcc6,
GO:0032879	regulation of localization	0.06875	0.0599806	0.357237	1	Xpo5,Mta2,Zfp384,Bard1,Pml,Thoc2,Vdac3,Esr1,Brca1,Trp53,Racgap1,
GO:0001655	urogenital system development	0.0125	0.00793861	0.360328	1	Timeless,Esr1,
GO:0051049	regulation of transport	0.05	0.0425745	0.366087	1	Xpo5,Zfp384,Bard1,Pml,Thoc2,Esr1,Vdac3,Brca1,
GO:0051186	cofactor metabolic process	0.0125	0.00808562	0.368715	1	Dnmt1,Nudt12,
GO:0007265	Ras protein signal transduction	0.0125	0.00811502	0.370387	1	Cul3,Dnmt1,
GO:0071496	cellular response to external stimulus	0.0125	0.00811502	0.370387	1	Ehmt2,Trp53,
GO:0045184	establishment of protein localization	0.05	0.0427803	0.371061	1	Xpo5,Pola2,Zfp384,Bard1,Pml,Akap8,Brca1,Trp53,
GO:0018209	peptidyl-serine modification	0.0125	0.00814442	0.372058	1	Clspn,Morc3,
GO:0019216	regulation of lipid metabolic process	0.0125	0.00814442	0.372058	1	Esr1,Brca1,
GO:0019221	cytokine-mediated signaling pathway	0.0125	0.00829144	0.380384	1	Pias4,Ctr9,
GO:0006091	generation of precursor metabolites and energy	0.0125	0.00832084	0.382044	1	Msh2,Trp53,
GO:0048732	gland development	0.0125	0.00861486	0.398536	1	Pml,Esr1,
GO:0009166	nucleotide catabolic process	0.0125	0.00864426	0.400174	1	Racgap1,Nudt12,
GO:0008544	epidermis development	0.0125	0.00876187	0.406707	1	Casp3,Wdr48,
GO:0009605	response to external stimulus	0.04375	0.0383111	0.408676	1	Pml,Fancd2,Parg,Mta1,Ehmt2,Esr1,Trp53,
GO:0043254	regulation of protein complex assembly	0.0125	0.00902649	0.421278	1	Fam178a,Trp53,
GO:0052547	regulation of peptidase activity	0.0125	0.00902649	0.421278	1	Pml,Csnk2a1,
GO:0034655	nucleobase, nucleoside, nucleotide and nucleic acid catabolic process	0.0125	0.0091735	0.429295	1	Racgap1,Nudt12,
GO:0034656	nucleobase, nucleoside and nucleotide catabolic process	0.0125	0.0091735	0.429295	1	Racgap1,Nudt12,
GO:0007154	cell communication	0.08125	0.0758578	0.431275	1	Chd8,Ehmt2,Cul3,Csnk2a1,Cdc73,Vdac3,Trim33,Esr1,Pias4,Brca1,Trp53,Ctbp2,Prrx1,
GO:0009967	positive regulation of signal transduction	0.03125	0.0277263	0.451712	1	Esr1,Csnk2a1,Cdc73,Ctbp2,Prrx1,
GO:0044270	cellular nitrogen compound catabolic process	0.0125	0.00964394	0.454549	1	Racgap1,Nudt12,
GO:0046700	heterocycle catabolic process	0.0125	0.00964394	0.454549	1	Racgap1,Nudt12,
GO:0030036	actin cytoskeleton organization	0.01875	0.015789	0.460203	1	Prkar1a,Cul3,Racgap1,
GO:0050776	regulation of immune response	0.01875	0.0160536	0.471044	1	Msh6,Esr1,Atad5,
GO:0032101	regulation of response to external stimulus	0.01875	0.016083	0.472243	1	Fancd2,Mta1,Esr1,
GO:0009725	response to hormone stimulus	0.01875	0.0163182	0.481787	1	Esr1,Akap8,Brca1,
GO:0030029	actin filament-based process	0.01875	0.0164653	0.487712	1	Prkar1a,Cul3,Racgap1,
GO:0031667	response to nutrient levels	0.0125	0.0102908	0.488212	1	Ehmt2,Trp53,
GO:0090066	regulation of anatomical structure size	0.025	0.0228161	0.492505	1	Pml,Esr1,Trp53,Csnk2a1,
GO:0006954	inflammatory response	0.01875	0.0166123	0.493604	1	Fancd2,Mta1,Esr1,
GO:0007165	signal transduction	0.15625	0.154862	0.500731	1	Baz1b,Msh6,Pias1,Nbn,Cdc73,Msh2,Rtf1,Trim33,Mlh1,Ctr9,Dnmt1,Prrx1,Chd8,Fancd2,Clspn,Cul3,Csnk2a1,Pml,Esr1,Pias4,Trp53,Brca1,Casp3,Racgap1,Ctbp2,
GO:0007005	mitochondrion organization	0.0125	0.0106142	0.504556	1	Trp53,Lig3,
GO:0040011	locomotion	0.04375	0.0424274	0.514544	1	Pml,Rad50,Nbn,Trp53,Cul3,Mre11a,Mta2,
GO:0044282	small molecule catabolic process	0.01875	0.0172885	0.520269	1	Trp53,Racgap1,Nudt12,
GO:0032870	cellular response to hormone stimulus	0.0125	0.0110258	0.524866	1	Esr1,Akap8,
GO:0009991	response to extracellular stimulus	0.0125	0.0110552	0.526295	1	Ehmt2,Trp53,
GO:0071495	cellular response to endogenous stimulus	0.01875	0.0175237	0.529367	1	Esr1,Akap8,Dnmt1,
GO:0023056	positive regulation of signaling	0.03125	0.0304019	0.532574	1	Esr1,Csnk2a1,Cdc73,Ctbp2,Prrx1,
GO:0009719	response to endogenous stimulus	0.025	0.0240804	0.534831	1	Esr1,Akap8,Brca1,Dnmt1,
GO:0010647	positive regulation of cell communication	0.03125	0.0305195	0.536014	1	Esr1,Csnk2a1,Cdc73,Ctbp2,Prrx1,
GO:0042692	muscle cell differentiation	0.0125	0.0112905	0.537626	1	Prkar1a,Pias1,
GO:0043269	regulation of ion transport	0.0125	0.0116727	0.55564	1	Pml,Vdac3,
GO:0030855	epithelial cell differentiation	0.0125	0.0117315	0.558368	1	Esr1,Casp3,
GO:0019725	cellular homeostasis	0.03125	0.031431	0.562278	1	Pml,Esr1,Trp53,Gtf2i,Txnl1,
GO:0051493	regulation of cytoskeleton organization	0.0125	0.0119373	0.56782	1	Kifc1,Racgap1,
GO:0040008	regulation of growth	0.01875	0.0191997	0.591308	1	Pml,Trp53,Csnk2a1,
GO:0009611	response to wounding	0.025	0.0260798	0.598001	1	Fancd2,Mta1,Esr1,Casp3,
GO:0032989	cellular component morphogenesis	0.03125	0.0327541	0.599049	1	Prkar1a,Sart3,Thoc2,Cul3,Prrx1,
GO:0046483	heterocycle metabolic process	0.025	0.0262856	0.604212	1	Umps,Racgap1,Dnmt1,Nudt12,
GO:0006873	cellular ion homeostasis	0.025	0.026315	0.605095	1	Pml,Esr1,Trp53,Gtf2i,
GO:0051241	negative regulation of multicellular organismal process	0.0125	0.0130546	0.616584	1	Pml,Akap8,
GO:0051606	detection of stimulus	0.0125	0.0131722	0.621467	1	Parg,Pnkp,
GO:0023052	signaling	0.1625	0.170386	0.623861	1	Baz1b,Msh6,Pias1,Nbn,Cdc73,Msh2,Rtf1,Trim33,Mlh1,Ctr9,Dnmt1,Prrx1,Chd8,Fancd2,Clspn,Cul3,Csnk2a1,Pml,Vdac3,Esr1,Pias4,Trp53,Brca1,Casp3,Racgap1,Ctbp2,
GO:0010975	regulation of neuron projection development	0.0125	0.013231	0.62389	1	Thoc2,Prrx1,
GO:0007264	small GTPase mediated signal transduction	0.0125	0.0138779	0.649761	1	Cul3,Dnmt1,
GO:0050801	ion homeostasis	0.025	0.0284908	0.667036	1	Pml,Esr1,Trp53,Gtf2i,
GO:0055082	cellular chemical homeostasis	0.025	0.0289024	0.677986	1	Pml,Esr1,Trp53,Gtf2i,
GO:0007169	transmembrane receptor protein tyrosine kinase signaling pathway	0.0125	0.0147305	0.681696	1	Esr1,Casp3,
GO:0051234	establishment of localization	0.10625	0.117697	0.699738	1	Xpo5,Pola2,Thoc2,Mlh1,Txnl1,Ddx39,Kifc1,Cul3,Zfp384,Bard1,Pml,Vdac3,Akap8,Esr1,Brca1,Trp53,Racgap1,
GO:0048878	chemical homeostasis	0.03125	0.0369292	0.702935	1	Pml,Pold1,Esr1,Trp53,Gtf2i,
GO:0000902	cell morphogenesis	0.025	0.0300785	0.707893	1	Sart3,Thoc2,Cul3,Prrx1,
GO:0031344	regulation of cell projection organization	0.0125	0.0157302	0.716084	1	Thoc2,Prrx1,
GO:0007243	intracellular protein kinase cascade	0.025	0.03099	0.729663	1	Esr1,Pias4,Pias1,Ctr9,
GO:0023014	signal transduction via phosphorylation event	0.025	0.0310488	0.731025	1	Esr1,Pias4,Pias1,Ctr9,
GO:0006810	transport	0.1	0.113669	0.734127	1	Xpo5,Pola2,Thoc2,Txnl1,Ddx39,Kifc1,Cul3,Zfp384,Bard1,Pml,Akap8,Esr1,Vdac3,Brca1,Trp53,Racgap1,
GO:0061061	muscle structure development	0.0125	0.0165535	0.742029	1	Prkar1a,Pias1,
GO:0051179	localization	0.13125	0.147776	0.744262	1	Xpo5,Pola2,Thoc2,Mlh1,Txnl1,Ddx39,Ddx42,Kifc1,Prpf31,Cul3,Mta2,Zfp384,Bard1,Pml,Vdac3,Akap8,Esr1,Brca1,Trp53,Racgap1,Morc3,
GO:0044087	regulation of cellular component biogenesis	0.0125	0.0169063	0.752518	1	Fam178a,Trp53,
GO:0031175	neuron projection development	0.01875	0.0248449	0.758889	1	Thoc2,Cul4b,Prrx1,
GO:0016477	cell migration	0.025	0.0325189	0.763446	1	Pml,Trp53,Cul3,Mta2,
GO:0007166	cell surface receptor linked signaling pathway	0.0875	0.104525	0.787878	1	Chd8,Fancd2,Cul3,Csnk2a1,Cdc73,Pml,Esr1,Trim33,Rtf1,Pias4,Trp53,Ctr9,Casp3,Prrx1,
GO:0051046	regulation of secretion	0.0125	0.0182588	0.789401	1	Pml,Zfp384,
GO:0055114	oxidation-reduction process	0.01875	0.0263738	0.793447	1	Kdm3b,Txnl1,Ctbp2,
GO:0030334	regulation of cell migration	0.0125	0.0189056	0.805279	1	Trp53,Mta2,
GO:0072521	purine-containing compound metabolic process	0.0125	0.0192291	0.812814	1	Racgap1,Dnmt1,
GO:0048870	cell motility	0.025	0.0356649	0.822608	1	Pml,Trp53,Cul3,Mta2,
GO:0051674	localization of cell	0.025	0.0356649	0.822608	1	Pml,Trp53,Cul3,Mta2,
GO:2000145	regulation of cell motility	0.0125	0.0197877	0.825222	1	Trp53,Mta2,
GO:0030030	cell projection organization	0.025	0.0358413	0.825534	1	Thoc2,Cul4b,Cul3,Prrx1,
GO:0005975	carbohydrate metabolic process	0.0125	0.0199935	0.829606	1	Parg,Trp53,
GO:0051270	regulation of cellular component movement	0.0125	0.0204934	0.839844	1	Trp53,Mta2,
GO:0006928	cellular component movement	0.025	0.037135	0.845802	1	Pml,Trp53,Cul3,Mta2,
GO:0048666	neuron development	0.01875	0.0292258	0.84696	1	Thoc2,Cul4b,Prrx1,
GO:0044283	small molecule biosynthetic process	0.0125	0.0209932	0.849525	1	Umps,Brca1,
GO:0051050	positive regulation of transport	0.0125	0.0214342	0.857625	1	Brca1,Zfp384,
GO:0006811	ion transport	0.01875	0.0301079	0.860895	1	Pml,Vdac3,Racgap1,
GO:0019752	carboxylic acid metabolic process	0.0125	0.02361	0.892072	1	Brca1,Dnmt1,
GO:0043436	oxoacid metabolic process	0.0125	0.02361	0.892072	1	Brca1,Dnmt1,
GO:0044255	cellular lipid metabolic process	0.0125	0.023757	0.894097	1	Esr1,Brca1,
GO:0032940	secretion by cell	0.0125	0.0237864	0.894498	1	Pml,Zfp384,
GO:0006082	organic acid metabolic process	0.0125	0.0239922	0.897265	1	Brca1,Dnmt1,
GO:0042180	cellular ketone metabolic process	0.0125	0.0249037	0.90873	1	Brca1,Dnmt1,
GO:0055085	transmembrane transport	0.0125	0.0255212	0.915808	1	Vdac3,Brca1,
GO:0007155	cell adhesion	0.0125	0.0270795	0.931458	1	Pml,Cfdp1,
GO:0022610	biological adhesion	0.0125	0.0272853	0.933308	1	Pml,Cfdp1,
GO:0046903	secretion	0.0125	0.0274617	0.934856	1	Pml,Zfp384,
GO:0006629	lipid metabolic process	0.0125	0.033548	0.971552	1	Esr1,Brca1,
GO:0050877	neurological system process	0.0375	0.0742995	0.980865	1	Ehmt2,Vdac3,Pias1,Nbn,Fen1,Casp3,
GO:0003008	system process	0.04375	0.0887066	0.9896	1	Ehmt2,Vdac3,Pias1,Nbn,Gtf2i,Fen1,Casp3,
GO:0008150	biological_process	0.01875	0.508541	1	1	Mcm3,Gatad2b,Tcf20,Mta1,Msh2,Nacc1,Smarcad1,Umps,Txnl1,Mcm2,Anp32a,Fam178a,Uba2,Rnaseh2b,Pnkp,Esr1,Trp53,Rnf168,Ctbp2,Morc3,Mcm5,Xrcc1,Mre11a,Fkbp5,Fen1,Chtf18,Dscc1,Apex2,Kifc1,Chaf1b,Cul3,Smarca5,Supt16,Pold1,Vdac3,Akap8,Prim1,Dnajc7,Atad5,Mcm4,Sbno1,Po
GO:XXXXXXX	unannotated	0.0125	0.309812	1	1	Paf,Trp53bp,

## Sheet: This study vs. Wesell et al. 
Data associated with the Venn diagram in Figure S2B
In this Study and Wesell et al., 2019		In this Study only		In Wesell et al., 2019 only
Anln		Akap8		DCLRE1A
Anp32e		Anp32a		TRAIP
Apex2		Atad2		TLK2
Atad5		Bard1		RNASEH2C
Baz1b		Brca1		DTL
Blm		Casp3		RNASEH2A
Brd2		Ddx39		MCM8
Brd4		Dnjc7		TLK1
Brip1		Elf2		ZNF644
Btaf1		Esr1		MCM9
Cdc45		Isg15		ZRANB3
Cdc73		Kif4		SPRTN
Cdyl		Ncaph		RECQL5
Cfdp1		Ncaph2		GINS4
Chaf1a		Nfix		GINS3
Chaf1b		Nudt12		POLE2
Chd8		Nvl		SIMC1
Chtf18		Prc1		UNG
Clspn		Prkar1a		GINS2
Cmtr1		Prpf31		SMARCA1
Csnk2a1		Prrx1		SLF1
Ctbp2		Psmd5		RBBP8
Ctr9		Umps		MTBP
Cul3		Vdac3		CBX2
Cul4b		Zfp384		ALKBH2
Ddx42				TCEANC2
Dhx16				ZNF362
Dis3				MMS22L
Dnmt1				POLB
Dscc1				UBN2
Ehmt1				ERCC1
Ehmt2				GINS1
Ercc4				RAD9A
Exo1				TDP1
Fam111a				FOXP1
Fam178a				TWNK
Fancd2				SIX4
Fanci				HIRA
Fen1				SEPHS1
Fkbp5				AAMP
Foxk1				TFAP4
Foxk2				BRD3
Gatad2a				SRBD1
Gatad2b				EYA4
Gtf2i				SIX2
Hmg20a				ATRIP
Kdm3b				SMARCAL1
Kifc1				RPA3
Lig1				KAT2A
Lig3				MUTYH
Mcm10				HMCES
Mcm2				ZNF24
Mcm3				RFWD3
Mcm4				ARID3B
Mcm5				TOP3A
Mcm6				ATR
Mcm7				NUDT5
Mcmbp				CHD1L
Mlh1				ASF1B
Morc3				FANCA
Mre11a				MASTL
Msh2				ERCC6
Msh3				GPATCH11
Msh6				KCTD15
Mta1				CDC7
Mta2				ZNF384
Nacc1				SDE2
Nacc2				ORC6
Nbn				GCFC2
Paf				FANCG
Parg				NSMCE4A
Pcna				TRIM24
Phf14				ATM
Pias1				ZKSCAN8
Pias4				SUMO2
Pml				NSMCE3
Pms1				USP37
Pnkp				SLX4
Pola1				TRIM28
Pola2				ZNF770
Pold1				CUX1
Pold2				INTS10
Pold3				PPP4R3B
Pole				ZNF721
Prim1				SNAPC4
Prim2				SMC6
Pus1				NOSIP
Racgap1				ZNF629
Rad18				NFIC
Rad50				USP34
Rbbp4				FIGNL1
Rfc1				ZNF518B
Rfc2				WDR4
Rfc3				YY1
Rfc4				NFATC2IP
Rfc5				QRICH1
Rnaseh2b				PIAS3
Rnf168				MBD3
Rnf40				CDK6
Rpa1				DCAF1
Rpa2				ZNF35
Rsf1				APTX
Rtf1				GTF2E2
Sart1				MED15
Sart3				DDB1
Sbno1				DDHD1
Smarca5				ZNF280B
Smarcad1				LIN54
Smc5				LRRC41
Smchd1				ZNF768
Ssrp1				PAPSS1
Supt16h				CASP2
Tcf20				COPS6
Thoc2				PRCC
Timeless				DNAJB6
Tonsl				CGGBP1
Top2a				PIN1
Tp53				CBX5
Tp53bp1				TSEN34
Trim33				PSME3
Trrap				TOP2B
Txnl1				HMBOX1
Uba2				CDK2
Uhrf1				TOPBP1
Usp1				HIRIP3
Usp7				GPKOW
Wdhd1				CIAPIN1
Wdr48				CHAMP1
Wdr70				ESCO2
Wiz				RECQL
Wrnip1				NELFCD
Xpo5				CAND1
Xrcc1				FAM192A
Xrcc5				NSMCE2
Xrcc6				XRCC3
				NSL1
				CUL4A
				FLYWCH2
				ZRANB2
				GTF2B
				RREB1
				KLF16
				INTS12
				NCOR2
				RBM27
				HIC2
				ZFC3H1
				DRAP1
				MED1
				HTATSF1
				NELFA
				UGDH
				CHD1
				MAZ
				GTF2F1
				MAT2B
				POGZ
				AKR1A1
				HLTF
				USP11
				MAT2A
				ZC3H4
				ZNF689
				DUT
				MED23
				GTF3C4
				KIF4A
				LRR1
				HMG20B
				GMPS
				PRMT1
				NR2F2
				ANP32B
				PGP
				ATP6V1C1
				INTS9
				CCNA2
				RB1
				HDAC2
				ARIH2
				NR2F1
				SMTN
				AQR
				LDB1
				ZNF451
				NCAPD3
				SCML2
				PIAS2
				DDX41
				DFFA
				RNPEP
				MSL2
				CUL1
				UBE2T
				TXNDC17
				UBE2M
				RTFDC1
				SLC4A1AP
				PRPF4
				SAE1
				NR2C2
				PAPOLA
				ECT2
				PPP1R8
				UBR5
				EP400
				SATB1
				RNF2
				CHD4
				BRAT1
				ZNF207
				CUL2
				PPIL4
				ZBTB39
				RPUSD2
				RNGTT
				RBM12
				SAMHD1
				METTL3
				PPM1G
				CBX3
				MED24
				POLR3B
				RBM17
				CDK7
				IDI1
				COPS2
				HAT1
				INTS7
				GTF3C3
				EYA3
				THOC6
				DUS1L
				BUD31
				HCFC1
				FAM50A
				WDR82
				IRF2BP2
				SIN3A
				MORC2
				PSMC3IP
				DUSP23
				MGA
				CHEK2
				CWF19L1
				ONECUT3
				INTS3
				THUMPD1
				RBBP7
				DHX40
				PUS7
				SRRT
				KDM1A
				CDK5
				TFIP11
				PCNP
				NCAPG2
				C9orf78
				BOLA2
				AIP
				SCAF8
				TCEA1
				PHF8
				EEFSEC
				HEATR3
				DHX15
				NPLOC4
				ABHD14B
				TRMT1
				DDX46
				DNAJC8
				CTBP1
				DNAJB1
				GTF3C1
				PPP1R10
				NASP
				ELAC2
				TBL1XR1
				PTGES3
				COPS4
				DHX38
				MOB1B
				NAMPT
				ILKAP
				C5orf24
				PHC2
				NME2
				MAU2
				ZNF148
				COPS5
				AKR1B1
				SMC1B
				GTF3C2
				ACAT2
				CCAR1
				DTYMK
				TLE3
				DNAJC9
				GPS1
				GTF2F2
				CMPK1
				HELLS
				AASDHPPT
				GLRX3
				CSE1L
				GTF3C5
				CDK1
				CWC22
				ZNF189
				TBP
				PPIL2
				DNAJA2
				RPRD1A
				AK1
				RNF20
				BUB3
				PAPSS2
				INTS13
				ORC5
				ZNF3
				ZC3H11A
				SKIV2L2
				PMM2
				PARP2
				DUS3L
				BBX
				ANAPC7
				PRKDC
				CUL5
				EIF5A
				PARP1
				DNAJA1
				KIN
				DMAP1
				INTS4
				KIF2A
				GSTP1
				BPTF
				TKT
				PAF1
				MED20
				ORC4
				PSMG1
				PDE12
				USP48
				HSPA4L
				PRPF6
				ERCC2
				UBE2I
				PLAA
				FBXO22
				RPP30
				SPDL1
				TBCB
				OTUB1
				C14orf166
				WAPL
				MAP2K3
				HSPA4
				SMC2
				ACP1
				UBA1
				CKB
				PPME1
				CBX1
				GLO1
				HDAC1
				MTAP
				GRHPR
				ERCC3
				XPOT
				GBE1
				IRF2BP1
				EXOSC2
				SRP14
				USP39
				USP24
				GALK1
				AHCY
				HSP90AA1
				LUC7L2
				HSP90AB1
				SET
				UBE2V1
				PFN1
				SLFN5
				SF3A1
				RAD21
				ACSS2
				SMC4
				CDC5L
				RPS6KA1
				SMC1A
				IWS1
				CDK11B
				HDGFL2
				PDS5A
				PPID
				ORC2
				DDX23
				DCUN1D5
				HNRNPD
				CDK9
				TTLL12
				PPIH
				RNH1
				CLIC4
				USP5
				DNAAF5
				MDN1
				PSMC3
				CLIC1
				SKP1
				PAXBP1
				SBDS
				SUPT6H
				LARP7
				ANXA1
				TRMT6
				PCBP1
				SUPT5H
				TXN
				ORC3
				SSB
				CTNNBL1
				ATXN10
				TALDO1
				PSMA5
				SMC3
				STAT1
				HSPA8
				RBM22
				PPA1
				SMU1
				PGK1
				VCP
				EXOSC9
				S100A11
				EIF4A3
				NXN
				NQO1
				VBP1
				SYMPK
				SF3B2
				JADE3
				SNRNP200
				CACYBP
				COASY
				EXOSC4
				U2SURP
				COPE
				LGALS1
				IK
				EIF4H
				SRM
				RBM4
				RUVBL2
				PSMC4

## Sheet: Dungrawala et al. vs. Wesell
Data associated with the Venn diagram in Figure S2B
In Dungrawala et al., 2015 and Wesell et al., 2019			Only in Dungrawala et al., 2015			Only in Wesell et al., 2019
Gene Symbol	UniProt		Gene Symbol	UniProt		Gene Symbol	UniProt
AKR1A1	P14550		AP3S1	Q92572		TRAIP	Q9BWF2
ALKBH2	Q6NS38		ARHGDIA	P52565		F111A	Q96PZ2
ANKRD32	Q9BQI6		ARID3A	Q99856		PSF2	Q9Y248
APEX2	Q9UBZ4		CASP14	P31944		PMS1	P54277
APTX	Q7Z2E3		CBX4	O00257		MTBP	Q96DY7
ARID3B	Q8IVW6		CENPI	Q92674		TEAN2	Q96MN5
ASF1B	Q9NVP2		CIT	O14578		MLH1	P40692
ATAD5	Q96QE3		CTSD	P07339		AAMP	Q13685
ATR	Q13535		DDX12P	Q92771		ATRIP	Q8WXE1
BAZ1B	Q9UIG0		ELL	P55199		RFA3	P35244
BLM	P54132		GTSE1	Q9NYZ3		KAT2A	Q92830
BRD2	P25440		HSPB1	P04792		MUTYH	Q9UIF7
BRD3	Q15059		KBTBD6	Q86V97		RFWD3	Q6PCD5
BRD4	O60885		KDM4B	O94953		NUDT5	Q9UKK9
C3orf37	Q96FZ2		METTL1	Q9UBP6		FANCA	O15360
C5orf24	Q7Z6I8		PHAX	Q9H814		GWL	Q96GX5
CASP2	P42575		POLR1A	O95602		GPT11	Q8N954
CBX2	Q14781		RAD54L2	Q9Y4B4		KCD15	Q96SI1
CDC45	O75419		RBPJ	Q06330		AN32E	Q9BTT0
CDYL	Q9Y232		REPIN1	Q9BWE0		CDC7	O00311
CGGBP1	Q9UFW8		SERPINB3	P29508		ORC6	Q9Y5N6
CHAF1A	Q13111		SKP2	Q13309		FANCG	O15287
CHAF1B	Q13112		SRP68	Q9UHB9		MORC3	Q14149
CHD1L	Q86WJ1		TCEAL4	Q96EI5		ATM	Q13315
CHTF18	Q8WVB6		THOC1	Q96FV9		RN168	Q8IYW5
CIAPIN1	Q6FI81		TIPIN	Q9BVW5		SUMO2	P61956
CLSPN	Q9HAW4		TLE4	Q04727		WDR70	Q9NW82
DCLRE1A	Q6PJP8		TOX4	O94842		TIF1B	Q13263
DNAJB6	O75190		TWISTNB	Q3B726		CUX1	P39880
DNMT1	P26358		UAP1	Q16222		INT10	Q9NVR2
DSCC1	Q9BVC3		USP22	Q9UPT9		P4R3B	Q5MIZ7
DTL	Q9NZJ0		VWA9	Q96SY0		ZN721	Q8TF20
EHMT1	Q9H9B1		YY2	O15391		WRIP1	Q96S55
EHMT2	Q96KQ7		ZC3H14	Q6PJT7		SNPC4	Q5SXM2
ERCC1	P07992		ZC3HAV1L	Q96H79		NFIC	P08651
ERCC4	Q92889		ZEB2	O60315		FIGL1	Q6PIW4
ERCC6	Q03468		ZHX2	Q9Y6X8		WDR4	P57081
ESCO2	Q56NI9		ZIC5	Q96T25		NF2IP	Q8NCF5
EXO1	Q9UQ84		ZMYND8	Q9ULU4		QRIC1	Q2TAL8
EYA4	O95677		ZNF121	P58317		MBD3	O95983
FAM178A	Q8IX21		ZNF316	A6NFI3		CDK6	Q00534
FANCD2	Q9BXW9		ZNF32	P17041		DCAF1	Q9Y4B6
FANCI	Q9NVI1		ZNF687	Q8N1G0		T2EB	P29084
FEN1	P39748		ZNF7	P17097		UHRF1	Q96T88
FOXK1	P85037		ZNF79	Q15937		MED15	Q96RN5
FOXK2	Q01167		ZSCAN29	Q8IWY8		DDB1	Q16531
FOXP1	Q9H334					DDHD1	Q8NEL9
GCFC2	P16383					P53	P04637
GINS1	Q14691					ZN768	Q9H5H4
GINS3	Q9BRX5					PAPS1	O43252
GINS4	Q9BRT9					FANCJ	Q9BX63
GTF2I	P78347					BTAF1	O14981
HIRA	P54198					CSN6	Q7L5N1
HIRIP3	Q9BW71					PRCC	Q92733
HSPA4L	O95757					P66A	Q86YP4
KIAA0101	Q15004					ANLN	Q9NQW6
KIFC1	Q9BW19					PIN1	Q13526
LIG1	P18858					DDX42	Q86XP3
LIG3	P49916					CBX5	P45973
LIN54	Q6MZP7					PSME3	P61289
LRRC41	Q15345					CHD8	Q9HCK8
MCM10	Q7L590					TOP2B	Q02880
MCM2	P49736					HMBX1	Q6NT76
MCM3	P25205					CDK2	P24941
MCM4	P33991					GPKOW	Q92917
MCM5	P33992					CHAP1	Q96JM3
MCM6	Q14566					NACC1	Q96RE7
MCM7	P33993					RECQ1	P46063
MCM8	Q9UJA3					XRCC6	P12956
MCM9	Q9NXL9					CAND1	Q86VP6
MCMBP	Q9BTE3					F192A	Q9GZU8
MMS22L	Q6ZRQ5					NSL1	Q96IY1
MRE11A	P49959					XRCC5	P13010
MSH2	P43246					PIAS4	Q8N2W9
MSH3	P20585					CUL4A	Q13619
MSH6	P52701					FWCH2	Q96CP2
NACC2	Q96BF6					ZRAB2	O95218
NBN	O60934					TF2B	Q00403
NDNL2	Q96MG7					TCF20	Q9UGU0
NELFCD	Q8IXH7					KLF16	Q9BXK1
NOSIP	Q9Y314					INT12	Q96CB8
NSMCE2	Q96MF7					NCOR2	Q9Y618
NSMCE4A	Q9NXX6					RBM27	Q9P2N5
PARG	Q86W56					CUL3	Q13618
PCNA	P12004					HIC2	Q96JB3
PEO1	Q96RR1					SART3	Q15020
PIAS1	O75925					ZC3H1	O60293
PIAS3	Q9Y6X2					NC2A	Q14919
PNKP	Q96T60					MED1	Q15648
POLA1	P09884					RRP44	Q9Y2L1
POLA2	Q14181					HTSF1	O43719
POLB	P06746					NELFA	Q9H3P2
POLD1	P28340					CHD1	O14646
POLD2	P49005					MAZ	P56270
POLD3	Q15054					T2FA	P35269
POLE	Q07864					CFDP1	Q9UEE9
POLE2	P56282					MAT2B	Q9NZL9
PRIM1	P49642					CSK21	P68400
PRIM2	P49643					POGZ	Q7Z3K3
PUS1	Q9Y606					RSF1	Q96T23
RAD18	Q9NS91					HLTF	Q14527
RAD50	Q92878					UBP11	P51784
RAD9A	Q99638					METK2	P31153
RBBP4	Q09028					ZC3H4	Q9UPT8
RBBP8	Q99708					ZN689	Q96CS4
RECQL5	O94762					DUT	P33316
RFC1	P35251					MED23	Q9ULK4
RFC2	P35250					TF3C4	Q9UKN8
RFC3	P40938					KIF4A	O95239
RFC4	P35249					LLR1	Q96L50
RFC5	P40937					HM20B	Q9P0W2
RNASEH2A	O75792					GUAA	P49915
RNASEH2B	Q5TBB1					ANM1	Q99873
RNASEH2C	Q8TDP1					COT2	P24468
RPA1	P27694					AN32B	Q92688
RPA2	P15927					PGP	A6NDG6
RREB1	Q92766					VATC1	P21283
RTFDC1	Q9BY42					CTBP2	P56545
SDE2	Q6IQ49					INT9	Q9NV88
SEPHS1	P49903					CCNA2	P20248
SIMC1	Q8NDZ2					RB	P06400
SIX2	Q9NPC8					HDAC2	Q92769
SIX4	Q9UIU6					ARI2	O95376
SLX4	Q8IY92					COT1	P10589
SMARCA1	P28370					SMTN	P53814
SMARCA5	O60264					AQR	O60306
SMARCAD1	Q9H4L7					LDB1	Q86U70
SMARCAL1	Q9NZC9					ZN451	Q9Y4E5
SMC5	Q8IY18					CNDD3	P42695
SMC6	Q96SB8					SCML2	Q9UQR0
SPRTN	Q9H040					PIAS2	O75928
SRBD1	Q8N5C6					DDX41	Q9UJV9
SSRP1	Q08945					DFFA	O00273
SUPT16H	Q9Y5B9					AMPB	Q9H4A4
TDP1	Q9NUW8					DHX16	O60231
TFAP4	Q01664					FKBP5	Q13451
TIMELESS	Q9UNS1					SBNO1	A3KN83
TLK1	Q9UKI8					MSL2	Q9HCI7
TLK2	Q86UE8					CUL1	Q13616
TONSL	Q96HA7					UBE2T	Q9NPD8
TOP2A	P11388					SMHD1	A6NHR9
TOP3A	Q13472					UBC12	P61081
TOPBP1	Q92547					NADAP	Q9BWU0
TRIM24	O15164					PRP4	O43172
TRIM33	Q9UPN9					SAE1	Q9UBE0
TSEN34	Q9BSV6					NR2C2	P49116
TXNDC17	Q9BRA2					PAPOA	P51003
UBN2	Q6ZU65					ECT2	Q9H8V3
UGDH	O60701					SAE2	Q9UBT2
UNG	P13051					PP1R8	Q12972
USP1	O94782					UBR5	O95071
USP34	Q70CQ2					EP400	Q96L91
USP37	Q86T82					P66B	Q8WXI9
USP7	Q93009					SATB1	Q01826
WDHD1	O75717					RING2	Q99496
WDR48	Q8TAF3					CHD4	Q14839
WIZ	O95785					BRAT1	Q6PJG6
XRCC1	P18887					ZN207	O43670
XRCC3	O43542					CUL2	Q13617
YY1	P25490					PPIL4	Q8WUA2
ZKSCAN8	Q15776					ZBT39	O15060
ZNF24	P17028					RUSD2	Q8IZ73
ZNF280B	Q86YH2					TXNL1	O43396
ZNF3	P17036					MCE1	O60942
ZNF35	P13682					RBM12	Q9NTZ6
ZNF362	Q5T0B9					SAMH1	Q9Y3Z3
ZNF384	Q8TF68					MTA70	Q86U44
ZNF518B	Q9C0D4					MTA1	Q13330
ZNF629	Q9UEG4					PPM1G	O15355
ZNF644	Q9H582					CBX3	Q13185
ZNF770	Q6IQ21					MED24	O75448
ZRANB3	Q5FWF4					RPC2	Q9NW08
						SPF45	Q96I25
						CDK7	P50613
						IDI1	Q13907
						HM20A	Q9NP66
						CSN2	P61201
						HAT1	O14929
						INT7	Q9NVH2
						TF3C3	Q9Y5Q9
						EYA3	Q99504
						THOC6	Q86W42
						RTF1	Q92541
						DUS1L	Q6P1R4
						BUD31	P41223
						HCFC1	P51610
						FA50A	Q14320
						WDR82	Q6UXN9
						I2BP2	Q7Z5L9
						SIN3A	Q96ST3
						MORC2	Q9Y6X9
						HOP2	Q9P2W1
						DUS23	Q9BVJ7
						MGAP	Q8IWI9
						CHK2	O96017
						MTA2	O94776
						C19L1	Q69YN2
						ONEC3	O60422
						INT3	Q68E01
						THUM1	Q9NXG2
						CMTR1	Q8N1G2
						RBBP7	Q16576
						DHX40	Q8IX18
						PUS7	Q96PZ0
						SRRT	Q9BXP5
						KDM1A	O60341
						CDK5	Q00535
						TFP11	Q9UBB9
						PCNP	Q8WW12
						CDC73	Q6P1J9
						CNDG2	Q86XI2
						CI078	Q9NZ63
						BOLA2	Q9H3K6
						XPO5	Q9HAV4
						AIP	O00170
						SCAF8	Q9UPN6
						TCEA1	P23193
						PHF8	Q9UPP1
						SELB	P57772
						KDM3B	Q7LBC6
						HEAT3	Q7Z4Q2
						DHX15	O43143
						THOC2	Q8NI27
						NPL4	Q8TAT6
						ABHEB	Q96IU4
						TRM1	Q9NXH9
						TRRAP	Q9Y4A5
						DDX46	Q7L014
						DNJC8	O75937
						CTBP1	Q13363
						DNJB1	P25685
						TF3C1	Q12789
						PP1RA	Q96QC0
						NASP	P49321
						RNZ2	Q9BQ52
						TBL1R	Q9BZK7
						TEBP	Q15185
						CSN4	Q9BT78
						PRP16	Q92620
						MOB1B	Q7L9L4
						NAMPT	P43490
						ILKAP	Q9H0C8
						PHC2	Q8IXK0
						NDKB	P22392
						PML	P29590
						SCC4	Q9Y6X3
						ZN148	Q9UQR1
						CSN5	Q92905
						ALDR	P15121
						SMC1B	Q8NDV3
						TF3C2	Q8WUA4
						THIC	Q9BWD1
						CCAR1	Q8IX12
						KTHY	P23919
						TLE3	Q04726
						DNJC9	Q8WXX5
						CSN1	Q13098
						T2FB	P13984
						KCY	P30085
						HELLS	Q9NRZ9
						ADPPT	Q9NRN7
						CUL4B	Q13620
						GLRX3	O76003
						XPO2	P55060
						TF3C5	Q9Y5Q8
						CDK1	P06493
						CWC22	Q9HCG8
						ZN189	O75820
						TBP	P20226
						PPIL2	Q13356
						DNJA2	O60884
						RPR1A	Q96P16
						KAD1	P00568
						BRE1A	Q5VTR2
						BUB3	O43684
						PAPS2	O95340
						INT13	Q9NVM9
						ORC5	O43913
						ZC11A	O75152
						SK2L2	P42285
						PMM2	O15305
						PARP2	Q9UGN5
						DUS3L	Q96G46
						BBX	Q8WY36
						APC7	Q9UJX3
						PRKDC	P78527
						CUL5	Q93034
						IF5A1	P63241
						PARP1	P09874
						BRE1B	O75150
						DNJA1	P31689
						KIN17	O60870
						PHF14	O94880
						TP53B	Q12888
						DMAP1	Q9NPF5
						INT4	Q96HW7
						KIF2A	O00139
						GSTP1	P09211
						BPTF	Q12830
						TKT	P29401
						PAF1	Q8N7H5
						MED20	Q9H944
						ORC4	O43929
						PSMG1	O95456
						PDE12	Q6L8Q7
						UBP48	Q86UV5
						PRP6	O94906
						CTR9	Q6PD62
						ERCC2	P18074
						UBC9	P63279
						PLAP	Q9Y263
						FBX22	Q8NEZ5
						RPP30	P78346
						SPDLY	Q96EA4
						TBCB	Q99426
						OTUB1	Q96FW1
						CN166	Q9Y224
						WAPL	Q7Z5K2
						MP2K3	P46734
						HSP74	P34932
						SMC2	O95347
						PPAC	P24666
						UBA1	P22314
						KCRB	P12277
						PPME1	Q9Y570
						CBX1	P83916
						LGUL	Q04760
						HDAC1	Q13547
						MTAP	Q13126
						GRHPR	Q9UBQ7
						ERCC3	P19447
						XPOT	O43592
						GLGB	Q04446
						I2BP1	Q8IU81
						EXOS2	Q13868
						SRP14	P37108
						SNUT2	Q53GS9
						UBP24	Q9UPU5
						GALK1	P51570
						SAHH	P23526
						HS90A	P07900
						LC7L2	Q9Y383
						HS90B	P08238
						SET	Q01105
						UB2V1	Q13404
						PROF1	P07737
						SLFN5	Q08AF3
						SF3A1	Q15459
						RAD21	O60216
						ACSA	Q9NR19
						SMC4	Q9NTJ3
						CDC5L	Q99459
						KS6A1	Q15418
						SMC1A	Q14683
						IWS1	Q96ST2
						RGAP1	Q9H0H5
						CD11B	P21127
						HDGR2	Q7Z4V5
						PDS5A	Q29RF7
						PPID	Q08752
						ORC2	Q13416
						DDX23	Q9BUQ8
						DCNL5	Q9BTE7
						HNRPD	Q14103
						CDK9	P50750
						TTL12	Q14166
						PPIH	O43447
						RINI	P13489
						CLIC4	Q9Y696
						UBP5	P45974
						DAAF5	Q86Y56
						MDN1	Q9NU22
						PRS6A	P17980
						CLIC1	O00299
						SKP1	P63208
						PAXB1	Q9Y5B6
						SBDS	Q9Y3A5
						SPT6H	Q7KZ85
						LARP7	Q4G0J3
						ANXA1	P04083
						TRM6	Q9UJA5
						PCBP1	Q15365
						SPT5H	O00267
						THIO	P10599
						ORC3	Q9UBD5
						LA	P05455
						CTBL1	Q8WYA6
						ATX10	Q9UBB4
						TALDO	P37837
						PSA5	P28066
						SMC3	Q9UQE7
						STAT1	P42224
						HSP7C	P11142
						RBM22	Q9NW64
						IPYR	Q15181
						SMU1	Q2TAY7
						PGK1	P00558
						TERA	P55072
						EXOS9	Q06265
						S10AB	P31949
						IF4A3	P38919
						NXN	Q6DKJ4
						NQO1	P15559
						PFD3	P61758
						SYMPK	Q92797
						SF3B2	Q13435
						JADE3	Q92613
						SNUT1	O43290
						U520	O75643
						CYBP	Q9HB71
						COASY	Q13057
						EXOS4	Q9NPD3
						SR140	O15042
						COPE	O14579
						LEG1	P09382
						RED	Q13123
						IF4H	Q15056
						SPEE	P19623
						RBM4	Q9BWF3
						RUVB2	Q9Y230
						PRS6B	P43686
