# Supplementary material for: ISG15 conjugation to proteins on nascent DNA mitigates DNA replication stress
Source: Nat Commun. 2022 Oct 10;13:5971. doi: 10.1038/s41467-022-33535-y (PMC9550767; doi:10.1038/s41467-022-33535-y)
Supplement: Supplementary file 4 — Supplementary Data 2 [file 41467_2022_33535_MOESM4_ESM.xlsx]

## Sheet: Nbs1 iPOND
Proteins enriched and depleted on nascent DNA in Nbs1-/- cells compared to WT. Data accompanies Figure 1E
Gene names	Ratio H/L normalized A	Ratio H/L normalized B	Ratio H/L normalized C	Average H/L normailized ratio	Log2 of A	Log2 of B	Log2 of C	Average log2 ratio	-log pvalue
Arid1a	309	264.62	128.57	234.063	8.27146	8.04778	7.00641	7.77522	3.8043		Heavy= +4OHT
Ddx3y	100	100	NaN	100	6.64386	6.64386		6.64386	2.22161		Light= - 4OHT
Esr1	65.043	50.947	50.524	55.5047	6.02332	5.67093	5.6589	5.78438	2.18246		Only in Heavy imputed ratio of 100
Ahnak2	NaN	100	2.003	51.0015		6.64386	1.00216	3.82301	0.458159		Only in Light imputed ratio of 0.01
Rpl9	100	1.686	NaN	50.843	6.64386	0.753605		3.69873	0.271575		Enriched= Average H/L normalized ratio of >1.3
Myof	NaN	100	1.661	50.8305		6.64386	0.732052	3.68795	0.482316		Depleted= Average H/L normalized ratio of < 0.7
Sec31a	NaN	100	1.587	50.7935		6.64386	0.666302	3.65508	0.313176		No Change shaded in grey
Gcn1l1	NaN	100	1.4796	50.7398		6.64386	0.565207	3.60453	0.279786
Poldip3	100	1.0298	NaN	50.5149	6.64386	0.0423642		3.34311	0.332625
Isg15	5.0482	100	10.472	38.5067	2.33577	6.64386	3.38847	4.1227	1.37824
Rpl7a	1.5765	1.5572	100	34.3779	0.656725	0.638954	6.64386	2.64651	0.581948
Srsf3	1.1165	100	1.3002	34.1389	0.158983	6.64386	0.378734	2.39386	0.529049
Myh14	0.7974	100	1.3276	34.0417	-0.326624	6.64386	0.408821	2.24202	0.381247
Tlk1	1.967	100	0.01	33.9923	0.975997	6.64386	-6.64386	0.325332	0.0387945
Toe1	100	0.87016	0.8494	33.9065	6.64386	-0.200647	-0.235484	2.06924	0.298032
Huwe1	100	0.01	1.5439	33.8513	6.64386	-6.64386	0.626579	0.20886	0.0212793
Hspa2	5.0445	4.8521	3.8346	4.57707	2.33471	2.27861	1.93908	2.18413	2.87238
Rnf213	3.0706	2.3588	4.891	3.44013	1.61852	1.23805	2.29013	1.71557	1.19296
Mbd3	1.843	1.3047	6.1697	3.1058	0.882056	0.383718	2.6252	1.29699	0.525507
Rpl28	2.2681	1.6332	4.0831	2.66147	1.18148	0.707701	2.02966	1.30628	0.513231
Ifi205	2.3258	1.5467	3.465	2.44583	1.21773	0.629193	1.79286	1.21326	1.94239
Rbm14	4.1686	1.2023	1.2407	2.20387	2.05956	0.265797	0.311154	0.878838	0.188801
Ddx56	4.0282	1.6689	0.69719	2.13143	2.01014	0.738898	-0.520376	0.742886	0.271066
G3bp2	2.0001	2.154	2.2391	2.13107	1.00007	1.10702	1.16292	1.09	1.69603
Ifi204	1.7827	1.4614	3.088	2.1107	0.834064	0.547351	1.62667	1.0027	0.565707
Myo1c	NaN	2.3024	1.7561	2.02925		1.20314	0.812375	1.00776	0.208235
Pml	2.0353	1.5736	2.4183	2.00907	1.02524	0.654069	1.27399	0.984435	0.440816
Atm	2.8556	1.095	NaN	1.9753	1.51379	0.130931		0.822362	0.255641
Fbln2	NaN	1.7788	2.1133	1.94605		0.830904	1.0795	0.955201	0.177008
Kif5b	NaN	2.1574	1.5893	1.87335		1.10929	0.668391	0.888843	0.266008
Tomm70a	NaN	1.8773	1.8424	1.85985		0.908659	0.881586	0.895123	2.60498
Dync1h1	1.6326	2.2118	1.6394	1.82793	0.707171	1.14522	0.713168	0.855187	0.153802
Iars	1.7753	1.7869	1.9196	1.82727	0.828063	0.837459	0.940806	0.868776	0.329893
Epb41l2	NaN	2.2882	1.3502	1.8192		1.19421	0.433173	0.813693	0.319415
Fn1	1.715	1.7098	2.0312	1.81867	0.778209	0.773828	1.02233	0.858123	0.397968
Vdac2	2.0934	1.7745	1.5847	1.81753	1.06585	0.827413	0.66421	0.85249	0.877948
Actn4	NaN	1.8975	1.7157	1.8066		0.9241	0.778797	0.851449	0.224315
Cnn3	NaN	2.1982	1.3753	1.78675		1.13632	0.459746	0.798035	0.828877
Ppil4	1.1241	1.1935	3.0094	1.77567	0.16877	0.255199	1.58948	0.671148	0.34786
Vars	NaN	1.879	1.6295	1.75425		0.909965	0.704429	0.807197	1.67001
Rps4x	1.6208	1.9255	1.6858	1.74403	0.696706	0.945233	0.753433	0.798458	0.340183
Kars	2.5897	0.01	2.6086	1.7361	1.37278	-6.64386	1.38328	-1.29593	0.207614
Tpm3	NaN	1.5503	1.9052	1.72775		0.632547	0.929942	0.781245	0.827244
Myh9	1.6044	1.7233	1.8061	1.71127	0.682034	0.785174	0.852878	0.773362	0.402267
Hspg2	NaN	1.4782	1.9385	1.70835		0.563841	0.954941	0.759391	0.204511
Ahnak	1.6255	1.7825	1.6939	1.70063	0.700884	0.833902	0.760349	0.765045	0.348146
Cltc	1.6578	1.7095	1.7291	1.6988	0.72927	0.773574	0.790021	0.764289	0.350571
Nes	2.0205	NaN	1.3634	1.69195	1.01471		0.447209	0.730961	0.0968754
Mars	NaN	1.9952	1.3815	1.68835		0.996533	0.466236	0.731384	0.437704
Rpl18a	2.0277	1.5252	1.5056	1.68617	1.01984	0.608998	0.590339	0.739727	0.286352
Lima1	NaN	1.7818	1.5896	1.6857		0.833335	0.668664	0.751	0.850139
Tpm1	1.4753	1.7137	1.8599	1.68297	0.561008	0.777115	0.895225	0.744449	0.490449
Acaca	1.4047	1.5279	2.0747	1.6691	0.490262	0.61155	1.0529	0.718238	1.16803
Pabpc1	1.543	1.8473	1.6071	1.6658	0.625738	0.885418	0.68446	0.731872	0.293609
Vcl	1.4977	1.6447	1.8247	1.6557	0.582749	0.717824	0.867659	0.722744	0.26418
Eef1d	1.6756	1.7398	1.5475	1.6543	0.744678	0.798921	0.629939	0.724513	0.229129
Actn1	1.5685	1.684	1.7083	1.6536	0.649386	0.751892	0.772561	0.724613	0.268915
Eef1g	1.4918	1.7781	1.6772	1.64903	0.577054	0.830336	0.746055	0.717815	0.318214
Flnc	1.617	1.8839	1.4366	1.64583	0.69332	0.913722	0.522658	0.7099	0.169721
Cad	NaN	1.8443	1.4311	1.6377		0.883073	0.517124	0.700099	0.554585
Flnb	1.5546	1.7774	1.5626	1.63153	0.636543	0.829768	0.643949	0.70342	0.302307
Caprin1	1.6734	1.5799	NaN	1.62665	0.742782	0.659833		0.701308	0.242567
Eprs	1.3362	1.6799	1.8592	1.6251	0.418136	0.748375	0.894682	0.687064	0.138704
Myl12b	1.7868	1.4828	1.5871	1.6189	0.837378	0.568324	0.666393	0.690698	0.516873
G3bp1	1.7013	1.6666	1.4519	1.6066	0.766638	0.736908	0.537942	0.680496	0.210509
Aars	1.2681	1.7684	1.7773	1.6046	0.342669	0.822445	0.829687	0.664933	0.11361
Elac2	2.0663	1.1405	NaN	1.6034	1.04705	0.189666		0.618358	0.175283
Eif3c	NaN	1.8483	1.3505	1.5994		0.886199	0.433494	0.659846	0.267487
Actb	1.4849	1.5802	1.7321	1.59907	0.570366	0.660107	0.792522	0.674332	0.566358
Actg1	1.4942	1.578	1.7215	1.5979	0.579373	0.658097	0.783666	0.673712	0.738539
Rpl18	1.4009	1.5859	1.7681	1.58497	0.486354	0.665302	0.8222	0.657952	0.537708
Copg1	NaN	1.5969	1.5712	1.58405		0.675274	0.651867	0.66357	1.332
Pdcd6ip	1.4036	1.8052	1.5248	1.57787	0.489132	0.852159	0.60862	0.64997	0.187054
Mta3	2.6167	1.1566	0.9583	1.5772	1.38775	0.20989	-0.0614507	0.512063	0.210001
Impdh2	1.1233	1.8428	1.7347	1.56693	0.167743	0.8819	0.794686	0.614776	0.60253
Wdr1	1.4364	1.6852	1.5773	1.5663	0.522458	0.75292	0.657457	0.644278	0.52497
Sptbn1	1.7488	1.4965	1.4493	1.56487	0.806365	0.581592	0.535356	0.641105	0.115622
Tln1	1.5087	1.5822	1.599	1.5633	0.593306	0.661932	0.67717	0.644136	0.300416
Myh10	1.4335	1.6131	1.6417	1.56277	0.519542	0.689836	0.715191	0.641523	0.147483
Flna	1.5175	1.634	1.5291	1.5602	0.601697	0.708408	0.612683	0.640929	0.351507
Aldh18a1	NaN	1.3556	1.7625	1.55905		0.438932	0.817623	0.628277	0.102739
Eif3a	1.3787	1.7693	1.5173	1.5551	0.463309	0.823179	0.601506	0.629331	0.392913
Tuba1b	1.5746	1.6193	1.4712	1.55503	0.654985	0.69537	0.556993	0.635783	0.379034
Eef2	1.4331	1.7297	1.4974	1.5534	0.519139	0.790522	0.58246	0.630707	0.39371
Vim	1.5415	1.6189	1.4911	1.5505	0.624335	0.695014	0.576377	0.631909	0.225024
Pdzrn3	1.4264	1.5336	1.6836	1.54787	0.512379	0.616922	0.751549	0.62695	1.49316
Tubb2a	NaN	1.6939	1.4009	1.5474		0.760349	0.486354	0.623351	1.54598
Msn	1.3367	1.6168	1.676	1.54317	0.418676	0.693141	0.745022	0.618946	0.497127
Fasn	1.6174	1.6608	1.3386	1.53893	0.693677	0.731878	0.420725	0.615427	0.369984
Hdlbp	1.5189	1.6917	1.3942	1.53493	0.603027	0.758474	0.479438	0.613646	0.105574
Kifc5b	NaN	1.3814	1.6872	1.5343		0.466131	0.754631	0.610381	0.338607
Ddx3x	1.4224	1.6436	1.5327	1.5329	0.508327	0.716859	0.616075	0.613754	0.366521
Copa	1.5086	1.5842	1.5038	1.5322	0.59321	0.663754	0.588613	0.615193	0.199246
Rpsa	1.3343	1.7952	1.4649	1.53147	0.416083	0.844145	0.550802	0.603677	0.371568
Tubb4b	1.5623	1.5566	1.4692	1.52937	0.643672	0.638398	0.555031	0.612367	0.369474
Copb1	NaN	1.8094	1.2468	1.5281		0.855511	0.31823	0.586871	0.131154
Myl6	1.3555	1.5688	1.6485	1.52427	0.438825	0.649661	0.721154	0.603213	0.683058
Rpl8	1.4727	1.5	1.5706	1.51443	0.558464	0.584963	0.651316	0.598247	0.473894
Rpl13	1.4325	1.5579	1.5478	1.51273	0.518535	0.639603	0.630219	0.596119	0.31982
Rps3	1.4944	1.5092	1.5302	1.51127	0.579566	0.593784	0.61372	0.59569	0.5854
Rpl6	1.4622	1.574	1.4788	1.505	0.548141	0.654436	0.564427	0.589001	0.188612
Rpl14	1.6896	1.5389	1.2673	1.4986	0.756682	0.621899	0.341758	0.573446	0.191514
Plec	1.5315	1.5879	1.373	1.49747	0.614945	0.66712	0.457332	0.579799	0.149435
Ckap4	NaN	1.6285	1.3638	1.49615		0.703544	0.447632	0.575588	0.0732452
Dbn1	1.5617	1.702	1.2159	1.4932	0.643117	0.767231	0.282025	0.564124	0.923612
Gnai2	1.4137	1.5739	1.4879	1.49183	0.499476	0.654344	0.573278	0.575699	0.864525
Rpl17	1.308	1.6626	1.4986	1.48973	0.387363	0.733441	0.583615	0.56814	0.190719
Eef1a1	1.4043	1.5135	1.5489	1.4889	0.489851	0.597889	0.631244	0.572995	0.6964
Rpl27a	1.3313	1.5075	1.6236	1.48747	0.412836	0.592158	0.699196	0.568063	0.353765
Rangap1	NaN	1.7534	1.22	1.4867		0.810155	0.286881	0.548518	0.219183
Eef1b2	1.3578	1.868	1.229	1.48493	0.441271	0.901494	0.297485	0.54675	0.395187
Lrrc59	1.6184	1.3634	1.4634	1.48173	0.694568	0.447209	0.549324	0.5637	0.285463
Rps9	1.4095	1.585	1.4486	1.48103	0.495183	0.664483	0.534659	0.564775	0.417999
Rpl4	1.4047	1.5581	1.45	1.47093	0.490262	0.639788	0.536053	0.555368	0.233926
Lars	1.2671	1.5896	1.5474	1.46803	0.34153	0.668664	0.629846	0.54668	0.0885645
Rps20	1.3514	1.514	1.5326	1.466	0.434455	0.598365	0.615981	0.5496	0.465054
Rps2	1.4468	1.5265	1.4205	1.4646	0.532866	0.610228	0.506399	0.549831	0.216189
Ranbp1	1.5218	1.3685	1.4986	1.46297	0.605779	0.452595	0.583615	0.54733	0.298183
Fscn1	1.4113	1.6019	1.3734	1.4622	0.497025	0.679784	0.457752	0.544854	0.329886
Gsn	1.6012	1.4558	1.3172	1.45807	0.679154	0.541812	0.397474	0.53948	0.216158
Anxa2	1.3738	1.4454	1.5392	1.4528	0.458172	0.531469	0.622181	0.537274	0.191778
Rps11	1.2409	1.5464	1.5631	1.45013	0.311387	0.628914	0.64441	0.528237	0.116067
Rps13	1.1016	1.4092	1.835	1.4486	0.1396	0.494876	0.87578	0.503419	0.195675
Tubb5	1.387	1.4397	1.5152	1.4473	0.471968	0.525768	0.599508	0.532415	0.354587
P4hb	1.278	1.7784	1.2719	1.44277	0.353888	0.83058	0.346985	0.510484	0.213497
Slc25a5	1.3447	1.5614	1.4203	1.44213	0.427284	0.64284	0.506196	0.52544	0.681485
Gtf2b	1.8128	1.3462	1.1623	1.44043	0.85822	0.428893	0.216982	0.501365	0.157693
Phgdh	1.3494	1.3255	1.6457	1.4402	0.432318	0.406537	0.718701	0.519185	0.265987
SEPT7	1.3442	1.4106	1.5588	1.43787	0.426748	0.496309	0.640436	0.521164	0.380577
Rars	1.2746	1.3752	1.661	1.43693	0.350045	0.459641	0.732052	0.513913	0.229021
Dars	NaN	1.5118	1.3531	1.43245		0.596267	0.436268	0.516268	0.149326
Eif3g	1.4144	1.5799	1.3011	1.4318	0.50019	0.659833	0.379732	0.513252	0.125647
Rps19	1.4281	1.5398	1.3257	1.4312	0.514097	0.622743	0.406754	0.514531	0.326005
Arpc1b	1.5036	1.5646	1.2208	1.42967	0.588421	0.645794	0.287827	0.507347	0.67086
Sf3a3	NaN	1.1958	1.6585	1.42715		0.257976	0.729879	0.493928	0.109448
Pkm	1.2651	1.4933	1.5113	1.42323	0.339251	0.578504	0.59579	0.504515	0.197195
Sptan1	NaN	1.3888	1.4501	1.41945		0.473839	0.536152	0.504996	0.0906826
Cald1	1.2176	1.3837	1.6404	1.4139	0.28404	0.468531	0.714048	0.488873	0.217817
Arf4	1.5683	1.2465	1.4212	1.412	0.649202	0.317883	0.50711	0.491398	0.977033
Csrp1	1.3155	1.2155	1.703	1.41133	0.395611	0.28155	0.768078	0.481747	0.352263
Rpl24	1.3189	1.5239	1.3677	1.4035	0.399335	0.607768	0.451752	0.486285	0.245278
Rps16	1.4576	1.4545	1.2964	1.40283	0.543595	0.540523	0.374511	0.48621	0.230755
Ap2a1	NaN	1.3665	1.4366	1.40155		0.450485	0.522658	0.486572	0.450214
Hsp90b1	NaN	1.6107	1.183	1.39685		0.687688	0.24245	0.465069	0.0837854
Tuba1a	1.3132	1.619	1.2561	1.3961	0.393087	0.695103	0.328951	0.47238	0.214469
Zfp148	1.815	0.97453	NaN	1.39477	0.85997	-0.0372215		0.411374	0.46767
Eif4a1	1.3432	1.4931	1.3434	1.39323	0.425674	0.578311	0.425889	0.476625	0.432521
Cct3	1.2959	1.3681	1.5108	1.3916	0.373954	0.452174	0.595313	0.473814	0.293572
Recql5	1.7379	0.99634	1.429	1.38775	0.797345	-0.00528995	0.515006	0.435687	0.255675
Rpl35	1.4113	1.3579	1.3766	1.38193	0.497025	0.441377	0.461109	0.466504	0.205162
Snd1	0.9468	1.7395	1.4506	1.37897	-0.0788684	0.798673	0.53665	0.418818	0.111144
Anxa6	1.5509	1.4647	1.1072	1.37427	0.633106	0.550605	0.146916	0.443542	0.376061
Hspa5	1.4379	1.4601	1.2197	1.37257	0.523963	0.546067	0.286526	0.452186	0.322358
Rrbp1	1.5639	1.2686	1.2723	1.36827	0.645148	0.343237	0.347439	0.445275	0.0926083
SEPT11	1.366	1.3373	1.3969	1.36673	0.449957	0.419323	0.482229	0.450503	0.25146
Eif3d	1.1946	1.4702	1.4349	1.36657	0.256528	0.556012	0.52095	0.444497	0.340875
Eif3b	NaN	1.5447	1.1806	1.36265		0.627327	0.23952	0.433423	0.165978
Nup160	NaN	1.3596	1.3636	1.3616		0.443182	0.447421	0.445301	0.0812507
Cct4	1.2433	1.2672	1.5722	1.3609	0.314174	0.341644	0.652785	0.436201	0.387979
Rpl10	1.3063	1.4174	1.3516	1.35843	0.385486	0.503247	0.434668	0.441134	0.302927
Rpl19	1.2512	1.4573	NaN	1.35425	0.323312	0.543298		0.433305	0.192194
Nars	1.3354	1.2572	1.4607	1.3511	0.417272	0.330214	0.54666	0.431382	0.136015
Nme2	1.2612	1.5066	1.2839	1.35057	0.334797	0.591296	0.360533	0.428875	0.31137
Rps8	1.2806	1.3776	1.3917	1.34997	0.35682	0.462157	0.476848	0.431942	0.207286
Paics	NaN	1.2162	1.4769	1.34655		0.28238	0.562572	0.422476	0.898092
Rps26	1.1819	1.292	1.5614	1.3451	0.241108	0.369606	0.64284	0.417851	0.309446
Gatad2b	1.4841	1.5115	1.0247	1.3401	0.569588	0.595981	0.0352016	0.400257	0.154164
Mbd2	1.4198	1.5109	1.0856	1.33877	0.505688	0.595408	0.118493	0.40653	0.202428
Rps7	1.5239	1.5035	0.98885	1.33875	0.607768	0.588325	-0.0161764	0.393306	0.177622
Rack1	1.0607	1.6003	1.348	1.33633	0.0850167	0.678342	0.43082	0.39806	0.18918
Tcp1	1.3227	1.2701	1.4118	1.33487	0.403486	0.344942	0.497536	0.415321	0.096573
Eif3e	NaN	1.3294	1.3173	1.32335		0.410775	0.397584	0.40418	0.16736
Nedd4	NaN	1.4259	1.2191	1.3225		0.511873	0.285816	0.398845	1.20765
Snrpe	NaN	1.3019	1.3407	1.3213		0.380619	0.422986	0.401803	0.158552
Cct6a	1.242	1.2669	1.4425	1.31713	0.312665	0.341303	0.528571	0.39418	0.137639
CCT8	1.2728	1.3109	1.3662	1.31663	0.348006	0.390558	0.450169	0.396244	0.256708
Rps23	1.2069	1.418	NaN	1.31245	0.271306	0.503858		0.387582	0.213166
Cct5	1.2745	1.3006	1.3622	1.31243	0.349931	0.379177	0.445939	0.391682	0.135703
Nup155	NaN	1.3755	1.2479	1.3117		0.459956	0.319502	0.389729	0.214216
Tubb6	NaN	1.3125	1.3052	1.30885		0.392317	0.384271	0.388294	0.63644
Rps5	1.0682	1.4071	1.4437	1.30633	0.0951818	0.492725	0.529771	0.372559	0.235271
RPS14	1.282	1.3804	1.2106	1.291	0.358396	0.465086	0.275722	0.366402	0.148595
Eloa	1.5667	0.99761	NaN	1.28215	0.647729	-0.00345217		0.322138	0.180011
Ppp1cc	1.3491	1.1899	1.3059	1.28163	0.431997	0.25084	0.385044	0.355961	0.431696
Anxa7	NaN	1.3081	1.2529	1.2805		0.387473	0.325271	0.356372	0.236624
S100a6	1.378	1.2437	1.2119	1.27787	0.462576	0.314639	0.277271	0.351495	0.274011
Phf14	1.4441	1.288	1.1001	1.2774	0.530171	0.365133	0.137635	0.344313	0.150603
Tars	NaN	1.3957	1.1584	1.27705		0.480989	0.212134	0.346561	0.939844
Wdr43	1.1276	1.1458	1.5516	1.275	0.173255	0.196355	0.633757	0.334456	0.0879584
Hspa4l	1.4625	1.2989	1.0605	1.27397	0.548437	0.37729	0.0847446	0.336824	0.374717
Prpf3	1.3279	1.2553	1.2287	1.27063	0.409147	0.328032	0.297133	0.34477	0.0762069
Cct7	1.2089	1.2618	1.3356	1.26877	0.273695	0.335483	0.417488	0.342222	0.0825706
Ddx17	1.1747	1.2014	1.4257	1.26727	0.232292	0.264717	0.51167	0.336226	0.250694
Tcf20	1.4021	1.3474	1.0425	1.264	0.487589	0.430178	0.0600474	0.325938	0.161368
Srrm2	NaN	1.1381	1.3885	1.2633		0.186627	0.473527	0.330077	0.153632
Kpnb1	1.2704	1.3162	1.1839	1.25683	0.345283	0.396379	0.243547	0.328403	0.199831
Prc1	1.5142	1.1374	1.1106	1.25407	0.598556	0.18574	0.151339	0.311878	0.250816
Rpl22	1.2884	1.3202	1.1515	1.25337	0.365581	0.400757	0.203514	0.323284	0.12381
Akr1b3	1.2479	1.3766	1.1315	1.252	0.319502	0.461109	0.178237	0.319616	0.0682783
SEPT9	1.3361	1.2002	1.2173	1.2512	0.418028	0.263275	0.283685	0.321663	0.192671
Elavl1	1.2526	1.2684	1.2321	1.25103	0.324926	0.34301	0.301119	0.323018	0.238867
Maff	1.1753	1.3266	NaN	1.25095	0.233029	0.407733		0.320381	0.157699
Cmtr1	1.2272	1.2565	1.2635	1.24907	0.29537	0.329411	0.337426	0.320736	0.247082
Rpl3	1.1902	1.3586	1.184	1.24427	0.251204	0.442121	0.243669	0.312331	0.116526
Acly	1.2393	1.1569	1.3277	1.2413	0.309525	0.210264	0.408929	0.309573	0.214449
Slf2	1.0885	0.99694	1.6257	1.23705	0.122341	-0.00442142	0.701061	0.272994	0.13109
Cdk7	1.1589	1.1521	1.3836	1.23153	0.212756	0.204266	0.468427	0.29515	0.217897
Ipo9	1.1637	NaN	1.2911	1.2274	0.218719		0.368601	0.29366	0.0660626
Hnrnpa2b1	1.2738	1.2197	1.1866	1.2267	0.349139	0.286526	0.246834	0.294166	0.238277
Rps15a	1.2077	1.419	1.0521	1.22627	0.272262	0.504875	0.0732718	0.28347	0.0699431
Rpl30	1.0953	1.2457	1.3359	1.22563	0.131326	0.316957	0.417812	0.288698	0.240209
Rps10	1.1967	1.2906	1.1839	1.22373	0.259062	0.368042	0.243547	0.290217	0.0777417
Rpl11	1.1754	1.3745	1.1199	1.22327	0.233152	0.458907	0.16337	0.285143	0.249609
Matr3	1.2059	1.2314	1.2323	1.2232	0.27011	0.300299	0.301354	0.290588	0.111424
Aldoa	1.0635	1.1203	1.4776	1.22047	0.08882	0.163885	0.563256	0.271987	0.091263
Rps25	1.2422	1.2817	1.1374	1.22043	0.312897	0.358059	0.18574	0.285565	0.243974
SEPT2	1.2053	1.213	1.2364	1.21823	0.269392	0.27858	0.306146	0.284706	0.279584
Chd3	1.317	1.51	0.82389	1.21696	0.397255	0.594549	-0.279476	0.237443	0.109312
Slf1	0.96972	0.96587	1.703	1.21286	-0.0443599	-0.0500991	0.768078	0.22454	0.176713
Bzw1	1.3869	NaN	1.0354	1.21115	0.471864		0.0501882	0.261026	0.240811
Stip1	1.2343	1.1572	1.2404	1.21063	0.303693	0.210638	0.310805	0.275046	0.209515
Pa2g4	1.0383	1.4492	1.1383	1.2086	0.0542233	0.535257	0.186881	0.258787	0.199255
Wiz	1.1819	1.3221	1.1094	1.20447	0.241108	0.402831	0.14978	0.264573	0.332485
Tpx2	1.2336	1.1972	1.1819	1.20423	0.302875	0.259664	0.241108	0.267882	0.172524
St13	1.1124	1.2956	NaN	1.204	0.153676	0.37362		0.263648	0.268752
Hmg20a	1.2578	1.3674	0.98386	1.20302	0.330903	0.451435	-0.0234751	0.252954	0.191695
Prpf19	1.1944	1.1341	1.2782	1.20223	0.256286	0.181548	0.354114	0.263983	0.0941553
Kif23	1.1499	1.4925	0.96092	1.20111	0.201508	0.577731	-0.0575118	0.240576	0.167875
Serpinh1	1.1991	1.3166	1.0841	1.19993	0.261952	0.396817	0.116498	0.258422	0.107177
Ehmt2	1.1887	1.2724	1.1351	1.19873	0.249385	0.347552	0.182819	0.259919	0.111023
Ect2	1.1367	1.2559	1.2032	1.1986	0.184852	0.328722	0.266876	0.26015	0.125656
Rpl27	1.3247	1.3063	0.95327	1.19476	0.405666	0.385486	-0.0690432	0.240703	0.134239
Hnrnpa3	1.156	1.1687	1.2584	1.19437	0.209141	0.224905	0.331591	0.255212	0.111059
Bop1	1.3398	0.89303	1.3501	1.19431	0.422018	-0.163219	0.433066	0.230621	0.0913552
Hnrnpc	1.1944	1.1736	1.2136	1.19387	0.256286	0.230941	0.279293	0.255507	0.10192
Snrnp200	1.0736	1.2022	1.3008	1.1922	0.102457	0.265677	0.379399	0.249178	0.10581
Eif4h	1.0265	1.1915	1.3563	1.19143	0.0377336	0.252779	0.439676	0.243396	0.243973
Stat3	1.2612	1.0727	1.237	1.1903	0.334797	0.101247	0.306846	0.24763	0.144065
Gatad2a	1.2721	1.3081	0.98744	1.18921	0.347212	0.387473	-0.018235	0.238817	0.251457
Lbr	1.2291	1.1852	1.1501	1.18813	0.297602	0.245131	0.201759	0.248164	0.0656439
Psmd12	1.1963	1.0877	1.2804	1.18813	0.258579	0.121281	0.356595	0.245485	0.117056
Rplp0	1.2383	1.3278	0.99138	1.18583	0.308361	0.409038	-0.0124899	0.23497	0.137576
Pafah1b1	NaN	1.2734	1.0978	1.1856		0.348686	0.134615	0.24165	0.109174
Tardbp	1.1636	1.1718	1.2207	1.18537	0.218595	0.228726	0.287709	0.24501	0.176781
Rbbp4	1.2489	1.2594	1.0446	1.1843	0.320658	0.332737	0.0629506	0.238782	0.123829
Copb2	NaN	1.202	1.1559	1.17895		0.265437	0.209017	0.237227	0.245433
Cdyl	1.2271	1.1074	1.2006	1.17837	0.295253	0.147176	0.263756	0.235395	0.115169
Tars2	1.0003	0.76201	1.7718	1.17804	0.000432744	-0.392118	0.825216	0.14451	0.0446891
Katnal2	1.1484	1.2893	1.0959	1.17787	0.199625	0.366588	0.132116	0.232776	0.197132
Clic4	1.1136	1.294	1.1235	1.17703	0.155231	0.371838	0.168	0.23169	0.181825
Serpinb6a	1.219	1.1931	1.1164	1.17617	0.285698	0.254715	0.158854	0.233089	0.117719
Pias2	2.3089	1.2093	0.01	1.17607	1.20721	0.274172	-6.64386	-1.72083	0.374001
Hspa9	1.0223	1.2778	1.2279	1.176	0.0318186	0.353662	0.296193	0.227225	0.0965545
Fam111a	1.0998	1.1906	1.235	1.17513	0.137241	0.251689	0.304511	0.231147	0.21257
Ppp1r8	1.0012	1.0859	1.4368	1.17463	0.0017302	0.118891	0.522859	0.214494	0.111506
Serbp1	1.0672	1.2787	NaN	1.17295	0.0938306	0.354678		0.224254	0.0457099
Samhd1	1.2112	1.1443	1.1587	1.1714	0.276437	0.194465	0.212507	0.227803	0.122945
Ywhaz	1.1433	1.2337	1.1367	1.17123	0.193204	0.302992	0.184852	0.227016	0.11853
Syncrip	NaN	1.0629	1.279	1.17095		0.0880059	0.355016	0.221511	0.111656
Mta2	1.2489	1.2672	0.99598	1.17069	0.320658	0.341644	-0.00581132	0.21883	0.142911
Khdrbs1	1.2423	1.0523	1.2145	1.1697	0.313014	0.0735461	0.280362	0.222307	0.303991
Rplp1	1.2183	1.1198	NaN	1.16905	0.284869	0.163241		0.224055	0.0933231
Hnrnpr	1.1817	1.1125	1.2073	1.16717	0.240864	0.153805	0.271784	0.222151	0.18449
Dpysl2	1.1483	1.3149	1.0363	1.1665	0.1995	0.394953	0.0514417	0.215298	0.0941681
Tra2b	NaN	1.1471	1.1824	1.16475		0.197991	0.241718	0.219855	1.03795
Eif4g1	0.01	1.4163	2.0625	1.16293	-6.64386	0.502127	1.04439	-1.69911	0.298369
Prpf8	1.1431	1.1363	1.2078	1.1624	0.192952	0.184344	0.272382	0.216559	0.0889644
Rps6	1.1965	1.2166	1.0739	1.16233	0.25882	0.282855	0.10286	0.214845	0.202498
Cct2	1.092	1.1189	1.2756	1.16217	0.126973	0.162081	0.351176	0.21341	0.0986988
Tagln	NaN	1.125	1.1979	1.16145		0.169925	0.260507	0.215216	0.0409113
Nudcd1	NaN	1.2658	1.0566	1.1612		0.340049	0.0794293	0.209739	0.728441
Tagln2	1.1242	1.1174	1.2345	1.1587	0.168899	0.160146	0.303927	0.21099	0.0628745
Pgd	1.1992	1.1319	1.1415	1.15753	0.262072	0.178747	0.190931	0.210583	0.102916
Hnrnpm	1.1333	1.1384	1.2005	1.1574	0.18053	0.187008	0.263635	0.210391	0.125191
Nudt21	1.0915	1.1222	1.2526	1.15543	0.126312	0.16633	0.324926	0.205856	0.0699927
Dtl	1.0739	1.0612	1.3284	1.1545	0.10286	0.0856966	0.40969	0.199415	0.0500807
Dhx9	1.1434	1.1671	1.1498	1.15343	0.19333	0.222928	0.201383	0.20588	0.18577
Qrich1	1.4562	1.0545	0.94889	1.1532	0.542209	0.0765591	-0.0756872	0.181027	0.16291
Prdx4	1.097	1.1415	1.2205	1.153	0.133564	0.190931	0.287472	0.203989	0.124565
Psmc3	NaN	1.1274	1.1746	1.151		0.172999	0.23217	0.202585	0.108456
Mthfd1	0.94224	1.3327	1.1776	1.15085	-0.0858335	0.414352	0.23585	0.188123	0.0778471
Hnrnpul2	1.1486	1.1482	1.1553	1.1507	0.199876	0.199374	0.208268	0.202506	0.153179
Ywhae	1.0352	1.2199	1.1936	1.14957	0.0499095	0.286763	0.255319	0.197331	0.0850393
Rad18	0.95273	0.91814	1.5778	1.14956	-0.0698607	-0.123214	0.657914	0.154947	0.0970048
Arhgdia	1.0771	1.317	1.0521	1.14873	0.107152	0.397255	0.0732718	0.19256	0.0869726
Prdx1	1.085	1.02	1.3351	1.1467	0.117695	0.0285692	0.416948	0.187737	0.101014
Cux1	1.3553	1.3855	0.69559	1.14546	0.438612	0.470407	-0.523691	0.128443	0.0299222
Ehmt1	1.0978	1.2674	1.0691	1.14477	0.134615	0.341872	0.0963968	0.190961	0.148523
Srsf7	1.1962	1.0911	1.1445	1.14393	0.258459	0.125783	0.194717	0.192986	0.132597
Pcbp2	1.1743	1.1857	1.0714	1.1438	0.231801	0.245739	0.0994972	0.192346	0.130487
U2af2	1.0837	1.105	1.2427	1.1438	0.115965	0.144046	0.313478	0.191163	0.0902992
Rpl36	0.92527	1.6157	0.8881	1.14302	-0.112054	0.692159	-0.171206	0.1363	0.10878
Ilf3	1.1384	1.1184	1.1715	1.14277	0.187008	0.161436	0.228357	0.192267	0.143905
Gfpt1	NaN	1.3	0.9845	1.14225		0.378512	-0.0225369	0.177987	0.26537
Zfp865	1.0522	1.0783	1.296	1.14217	0.073409	0.108759	0.374066	0.185411	0.0583304
Hnrnpf	1.206	1.0808	1.1385	1.14177	0.27023	0.1121	0.187134	0.189821	0.06706
Pcbp1	1.1364	1.0974	1.1903	1.14137	0.184471	0.134089	0.251325	0.189962	0.121423
Sfpq	1.1471	1.0973	1.1784	1.14093	0.197991	0.133958	0.236829	0.189593	0.0967556
Tnpo1	1.2338	1.133	1.0525	1.13977	0.303109	0.180148	0.0738202	0.185692	0.0448927
Sbds	1.1529	1.2094	1.0512	1.13783	0.205267	0.274291	0.0720372	0.183865	0.063296
Gstp1	NaN	1.1386	1.1337	1.13615		0.187261	0.181039	0.18415	0.847289
Cpne1	1.1696	1.1974	1.0359	1.1343	0.226015	0.259905	0.0508847	0.178935	0.0365655
Hsp90ab1	1.1411	1.1253	1.1329	1.1331	0.190425	0.17031	0.180021	0.180252	0.124024
Khsrp	1.1565	1.0985	1.1376	1.13087	0.209765	0.135535	0.185993	0.177098	0.0851148
Dnmt1	1.0387	1.2224	NaN	1.13055	0.054779	0.289716		0.172248	0.150634
Rnh1	1.0704	1.1084	1.2104	1.12973	0.09815	0.148479	0.275484	0.174038	0.0774471
Ddx5	1.0717	1.1873	1.1272	1.12873	0.0999011	0.247685	0.172744	0.173443	0.122583
Raver1	NaN	1.3099	0.94648	1.12819		0.389457	-0.0793561	0.15505	0.0371647
Leo1	1.2163	1.0397	NaN	1.128	0.282499	0.0561673		0.169333	0.0778403
Npm1	1.129	1.1859	1.0679	1.1276	0.175045	0.245982	0.0947766	0.171935	0.0752215
Asns	1.0662	1.0508	1.2556	1.1242	0.0924781	0.0714881	0.328377	0.164114	0.0416619
Hsp90aa1	1.0974	1.135	1.1397	1.12403	0.134089	0.182692	0.188654	0.168479	0.112003
Anxa1	1.0675	1.1551	1.1477	1.12343	0.0942361	0.208018	0.198746	0.167	0.0977342
Nploc4	NaN	1.2617	0.98435	1.12302		0.335369	-0.0227567	0.156306	0.0393081
LRWD1	1.0697	0.96824	1.3294	1.12245	0.0972062	-0.0465634	0.410775	0.153806	0.0627451
Hnrnph1	1.1123	1.1719	1.0785	1.1209	0.153546	0.228849	0.109026	0.163807	0.0829375
Gtf2f1	1.4746	1.1636	0.71573	1.11798	0.560324	0.218595	-0.482513	0.0988021	0.0541071
Snrpn	1.1606	1.0688	1.1234	1.1176	0.214871	0.0959919	0.167872	0.159578	0.156508
Lta4h	1.1851	0.96276	1.2019	1.11659	0.245009	-0.0547519	0.265317	0.151858	0.0395106
Rps3a1	1.0442	1.1708	1.1323	1.11577	0.0623981	0.227495	0.179256	0.156383	0.123368
Psmd2	1.0146	1.2478	1.0838	1.1154	0.0209111	0.319387	0.116099	0.152132	0.109682
Ldha	0.92408	1.1973	1.2242	1.11519	-0.11391	0.259785	0.291839	0.145905	0.0489618
Iqgap1	0.01	1.68	1.6525	1.11417	-6.64386	0.748461	0.72465	-1.72358	0.162542
H2afy2	1.2034	1.0731	1.0624	1.11297	0.267116	0.101785	0.0873271	0.152076	0.16517
Morc2a	1.7295	1.5993	0.01	1.11293	0.790355	0.677441	-6.64386	-1.72535	0.270588
Sf3a1	0.99937	1.2052	1.1329	1.11249	-0.000909184	0.269273	0.180021	0.149461	0.0421015
Nup153	NaN	1.1113	NaN	1.1113		0.152248		0.152248	0
Bclaf1	1.1602	1.1012	1.0698	1.1104	0.214374	0.139077	0.0973411	0.150264	0.0586034
Eftud2	1.0005	1.199	1.1306	1.11003	0.000721167	0.261832	0.177089	0.146547	0.0546336
Racgap1	1.1168	1.0868	1.1257	1.10977	0.159371	0.120086	0.170822	0.150093	0.0324898
Nop56	1.1328	1.1217	1.0745	1.10967	0.179893	0.165687	0.103665	0.149749	0.216157
Fus	1.0765	1.0877	1.1622	1.1088	0.106348	0.121281	0.216858	0.148162	0.0902987
Clic1	1.1153	1.1864	1.0204	1.10737	0.157432	0.246591	0.0291348	0.144386	0.0416646
Ctdspl2	1.1131	1.1009	NaN	1.107	0.154583	0.138683		0.146633	0.174961
Cpsf6	NaN	1.0967	1.1138	1.10525		0.133169	0.15549	0.14433	0.65745
Ppid	1.1174	1.1031	1.0918	1.1041	0.160146	0.141564	0.126709	0.142806	0.115885
Heatr1	NaN	1.2659	0.94143	1.10366		0.340163	-0.0870743	0.126545	0.0346227
Hdac1	1.1484	1.1813	0.98084	1.10351	0.199625	0.240375	-0.0279103	0.137363	0.0695807
Nup107	0.8217	1.2759	1.2128	1.10347	-0.283316	0.351515	0.278342	0.115514	0.0460384
Smu1	1.0781	1.1522	1.072	1.10077	0.108491	0.204391	0.100305	0.137729	0.0525966
Trp53	1.1189	1.0866	1.0912	1.0989	0.162081	0.119821	0.125916	0.135939	0.0559985
Zfp644	1.0841	1.2478	0.96389	1.0986	0.116498	0.319387	-0.0530596	0.127608	0.112709
PPP2R5B	1.1041	1.1124	1.0775	1.098	0.142871	0.153676	0.107688	0.134745	0.0403333
Cdc5l	1.2773	1.1824	0.83257	1.09742	0.353097	0.241718	-0.264357	0.110153	0.0354719
Sumo1	1.122	1.1918	0.9756	1.09647	0.166073	0.253142	-0.0356383	0.127859	0.148275
Hnrnpk	1.0631	1.106	1.1187	1.09593	0.0882773	0.145351	0.161823	0.131817	0.077873
Chaf1a	1.1841	1.1256	0.97658	1.09543	0.243791	0.170694	-0.0341899	0.126765	0.059669
Ewsr1	1.0736	1.0582	1.1507	1.09417	0.102457	0.0816123	0.202512	0.12886	0.0364546
Rbbp7	1.1626	1.1543	0.96334	1.09341	0.217355	0.207018	-0.053883	0.123497	0.0561344
Ccar1	1.4963	0.88485	0.89843	1.09319	0.581399	-0.176495	-0.154522	0.0834608	0.0162712
Parp3	1.2224	1.0679	0.98511	1.0918	0.289716	0.0947766	-0.0216433	0.12095	0.0261691
Raly	1.1674	1.2084	0.89247	1.08942	0.223299	0.273098	-0.164124	0.110758	0.0454375
Hnrnpl	1.0877	1.045	1.1321	1.08827	0.121281	0.0635029	0.179001	0.121262	0.081508
Dnaja2	1.0722	1.1898	1.0028	1.08827	0.100574	0.250719	0.0040339	0.118442	0.274651
Uba1	1.0785	1.1785	1.0015	1.08617	0.109026	0.236952	0.00216242	0.116047	0.0537389
Ppp2r1a	1.0863	1.0901	1.0814	1.08593	0.119423	0.12446	0.1129	0.118928	0.0633687
Csnk2a1	0.96013	1.135	1.1602	1.08511	-0.0586983	0.182692	0.214374	0.112789	0.0565219
Slfn9	1.3001	1.1632	0.79086	1.08472	0.378623	0.218099	-0.338506	0.086072	0.0259434
Anln	1.1116	1.1867	0.95521	1.0845	0.152638	0.246955	-0.0661102	0.111161	0.039234
Pias1	1.2631	1.2241	0.76585	1.08435	0.336969	0.291721	-0.384866	0.0812747	0.10585
Psmd3	1.1056	1.1835	0.95859	1.08256	0.14483	0.24306	-0.0610142	0.108958	0.0748404
Srsf1	1.0923	1.0868	1.0669	1.082	0.127369	0.120086	0.093425	0.113627	0.0854841
Dnaja1	1.0871	1.0947	1.0636	1.0818	0.120485	0.130536	0.0889557	0.113325	0.0433903
Ap1b1	0.01	1.7209	1.5094	1.0801	-6.64386	0.783163	0.593975	-1.75557	0.307848
Rnaseh2b	1.0685	1.0245	1.1427	1.07857	0.0955869	0.03492	0.192447	0.107651	0.124576
Hnrnpa1	1.0661	1.0763	1.0877	1.0767	0.0923428	0.10608	0.121281	0.106568	0.132284
Ptbp1	1.0553	1.0865	1.0867	1.07617	0.0776532	0.119688	0.119954	0.105765	0.0739287
Vcp	1.04	1.1824	1.0056	1.076	0.0565835	0.241718	0.00805655	0.102119	0.055456
Ppia	1.0337	1.1015	1.0896	1.07493	0.0478175	0.139469	0.123799	0.103695	0.0811715
Mta1	1.1516	1.236	0.83587	1.07449	0.20364	0.305679	-0.25865	0.0835563	0.0164982
Hspa8	1.0693	1.0717	1.0816	1.0742	0.0966667	0.0999011	0.113167	0.103245	0.0771005
Atp5a1	0.01	1.6036	1.6071	1.07357	-6.64386	0.681314	0.68446	-1.75936	0.297377
Ppp1ca	1.0727	1.0758	1.0675	1.072	0.101247	0.10541	0.0942361	0.100298	0.0483986
Fen1	1.1293	1.0775	1.0091	1.07197	0.175429	0.107688	0.0130692	0.0987286	0.0625491
Dnajc7	1.0595	1.0842	NaN	1.07185	0.0833836	0.116631		0.100007	0.0191292
Pebp1	0.93888	1.2055	1.0703	1.07156	-0.0909873	0.269632	0.0980152	0.0922199	0.0386572
Lgals1	1.1121	1.0536	1.0459	1.07053	0.153287	0.0753273	0.0647449	0.0977862	0.0568306
Ddx1	1.0683	1.0367	1.1045	1.06983	0.0953168	0.0519985	0.143393	0.0969029	0.0421679
Ncaph	1.1255	0.96848	1.1093	1.06776	0.170566	-0.0462058	0.14965	0.0913366	0.0957124
Pgk1	1.063	1.1153	1.0211	1.06647	0.0881416	0.157432	0.0301242	0.0918992	0.0367192
Chaf1b	1.1149	1.0845	0.99697	1.06546	0.156914	0.11703	-0.004378	0.0898555	0.0525775
Eif4b	0.70097	1.3469	1.148	1.06529	-0.512575	0.429643	0.199123	0.03873	0.0148
Prpf6	1.0367	1.1528	1.0046	1.0647	0.0519985	0.205142	0.00662118	0.0879206	0.0231093
Xrn2	1.1121	1.2068	0.87352	1.06414	0.153287	0.271187	-0.195087	0.0764619	0.0159608
Pias4	1.0136	1.2419	0.93691	1.06414	0.0194884	0.312549	-0.0940176	0.0793399	0.0553383
Hsph1	0.95137	1.1316	1.1072	1.06339	-0.0719216	0.178364	0.146916	0.0844528	0.0426663
Ncaph2	1.1596	1.2065	0.82374	1.06328	0.213627	0.270828	-0.279739	0.0682387	0.0245593
Nacc1	1.1007	1.3579	0.72787	1.06216	0.138421	0.441377	-0.458247	0.0405171	0.00994695
Hspa4	1.0935	1.1479	0.9399	1.06043	0.128953	0.198997	-0.0894208	0.0795098	0.0681145
Sf3b3	1.0615	1.107	1.0077	1.05873	0.0861044	0.146655	0.0110662	0.0812753	0.0315511
Pold3	1.1581	0.97889	1.0366	1.05786	0.21176	-0.0307813	0.0518593	0.0776126	0.0375652
Eno1	1.0266	1.0714	1.0695	1.05583	0.0378742	0.0994972	0.0969365	0.0781026	0.0363656
Nop58	1.0062	1.101	1.0588	1.05533	0.00891709	0.138814	0.0824301	0.0767206	0.0361623
Xpo1	1.0191	1.0495	1.0956	1.05473	0.0272956	0.0697022	0.131721	0.0762397	0.0705284
Fbl	1.0248	1.0734	1.0659	1.0547	0.0353424	0.102188	0.0920721	0.0765341	0.0304911
Rpl38	1.0193	1.1847	0.95989	1.05463	0.0275787	0.244522	-0.059059	0.0710138	0.0511859
Rbm25	0.8963	1.1123	1.1546	1.0544	-0.157946	0.153546	0.207393	0.0676642	0.0458728
Nhp2l1	1.2469	1.0778	0.83767	1.05412	0.318346	0.108089	-0.255546	0.0569631	0.0203615
Mecp2	1.0571	1.0937	1.0097	1.0535	0.0801119	0.129217	0.0139267	0.0744185	0.0262008
Glrx3	1.1055	0.99965	NaN	1.05258	0.144699	-0.000505032		0.072097	0.0197765
Tpr	1.0453	0.99659	1.1154	1.05243	0.0639171	-0.004928	0.157561	0.0721834	0.0194194
U2af1	1.0666	1.112	0.97744	1.05201	0.0930192	0.153157	-0.0329199	0.0710854	0.0323923
Ctbp1	1.1223	1.1008	0.9314	1.0515	0.166458	0.138552	-0.102527	0.0674945	0.0333584
Tcerg1	1.1147	0.97971	1.0578	1.05074	0.156655	-0.0295733	0.0810669	0.069383	0.020522
Ncapg2	1.2196	0.95754	0.97464	1.05059	0.286408	-0.0625953	-0.0370587	0.0622514	0.0142696
Pfas	0.69318	1.3817	1.0755	1.05013	-0.528698	0.466444	0.105008	0.0142513	0.00693386
Hnrnpll	1.0452	1.0938	1.0019	1.04697	0.063779	0.129349	0.00273852	0.0652888	0.0225985
Psmd5	1.0535	1.0875	0.9969	1.04597	0.0751903	0.121015	-0.0044793	0.0639088	0.0342028
Snrnp40	1.0783	1.1333	0.9262	1.04593	0.108759	0.18053	-0.110604	0.0595614	0.016905
Txn1	1.1044	0.99793	1.0333	1.04521	0.143263	-0.00298947	0.0472592	0.0625108	0.0720663
Sae1	1.0388	1.2523	0.84355	1.04488	0.0549179	0.32458	-0.245455	0.0446812	0.00962866
Srrt	1.0331	1.1336	0.96698	1.04456	0.0469799	0.180912	-0.048442	0.0598165	0.0306495
Cdk1	1.0067	1.1041	1.0215	1.0441	0.00963382	0.142871	0.0306892	0.0610646	0.0203576
Hnrnpd	1.0052	1.022	1.1017	1.04297	0.00748258	0.0313952	0.139731	0.0595364	0.0343832
Hdac2	1.1677	1.1838	0.77651	1.04267	0.22367	0.243425	-0.364924	0.0340571	0.00719241
Rpl5	0.98893	1.1803	0.95808	1.04244	-0.0160597	0.239154	-0.061782	0.0537706	0.0216225
Anxa3	NaN	1.1705	0.91413	1.04232		0.227125	-0.129529	0.0487981	0.00957353
Ctbp2	1.0645	1.1293	0.93309	1.0423	0.0901759	0.175429	-0.0999119	0.055231	0.0201957
Iws1	1.1147	0.93957	1.0706	1.04162	0.156655	-0.0899274	0.0984196	0.0550492	0.013698
Rbm27	1.0704	1.0126	NaN	1.0415	0.09815	0.0180644		0.0581072	0.242036
U2surp	0.91345	1.043	1.1658	1.04075	-0.130602	0.0607392	0.22132	0.0504857	0.0177562
Hnrnpu	1.037	1.0392	1.0455	1.04057	0.0524159	0.0554733	0.0641931	0.0573608	0.0336774
Xpot	1.551	1.5589	0.01	1.03997	0.633199	0.640528	-6.64386	-1.79004	0.406497
Pspc1	1.0007	1.0648	1.0519	1.03913	0.00100953	0.0905825	0.0729976	0.0548632	0.0190561
Api5	1.0022	1.041	1.0741	1.0391	0.00317044	0.0579701	0.103128	0.0547563	0.0311319
Nup93	0.77098	1.014	1.3323	1.03909	-0.375235	0.0200577	0.413919	0.0195807	0.0072262
Polh	NaN	0.96681	1.1095	1.03815		-0.0486957	0.14991	0.050607	0.0413194
Pcyt1a	NaN	1.0752	1.0007	1.03795		0.104605	0.00100953	0.0528073	0.0169596
Cse1l	1.0427	1.1004	0.97046	1.03785	0.0603241	0.138028	-0.0432593	0.0516976	0.0065316
Pcna	1.0388	1.0274	1.0457	1.0373	0.0549179	0.038998	0.064469	0.052795	0.0351647
Hnrnpa0	1.0858	1.0848	0.94093	1.03718	0.118758	0.117429	-0.0878407	0.0494489	0.0267733
Sf3b1	0.98976	1.0303	1.0907	1.03692	-0.0148494	0.0430645	0.125254	0.0511565	0.0267036
Tox3	1.0579	1.0159	NaN	1.0369	0.0812033	0.0227584		0.0519808	0.033563
GAPDH	1.0039	1.0557	1.0489	1.03617	0.00561557	0.0781999	0.0688771	0.0508975	0.0280532
Sumo3	0.95272	1.2172	0.93358	1.0345	-0.0698758	0.283566	-0.0991544	0.0381787	0.0307714
Ogt	NaN	1.0882	0.97997	1.03409		0.121944	-0.0291905	0.0463766	0.0190673
Chd4	1.0752	1.1404	0.88404	1.03321	0.104605	0.18954	-0.177816	0.0387762	0.0204978
Ipo7	1.0587	1.0907	0.94998	1.03313	0.0822938	0.125254	-0.074031	0.0445057	0.0181356
Ywhah	NaN	0.95771	1.1083	1.033		-0.0623392	0.148348	0.0430046	0.0189633
Lig1	1.0553	1.028	1.0136	1.0323	0.0776532	0.0398403	0.0194884	0.0456606	0.0269827
Ddx46	1.0242	1.1056	0.96528	1.03169	0.0344975	0.14483	-0.0509806	0.0427821	0.0284504
Thoc1	NaN	1.1228	0.9394	1.0311		0.167101	-0.0901885	0.0384562	0.0112249
Srsf5	1.0096	1.038	1.0453	1.03097	0.0137838	0.0538064	0.0639171	0.0438358	0.0286039
Trim33	0.95302	0.92489	1.2148	1.0309	-0.0694216	-0.112646	0.280719	0.0328836	0.00986909
Sarnp	1.0829	1.1284	0.8783	1.02987	0.1149	0.174279	-0.187214	0.0339881	0.0356934
Eif2s3x	0.959	1.045	1.0844	1.02947	-0.0603973	0.0635029	0.116897	0.0400009	0.0258034
Rfc1	1.0494	0.99335	1.0439	1.02888	0.0695647	-0.00962596	0.0619835	0.0406407	0.0215385
Rpl7	0.01	2.0443	NaN	1.02715	-6.64386	1.03161		-2.80612	0.261599
Ppp2cb	NaN	1.0124	1.0418	1.0271		0.0177794	0.0590783	0.0384289	0.0087009
Lmnb1	1.0455	0.99595	1.0388	1.02675	0.0641931	-0.00585478	0.0549179	0.0377521	0.0127157
Usp39	0.97841	1.0758	1.0165	1.02357	-0.0314889	0.10541	0.0236102	0.0325104	0.0169541
Parp2	NaN	0.8382	1.2082	1.0232		-0.254634	0.272859	0.00911286	0.00675545
Pabpn1	1.0447	1.0749	0.94996	1.02319	0.0630887	0.104202	-0.0740613	0.0310766	0.0143925
Rpa1	0.97127	0.98267	1.1152	1.02305	-0.0420557	-0.0252211	0.157302	0.0300086	0.015018
Nono	1.0167	1.0366	1.0131	1.02213	0.023894	0.0518593	0.0187766	0.03151	0.0155062
Ctr9	0.99943	0.88504	1.1805	1.02166	-0.000822571	-0.176185	0.239398	0.0207967	0.00579797
Mcm3	1.0331	1.0269	1.0034	1.02113	0.0469799	0.0382957	0.00489684	0.0300575	0.0195702
H2afy	1.1318	1.1123	0.81929	1.02113	0.178619	0.153546	-0.287554	0.0148704	0.0204444
Dnah3	NaN	1.0081	1.0339	1.021		0.0116388	0.0480967	0.0298677	0.0592797
Cfl1	1.0386	1.0635	0.95735	1.01982	0.0546401	0.08882	-0.0628816	0.0268595	0.0246126
Kif20a	1.0506	1.0829	0.92578	1.01976	0.0712135	0.1149	-0.111259	0.0249516	0.00873306
Numa1	0.98934	1.2207	0.84545	1.0185	-0.0154617	0.287709	-0.242209	0.0100128	0.00479317
Ppil2	1.0634	1.0399	0.95185	1.01838	0.0886844	0.0564448	-0.0711939	0.0246451	0.00592697
Gtf2e2	NaN	1.0774	0.95898	1.01819		0.107554	-0.0604274	0.0235633	0.00456692
Pfn1	1.0029	1.0786	0.97174	1.01775	0.00417776	0.10916	-0.0413577	0.0239933	NA
Ppm1g	1.0349	1.1763	0.84194	1.01771	0.0494914	0.234256	-0.248211	0.0118456	0.00532189
Zfp384	1.1066	1.1546	0.79055	1.01725	0.146134	0.207393	-0.339071	0.00481853	0.00114376
Taldo1	0.89949	1.184	0.96718	1.01689	-0.152821	0.243669	-0.0481437	0.0142348	0.00701239
Rfc2	1.0225	0.99237	1.034	1.01629	0.0321008	-0.01105	0.0482362	0.0230957	0.0118666
Anxa5	1.1875	1.0728	0.78769	1.016	0.247928	0.101381	-0.3443	0.00166951	0.00145209
Ipo5	1.0053	1.0993	0.94123	1.01528	0.00762609	0.136585	-0.0873808	0.0189435	0.00651882
Rnaseh2a	1.0097	0.97439	1.06	1.0147	0.0139267	-0.0374288	0.0840643	0.0201874	0.0125319
Slc4a1ap	1.0739	1.0561	0.91185	1.01395	0.10286	0.0787464	-0.133132	0.0161582	0.00375434
Smchd1	0.98761	1.0208	1.0334	1.01394	-0.0179867	0.0297002	0.0473988	0.0197041	0.0125384
Mcm5	1.0167	1.0163	1.0081	1.0137	0.023894	0.0233263	0.0116388	0.0196197	0.0123682
Dhx15	1.015	1.0757	0.94867	1.01312	0.0214797	0.105276	-0.0760218	0.0169112	0.00785561
Dkc1	NaN	1.0587	0.96525	1.01198		0.0822938	-0.0510254	0.0156342	0.242959
Rfc3	1.0361	0.98691	1.0119	1.01164	0.0511633	-0.0190096	0.0170667	0.0164068	0.00693817
Eif2s2	0.96911	0.96839	1.0952	1.0109	-0.0452677	-0.0463399	0.131194	0.0131956	0.00470686
Ilf2	1.0919	0.94084	0.99866	1.01047	0.126841	-0.0879787	-0.00193451	0.0123092	0.00386816
Snrpd3	1.0524	0.97171	1.0045	1.00954	0.0736832	-0.0414023	0.00647756	0.0129195	0.00687424
Ik	1.0138	1.0288	0.98258	1.00839	0.0197731	0.0409625	-0.0253532	0.0117941	0.0031596
Top2a	1.0523	1.0488	0.92023	1.00711	0.0735461	0.0687396	-0.119934	0.00745068	0.00444606
Tnpo3	0.96335	1.1163	0.93651	1.00539	-0.053868	0.158725	-0.0946337	0.00340768	0.00380506
Eif5a	1.0849	1.1365	0.79432	1.00524	0.117562	0.184598	-0.332208	-0.010016	0.00493098
Ptpn2	1.057	1.0231	0.93507	1.00506	0.0799754	0.0329472	-0.0968537	0.00535627	0.00154501
Smarcal1	NaN	0.85087	1.1572	1.00404		-0.232989	0.210638	-0.0111756	0.00177854
Lmna	0.95075	1.0431	1.0178	1.00388	-0.0728621	0.0608775	0.0254541	0.00448984	0.0050705
Lig1	1.0421	0.97882	0.9905	1.00381	0.0594937	-0.0308845	-0.0137711	0.00494603	0.00299429
Pold2	0.98701	0.95136	1.0706	1.00299	-0.0188634	-0.0719367	0.0984196	0.00253981	0.00105853
Ddx39b	0.94257	0.9998	1.0631	1.00182	-0.0853283	-0.000288568	0.0882773	0.000886804	0.000640095
Morc3	1.0386	1.1631	0.8023	1.00133	0.0546401	0.217975	-0.317786	-0.015057	0.00580984
Hmga1	1.1047	1.139	0.75823	1.00064	0.143655	0.187768	-0.399293	-0.0226234	0.01634
Rbm39	1.0325	1.0323	0.93519	0.999997	0.0461418	0.0458623	-0.0966686	-0.00155484	0.000137839
Pole2	1.055	1.0312	0.91127	0.999157	0.077243	0.0443242	-0.13405	-0.00416078	0.000905543
Polr2a	0.87394	1.0287	1.0921	0.998247	-0.194394	0.0408223	0.127105	-0.00882219	0.00204922
Rnmt	NaN	1.0915	0.90255	0.997025		0.126312	-0.147921	-0.0108046	0.00302903
Rfc4	1.022	0.98241	0.98312	0.995843	0.0313952	-0.0256028	-0.0245606	-0.00625607	0.00202059
Mcm7	0.99112	0.99063	1.0057	0.995817	-0.0128684	-0.0135818	0.00820001	-0.00608337	0.0022807
Mybbp1a	1.0266	1.0362	0.92449	0.995763	0.0378742	0.0513025	-0.11327	-0.00803124	0.00372923
Mcm6	0.97484	1.0077	1.004	0.995513	-0.0367626	0.0110662	0.00575927	-0.00664572	0.00496986
Wdhd1	1.0106	0.95691	1.0187	0.995403	0.0152121	-0.0635449	0.0267293	-0.00720117	0.00288994
Pold1	0.99967	0.93065	1.0558	0.995373	-0.000476168	-0.103689	0.0783366	-0.00860966	0.00377146
Smc2	0.99555	0.993	0.99521	0.994587	-0.00643432	-0.0101344	-0.00692711	-0.00783194	0.00418709
Fdps	1.0323	0.95212	0.99546	0.993293	0.0458623	-0.0707847	-0.00656475	-0.0104957	0.0043672
Pola1	0.96129	0.97714	1.0411	0.993177	-0.0569564	-0.0333628	0.0581086	-0.0107368	0.00444498
Sart1	0.98472	0.98861	1.0061	0.993143	-0.0222145	-0.0165266	0.00877371	-0.00998914	0.00187476
Ncapd2	1.1474	0.96794	0.8626	0.992647	0.198368	-0.0470105	-0.213236	-0.0206261	0.00662739
Cacybp	1.0111	0.93885	1.0213	0.990417	0.0159257	-0.0910334	0.0304067	-0.0149003	0.00529426
Champ1	1.0395	1.0626	0.86325	0.98845	0.0558898	0.0875986	-0.21215	-0.0228871	0.00739482
Thoc2	1.0084	0.95776	0.9973	0.98782	0.012068	-0.0622639	-0.00390054	-0.0180321	0.00712178
Psmc5	0.95177	1.0896	0.92177	0.987713	-0.0713151	0.123799	-0.117521	-0.0216793	0.0111634
Smc4	1.0652	0.96987	0.92737	0.98748	0.0911243	-0.0441367	-0.108783	-0.0205985	0.0112206
Mcm2	0.9778	0.98456	0.99701	0.986457	-0.0323887	-0.022449	-0.00432012	-0.0197193	0.0112965
Supt5h	1.04	1.0207	0.89864	0.986447	0.0565835	0.0295589	-0.154185	-0.0226808	0.0090018
Smc5	0.96163	0.95175	1.0458	0.986393	-0.0564462	-0.0713454	0.064607	-0.0210615	0.00666381
Fam98b	1.0273	0.86943	1.0596	0.985443	0.0388576	-0.201858	0.0835197	-0.0264936	0.0074975
Msh3	1.0162	0.96693	0.97261	0.985247	0.0231844	-0.0485166	-0.0400667	-0.0217996	0.00832216
Hnrnpab	0.9498	1.0218	0.98095	0.984183	-0.0743043	0.0311128	-0.0277485	-0.0236467	0.0163584
Hmgb2	1.0161	0.97826	0.95807	0.984143	0.0230424	-0.0317101	-0.061797	-0.0234883	0.0133124
Rfc5	0.99149	0.96796	0.99124	0.983563	-0.0123299	-0.0469807	-0.0126937	-0.0240014	0.0125009
Coro1c	0.01	1.4118	1.5252	0.982333	-6.64386	0.497536	0.608998	-1.84577	0.28206
Plaa	0.99121	0.97387	0.97972	0.9816	-0.0127374	-0.0381989	-0.0295586	-0.0268316	0.00530358
Ugdh	0.9478	1.0146	0.97627	0.979557	-0.0773454	0.0209111	-0.0346479	-0.0303608	0.020133
Tonsl	0.88039	0.87408	1.1837	0.97939	-0.183785	-0.194163	0.243303	-0.0448815	0.00999422
Nop14	0.98031	1.0612	0.89609	0.9792	-0.0286901	0.0856966	-0.158284	-0.0337593	0.0170971
Ssrp1	0.98131	0.95398	0.99971	0.978333	-0.0272191	-0.0679691	-0.000418442	-0.0318689	0.0164815
Mcm4	0.93399	1.0005	0.99906	0.97785	-0.098521	0.000721167	-0.00135677	-0.0330522	0.0130393
Msh2	1.0172	0.96523	0.94977	0.9774	0.0246034	-0.0510553	-0.0743499	-0.0336006	0.0191421
Wrnip1	0.88426	0.91571	1.1297	0.976557	-0.177457	-0.127037	0.17594	-0.0428517	0.00964806
Bub3	0.99935	0.99599	0.93384	0.976393	-0.000938057	-0.00579684	-0.0987527	-0.0351625	0.0214253
Cbx3	1.0032	1.0135	0.90978	0.975493	0.00460925	0.0193461	-0.13641	-0.037485	0.023039
Ddx39	0.89802	0.96937	1.0573	0.974897	-0.155181	-0.0448807	0.0803848	-0.0398921	0.0154074
Adk	0.94019	1.0591	0.92425	0.974513	-0.0889758	0.0828388	-0.113645	-0.0399273	0.0120571
Kifc1	0.95715	0.96663	0.99798	0.97392	-0.0631831	-0.0489643	-0.00291719	-0.0383549	0.0164634
Srrm1	0.96089	0.99451	0.96574	0.973713	-0.0575568	-0.00794222	-0.0502933	-0.0385974	0.0314728
Tlk2	1.0737	0.98328	0.85877	0.971917	0.102591	-0.0243258	-0.219656	-0.0471304	0.0194301
Cand1	0.95225	1.0323	0.92609	0.970213	-0.0705877	0.0458623	-0.110776	-0.045167	0.0244349
Puf60	0.88719	1.0065	1.0157	0.969797	-0.172685	0.00934717	0.0224743	-0.0469545	0.0231722
Anp32b	0.86734	1.0314	1.0085	0.96908	-0.20533	0.044604	0.0122111	-0.0495051	0.0201265
Morf4l1	1.1384	1.0884	0.67915	0.96865	0.187008	0.122209	-0.558198	-0.0829938	0.0236867
Tcea1	0.94962	0.96318	0.99296	0.968587	-0.0745778	-0.0541227	-0.0101925	-0.0462976	0.025619
Gdi2	0.01	1.5295	1.363	0.9675	-6.64386	0.61306	0.446786	-1.86134	0.287425
Tmpo	0.94938	0.92539	1.027	0.967257	-0.0749424	-0.111867	0.0384362	-0.0494576	0.021663
Uba52	1.0002	1.0276	0.87044	0.96608	0.00028851	0.0392788	-0.200183	-0.0535386	0.0280478
Supt16	0.96177	0.93187	1.0037	0.96578	-0.0562362	-0.101799	0.00532812	-0.0509025	0.0320871
Msh6	1.0099	0.96494	0.91973	0.964857	0.0142124	-0.0514889	-0.120718	-0.0526647	0.0278269
Rbm15	NaN	0.98973	0.93944	0.964585		-0.0148931	-0.0901271	-0.0525101	0.0192904
Parp1	0.98936	0.96881	0.93066	0.962943	-0.0154325	-0.0457143	-0.103674	-0.0549403	0.0419419
Cpsf3	NaN	1.0756	0.84931	0.962455		0.105142	-0.235637	-0.0652476	0.0363035
Snrpd1	1.0233	0.98594	0.87609	0.961777	0.0332292	-0.0204282	-0.190849	-0.0593494	0.0387716
Baz1b	0.98659	1.0325	0.86592	0.96167	-0.0194774	0.0461418	-0.207694	-0.0603433	0.0351687
Pola2	0.92927	0.92378	1.0309	0.961317	-0.10583	-0.114379	0.0439044	-0.0587682	0.0258218
Pole	0.97721	0.94852	0.9577	0.961143	-0.0332595	-0.0762499	-0.0623543	-0.0572879	0.0198956
Sub1	0.93292	1.0038	0.94574	0.96082	-0.100175	0.00547185	-0.0804845	-0.0583958	0.021286
Ncl	0.98075	0.98297	0.91859	0.96077	-0.0280427	-0.0247807	-0.122507	-0.0584435	0.046745
Ddx18	0.9079	0.98878	0.98432	0.960333	-0.139395	-0.0162785	-0.0228007	-0.0594913	0.0409359
Timeless	0.9957	0.95095	0.93354	0.960063	-0.00621696	-0.0725586	-0.0992163	-0.0593306	0.0330604
Hcfc1	0.94686	0.95824	0.97505	0.96005	-0.078777	-0.0615411	-0.0364519	-0.0589233	0.0204503
Zfr	NaN	1.2028	0.71723	0.960015		0.266397	-0.479492	-0.106548	0.0316427
Nans	0.85603	1.1499	0.87343	0.959787	-0.224267	0.201508	-0.195236	-0.0726648	0.0297973
Gtf3c4	NaN	1.0235	0.89496	0.95923		0.0335111	-0.160105	-0.0632969	0.023355
Pds5a	0.98527	0.99557	0.89437	0.958403	-0.021409	-0.00640534	-0.161056	-0.0629569	0.0273599
Prim1	0.92745	0.94609	1.0007	0.95808	-0.108659	-0.0799507	0.00100953	-0.0625332	0.0232465
Thumpd1	0.91759	0.99773	NaN	0.95766	-0.124078	-0.00327864		-0.0636785	0.0141107
Supt6h	1.1346	0.98224	0.7554	0.957413	0.182184	-0.0258525	-0.404687	-0.0827854	0.0343747
Bag6	1.4817	1.3804	0.01	0.957367	0.567253	0.465086	-6.64386	-1.87051	0.327162
Rpl12	1.3324	1.5273	0.01	0.956567	0.414027	0.610983	-6.64386	-1.87295	0.293642
Kpna2	1.3085	1.5453	0.01	0.9546	0.387914	0.627887	-6.64386	-1.87602	0.335647
Tkt	0.9531	1.0172	0.89335	0.95455	-0.0693005	0.0246034	-0.162703	-0.0691332	0.0376782
Prim2	0.93211	0.93927	0.99028	0.953887	-0.101428	-0.0903882	-0.0140916	-0.0686359	0.0363357
Ruvbl2	0.95614	0.94261	0.9597	0.952817	-0.0647062	-0.0852671	-0.0593446	-0.0697726	0.0536973
Sumo2	0.92828	1.1281	0.80164	0.952673	-0.107368	0.173895	-0.318974	-0.0841489	0.0781686
Eif4a3	0.99889	0.96287	0.8957	0.952487	-0.00160228	-0.0545871	-0.158912	-0.0717006	0.0434586
Alyref	1.0546	1.0191	0.78372	0.952473	0.0766959	0.0272956	-0.35159	-0.0825328	0.037771
Txnl1	1.0144	1.12	0.71556	0.949987	0.0206267	0.163499	-0.482855	-0.0995767	0.0810781
Vezf1	0.86461	0.91549	1.0664	0.948833	-0.209879	-0.127384	0.0927487	-0.0815046	0.0730046
Rsl1d1	0.99947	1.0388	0.80781	0.948693	-0.000764831	0.0549179	-0.307912	-0.0845863	0.0969798
Sf1	0.94448	1.0168	0.8847	0.94866	-0.0824078	0.0240359	-0.17674	-0.0783706	0.0278139
Ctc1	NaN	0.98686	0.91044	0.94865		-0.0190827	-0.135364	-0.0772234	0.0503909
Dnajc9	1.0444	0.95037	0.85024	0.948337	0.0626744	-0.0734388	-0.234058	-0.0816075	0.0383981
Nxf1	1.1414	1.0283	0.67486	0.948187	0.190804	0.0402612	-0.56734	-0.112091	0.0624504
Memo1	0.79403	1.102	NaN	0.948015	-0.332735	0.140124		-0.0963052	0.0135316
Atrx	1.0122	1.0186	0.81103	0.947277	0.0174944	0.0265876	-0.302173	-0.0860303	0.0551184
Ube2l3	0.81949	1.105	0.91689	0.947127	-0.287202	0.144046	-0.125179	-0.0894449	0.0567084
Uba2	1.0402	0.96692	0.83326	0.946793	0.0568609	-0.0485316	-0.263161	-0.084944	0.0315519
Ddx23	0.8789	1.082	0.87789	0.946263	-0.186229	0.1137	-0.187888	-0.0868055	0.0293394
Mms22l	1.0598	0.88538	0.89304	0.946073	0.083792	-0.175631	-0.163203	-0.0850142	0.0159019
Luc7l3	0.92786	1.0244	0.8848	0.945687	-0.108021	0.0347792	-0.176577	-0.0832728	0.040279
Trip12	0.99772	1.0134	0.82536	0.945493	-0.0032931	0.0192037	-0.276905	-0.086998	0.0273857
Gpkow	0.9339	1.0746	0.82472	0.944407	-0.09866	0.1038	-0.278024	-0.0909613	0.0407422
Ube2i	0.99044	1.0553	0.78695	0.94423	-0.0138585	0.0776532	-0.345656	-0.0939538	0.0588628
Nop2	0.97458	1.002	0.85561	0.944063	-0.0371475	0.00288251	-0.224975	-0.0864132	0.0507039
Grwd1	0.94113	1.1186	0.77074	0.94349	-0.0875341	0.161694	-0.375684	-0.100508	0.0232628
Fkbp5	1.0017	0.91047	0.91216	0.941443	0.0024505	-0.135317	-0.132641	-0.0885024	0.0443903
Ruvbl1	0.94577	0.9023	0.97549	0.941187	-0.0804387	-0.148321	-0.035801	-0.0881869	0.033408
Rpa2	0.90402	0.93516	0.98312	0.940767	-0.145573	-0.0967149	-0.0245606	-0.0889496	0.0435283
Sugt1	0.92121	0.98313	0.91698	0.94044	-0.118398	-0.0245459	-0.125038	-0.0893272	0.0296391
Dhx38	0.97719	1.0578	0.7857	0.94023	-0.033289	0.0810669	-0.34795	-0.100057	0.0219801
H2afv	1.0259	1.034	0.76059	0.940163	0.0368901	0.0482362	-0.394809	-0.103228	0.0918002
Prmt1	0.9219	0.96735	0.9302	0.939817	-0.117318	-0.0478901	-0.104387	-0.089865	0.0351127
Incenp	1.0764	1.0063	0.73613	0.93961	0.106214	0.00906047	-0.441968	-0.108898	0.0456407
Brd4	1.0276	0.95973	0.83149	0.939607	0.0392788	-0.0592995	-0.266229	-0.0954166	0.0320155
Ran	0.97876	0.93634	0.90174	0.938947	-0.030973	-0.0948956	-0.149217	-0.091695	0.0578916
Rbpj	0.98952	0.99554	0.83115	0.938737	-0.0151992	-0.00644881	-0.266819	-0.0961558	0.020741
Chd8	0.99131	1.0053	0.81837	0.938327	-0.0125918	0.00762609	-0.289175	-0.0980469	0.0616887
Actl6a	1.0265	0.99845	0.78963	0.938193	0.0377336	-0.00223791	-0.340751	-0.101752	0.0310467
Stag2	0.95606	0.97902	0.87858	0.937887	-0.0648269	-0.0305898	-0.186754	-0.094057	0.0450289
Smarca5	0.948	1.0002	0.862	0.936733	-0.077041	0.00028851	-0.21424	-0.0969976	0.0722097
Cbx1	1.0531	1.0015	0.75492	0.936507	0.0746424	0.00216242	-0.405604	-0.1096	0.0434643
Ubtf	0.87234	0.96949	0.96607	0.935967	-0.197038	-0.0447021	-0.0498004	-0.09718	0.0650612
Cbx5	1.0098	0.93385	0.86275	0.935467	0.0140696	-0.0987373	-0.212986	-0.0992177	0.0587196
Ipo4	0.9449	1.1021	0.75695	0.93465	-0.0817664	0.140255	-0.40173	-0.114414	0.0350454
Snrpa	0.97936	0.91788	0.90624	0.934493	-0.0300888	-0.123623	-0.142035	-0.0985821	0.0373588
Xpo5	0.94734	1.0161	0.83626	0.933233	-0.0780458	0.0230424	-0.257977	-0.104327	0.0427563
Chtf18	0.8718	0.92961	0.9956	0.932337	-0.197931	-0.105303	-0.00636186	-0.103198	0.0258258
Kif4	1.0002	1.0266	0.76646	0.931087	0.00028851	0.0378742	-0.383718	-0.115185	0.0443169
Numa1	0.96487	0.94392	0.88269	0.930493	-0.0515935	-0.0832635	-0.180021	-0.104959	0.0396927
Uimc1	0.01	1.9568	0.82422	0.93034	-6.64386	0.968496	-0.278899	-1.98475	0.516583
Ppp1cb	0.79156	1.0507	0.94785	0.930037	-0.337229	0.0713508	-0.0772693	-0.114383	0.115387
Smarce1	0.93816	0.98601	0.86039	0.928187	-0.0920941	-0.0203258	-0.216937	-0.109786	0.067589
Sart3	0.98328	0.91593	0.88498	0.928063	-0.0243258	-0.126691	-0.176283	-0.1091	0.0409995
Dek	1.0236	0.9961	0.7644	0.928033	0.0336521	-0.00563751	-0.3876	-0.119862	0.0613093
Cul4b	0.93038	0.93148	0.92212	0.927993	-0.104108	-0.102403	-0.116974	-0.107828	0.0645293
Ddx42	0.98209	0.99388	0.80589	0.927287	-0.0260729	-0.00885642	-0.311345	-0.115425	0.105787
Scaf11	0.96896	0.96519	0.84651	0.926887	-0.045491	-0.0511151	-0.240401	-0.112336	0.0359756
Rtf1	1.0545	0.99972	0.72515	0.926457	0.0765591	-0.000404011	-0.463649	-0.129165	0.0440181
Bod1l	1.0544	0.97097	0.75394	0.926437	0.0764223	-0.0425014	-0.407478	-0.124519	0.129353
Exosc9	1.1284	0.89576	0.74985	0.92467	0.174279	-0.158816	-0.415326	-0.133288	0.0646508
Ahcy	0.87362	0.99086	0.90876	0.924413	-0.194922	-0.0132469	-0.138029	-0.115399	0.0492154
Safb	1.0609	1.0725	0.63721	0.923537	0.0852887	0.100978	-0.650159	-0.154631	0.0519474
Cherp	1.0527	0.82891	0.88294	0.921517	0.0740944	-0.270713	-0.179613	-0.12541	0.122652
Smc3	0.91857	0.90225	0.9417	0.92084	-0.122538	-0.148401	-0.0866606	-0.1192	0.0630284
Cfdp1	0.99147	0.96875	0.8003	0.920173	-0.012359	-0.0458037	-0.321387	-0.126517	0.0719539
Ssb	0.91484	0.99107	0.85416	0.920023	-0.128409	-0.0129411	-0.227422	-0.122924	0.0499192
Vrk1	1.0607	1.0307	0.66487	0.918757	0.0850167	0.0436245	-0.588856	-0.153405	0.063131
Smc6	0.87199	0.89387	0.99007	0.918643	-0.197617	-0.161863	-0.0143976	-0.124626	0.0349378
Phf2	1.0201	1.0225	0.70975	0.91745	0.0287106	0.0321008	-0.494617	-0.144602	0.0664515
Srbd1	1.0012	1.0571	0.694	0.917433	0.0017302	0.0801119	-0.526992	-0.148383	0.0573356
Skiv2l2	0.9126	0.97565	0.86259	0.916947	-0.131945	-0.0355644	-0.213253	-0.126921	0.0811453
Usp5	0.83732	0.98447	0.92828	0.91669	-0.256149	-0.0225809	-0.107368	-0.128699	0.0608123
Nedd8	0.95696	1.0017	0.78801	0.915557	-0.0634695	0.0024505	-0.343714	-0.134911	0.0958203
Cul3	0.83442	1.2403	0.67151	0.91541	-0.261154	0.310689	-0.574519	-0.174995	0.0348466
Cpne3	0.82271	0.9432	0.97977	0.915227	-0.281544	-0.0843644	-0.029485	-0.131798	0.037061
Top1	0.97425	0.98508	0.78633	0.91522	-0.0376361	-0.0216872	-0.346793	-0.135372	0.115483
Blm	0.99423	0.91175	0.83838	0.914787	-0.00834846	-0.13329	-0.254324	-0.131987	0.0560385
Bms1	0.88533	0.94416	NaN	0.914745	-0.175713	-0.0828967		-0.129305	0.0535917
Rnf2	0.92218	0.90439	NaN	0.913285	-0.11688	-0.144983		-0.130931	0.0683725
Zranb3	1.0213	0.8052	NaN	0.91325	0.0304067	-0.312581		-0.141087	0.421378
Usp19	0.97182	0.85389	NaN	0.912855	-0.041239	-0.227878		-0.134558	0.0815837
Smc1a	0.91341	0.88925	0.93576	0.912807	-0.130666	-0.169339	-0.0957895	-0.131931	0.0772375
Scaf8	NaN	0.97968	0.84578	0.91273		-0.0296175	-0.241646	-0.135632	0.0321195
Pnkp	0.92346	0.91679	0.89675	0.912333	-0.114879	-0.125337	-0.157222	-0.132479	0.0571395
Dis3	0.88687	0.96764	0.88189	0.912133	-0.173205	-0.0474577	-0.181329	-0.133998	0.055148
Otub1	0.87372	1.0643	0.79517	0.911063	-0.194757	0.0899049	-0.330665	-0.145172	0.0887871
Cul1	1.0215	0.95228	0.75822	0.910667	0.0306892	-0.0705423	-0.399312	-0.146388	0.0350589
Cdca5	0.91403	0.85566	0.9602	0.909963	-0.129687	-0.22489	-0.0585932	-0.137723	0.0563951
Nfic	0.97943	0.90564	0.84358	0.90955	-0.0299857	-0.14299	-0.245403	-0.13946	0.0819456
Nipbl	0.99056	0.93844	0.79564	0.908213	-0.0136837	-0.0916636	-0.329812	-0.145053	0.0947718
Atad5	0.94723	0.97263	0.80466	0.908173	-0.0782133	-0.040037	-0.313549	-0.143933	0.0610279
Xrcc1	0.98454	0.90123	0.83731	0.907693	-0.0224783	-0.150033	-0.256166	-0.142892	0.0604281
Uhrf1	0.98367	1.0351	0.69612	0.904963	-0.0237537	0.0497702	-0.522592	-0.165525	0.092704
Psip1	0.99988	0.92059	0.7943	0.904923	-0.000173134	-0.119369	-0.332244	-0.150596	0.118062
Rbmxl1	0.95454	0.84902	0.91031	0.904623	-0.0671224	-0.23613	-0.13557	-0.146274	0.113319
Smarcc2	1.0755	0.76733	0.87073	0.90452	0.105008	-0.382081	-0.199703	-0.158925	0.0783212
Gtf3c3	0.9852	1.0023	0.72304	0.903513	-0.0215115	0.00331439	-0.467853	-0.162017	0.12594
Hist1h3e	1.0103	0.98435	0.7139	0.90285	0.0147838	-0.0227567	-0.486206	-0.164726	0.160908
Ccdc27	0.89145	0.91236	NaN	0.901905	-0.165774	-0.132325		-0.14905	0.258607
Lig3	0.93287	0.91283	0.8599	0.901867	-0.100252	-0.131582	-0.217759	-0.149864	0.0880827
Brd2	1.0289	1.0102	0.66547	0.901523	0.0411028	0.0146409	-0.587554	-0.17727	0.0491159
Pclaf	1.0284	1.0056	0.66942	0.90114	0.0404015	0.00805655	-0.579016	-0.176853	0.0817602
Anp32e	0.904	1.0373	0.7608	0.9007	-0.145605	0.0528332	-0.394411	-0.162394	0.0685117
Tsr1	0.95403	1.1712	0.57516	0.90013	-0.0678935	0.227987	-0.797965	-0.212624	0.0783229
Zfp462	1.04	1.6432	0.01	0.897733	0.0565835	0.716508	-6.64386	-1.95692	0.379107
Dnmt1	0.93941	1.0153	0.73716	0.89729	-0.0901731	0.0219061	-0.43995	-0.169406	0.0965151
H1fx	1.0749	0.9647	0.64734	0.895647	0.104202	-0.0518477	-0.627404	-0.191683	0.198286
Ncbp1	0.93678	0.96286	0.78657	0.895403	-0.0942178	-0.054602	-0.346353	-0.165058	0.0612329
H1f0	1.0319	0.86597	0.78694	0.894937	0.0453032	-0.207611	-0.345674	-0.169327	0.143694
Brca1	0.78434	0.73988	1.16	0.89474	-0.350449	-0.434637	0.214125	-0.19032	0.0682292
Dnajc8	0.92975	0.86003	0.89201	0.89393	-0.105085	-0.217541	-0.164868	-0.162498	0.0688459
Trmt2a	0.90753	0.93308	0.84102	0.893877	-0.139983	-0.0999273	-0.249788	-0.163233	0.0431714
Hdgf	0.93969	1.0145	0.72623	0.893473	-0.0897432	0.0207689	-0.461502	-0.176825	0.262939
Ctcf	0.9789	0.85958	0.83958	0.892687	-0.0307666	-0.218296	-0.25226	-0.167108	0.128459
Rbm19	1.2382	1.4272	0.01	0.8918	0.308244	0.513188	-6.64386	-1.94081	0.424686
Set	0.88899	0.97606	0.80648	0.89051	-0.169761	-0.0349583	-0.310289	-0.17167	0.125959
Rnf168	1.2024	0.84286	0.62551	0.890257	0.265917	-0.246635	-0.676895	-0.219204	0.102403
Trmt1	1.0227	0.75707	NaN	0.889885	0.032383	-0.401501		-0.184559	0.107915
Kif22	0.95514	1.0623	0.64868	0.888707	-0.0662159	0.0871912	-0.624421	-0.201149	0.039722
Hmces	0.9514	0.9992	0.71549	0.888697	-0.0718761	-0.00115462	-0.482996	-0.185342	0.0984329
Ddx21	0.93038	0.97473	0.7565	0.887203	-0.104108	-0.0369254	-0.402588	-0.181207	0.108876
Ppp2r2a	0.97393	NaN	0.79921	0.88657	-0.03811		-0.323353	-0.180732	0.106995
Hmga1	0.91167	1.0448	0.6965	0.884323	-0.133416	0.0632268	-0.521805	-0.197331	0.163376
Smarca4	0.97792	1.0042	0.66973	0.88395	-0.0322116	0.00604663	-0.578349	-0.201505	0.0607827
Hmgb1	0.90145	0.94245	0.80575	0.883217	-0.149681	-0.085512	-0.311596	-0.182263	0.139918
Apex1	0.93729	0.94899	0.75952	0.881933	-0.0934326	-0.0755352	-0.39684	-0.188603	0.125108
Tmpo	0.91733	0.87998	0.8439	0.880403	-0.124487	-0.184457	-0.244856	-0.1846	0.1089
Suz12	0.90499	1.0726	0.66018	0.879257	-0.144026	0.101112	-0.599069	-0.213994	0.133696
Znf207	0.92892	0.96093	0.7473	0.87905	-0.106374	-0.0574968	-0.420241	-0.194704	0.107016
Nop9	0.98354	0.86556	0.7836	0.877567	-0.0239444	-0.208294	-0.351811	-0.194683	0.0864238
Hist1h2al	0.9807	0.94938	0.70116	0.87708	-0.0281162	-0.0749424	-0.512184	-0.205081	0.252759
Hat1	0.96394	0.92206	0.7423	0.8761	-0.0529847	-0.117067	-0.429926	-0.199993	0.0390497
Chd1	0.89682	0.97906	0.75206	0.87598	-0.15711	-0.0305308	-0.41108	-0.199574	0.0774943
Hp1bp3	0.98741	0.92113	0.71913	0.87589	-0.0182788	-0.118523	-0.475675	-0.204159	0.27367
Gmps	0.84615	0.93238	0.84853	0.875687	-0.241015	-0.10101	-0.236962	-0.192996	0.0970416
Dclre1a	0.76714	0.98164	NaN	0.87439	-0.382438	-0.0267341		-0.204586	0.0874817
Psma6	0.73731	1.0114	NaN	0.874355	-0.439657	0.0163537		-0.211652	0.111632
Mtap	0.75495	0.95754	0.90989	0.874127	-0.405547	-0.0625953	-0.136236	-0.201459	0.0965508
Pds5b	0.88538	0.8611	0.86883	0.87177	-0.175631	-0.215747	-0.202854	-0.198078	0.106731
Foxk2	0.80841	0.93385	NaN	0.87113	-0.306841	-0.0987373		-0.202789	0.0391853
Ranbp3	0.86701	1.0326	0.71119	0.870267	-0.205879	0.0462815	-0.491693	-0.217097	0.109965
Kdm2a	0.94463	1.0654	0.60018	0.87007	-0.0821787	0.0913952	-0.736533	-0.242439	0.101227
Mcm10	0.96318	0.93819	0.70805	0.869807	-0.0541227	-0.092048	-0.498077	-0.214749	0.0582084
Cul4a	NaN	0.99434	0.7448	0.86957		-0.00818885	-0.425075	-0.216632	0.100744
Rnf20	0.87784	0.98594	0.73482	0.8662	-0.18797	-0.0204282	-0.444537	-0.217645	0.202186
Zfp512	0.92025	0.91998	0.75637	0.865533	-0.119902	-0.120326	-0.402836	-0.214355	0.166759
Nvl	0.94807	0.90935	0.73858	0.865333	-0.0769345	-0.137092	-0.437174	-0.217067	0.0898508
Hist1h1a	1.0347	0.9456	0.61358	0.864627	0.0492125	-0.0806981	-0.704677	-0.245387	0.242315
Cul5	0.92461	1.0164	0.65011	0.863707	-0.113083	0.0234683	-0.621244	-0.236953	0.121377
Dnmt1	0.89279	0.97998	0.71696	0.863243	-0.163607	-0.0291758	-0.480035	-0.224273	0.11667
Ddb1	0.87842	0.90862	0.79491	0.86065	-0.187017	-0.138251	-0.331137	-0.218802	0.123935
Xrcc5	0.82523	0.98451	0.77076	0.860167	-0.277132	-0.0225222	-0.375646	-0.2251	0.0742
Hist2h4	0.94371	0.93736	0.6989	0.85999	-0.0835845	-0.0933249	-0.516842	-0.23125	0.175379
Hist1h1e	0.95367	0.9202	0.69755	0.85714	-0.068438	-0.119981	-0.519631	-0.236017	0.208396
Nsun2	0.88651	0.92231	0.76124	0.856687	-0.173791	-0.116676	-0.393577	-0.228015	0.116943
Rsf1	0.92938	0.89863	0.74126	0.856423	-0.105659	-0.154201	-0.431948	-0.230603	0.167887
Rcc1	0.90271	0.97464	0.6916	0.856317	-0.147666	-0.0370587	-0.53199	-0.238905	0.126809
Snrpa1	0.94977	0.94844	0.67037	0.856193	-0.0743499	-0.0763716	-0.576971	-0.242564	0.176301
Pogz	0.97941	0.9548	0.63426	0.856157	-0.0300152	-0.0667295	-0.656854	-0.251199	0.0700929
Foxk1	0.95064	0.8206	0.79484	0.85536	-0.073029	-0.285249	-0.331264	-0.229847	0.117893
Ppp4r3b	0.77898	0.93059	NaN	0.854785	-0.360342	-0.103782		-0.232062	0.198152
Rad21	0.93518	0.8723	0.75576	0.854413	-0.096684	-0.197104	-0.404	-0.232596	0.0900064
Tssk3	0.93356	0.95204	0.67505	0.85355	-0.0991853	-0.0709059	-0.566934	-0.245675	0.170692
Ftsj3	0.86346	0.84122	NaN	0.85234	-0.211799	-0.249445		-0.230622	0.174433
Smc1b	0.80902	0.89422	NaN	0.85162	-0.305753	-0.161298		-0.233526	0.180837
Zmym4	0.93318	1.0166	0.6009	0.850227	-0.0997727	0.0237521	-0.734803	-0.270275	0.0869559
Smarcc1	0.8634	0.96075	0.72054	0.84823	-0.211899	-0.057767	-0.47285	-0.247505	0.111996
Suv39h1	0.82135	0.87457	NaN	0.84796	-0.283931	-0.193354		-0.238643	0.165735
NSD3	0.93553	0.86433	0.73907	0.84631	-0.0961442	-0.210346	-0.436217	-0.247569	0.08263
Cdc73	0.88369	0.92507	0.72552	0.84476	-0.178388	-0.112366	-0.462913	-0.251222	0.207112
Rnf40	NaN	1.0291	0.65078	0.83994		0.0413832	-0.619758	-0.289188	0.257929
Exosc10	0.80074	0.94529	0.76505	0.837027	-0.320594	-0.0811711	-0.386374	-0.262713	0.0637709
Chd2	0.01	1.0153	1.4836	0.8363	-6.64386	0.0219061	0.569102	-2.01762	0.323097
Usp7	0.87343	0.94557	0.68792	0.83564	-0.195236	-0.0807438	-0.539687	-0.271889	0.0855467
Xrcc6	0.83897	0.90952	0.75818	0.835557	-0.253309	-0.136823	-0.399388	-0.263173	0.366695
Adnp	0.88781	0.89335	0.72511	0.835423	-0.171677	-0.162703	-0.463728	-0.266036	0.211065
Larp7	0.86133	0.93995	0.70393	0.83507	-0.215362	-0.0893441	-0.506496	-0.270401	0.0824556
Rcc2	0.86568	0.86777	0.77086	0.83477	-0.208094	-0.204615	-0.375459	-0.262723	0.318025
Mdc1	0.90897	0.8256	0.76973	0.834767	-0.137695	-0.276485	-0.377576	-0.263919	0.196602
Rbm28	0.66857	1.0006	NaN	0.834585	-0.580849	0.000865357		-0.289992	0.0523449
Mat2a	0.87588	0.8922	0.73504	0.834373	-0.191195	-0.164561	-0.444105	-0.26662	0.132287
Gtpbp4	0.80029	1.0358	0.66639	0.83416	-0.321405	0.0507455	-0.585561	-0.285407	0.0867438
Nelfb	0.89032	0.87246	0.73795	0.833577	-0.167604	-0.196839	-0.438405	-0.267616	0.205025
Hist1h2bk	0.91779	0.92626	0.65037	0.831473	-0.123764	-0.110511	-0.620667	-0.284981	0.164847
Thrap3	0.73238	0.75452	1.007	0.8313	-0.449336	-0.406369	0.0100637	-0.28188	0.101392
Polr2b	0.88266	0.89102	0.71916	0.830947	-0.18007	-0.16647	-0.475615	-0.274052	0.113452
Hmgn5	0.89843	0.91253	0.6767	0.82922	-0.154522	-0.132056	-0.563412	-0.28333	0.105769
Wdr12	0.74935	0.91431	0.8221	0.828587	-0.416288	-0.129245	-0.282614	-0.276049	0.122927
Usp1	0.89964	0.91783	0.66746	0.82831	-0.15258	-0.123701	-0.583247	-0.286509	0.161838
Kif2a	0.80413	0.95791	0.72244	0.82816	-0.314499	-0.062038	-0.46905	-0.281863	0.128903
Rps27	0.01	1.1995	1.2746	0.828033	-6.64386	0.262433	0.350045	-2.01046	0.303724
Heatr3	0.78853	0.95538	0.72351	0.822473	-0.342762	-0.0658534	-0.466915	-0.291844	0.0809304
Rps28	NaN	0.81893	NaN	0.81893		-0.288188		-0.288188	0
Hist1h1b	0.91382	0.89998	0.64127	0.818357	-0.130018	-0.152035	-0.640996	-0.307683	0.233812
Nasp	0.84715	0.9178	0.686	0.816983	-0.239311	-0.123748	-0.54372	-0.302259	0.0605751
NSD2	0.86658	0.86948	0.71303	0.816363	-0.206595	-0.201775	-0.487965	-0.298779	0.102027
Rpl32	NaN	1.6195	0.01	0.81475		0.695548	-6.64386	-2.97415	0.326528
Ints3	0.86215	1.0035	0.57506	0.81357	-0.213989	0.00504062	-0.798216	-0.335721	0.165741
Anp32a	0.80583	0.85007	0.78425	0.813383	-0.311453	-0.234346	-0.350614	-0.298804	0.134075
Pbrm1	0.7933	0.88989	0.75496	0.812717	-0.334062	-0.168301	-0.405528	-0.30263	0.383503
Hdgfl2	0.85649	0.8562	0.72484	0.81251	-0.223492	-0.22398	-0.464266	-0.303912	0.162414
Trim24	0.84778	0.77685	NaN	0.812315	-0.238238	-0.364292		-0.301265	0.0706478
Mki67	0.94396	0.93038	0.56107	0.811803	-0.0832024	-0.104108	-0.833747	-0.340353	0.192169
Ncapg	0.88646	0.85765	0.68861	0.810907	-0.173873	-0.221539	-0.538241	-0.311218	0.126229
Dhx16	1.339	1.0832	0.01	0.810733	0.421156	0.1153	-6.64386	-2.0358	0.341697
Zbtb7a	0.90091	0.90224	0.62658	0.80991	-0.150545	-0.148417	-0.674429	-0.324464	0.117091
Pes1	0.7917	0.98929	0.64746	0.809483	-0.336974	-0.0155346	-0.627137	-0.326549	0.084657
Brd1	0.87738	0.95352	0.59135	0.807417	-0.188726	-0.0686649	-0.757916	-0.338436	0.132523
Rbm8a	0.95545	0.83573	0.62765	0.806277	-0.0657477	-0.258891	-0.671968	-0.332202	0.800407
Top2b	0.83939	0.86328	0.71218	0.80495	-0.252587	-0.2121	-0.489686	-0.318124	0.188339
Fancd2	0.77409	0.67543	0.96475	0.804757	-0.369427	-0.566122	-0.051773	-0.329107	0.415158
Fanci	0.78479	0.70242	0.92332	0.80351	-0.349621	-0.509594	-0.115097	-0.324771	0.32464
Nup50	0.83517	NaN	0.76214	0.798655	-0.259858		-0.391872	-0.325865	0.222449
Kdm1a	0.80056	0.79305	0.79639	0.796667	-0.320919	-0.334516	-0.328453	-0.327963	0.251858
Rai1	1.1573	1.221	0.01	0.7961	0.210763	0.288063	-6.64386	-2.04834	0.403942
Stag1	0.86152	0.85732	0.66825	0.795697	-0.215044	-0.222094	-0.58154	-0.339559	0.190767
Baz2a	0.77377	0.81667	NaN	0.79522	-0.370023	-0.292175		-0.331099	0.251198
Pus7	0.72905	0.88506	0.77107	0.79506	-0.45591	-0.176153	-0.375066	-0.33571	0.301445
Rpl21	0.97753	1.3951	0.01	0.79421	-0.0327871	0.480369	-6.64386	-2.06542	0.449858
Slx4	1.0669	1.2987	0.01	0.791867	0.093425	0.377068	-6.64386	-2.05779	0.482477
Hist1h1d	0.88362	0.86717	0.62299	0.79126	-0.178502	-0.205613	-0.682719	-0.355611	0.436028
Daxx	0.67991	1.0564	0.63629	0.790867	-0.556584	0.0791562	-0.652244	-0.376557	0.168409
Pak1ip1	0.86601	0.86815	0.63709	0.790417	-0.207544	-0.203984	-0.650431	-0.353986	0.145881
Brip1	0.77099	0.80059	NaN	0.78579	-0.375216	-0.320864		-0.34804	0.266194
Kat7	0.86209	0.87774	0.61346	0.78443	-0.21409	-0.188134	-0.704959	-0.369061	0.246511
Glyr1	0.77505	0.86236	0.71442	0.783943	-0.367639	-0.213638	-0.485156	-0.355477	0.210664
Hells	0.86138	0.89328	0.59486	0.783173	-0.215278	-0.162816	-0.749378	-0.375824	0.176063
Dynll2	0.82203	0.72991	0.78955	0.780497	-0.282737	-0.45421	-0.340897	-0.359281	0.279406
Mdn1	0.85074	0.93269	0.55805	0.780493	-0.23321	-0.10053	-0.841534	-0.391758	0.0983525
Kpna3	NaN	1.5487	0.01	0.77935		0.631058	-6.64386	-3.0064	0.234544
Bud31	0.92175	0.82459	0.59087	0.77907	-0.117553	-0.278251	-0.759087	-0.384964	0.233057
Orc3	0.87037	0.94159	0.5203	0.77742	-0.200299	-0.0868291	-0.942584	-0.409904	0.126293
Esd	0.01	1.2276	1.0935	0.777033	-6.64386	0.295841	0.128953	-2.07302	0.400026
Ilkap	1.0183	0.62445	0.68228	0.77501	0.0261627	-0.679342	-0.551564	-0.401581	0.12454
Ahctf1	0.75117	0.99929	0.57432	0.774927	-0.412789	-0.00102468	-0.800073	-0.404629	0.524707
Dnttip2	1.5364	0.01	NaN	0.7732	0.619554	-6.64386		-3.01215	0.410355
Rtcb	1.1155	1.192	0.01	0.7725	0.157691	0.253384	-6.64386	-2.07759	0.321387
Sbno1	0.86812	0.92891	0.51349	0.770173	-0.204034	-0.106389	-0.961592	-0.424005	0.0744573
Rps6ka4	0.81906	0.8115	0.67322	0.767927	-0.287959	-0.301337	-0.57085	-0.386715	0.298558
Tpi1	0.61475	1.0013	0.68692	0.767657	-0.701928	0.00187429	-0.541786	-0.413947	0.623325
Egr1	0.7616	0.76917	NaN	0.765385	-0.392895	-0.378626		-0.38576	0.524118
Exo1	0.85334	0.77438	0.66398	0.7639	-0.228807	-0.368886	-0.590788	-0.396161	0.262722
Snrnp70	0.71588	0.80798	NaN	0.76193	-0.48221	-0.307609		-0.394909	0.174435
Gtf2i	0.7317	0.74649	0.80699	0.761727	-0.450676	-0.421805	-0.309377	-0.393953	0.398643
Luc7l2	1.2521	1.0215	0.01	0.7612	0.32435	0.0306892	-6.64386	-2.09627	0.369801
Cdca7	0.67017	0.84832	NaN	0.759245	-0.577401	-0.23732		-0.40736	0.0406963
Rpl15	0.01	1.1972	1.0632	0.7568	-6.64386	0.259664	0.088413	-2.09859	0.361008
Rcor1	0.81661	0.78405	0.66944	0.7567	-0.292281	-0.350982	-0.578973	-0.407412	0.187175
Cand2	1.0929	1.1668	0.01	0.756567	0.128161	0.222557	-6.64386	-2.09771	0.436319
Mrto4	0.77208	0.91129	0.57639	0.753253	-0.373178	-0.134018	-0.794883	-0.434026	0.183093
Wapl	0.75342	0.91482	0.5663	0.744847	-0.408474	-0.12844	-0.820362	-0.452425	0.0940144
Smarca1	NaN	0.70666	0.78059	0.743625		-0.500912	-0.357363	-0.429137	0.57446
Pop1	0.75456	0.89661	0.57641	0.742527	-0.406292	-0.157448	-0.794833	-0.452858	0.402645
Fmo6	NaN	0.98476	0.49788	0.74132		-0.0221559	-1.00613	-0.514143	0.297595
Apex2	0.71729	0.96221	0.54097	0.740157	-0.479372	-0.0555763	-0.88638	-0.473776	0.107954
Eif2s1	0.01	1.077	1.1303	0.7391	-6.64386	0.107018	0.176706	-2.12004	0.388078
Ezh2	1.0649	1.1394	0.01	0.7381	0.090718	0.188274	-6.64386	-2.12162	0.481444
Brix1	0.66754	0.83688	0.70979	0.73807	-0.583074	-0.256907	-0.494536	-0.444839	0.233395
Pus1	0.72339	0.92479	0.56596	0.738047	-0.467154	-0.112802	-0.821228	-0.467062	0.384569
Trim28	0.72488	0.7662	0.72289	0.73799	-0.464186	-0.384207	-0.468152	-0.438848	0.593606
Frg1	0.75258	0.83573	0.61932	0.735877	-0.410083	-0.258891	-0.691243	-0.453406	0.179252
Bard1	0.83882	0.68776	0.67734	0.73464	-0.253567	-0.540023	-0.562048	-0.451879	0.435501
Cul2	NaN	0.83512	0.63413	0.734625		-0.259945	-0.657149	-0.458547	0.345363
Fkbp4	0.01	1.1292	1.0608	0.733333	-6.64386	0.175301	0.0851527	-2.1278	0.330606
Fubp1	1.0925	1.0927	0.01	0.731733	0.127633	0.127897	-6.64386	-2.12944	0.447113
Tead1	1.1283	1.0461	0.01	0.728133	0.174151	0.0650208	-6.64386	-2.13489	0.496314
Smarcad1	0.78629	0.76878	0.62669	0.727253	-0.346867	-0.379357	-0.674176	-0.4668	0.168487
Trmt6	2.1429	0.01	0.01	0.720967	1.09956	-6.64386	-6.64386	-4.06272	1.03026
Gart	NaN	1.4312	0.01	0.7206		0.517225	-6.64386	-3.06332	0.285438
Acat2	0.89559	1.2557	0.01	0.72043	-0.15909	0.328492	-6.64386	-2.15815	0.310296
Dazap1	0.01	NaN	1.4117	0.71085	-6.64386		0.497434	-3.07321	0.392642
Parg	1.0632	1.0463	0.01	0.7065	0.088413	0.0652966	-6.64386	-2.16338	0.312549
Cenpc	0.66436	0.81606	0.63807	0.706163	-0.589963	-0.293253	-0.648213	-0.510476	0.166711
Zfp280c	0.71974	0.77842	0.61994	0.706033	-0.474452	-0.361379	-0.6898	-0.508544	0.241045
Rpl13a	NaN	1.4016	0.01	0.7058		0.487075	-6.64386	-3.07839	0.317003
Nfix	1.1203	0.98165	0.01	0.703983	0.163885	-0.0267194	-6.64386	-2.1689	0.50827
Baz1a	0.71233	0.8552	0.53784	0.70179	-0.489382	-0.225666	-0.894751	-0.5366	0.29779
Wdr48	0.86551	0.91091	0.31788	0.6981	-0.208378	-0.13462	-1.65345	-0.665481	0.380477
Pnn	0.67705	0.65351	0.76105	0.697203	-0.562666	-0.613719	-0.393937	-0.52344	0.476903
Paf1	1.4167	0.66485	0.01	0.697183	0.502534	-0.588899	-6.64386	-2.24341	0.367987
Col1a1	NaN	0.8704	0.52338	0.69689		-0.20025	-0.934069	-0.567159	0.267186
Nsmce4a	1.2122	0.01	0.86717	0.696457	0.277628	-6.64386	-0.205613	-2.19061	0.499689
Cggbp1	1.1567	0.92223	0.01	0.69631	0.210015	-0.116801	-6.64386	-2.18355	0.456314
Prpf40a	0.96373	1.1108	0.01	0.694843	-0.0532991	0.151599	-6.64386	-2.18185	0.504814
Gtf3c5	NaN	0.89354	0.48955	0.691545		-0.162396	-1.03047	-0.596434	0.229825
Ywhag	0.01	NaN	1.3693	0.68965	-6.64386		0.453439	-3.09521	0.289312
Snrpd2	0.01	1.0774	0.9756	0.687667	-6.64386	0.107554	-0.0356383	-2.19065	0.455633
Psme1	0.01	NaN	1.3648	0.6874	-6.64386		0.44869	-3.09758	0.314873
Hnrnpdl	0.01	1.0574	0.98504	0.684147	-6.64386	0.0805212	-0.0217458	-2.19503	0.297731
Atad2	0.73791	0.6703	0.63677	0.68166	-0.438483	-0.577121	-0.651156	-0.555587	0.6306
Dus3l	1.0216	1.0064	0.01	0.679333	0.0308304	0.00920383	-6.64386	-2.20127	0.49875
NSRP1	0.92336	NaN	0.43018	0.67677	-0.115035		-1.21699	-0.666011	0.548536
Fignl1	0.59178	0.60553	0.82041	0.672573	-0.756867	-0.72373	-0.285583	-0.588727	0.478004
Rnaseh2c	1.0628	0.9339	0.01	0.6689	0.0878701	-0.09866	-6.64386	-2.21822	0.466113
Rrp12	0.01	1.1234	0.86733	0.66691	-6.64386	0.167872	-0.205347	-2.22711	0.33315
Mcmbp	0.89343	1.094	0.01	0.66581	-0.162573	0.129613	-6.64386	-2.22561	0.458616
Cdc45	0.98445	0.99923	0.01	0.66456	-0.0226102	-0.0011113	-6.64386	-2.22253	0.375349
Atad2b	0.75874	0.74194	0.48923	0.663303	-0.398322	-0.430626	-1.03142	-0.620121	0.232111
Phip	0.74833	0.66692	0.57319	0.662813	-0.418253	-0.584414	-0.802915	-0.601861	0.211294
Sf3b2	0.01	1.1122	0.86539	0.66253	-6.64386	0.153416	-0.208578	-2.23301	0.55718
Orc1	0.97069	1.005	0.01	0.661897	-0.0429175	0.0071955	-6.64386	-2.22653	0.528313
Ttll12	0.85271	1.1205	0.01	0.66107	-0.229873	0.164143	-6.64386	-2.23653	0.490386
Mettl16	1.0689	0.90149	0.01	0.66013	0.0961269	-0.149617	-6.64386	-2.23245	0.458341
Pms1	0.75973	0.7907	0.41414	0.654857	-0.396441	-0.338798	-1.27181	-0.669016	0.563912
Umps	0.67903	0.73421	0.54892	0.654053	-0.558453	-0.445735	-0.865332	-0.623173	0.348573
Kif2c	0.88946	1.0548	0.01	0.65142	-0.168998	0.0769695	-6.64386	-2.2453	0.572164
Yars	NaN	0.01	1.2863	0.64815		-6.64386	0.363227	-3.14031	0.474191
Rbm3	1.0406	0.01	0.89282	0.647807	0.0574156	-6.64386	-0.163559	-2.25	0.623289
Mlh1	0.70846	0.74982	0.48221	0.64683	-0.497242	-0.415384	-1.05227	-0.654964	0.173053
Prpf31	0.01	1.0521	0.86896	0.643687	-6.64386	0.0732718	-0.202638	-2.25774	0.455776
Gnl2	0.01	1.2634	NaN	0.6367	-6.64386	0.337311		-3.15327	0.311988
Zranb2	0.98454	0.91397	0.01	0.63617	-0.0224783	-0.129781	-6.64386	-2.26537	0.431083
Ppwd1	0.98115	0.91608	0.01	0.635743	-0.0274544	-0.126455	-6.64386	-2.26592	0.392461
Sfr1	0.90554	0.99009	0.01	0.63521	-0.14315	-0.0143684	-6.64386	-2.26712	0.454703
Mau2	0.69814	0.56925	NaN	0.633695	-0.518412	-0.812866		-0.665639	0.193535
Ctnnbl1	NaN	1.2558	0.01	0.6329		0.328607	-6.64386	-3.15762	0.368454
Cdk2	0.01	1.2544	NaN	0.6322	-6.64386	0.326997		-3.15843	0.318374
Wiz	NaN	1.2505	0.01	0.63025		0.322505	-6.64386	-3.16068	0.176725
Pms2	0.708	0.75773	0.41478	0.626837	-0.498179	-0.400244	-1.26958	-0.722668	0.193472
Fam50a	0.01	1.1375	0.71768	0.621727	-6.64386	0.185867	-0.478587	-2.31219	0.385999
Bptf	0.88824	0.96447	0.01	0.620903	-0.170979	-0.0521917	-6.64386	-2.28901	0.3915
Noc4l	0.78029	1.0698	0.01	0.62003	-0.357918	0.0973411	-6.64386	-2.30148	0.45271
Hmgcs1	0.96051	0.87903	0.01	0.616513	-0.0581275	-0.186016	-6.64386	-2.296	0.450359
Tpt1	NaN	0.78216	0.44692	0.61454		-0.354464	-1.16191	-0.758188	0.309992
Ddx47	0.93357	0.89823	0.01	0.613933	-0.0991699	-0.154843	-6.64386	-2.29929	0.465478
Psmg1	0.01	0.9387	0.88122	0.609973	-6.64386	-0.0912639	-0.182426	-2.30585	0.467298
Topbp1	0.83728	0.97684	0.01	0.60804	-0.256218	-0.0338058	-6.64386	-2.31129	0.430195
Nrd1	0.01	1.2015	NaN	0.60575	-6.64386	0.264837		-3.18951	0.288982
Trrap	NaN	1.196	0.01	0.603		0.258217	-6.64386	-3.19282	0.377896
Btaf1	0.8545	0.93573	0.01	0.600077	-0.226848	-0.0958358	-6.64386	-2.32218	0.411163
Tfip11	NaN	1.1827	0.01	0.59635		0.242084	-6.64386	-3.20089	0.293359
Zmym2	0.61477	0.64654	0.5261	0.595803	-0.701881	-0.629188	-0.926591	-0.752554	0.591381
Brd3	0.87787	0.89596	0.01	0.59461	-0.187921	-0.158494	-6.64386	-2.33009	0.499544
Lmnb2	NaN	1.1741	0.01	0.59205		0.231555	-6.64386	-3.20615	0.452385
Dsp	1.7501	0.01	0.01	0.590033	0.807437	-6.64386	-6.64386	-4.16009	0.966037
Eya3	NaN	1.1658	0.01	0.5879		0.22132	-6.64386	-3.21127	0.396686
Magohb	NaN	1.1614	0.01	0.5857		0.215865	-6.64386	-3.214	0.392911
Cttn	NaN	0.01	1.1612	0.5856		-6.64386	0.215616	-3.21412	0.374926
Smarcb1	0.83555	0.90624	0.01	0.58393	-0.259202	-0.142035	-6.64386	-2.34836	0.474821
Pelp1	NaN	0.01	1.1453	0.57765		-6.64386	0.195726	-3.22407	0.400965
Dhx37	0.94243	0.77046	0.01	0.574297	-0.0855426	-0.376208	-6.64386	-2.36854	0.438356
Crnkl1	0.01	1.1314	NaN	0.5707	-6.64386	0.178109		-3.23287	0.360804
Ddx50	0.99256	0.01	0.70284	0.568467	-0.0107738	-6.64386	-0.508732	-2.38779	0.581979
Ywhab	NaN	1.1269	0.01	0.56845		0.172359	-6.64386	-3.23575	0.396514
Gtf2e1	0.88962	0.79794	0.01	0.565853	-0.168739	-0.325648	-6.64386	-2.37941	0.494519
Foxp1	NaN	0.82795	0.30347	0.56571		-0.272384	-1.72037	-0.996379	0.259311
Wdr36	NaN	1.1169	0.01	0.56345		0.1595	-6.64386	-3.24218	0.296339
Cdca8	0.88048	0.79785	0.01	0.562777	-0.183638	-0.325811	-6.64386	-2.38443	0.497117
Clspn	0.83119	0.84042	0.01	0.560537	-0.26675	-0.250818	-6.64386	-2.38714	0.403863
Hist1h3a	0.01	0.98481	0.67572	0.556843	-6.64386	-0.0220827	-0.565503	-2.41048	0.347281
Sin3a	0.78825	0.86673	0.01	0.554993	-0.343275	-0.206345	-6.64386	-2.39783	0.484251
Noc2l	0.01	1.0898	NaN	0.5499	-6.64386	0.124063		-3.2599	0.312666
Hist1h1c	0.84812	0.78856	0.01	0.548893	-0.23766	-0.342708	-6.64386	-2.40807	0.284166
Gm16494	0.01	0.8999	0.72691	0.545603	-6.64386	-0.152163	-0.460151	-2.41872	0.606493
Zfp422	0.65273	0.57144	0.41114	0.545103	-0.615442	-0.807326	-1.2823	-0.901689	0.927144
Ppp1r10	1.0741	0.01	NaN	0.54205	0.103128	-6.64386		-3.27036	0.48587
Kif20b	NaN	1.0689	0.01	0.53945		0.0961269	-6.64386	-3.27386	0.283165
Med23	NaN	1.0676	0.01	0.5388		0.0943712	-6.64386	-3.27474	0.364558
Cdc27	0.01	1.0636	NaN	0.5368	-6.64386	0.0889557		-3.27745	0.326848
Usp48	0.6993	0.8943	0.01	0.534533	-0.516017	-0.161169	-6.64386	-2.44035	0.601938
Aurkb	NaN	1.0531	0.01	0.53155		0.0746424	-6.64386	-3.28461	0.414585
Cdk11b	0.01	0.77805	0.80312	0.53039	-6.64386	-0.362065	-0.316313	-2.44074	0.58452
Pin1	NaN	1.049	0.01	0.5295		0.0690147	-6.64386	-3.28742	0.405918
Rbbp5	NaN	1.0376	0.01	0.5238		0.0532504	-6.64386	-3.2953	0.358675
Scai	NaN	1.0234	0.01	0.5167		0.0333701	-6.64386	-3.30524	0.320407
Utp20	0.01	0.8866	0.63589	0.51083	-6.64386	-0.173645	-0.653151	-2.49022	0.383659
Gtf3c1	0.01	0.79914	0.7188	0.509313	-6.64386	-0.32348	-0.476338	-2.48122	0.366817
Ncapd3	NaN	1.0086	0.01	0.5093		0.0123541	-6.64386	-3.31575	0.405541
Ddx41	NaN	1.005	0.01	0.5075		0.0071955	-6.64386	-3.31833	0.409643
Zfp771	0.809	0.69676	0.01	0.505253	-0.305788	-0.521266	-6.64386	-2.4903	0.542042
Atf7ip	0.51876	0.50111	0.47828	0.499383	-0.946861	-0.996801	-1.06407	-1.00258	1.11615
Morf4l2	0.59923	0.88584	0.01	0.498357	-0.738818	-0.174882	-6.64386	-2.51919	0.703283
Zbtb10	0.98354	0.01	NaN	0.49677	-0.0239444	-6.64386		-3.3339	0.470222
Cdca7l	0.70524	0.76679	0.01	0.49401	-0.503814	-0.383097	-6.64386	-2.51026	0.711966
Esco2	0.01	0.97744	NaN	0.49372	-6.64386	-0.0329199		-3.33839	0.262623
Mtbp	0.01	0.95742	NaN	0.48371	-6.64386	-0.0627762		-3.35332	0.411702
Klhl11	0.01	0.95224	NaN	0.48112	-6.64386	-0.0706029		-3.35723	0.429167
Tcof1	0.94721	NaN	0.01	0.478605	-0.0782438		-6.64386	-3.36105	0.521198
Orc4	NaN	0.94713	0.01	0.478565		-0.0783656	-6.64386	-3.36111	NA
Papss1	0.01	0.84185	0.57182	0.474557	-6.64386	-0.248365	-0.806367	-2.5662	0.464591
Prrx1	0.56619	0.84355	0.01	0.473247	-0.820642	-0.245455	-6.64386	-2.56998	0.682398
Eed	0.67655	0.72704	0.01	0.471197	-0.563732	-0.459893	-6.64386	-2.55583	0.514937
Rngtt	NaN	0.90752	0.01	0.45876		-0.139999	-6.64386	-3.39193	0.366137
Fabp5	0.42401	0.92969	0.01	0.454567	-1.23783	-0.105178	-6.64386	-2.66229	0.61785
Pkp4	0.89656	NaN	0.01	0.45328	-0.157528		-6.64386	-3.40069	0.478955
Mnat1	0.01	1.3315	0.01	0.4505	-6.64386	0.413052	-6.64386	-4.29155	0.922172
Cdkn2a	NaN	0.88837	0.01	0.449185		-0.170767	-6.64386	-3.40731	0.41901
Setdb1	0.49353	0.46052	0.37015	0.4414	-1.01879	-1.11866	-1.43382	-1.19042	0.500376
Trim27	0.01	0.86006	NaN	0.43503	-6.64386	-0.217491		-3.43067	0.489987
Eif3l	NaN	0.01	0.84787	0.428935		-6.64386	-0.238085	-3.44097	0
Ctdp1	0.01	0.83439	NaN	0.422195	-6.64386	-0.261206		-3.45253	0.386422
Rtca	0.01	NaN	0.81632	0.41316	-6.64386		-0.292793	-3.46832	0.381829
Snrpb2	0.80406	0.01	NaN	0.40703	-0.314625	-6.64386		-3.47924	0.584663
Ddx27	0.01	0.80368	NaN	0.40684	-6.64386	-0.315307		-3.47958	0.330909
Gtf2f2	0.01	0.78653	NaN	0.398265	-6.64386	-0.346426		-3.49514	0.352463
Atp6v1a	0.01	1.1461	0.01	0.3887	-6.64386	0.196733	-6.64386	-4.36366	0.785423
Alkbh5	NaN	0.72717	0.01	0.368585		-0.459635	-6.64386	-3.55175	0.486024
Mbd1	0.70867	0.01	NaN	0.359335	-0.496814	-6.64386		-3.57034	0.603706
Rif1	0.01	1.0401	0.01	0.353367	-6.64386	0.0567222	-6.64386	-4.41033	1.0369
Nusap1	0.01	0.01	1.0254	0.348467	-6.64386	-6.64386	0.0361868	-4.41718	0.900517
Gnl3	NaN	0.68136	0.01	0.34568		-0.553511	-6.64386	-3.59868	0.49209
Wdr70	0.01	1.0012	0.01	0.3404	-6.64386	0.0017302	-6.64386	-4.42866	0.766912
Ercc4	NaN	0.65636	0.01	0.33318		-0.607441	-6.64386	-3.62565	0.397374
Cwf19l1	0.01	0.97239	0.01	0.330797	-6.64386	-0.040393	-6.64386	-4.4427	1.02377
Abraxas1	0.01	0.01	0.95255	0.324183	-6.64386	-6.64386	-0.0701333	-4.45262	1.23461
Srprb	0.01	0.95026	0.01	0.32342	-6.64386	-0.0736058	-6.64386	-4.45377	0.950269
Crabp1	0.01	0.93828	0.01	0.319427	-6.64386	-0.0919096	-6.64386	-4.45987	0.70281
Cenpi	0.01	0.93793	0.01	0.31931	-6.64386	-0.0924478	-6.64386	-4.46005	0.862067
Cenpv	0.01	0.9135	0.01	0.311167	-6.64386	-0.130523	-6.64386	-4.47275	0.817336
Smarcd2	NaN	0.60337	0.01	0.306685		-0.728885	-6.64386	-3.68637	0.31878
Snw1	0.01	0.87726	0.01	0.299087	-6.64386	-0.188924	-6.64386	-4.49221	1.09754
Uhrf2	0.01	0.86783	0.01	0.295943	-6.64386	-0.204516	-6.64386	-4.49741	0.962423
Gps1	0.01	0.86428	0.01	0.29476	-6.64386	-0.210429	-6.64386	-4.49938	1.19836
Dmap1	0.01	0.81686	0.01	0.278953	-6.64386	-0.291839	-6.64386	-4.52652	1.15107
Polb	0.80442	0.01	0.01	0.274807	-0.313979	-6.64386	-6.64386	-4.5339	1.25899
Nsmce2	0.01	0.77295	0.01	0.264317	-6.64386	-0.371553	-6.64386	-4.55309	1.10954
Txnrd1	0.73001	0.01	0.01	0.250003	-0.454012	-6.64386	-6.64386	-4.58057	1.34359
Zfp91	0.01	0.7297	0.01	0.2499	-6.64386	-0.454625	-6.64386	-4.58078	0.964064
Ezh1	0.01	0.71684	0.01	0.245613	-6.64386	-0.480277	-6.64386	-4.58933	1.01853
Pum3	0.01	0.71676	0.01	0.245587	-6.64386	-0.480438	-6.64386	-4.58938	0.831036
Cdc23	0.01	0.70319	0.01	0.241063	-6.64386	-0.508014	-6.64386	-4.59858	0.887222
Rcor2	0.01	0.68327	0.01	0.234423	-6.64386	-0.549472	-6.64386	-4.61239	0.826765
Zc3h11a	0.01	0.64994	0.01	0.223313	-6.64386	-0.621622	-6.64386	-4.63644	1.13857
Tp53bp1	0.01	0.62606	0.01	0.215353	-6.64386	-0.675627	-6.64386	-4.65445	1.20266
Arl14ep	0.01	NaN	0.41659	0.213295	-6.64386		-1.2633	-3.95358	1.12087
Gzf1	0.01	0.60138	0.01	0.207127	-6.64386	-0.733651	-6.64386	-4.67379	1.00532
Mre11a	0.01	0.01	0.57207	0.197357	-6.64386	-6.64386	-0.805736	-4.69782	1.43203
Zik1	0.42648	0.01	0.01	0.148827	-1.22945	-6.64386	-6.64386	-4.83905	1.39864
Gtf3c2	0.01	0.01	0.01	0.01	-6.64386	-6.64386	-6.64386	-6.64386	6.05661
Nbn	0.01	0.01	0.01	0.01	-6.64386	-6.64386	-6.64386	-6.64386	2.24495
Psme3	0.01	0.01	0.01	0.01	-6.64386	-6.64386	-6.64386	-6.64386	1.06912
Rad50	0.01	0.01	0.01	0.01	-6.64386	-6.64386	-6.64386	-6.64386	3.09867
Ahsa1	0.01	0.01	0.01	0.01	-6.64386	-6.64386	-6.64386	-6.64386	4.36582
Aplf	0.01	0.01	0.01	0.01	-6.64386	-6.64386	-6.64386	-6.64386	4.4515
Cnbp	0.01	0.01	0.01	0.01	-6.64386	-6.64386	-6.64386	-6.64386	4.27751
Jup	0.01	0.01	0.01	0.01	-6.64386	-6.64386	-6.64386	-6.64386	3.21836
Krt14	0.01	0.01	0.01	0.01	-6.64386	-6.64386	-6.64386	-6.64386	NA
Krt76	0.01	0.01	0.01	0.01	-6.64386	-6.64386	-6.64386	-6.64386	5.19293
Prep	0.01	0.01	0.01	0.01	-6.64386	-6.64386	-6.64386	-6.64386	2.89142
Ccnt1	NaN	0.01	0.01	0.01		-6.64386	-6.64386	-6.64386	4.95488
Lyar	NaN	0.01	0.01	0.01		-6.64386	-6.64386	-6.64386	1.2494
Prpf4	NaN	0.01	0.01	0.01		-6.64386	-6.64386	-6.64386	1.57368
Srsf2	0.01	0.01	NaN	0.01	-6.64386	-6.64386		-6.64386	0
Trps1	0.01	0.01	NaN	0.01	-6.64386	-6.64386		-6.64386	2.19735
Arih1	NaN	0.01	0.01	0.01		-6.64386	-6.64386	-6.64386	2.53554
Atxn10	NaN	0.01	0.01	0.01		-6.64386	-6.64386	-6.64386	2.57258
Brwd1	0.01	0.01	NaN	0.01	-6.64386	-6.64386		-6.64386	1.18974
HRNR	0.01	0.01	NaN	0.01	-6.64386	-6.64386		-6.64386	NA
Nle1	NaN	0.01	0.01	0.01		-6.64386	-6.64386	-6.64386	2.27365
Rad54l2	NaN	0.01	0.01	0.01		-6.64386	-6.64386	-6.64386	1.87159
Rrp9	0.01	NaN	0.01	0.01	-6.64386		-6.64386	-6.64386	1.42359
Sgo1	NaN	0.01	0.01	0.01		-6.64386	-6.64386	-6.64386	2.25517
Tgm3	0.01	0.01	NaN	0.01	-6.64386	-6.64386		-6.64386	2.24736
Zfp358	0.01	0.01	NaN	0.01	-6.64386	-6.64386		-6.64386	6.1036

## Sheet: Enriched in Nbs1-KO GO terms
GO terms for proteins enriched on nascent DNA in Nbs1-/- cells compared to WT. Data accompanies Figure 1E
GOID	GO_term	Frequency	Genome frequency	P-value	Corrected P-value	Gene(s)
GO:0006412	translation	0.331492	0.0166417	6.93614e-61	7.92107e-58	Ddx3y,Gcn1l1,Rpl4,Eif3c,Rpl18a,Rpl6,Rps16,Rack1,Nars,Rps11,Eef1b2,Aars,Rps7,Eif4a1,Rpl24,Rpl27a,Dars,Rpl28,Rpl7a,Rps8,Eif3g,Ddx3x,Eef2,Rpl18,Rrbp1,Rps19,Rpl8,Poldip3,Rps3,Rps23,Iars,Eif3b,Mars,Rps2,Caprin1,Rpl17,Rpl19,Rps13,Eif3e,Lars,Kars,Rpl13,Eprs,Rpsa
GO:0009987	cellular process	0.961326	0.445327	8.26537e-52	9.43906e-49	Gcn1l1,Rpl18a,Cald1,Tuba1b,Gatad2b,Atm,G3bp1,Ddx56,Rack1,Tubb4b,Ap2a1,Rps7,Cnn3,Dync1h1,Gsn,Ifi204,Esr1,Flna,Nes,Copb1,Rps3,Iars,Nup160,Mars,Tln1,Lars,Plec,Rpl13,Tuba1a,Aldh18a1,Copg1,CCT8,Tcp1,Acaca,Eef1a1,Rpsa,Eprs,Eif3a,Myl6,Phgdh,Pkm,Kifc5b,Pabpc1,Gna
GO:0044267	cellular protein metabolic process	0.491713	0.110994	2.14209e-37	2.44627e-34	Ddx3y,Hspa5,Gcn1l1,Eif3c,Rpl18a,Rbm14,Rpl6,Atm,Rack1,Rps11,Arf4,Hsp90b1,Rps7,Rpl28,Pdzrn3,Eif3g,Rps19,Rpl8,Rps3,Iars,Mars,Rps2,Rpl19,Eif3e,Lars,Rpl13,CCT8,Tcp1,Eef1a1,Rpsa,Eprs,Eif3a,Rnf213,Eef1d,Anxa2,Gnai2,Cct6a,Rpl14,Eef1g,Eif3d,Rpl4,Sptbn1,Cct4,Rps16,
GO:0010467	gene expression	0.535912	0.141219	6.91878e-36	7.90125e-33	Ddx3y,Gcn1l1,Eif3c,Rpl18a,Rbm14,Mta3,Rpl6,Gatad2b,Ddx56,Rack1,Rps11,Arf4,Rps7,Rpl28,Gsn,Esr1,Ifi204,Sf3a3,Flna,Eif3g,Rps19,Rpl8,Rps3,Iars,Mars,Rps2,Rpl19,Msn,Eif3e,Lars,Rpl13,CCT8,Tcp1,Eef1a1,Rpsa,Eprs,Eif3a,Recql5,Eef1d,Phgdh,Arid1a,Pabpc1,Cct6a,Rpl14,Ee
GO:0019538	protein metabolic process	0.508287	0.126606	1.70181e-35	1.94346e-32	Ddx3y,Hspa5,Gcn1l1,Eif3c,Rpl18a,Rbm14,Rpl6,Atm,Rack1,Rps11,Arf4,Hsp90b1,Rps7,Rpl28,Pdzrn3,Flna,Eif3g,Rps19,Rpl8,Rps3,Iars,Mars,Rps2,Rpl19,Eif3e,Lars,Rpl13,CCT8,Tcp1,Acaca,Eef1a1,Rpsa,Eprs,Eif3a,Rnf213,Eef1d,Anxa2,Gnai2,Cct6a,Rpl14,Eef1g,Eif3d,Rpl4,Sptbn1,
GO:0044260	cellular macromolecule metabolic process	0.607735	0.203993	2.0907e-32	2.38758e-29	Ddx3y,Hspa5,Gcn1l1,Eif3c,Rpl18a,Rbm14,Mta3,Rpl6,Gatad2b,Atm,Ddx56,Rack1,Rps11,Arf4,Hsp90b1,Rps7,Rpl28,Pdzrn3,Ifi204,Esr1,Sf3a3,Flna,Eif3g,Rps19,Rpl8,Rps3,Iars,Mars,Rps2,Rpl19,Eif3e,Lars,Rpl13,CCT8,Tcp1,Eef1a1,Rpsa,Eprs,Eif3a,Recql5,Eef1d,Rnf213,Arid1a,Anx
GO:0071840	cellular component organization or biogenesis	0.535912	0.156008	2.82074e-32	3.22129e-29	Rbm14,Cald1,Rpl6,Actb,Gatad2b,Atm,Ddx56,Rack1,Arf4,Vcl,Epb41l2,Hsp90b1,Ap2a1,Rps7,Cnn3,Dync1h1,Gsn,Pdzrn3,Esr1,Flna,Nes,Rps19,Rps3,Rps2,Msn,Tln1,Plec,CCT8,Tcp1,Acaca,Eef1a1,Rpsa,Eif3a,Flnb,Recql5,Rnf213,Phgdh,Arid1a,Anxa2,Kif5b,Cct6a,Rpl14,Eif3d,Tpm1,Rpl4
GO:0043170	macromolecule metabolic process	0.640884	0.229514	3.05734e-32	3.49148e-29	Ddx3y,Hspa5,Gcn1l1,Eif3c,Rpl18a,Rbm14,Mta3,Rpl6,Gatad2b,Atm,Ddx56,Rack1,Rps11,Arf4,Hsp90b1,Rps7,Rpl28,Gsn,Pdzrn3,Ifi204,Esr1,Sf3a3,Flna,Eif3g,Rps19,Rpl8,Rps3,Iars,Mars,Rps2,Rpl19,Msn,Eif3e,Lars,Rpl13,CCT8,Tcp1,Acaca,Eef1a1,Rpsa,Eprs,Eif3a,Recql5,Eef1d,Rnf
GO:0044249	cellular biosynthetic process	0.519337	0.148158	1.08828e-31	1.24282e-28	Ddx3y,Gcn1l1,Eif3c,Rpl18a,Rbm14,Mta3,Rpl6,Gatad2b,Atm,Rack1,Rps11,Arf4,Rps7,Rpl28,Esr1,Ifi204,Flna,Eif3g,Rps19,Rpl8,Rps3,Iars,Mars,Rps2,Rpl19,Eif3e,Lars,Rpl13,Aldh18a1,CCT8,Tcp1,Acaca,Eef1a1,Rpsa,Eprs,Eif3a,Recql5,Eef1d,Phgdh,Pkm,Arid1a,Gnai2,Cct6a,Rpl14,
GO:0034645	cellular macromolecule biosynthetic process	0.469613	0.119814	1.97582e-31	2.25639e-28	Ddx3y,Gcn1l1,Eif3c,Rpl18a,Rbm14,Mta3,Rpl6,Gatad2b,Atm,Rack1,Rps11,Arf4,Rps7,Rpl28,Esr1,Ifi204,Flna,Eif3g,Rps19,Rpl8,Rps3,Iars,Mars,Rps2,Rpl19,Eif3e,Lars,Rpl13,CCT8,Tcp1,Eef1a1,Rpsa,Eprs,Eif3a,Recql5,Eef1d,Arid1a,Cct6a,Rpl14,Eef1g,Ifi205,Eif3d,Rpl4,Mbd2,Cc
GO:0009058	biosynthetic process	0.519337	0.15151	6.47811e-31	7.398e-28	Ddx3y,Gcn1l1,Eif3c,Rpl18a,Rbm14,Mta3,Rpl6,Gatad2b,Atm,Rack1,Rps11,Arf4,Rps7,Rpl28,Esr1,Ifi204,Flna,Eif3g,Rps19,Rpl8,Rps3,Iars,Mars,Rps2,Rpl19,Eif3e,Lars,Rpl13,Aldh18a1,CCT8,Tcp1,Acaca,Eef1a1,Rpsa,Eprs,Eif3a,Recql5,Eef1d,Phgdh,Pkm,Arid1a,Gnai2,Cct6a,Rpl14,
GO:0071841	cellular component organization or biogenesis at cellular level	0.475138	0.125459	8.78077e-31	1.00276e-27	Rbm14,Cald1,Rpl6,Actb,Gatad2b,Atm,Ddx56,Arf4,Vcl,Epb41l2,Hsp90b1,Rps7,Cnn3,Dync1h1,Gsn,Pdzrn3,Esr1,Flna,Nes,Rps19,Rps3,Rps2,Tln1,Plec,CCT8,Tcp1,Eef1a1,Rpsa,Eif3a,Flnb,Recql5,Phgdh,Arid1a,Anxa2,Kif5b,Cct6a,Rpl14,Eif3d,Tpm1,Rpl4,Mbd2,Sptbn1,Cct4,Rps16,Vim,C
GO:0009059	macromolecule biosynthetic process	0.469613	0.122607	1.05822e-30	1.20848e-27	Ddx3y,Gcn1l1,Eif3c,Rpl18a,Rbm14,Mta3,Rpl6,Gatad2b,Atm,Rack1,Rps11,Arf4,Rps7,Rpl28,Esr1,Ifi204,Flna,Eif3g,Rps19,Rpl8,Rps3,Iars,Mars,Rps2,Rpl19,Eif3e,Lars,Rpl13,CCT8,Tcp1,Eef1a1,Rpsa,Eprs,Eif3a,Recql5,Eef1d,Arid1a,Cct6a,Rpl14,Eef1g,Ifi205,Eif3d,Rpl4,Mbd2,Cc
GO:0044238	primary metabolic process	0.662983	0.261239	9.18217e-30	1.0486e-26	Ddx3y,Hspa5,Gcn1l1,Eif3c,Rpl18a,Rbm14,Mta3,Rpl6,Gatad2b,Atm,Ddx56,Rack1,Rps11,Arf4,Hsp90b1,Rps7,Cnn3,Rpl28,Pdzrn3,Ifi204,Esr1,Sf3a3,Flna,Eif3g,Rps19,Rpl8,Rps3,Iars,Mars,Rps2,Rpl19,Eif3e,Lars,Rpl13,Aldh18a1,CCT8,Tcp1,Acaca,Eef1a1,Rpsa,Eprs,Eif3a,Recql5,Eef
GO:0044237	cellular metabolic process	0.657459	0.262592	8.47691e-29	9.68063e-26	Ddx3y,Hspa5,Gcn1l1,Eif3c,Rpl18a,Rbm14,Mta3,Rpl6,Gatad2b,Atm,Ddx56,Rack1,Rps11,Arf4,Hsp90b1,Rps7,Cnn3,Rpl28,Pdzrn3,Ifi204,Esr1,Sf3a3,Flna,Eif3g,Rps19,Rpl8,Rps3,Iars,Mars,Rps2,Rpl19,Eif3e,Lars,Rpl13,Aldh18a1,CCT8,Tcp1,Acaca,Eef1a1,Rpsa,Eprs,Eif3a,Recql5,Eef
GO:0016043	cellular component organization	0.502762	0.151186	1.16966e-28	1.33575e-25	Rbm14,Cald1,Rpl6,Actb,Gatad2b,Atm,Ddx56,Rack1,Arf4,Vcl,Epb41l2,Hsp90b1,Ap2a1,Cnn3,Dync1h1,Gsn,Pdzrn3,Esr1,Flna,Nes,Rps19,Rps3,Rps2,Msn,Tln1,Plec,CCT8,Tcp1,Acaca,Eef1a1,Rpsa,Eif3a,Flnb,Recql5,Rnf213,Phgdh,Arid1a,Anxa2,Kif5b,Cct6a,Eif3d,Tpm1,Rpl4,Mbd2,Anxa6
GO:0044085	cellular component biogenesis	0.342541	0.0663903	3.48883e-28	3.98425e-25	Mbd2,Cald1,Rpl6,Anxa6,Sptbn1,Rps16,Ddx56,Cltc,Rack1,Fn1,Lima1,Dbn1,Vdac2,Vcl,Wdr1,Hsp90b1,Rps7,Rpl24,Dync1h1,Actn1,Gsn,Actg1,Rpl7a,Rps8,Fscn1,Flna,Ddx3x,Impdh2,Rps19,Myh10,Rps3,Myo1c,Rps2,Hspa2,Tln1,Msn,SEPT11,Plec,CCT8,Ahnak,Acaca,Eef1a1,Rpsa,Arpc1b,Eif3
GO:0071842	cellular component organization at cellular level	0.441989	0.120667	3.13458e-27	3.57969e-24	Rbm14,Cald1,Rpl6,Actb,Gatad2b,Atm,Ddx56,Arf4,Vcl,Epb41l2,Hsp90b1,Cnn3,Dync1h1,Gsn,Pdzrn3,Esr1,Flna,Nes,Rps19,Rps3,Rps2,Tln1,Plec,CCT8,Tcp1,Eef1a1,Rpsa,Eif3a,Flnb,Recql5,Phgdh,Arid1a,Anxa2,Kif5b,Cct6a,Eif3d,Tpm1,Rpl4,Mbd2,Sptbn1,Cct4,Vim,Cltc,Ranbp1,Nup155
GO:0008152	metabolic process	0.685083	0.299521	9.65772e-27	1.10291e-23	Ddx3y,Hspa5,Gcn1l1,Eif3c,Rpl18a,Rbm14,Mta3,Rpl6,Gatad2b,Atm,Ddx56,Rack1,Rps11,Arf4,Hsp90b1,Rps7,Cnn3,Rpl28,Gsn,Pdzrn3,Ifi204,Esr1,Sf3a3,Flna,Eif3g,Rps19,Rpl8,Rps3,Iars,Mars,Rps2,Rpl19,Msn,Eif3e,Lars,Rpl13,Aldh18a1,CCT8,Tcp1,Acaca,Eef1a1,Rpsa,Eprs,Eif3a,Re
GO:0022607	cellular component assembly	0.303867	0.0603334	2.86485e-24	3.27166e-21	Mbd2,Cald1,Rpl6,Anxa6,Sptbn1,Cltc,Rack1,Fn1,Lima1,Dbn1,Vdac2,Vcl,Wdr1,Hsp90b1,Rpl24,Dync1h1,Actn1,Gsn,Actg1,Fscn1,Flna,Ddx3x,Impdh2,Rps19,Myh10,Rps3,Myo1c,Hspa2,Rps2,Tln1,Msn,SEPT11,Plec,CCT8,Ahnak,Acaca,Rpsa,Eef1a1,Arpc1b,Eif3a,Rps5,Rpl10,Rnf213,Snrpe,Nm
GO:0006996	organelle organization	0.342541	0.0818559	2.5322e-23	2.89177e-20	Mbd2,Rbm14,Cald1,Rpl6,Actb,Gatad2b,Sptbn1,Atm,Cct4,Vim,Ranbp1,Cltc,Nup155,Lima1,Dbn1,Epb41l2,Cct5,Wdr1,Hsp90b1,Rpl24,Dync1h1,Cnn3,Actn1,Gsn,Actg1,Myh14,Fscn1,Esr1,Flna,Ddx3x,Rps19,Rps3,Myh10,Myo1c,Rps2,Hspa2,Csrp1,Tln1,CCT8,Tcp1,Rpsa,Myh9,Huwe1,Arpc1b,Mbd
GO:0043933	macromolecular complex subunit organization	0.237569	0.0433977	3.71373e-20	4.24108e-17	Mbd2,Rpl6,Anxa6,Sptbn1,Rack1,Fn1,Lima1,Dbn1,Vdac2,Wdr1,Rpl24,Dync1h1,Gsn,Fscn1,Flna,Ddx3x,Impdh2,Rps19,Rps3,Myo1c,Rps2,Msn,SEPT11,Ahnak,Acaca,Rpsa,Eef1a1,Eif3a,Arpc1b,Rps5,Rpl10,Rnf213,Snrpe,Arid1a,Nme2,Pml,Anxa2,SEPT7,Zfp148,Kif5b,Eif3d,Tpm1,Sptan1,
GO:0071844	cellular component assembly at cellular level	0.232044	0.0452795	1.21788e-18	1.39081e-15	Mbd2,Cald1,Rpl6,Sptbn1,Cltc,Fn1,Lima1,Dbn1,Vdac2,Vcl,Wdr1,Hsp90b1,Rpl24,Dync1h1,Actn1,Gsn,Actg1,Fscn1,Flna,Ddx3x,Rps19,Myh10,Rps3,Myo1c,Hspa2,Rps2,Tln1,Plec,CCT8,Rpsa,Eif3a,Arpc1b,Rps5,Rpl10,Snrpe,Anxa2,Tubb5,Actn4,Eif3d,Cct3,Tpm1,Sptan1,
GO:0065003	macromolecular complex assembly	0.21547	0.0398989	4.46302e-18	5.09677e-15	Mbd2,Rpl6,Anxa6,Sptbn1,Rack1,Fn1,Dbn1,Vdac2,Rpl24,Dync1h1,Gsn,Fscn1,Flna,Impdh2,Ddx3x,Rps19,Rps3,Myo1c,Rps2,Msn,SEPT11,Ahnak,Acaca,Rpsa,Eef1a1,Eif3a,Arpc1b,Rps5,Rpl10,Rnf213,Snrpe,Nme2,Pml,Anxa2,SEPT7,Zfp148,Eif3d,Tpm1,Sptan1,
GO:0030029	actin filament-based process	0.143646	0.0164653	4.23587e-17	4.83737e-14	Myh10,Myo1c,Csrp1,Tln1,Cald1,Sptbn1,Myh9,Lima1,Dbn1,Flnc,Epb41l2,Arpc1b,Wdr1,Myl6,Flnb,Hsp90b1,Cnn3,Actn1,Gsn,Actg1,Myh14,Fscn1,Flna,Actn4,Sptan1,Tpm1,
GO:0007010	cytoskeleton organization	0.18232	0.0300785	8.56937e-17	9.78622e-14	Rbm14,Cald1,Sptbn1,Vim,Ranbp1,Cltc,Lima1,Dbn1,Epb41l2,Wdr1,Hsp90b1,Dync1h1,Cnn3,Actn1,Gsn,Actg1,Myh14,Fscn1,Flna,Myh10,Rps3,Myo1c,Csrp1,Tln1,Myh9,Arpc1b,Flnb,Pdcd6ip,SEPT7,Tubb5,Actn4,Tpm1,Sptan1,
GO:0030036	actin cytoskeleton organization	0.132597	0.015789	1.74051e-15	1.98766e-12	Myh10,Myo1c,Csrp1,Tln1,Cald1,Sptbn1,Myh9,Lima1,Dbn1,Epb41l2,Arpc1b,Wdr1,Flnb,Hsp90b1,Cnn3,Actn1,Gsn,Actg1,Myh14,Fscn1,Actn4,Flna,Sptan1,Tpm1,
GO:0034641	cellular nitrogen compound metabolic process	0.39779	0.155685	3.09328e-15	3.53253e-12	Ddx3y,Rbm14,Mta3,Gatad2b,Atm,Ddx56,Rack1,Arf4,Rps7,Cnn3,Esr1,Ifi204,Sf3a3,Flna,Rps19,Rps3,Iars,Mars,Eif3e,Lars,Aldh18a1,CCT8,Tcp1,Rpsa,Eprs,Recql5,Eef1d,Phgdh,Pkm,Arid1a,Pabpc1,Gnai2,Cct6a,Rpl14,Eef1g,Ifi205,Tpm1,Mbd2,Srsf3,Rps16,Cct4,Gtf2b,Nars,Aars,Cct5
GO:0051128	regulation of cellular component organization	0.226519	0.0546882	5.19558e-15	5.93336e-12	Rpl4,Rbm14,Sptbn1,Atm,Cct4,Ddx56,Vim,Ranbp1,Rack1,Fn1,Lima1,Dbn1,Vdac2,Cct5,Wdr1,Gsn,Fscn1,Esr1,Flna,Ddx3x,Rps3,Myo1c,Hspa2,Caprin1,Msn,CCT8,Tcp1,Nedd4,Eef1a1,Arpc1b,Pdcd6ip,Nme2,Pml,Anxa2,Kif5b,Cct6a,Tlk1,Actn4,Cct3,Tpm1,Sptan1,
GO:0006807	nitrogen compound metabolic process	0.39779	0.159154	9.84504e-15	1.1243e-11	Ddx3y,Rbm14,Mta3,Gatad2b,Atm,Ddx56,Rack1,Arf4,Rps7,Cnn3,Esr1,Ifi204,Sf3a3,Flna,Rps19,Rps3,Iars,Mars,Eif3e,Lars,Aldh18a1,CCT8,Tcp1,Rpsa,Eprs,Recql5,Eef1d,Phgdh,Pkm,Arid1a,Pabpc1,Gnai2,Cct6a,Rpl14,Eef1g,Ifi205,Tpm1,Mbd2,Srsf3,Rps16,Cct4,Gtf2b,Nars,Aars,Cct5
GO:0006139	nucleobase, nucleoside, nucleotide and nucleic acid metabolic process	0.375691	0.144483	1.1915e-14	1.36069e-11	Ddx3y,Rbm14,Mta3,Gatad2b,Atm,Ddx56,Rack1,Arf4,Rps7,Cnn3,Esr1,Ifi204,Sf3a3,Flna,Rps19,Rps3,Iars,Mars,Eif3e,Lars,CCT8,Tcp1,Eprs,Rpsa,Recql5,Eef1d,Pkm,Arid1a,Pabpc1,Gnai2,Cct6a,Rpl14,Ifi205,Tpm1,Mbd2,Srsf3,Rps16,Cct4,Gtf2b,Nars,Aars,Cct5,Eif4a1,Dars,Rpl7a,Rp
GO:0034660	ncRNA metabolic process	0.110497	0.0108494	1.22971e-14	1.40433e-11	Iars,Mars,Lars,Rps16,Ddx56,Kars,Nars,Rpsa,Eprs,Aars,Rpl35,Rps7,Vars,Rars,Dars,Rpl7a,Rps8,Rpl14,Elac2,Rps19,
GO:0033043	regulation of organelle organization	0.149171	0.0235218	2.4676e-14	2.818e-11	Rps3,Myo1c,Rbm14,Sptbn1,Atm,Cct4,Ranbp1,CCT8,Tcp1,Lima1,Dbn1,Cct5,Arpc1b,Wdr1,Pdcd6ip,Anxa2,Gsn,Pml,Kif5b,Cct6a,Fscn1,Tlk1,Esr1,Flna,Cct3,Sptan1,Tpm1,
GO:0071843	cellular component biogenesis at cellular level	0.110497	0.0112611	2.47778e-14	2.82963e-11	Rps2,Rpl6,Sptbn1,Rps16,Ddx56,Rpsa,Eif3a,Rps5,Rpl35,Rpl10,Rps7,Snrpe,Dync1h1,Rpl24,Rpl7a,Rps8,Rpl14,Ddx3x,Eif3d,Rps19,
GO:0006418	tRNA aminoacylation for protein translation	0.0552486	0.0012937	3.00796e-14	3.43509e-11	Iars,Mars,Rars,Lars,Vars,Dars,Kars,Nars,Eprs,Aars,
GO:0043039	tRNA aminoacylation	0.0552486	0.00138191	6.19155e-14	7.07075e-11	Iars,Mars,Rars,Lars,Vars,Dars,Kars,Nars,Eprs,Aars,
GO:0043038	amino acid activation	0.0552486	0.00141131	7.78516e-14	8.89065e-11	Iars,Mars,Rars,Lars,Vars,Dars,Kars,Nars,Eprs,Aars,
GO:0071822	protein complex subunit organization	0.171271	0.0335186	8.08986e-14	9.23862e-11	Rps3,Myo1c,Mbd2,Msn,Anxa6,Sptbn1,SEPT11,Rack1,Acaca,Fn1,Ahnak,Eef1a1,Lima1,Dbn1,Vdac2,Arpc1b,Wdr1,Rnf213,Nme2,SEPT7,Anxa2,Gsn,Pml,Zfp148,Fscn1,Flna,Impdh2,Ddx3x,Sptan1,Tpm1,Rps19,
GO:0051130	positive regulation of cellular component organization	0.154696	0.0271971	1.12635e-13	1.28629e-10	Rps3,Rpl4,Myo1c,Caprin1,Msn,Atm,Cct4,Ddx56,Ranbp1,CCT8,Tcp1,Rack1,Fn1,Eef1a1,Dbn1,Cct5,Arpc1b,Wdr1,Nme2,Anxa2,Gsn,Pml,Kif5b,Cct6a,Fscn1,Actn4,Cct3,Tpm1,
GO:0022613	ribonucleoprotein complex biogenesis	0.104972	0.0107612	1.26226e-13	1.4415e-10	Rps2,Rpl6,Rps16,Ddx56,Rpsa,Eif3a,Rps5,Rpl35,Rpl10,Rps7,Snrpe,Dync1h1,Rpl24,Rpl7a,Rps8,Rpl14,Ddx3x,Eif3d,Rps19,
GO:0034621	cellular macromolecular complex subunit organization	0.149171	0.0261386	2.99447e-13	3.41969e-10	Rps3,Myo1c,Rps2,Mbd2,Rpl6,Sptbn1,Rpsa,Lima1,Dbn1,Vdac2,Arpc1b,Wdr1,Eif3a,Rps5,Rpl10,Snrpe,Rpl24,Arid1a,Dync1h1,Gsn,Kif5b,Flna,Eif3d,Ddx3x,Sptan1,Tpm1,Rps19,
GO:0006461	protein complex assembly	0.160221	0.0316074	6.87685e-13	7.85336e-10	Rps3,Myo1c,Mbd2,Msn,Anxa6,Sptbn1,SEPT11,Rack1,Fn1,Ahnak,Acaca,Eef1a1,Dbn1,Vdac2,Arpc1b,Rnf213,Nme2,SEPT7,Anxa2,Gsn,Pml,Zfp148,Fscn1,Flna,Impdh2,Ddx3x,Sptan1,Tpm1,Rps19,
GO:0070271	protein complex biogenesis	0.160221	0.0316074	6.87685e-13	7.85336e-10	Rps3,Myo1c,Mbd2,Msn,Anxa6,Sptbn1,SEPT11,Rack1,Fn1,Ahnak,Acaca,Eef1a1,Dbn1,Vdac2,Arpc1b,Rnf213,Nme2,SEPT7,Anxa2,Gsn,Pml,Zfp148,Fscn1,Flna,Impdh2,Ddx3x,Sptan1,Tpm1,Rps19,
GO:0090304	nucleic acid metabolic process	0.325967	0.12443	1.13005e-12	1.29052e-09	Ddx3y,Mbd2,Rbm14,Mta3,Srsf3,Gatad2b,Atm,Cct4,Rps16,Ddx56,Gtf2b,Nars,Arf4,Aars,Cct5,Rps7,Eif4a1,Dars,Rpl7a,Rps8,Esr1,Ifi204,Sf3a3,Flna,Ddx3x,Rps19,Rps3,Iars,Mars,Rps13,Eif3e,Lars,Kars,CCT8,Tcp1,Snd1,Ahnak,Nedd4,Eprs,Rpsa,Huwe1,Mbd3,Rpl35,Recql5,Eef1d,Snrpe
GO:0065007	biological regulation	0.574586	0.324248	3.43918e-12	3.92755e-09	Ddx3y,Hspa5,Gcn1l1,Rbm14,Mta3,Cald1,Actb,G3bp2,Gatad2b,Atm,G3bp1,Ddx56,Rangap1,Rack1,Arf4,Vcl,Epb41l2,Hsp90b1,Cnn3,Gsn,Ifi204,Esr1,Flna,Nes,Rps19,Rps3,Rps2,Msn,Tln1,CCT8,Tcp1,Acaca,Eef1a1,Eprs,Eif3a,Recql5,Eef1d,Rnf213,Phgdh,Arid1a,Anxa2,Pabpc1,Gnai2,Kif5
GO:0042254	ribosome biogenesis	0.0828729	0.00740937	7.59462e-12	8.67305e-09	Rps5,Rpl35,Rps2,Rpl10,Rps7,Rpl24,Rpl6,Rps16,Rpl7a,Ddx56,Rps8,Rpl14,Rpsa,Ddx3x,Rps19,
GO:0071826	ribonucleoprotein complex subunit organization	0.0718232	0.0052042	1.42502e-11	1.62737e-08	Eif3a,Rps5,Rps2,Rpl10,Snrpe,Rpl24,Rpl6,Dync1h1,Kif5b,Rpsa,Eif3d,Ddx3x,Rps19,
GO:0010638	positive regulation of organelle organization	0.0939227	0.0111729	2.716e-11	3.10168e-08	Rps3,Myo1c,Atm,Cct4,Ranbp1,CCT8,Tcp1,Cct5,Wdr1,Arpc1b,Pml,Gsn,Anxa2,Kif5b,Cct6a,Cct3,Tpm1,
GO:0034622	cellular macromolecular complex assembly	0.127072	0.0229338	3.57461e-11	4.0822e-08	Rps3,Myo1c,Rps2,Mbd2,Rpl6,Sptbn1,Rpsa,Dbn1,Vdac2,Eif3a,Arpc1b,Rps5,Rpl10,Snrpe,Rpl24,Dync1h1,Gsn,Flna,Eif3d,Ddx3x,Sptan1,Tpm1,Rps19,
GO:0010608	posttranscriptional regulation of gene expression	0.110497	0.0169357	4.27519e-11	4.88227e-08	Rps3,Poldip3,Gcn1l1,Eif3b,Caprin1,Cct4,CCT8,Tcp1,Rack1,Eprs,Cct5,Rps5,Eif4a1,Gsn,Cct6a,Rps9,Flna,Ddx3x,Cct3,Eef2,
GO:0032206	positive regulation of telomere maintenance	0.0441989	0.00120549	4.5289e-11	5.172e-08	Cct5,Atm,Pml,Cct4,Cct6a,Tcp1,CCT8,Cct3,
GO:0016070	RNA metabolic process	0.287293	0.111523	7.70951e-11	8.80426e-08	Ddx3y,Mbd2,Rbm14,Mta3,Srsf3,Gatad2b,Atm,Rps16,Ddx56,Gtf2b,Nars,Arf4,Aars,Rps7,Eif4a1,Dars,Rpl7a,Rps8,Esr1,Ifi204,Sf3a3,Flna,Ddx3x,Rps19,Rps3,Iars,Mars,Rps13,Eif3e,Lars,Kars,Snd1,Ahnak,Nedd4,Eprs,Rpsa,Mbd3,Rpl35,Recql5,Eef1d,Snrpe,Vars,Arid1a,Rars,Nme2,Pml
GO:0006413	translational initiation	0.0552486	0.00273441	7.82584e-11	8.9371e-08	Eif3a,Ddx3y,Eif3b,Rps2,Eif3c,Eif4a1,Eif3e,Ddx3x,Eif3g,Eif3d,
GO:0065008	regulation of biological quality	0.259669	0.0948517	1.12935e-10	1.28972e-07	Hspa5,Rpl4,Actb,Anxa6,Sptbn1,Atm,Cct4,Rack1,Fn1,Lima1,Dbn1,Copa,Myl12b,Vcl,Epb41l2,Cct5,Wdr1,Gsn,Actg1,Myh14,Esr1,Flna,Ddx3x,Rps19,Myh10,Myo1c,Csrp1,P4hb,Tln1,Msn,CCT8,Tcp1,Acaca,Nedd4,Myh9,Isg15,Arpc1b,Rps5,Pml,Anxa2,SEPT7,Kif5b,Cct6a,Rps9,Cct3,Sptan1,Tp
GO:0007015	actin filament organization	0.0828729	0.00902649	1.23122e-10	1.40605e-07	Arpc1b,Wdr1,Myo1c,Hsp90b1,Cald1,Sptbn1,Actn1,Gsn,Fscn1,Actn4,Lima1,Flna,Dbn1,Sptan1,Tpm1,
GO:0033036	macromolecule localization	0.20442	0.0623916	1.32434e-10	1.5124e-07	Hspa5,Sec31a,G3bp2,Srsf3,Sptbn1,Rangap1,Hdlbp,Ranbp1,Cltc,Nup155,Rack1,Arf4,Dbn1,Copa,Vcl,Hspg2,Hsp90b1,Ap2a1,Gsn,Esr1,Flna,Rrbp1,Copb1,Poldip3,Nup160,Myo1c,Tln1,Copg1,Tcp1,Myh9,Rpsa,Pdcd6ip,Pml,Anxa2,Kif5b,Tlk1,Actn4,
GO:0022618	ribonucleoprotein complex assembly	0.0662983	0.00499838	1.40828e-10	1.60825e-07	Eif3a,Rps5,Rps2,Rpl10,Snrpe,Rpl24,Rpl6,Dync1h1,Rpsa,Eif3d,Ddx3x,Rps19,
GO:0032212	positive regulation of telomere maintenance via telomerase	0.038674	0.00091147	2.53991e-10	2.90057e-07	Cct5,Cct4,Cct6a,CCT8,Tcp1,Cct3,Atm,
GO:0042255	ribosome assembly	0.0441989	0.00152892	3.39368e-10	3.87558e-07	Rps5,Rps2,Rpl10,Rpl24,Rpl6,Rpsa,Ddx3x,Rps19,
GO:0070925	organelle assembly	0.0662983	0.00543942	3.74718e-10	4.27928e-07	Rps3,Rps5,Rps2,Rpl10,Rpl24,Rpl6,Cltc,Tubb5,Flna,Rpsa,Ddx3x,Rps19,
GO:0070527	platelet aggregation	0.0441989	0.00155832	3.97894e-10	4.54395e-07	Csrp1,Tln1,Actb,Actg1,Myh9,Flna,Vcl,Myl12b,
GO:0006520	cellular amino acid metabolic process	0.0828729	0.00987916	4.30171e-10	4.91255e-07	Cad,Iars,Mars,P4hb,Phgdh,Rars,Lars,Vars,Dars,Kars,Aldh18a1,Nars,Eef1g,Eprs,Aars,
GO:0006457	protein folding	0.0607735	0.00449854	6.92164e-10	7.90452e-07	Cct5,Hsp90b1,Hspa2,P4hb,Cct4,Cct6a,Ppil4,CCT8,Tcp1,Cct3,Aars,
GO:0032204	regulation of telomere maintenance	0.0441989	0.00167593	7.28503e-10	8.31951e-07	Cct5,Atm,Pml,Cct4,Cct6a,Tcp1,CCT8,Cct3,
GO:0006399	tRNA metabolic process	0.0607735	0.00467496	1.04276e-09	1.19083e-06	Iars,Mars,Rars,Lars,Vars,Dars,Kars,Nars,Eprs,Elac2,Aars,
GO:0071353	cellular response to interleukin-4	0.0331492	0.00064685	1.4531e-09	1.65944e-06	Fasn,Pml,Hspa5,Rps2,Impdh2,Tuba1b,
GO:0042060	wound healing	0.0773481	0.00943812	2.2624e-09	2.58367e-06	Myh10,Myof,Csrp1,Tln1,Pkm,Actb,Anxa2,Actg1,Fn1,Flna,Myh9,Tpm1,Vcl,Myl12b,
GO:0032210	regulation of telomere maintenance via telomerase	0.038674	0.00123489	2.48049e-09	2.83272e-06	Cct5,Cct4,Cct6a,CCT8,Tcp1,Cct3,Atm,
GO:0070670	response to interleukin-4	0.0331492	0.000735056	3.40366e-09	3.88698e-06	Fasn,Pml,Hspa5,Rps2,Impdh2,Tuba1b,
GO:0006278	RNA-dependent DNA replication	0.038674	0.0012937	3.49191e-09	3.98777e-06	Cct5,Cct4,Cct6a,CCT8,Tcp1,Cct3,Atm,
GO:0007004	telomere maintenance via telomerase	0.038674	0.0012937	3.49191e-09	3.98777e-06	Cct5,Cct4,Cct6a,CCT8,Tcp1,Cct3,Atm,
GO:0008104	protein localization	0.176796	0.0543942	3.52528e-09	4.02587e-06	Hspa5,Sec31a,Sptbn1,Rangap1,Ranbp1,Cltc,Nup155,Rack1,Arf4,Dbn1,Copa,Vcl,Hspg2,Hsp90b1,Ap2a1,Gsn,Esr1,Flna,Rrbp1,Copb1,Myo1c,Nup160,Tln1,Copg1,Tcp1,Myh9,Pdcd6ip,Pml,Anxa2,Kif5b,Tlk1,Actn4,
GO:0051493	regulation of cytoskeleton organization	0.0828729	0.0119373	5.63129e-09	6.43093e-06	Arpc1b,Rps3,Wdr1,Myo1c,Rbm14,Pdcd6ip,Sptbn1,Gsn,Ranbp1,Fscn1,Lima1,Flna,Dbn1,Sptan1,Tpm1,
GO:0048519	negative regulation of biological process	0.276243	0.11852	6.21676e-09	7.09955e-06	Hspa5,Mbd2,Rbm14,Mta3,Gatad2b,Sptbn1,Atm,G3bp1,Rangap1,Vim,Rack1,Fn1,Arf4,Lima1,Dbn1,Vdac2,Aars,Hsp90b1,Rpl24,Actn1,Gsn,Esr1,Flna,Nes,Ddx3x,Rps19,Rps3,Hspa2,Caprin1,Rps13,Snd1,Nedd4,Eprs,Isg15,Mbd3,Eif3a,Recql5,Rnf213,Phgdh,Arid1a,Nme2,Anxa2,Pabpc1,Pml,Zf
GO:0048518	positive regulation of biological process	0.298343	0.134427	6.8513e-09	7.82418e-06	Hspa5,Rpl4,Mbd2,Rbm14,Mta3,Atm,Cct4,Ddx56,Gtf2b,Vim,Ranbp1,Rack1,Fn1,Arf4,Dbn1,Cct5,Wdr1,Gsn,Fscn1,Ifi204,Esr1,Flna,Ddx3x,Eef2,Rps19,Poldip3,Rps3,Myo1c,Hspa2,P4hb,Fbln2,Caprin1,Msn,CCT8,Tcp1,Nedd4,Eef1a1,Isg15,Arpc1b,Slc25a5,Eef1d,Arid1a,Nme2,Anxa2,Pml,Pa
GO:0010833	telomere maintenance via telomere lengthening	0.038674	0.00144071	7.65422e-09	8.74112e-06	Cct5,Cct4,Cct6a,CCT8,Tcp1,Cct3,Atm,
GO:0030030	cell projection organization	0.138122	0.0358413	8.51117e-09	9.71975e-06	Myh10,Rpl4,Caprin1,Actb,Ddx56,Vim,Ranbp1,Fn1,Nedd4,Arf4,Eef1a1,Myh9,Lima1,Dbn1,Vcl,Phgdh,Rpl24,Nme2,SEPT7,Gsn,Kif5b,Fscn1,Nes,Flna,Tpm1,
GO:0051129	negative regulation of cellular component organization	0.0883978	0.0144365	1.01044e-08	1.15392e-05	Hspa2,Rbm14,Sptbn1,Atm,Vim,Rack1,Lima1,Dbn1,Vdac2,Gsn,Anxa2,Esr1,Flna,Ddx3x,Tpm1,Sptan1,
GO:0034109	homotypic cell-cell adhesion	0.0441989	0.00232278	1.04122e-08	1.18907e-05	Csrp1,Tln1,Actb,Actg1,Myh9,Flna,Vcl,Myl12b,
GO:0032846	positive regulation of homeostatic process	0.0552486	0.00452795	1.12403e-08	1.28364e-05	Cct5,Atm,Pml,Cct4,Cct6a,CCT8,Rack1,Tcp1,Dbn1,Cct3,
GO:0048522	positive regulation of cellular process	0.276243	0.120814	1.17109e-08	1.33738e-05	Hspa5,Rpl4,Mbd2,Rbm14,Mta3,Atm,Cct4,Ddx56,Gtf2b,Vim,Ranbp1,Rack1,Fn1,Arf4,Dbn1,Cct5,Wdr1,Gsn,Fscn1,Ifi204,Esr1,Flna,Ddx3x,Eef2,Poldip3,Rps3,Myo1c,Hspa2,Fbln2,Caprin1,CCT8,Tcp1,Eef1a1,Isg15,Arpc1b,Slc25a5,Eef1d,Arid1a,Nme2,Anxa2,Pml,Pabpc1,Zfp148,Kif5b,Gna
GO:0048523	negative regulation of cellular process	0.254144	0.105672	1.18327e-08	1.35129e-05	Hspa5,Mbd2,Rbm14,Mta3,Gatad2b,Sptbn1,Atm,G3bp1,Vim,Rack1,Fn1,Arf4,Lima1,Dbn1,Vdac2,Aars,Hsp90b1,Rpl24,Actn1,Gsn,Esr1,Flna,Nes,Ddx3x,Rps3,Hspa2,Caprin1,Rps13,Nedd4,Eprs,Isg15,Mbd3,Eif3a,Recql5,Rnf213,Phgdh,Arid1a,Nme2,Pml,Anxa2,Zfp148,Gnai2,Actn4,Rps26,Spt
GO:0010468	regulation of gene expression	0.265193	0.113228	1.19409e-08	1.36365e-05	Ddx3y,Gcn1l1,Mbd2,Rbm14,Mta3,Srsf3,Gatad2b,Cct4,Gtf2b,Vim,Rack1,Fn1,Arf4,Cct5,Eif4a1,Gsn,Esr1,Ifi204,Flna,Ddx3x,Eef2,Poldip3,Rps3,Eif3b,Caprin1,Msn,Rps13,CCT8,Tcp1,Snd1,Ahnak,Nedd4,Eprs,Mbd3,Rps5,Recql5,Eef1d,Phgdh,Arid1a,Nme2,Pabpc1,Pml,Zfp148,Cct6a,Rps9
GO:0043254	regulation of protein complex assembly	0.0718232	0.00902649	1.22287e-08	1.39651e-05	Arpc1b,Rps3,Myo1c,Msn,Sptbn1,Gsn,Rack1,Fscn1,Vdac2,Ddx3x,Dbn1,Sptan1,Tpm1,
GO:0006417	regulation of translation	0.0662983	0.00743877	1.29579e-08	1.47979e-05	Rps3,Poldip3,Rps5,Gcn1l1,Eif3b,Caprin1,Eif4a1,Rack1,Rps9,Eprs,Ddx3x,Eef2,
GO:0048869	cellular developmental process	0.265193	0.113581	1.31835e-08	1.50556e-05	Rpl4,Actb,Atm,Ddx56,Vim,Ranbp1,Cltc,Rack1,Rps11,Fn1,Arf4,Dbn1,Vcl,Hspg2,Fasn,Wdr1,Rps7,Rpl24,Actn1,Gsn,Pdzrn3,Actg1,Myh14,Ifi204,Esr1,Flna,Nes,Eef2,Rps19,Myh10,Iars,Hspa2,Caprin1,Msn,Snd1,Nedd4,Eef1a1,Myh9,Huwe1,Flnc,Isg15,Flnb,Phgdh,Arid1a,Nme2,SEPT7,Pml
GO:0050794	regulation of cellular process	0.486188	0.289318	1.70658e-08	1.94891e-05	Hspa5,Gcn1l1,Rbm14,Mta3,G3bp2,Gatad2b,Atm,G3bp1,Ddx56,Rangap1,Rack1,Arf4,Vcl,Hsp90b1,Cnn3,Gsn,Esr1,Ifi204,Flna,Nes,Rps19,Rps3,Msn,CCT8,Tcp1,Eef1a1,Eprs,Eif3a,Recql5,Rnf213,Eef1d,Phgdh,Arid1a,Anxa2,Pabpc1,Gnai2,Kif5b,Cct6a,Ifi205,Tpm1,Rpl4,Mbd2,Srsf3,Sptbn
GO:0044106	cellular amine metabolic process	0.0828729	0.0129958	1.74366e-08	1.99126e-05	Cad,Iars,Mars,P4hb,Phgdh,Rars,Lars,Vars,Dars,Kars,Aldh18a1,Nars,Eef1g,Eprs,Aars,
GO:0050789	regulation of biological process	0.508287	0.309076	1.74651e-08	1.99451e-05	Ddx3y,Hspa5,Gcn1l1,Rbm14,Mta3,Cald1,G3bp2,Gatad2b,Atm,G3bp1,Ddx56,Rangap1,Rack1,Arf4,Vcl,Hsp90b1,Cnn3,Gsn,Ifi204,Esr1,Flna,Nes,Rps19,Rps3,Rps2,Msn,CCT8,Tcp1,Eef1a1,Eprs,Eif3a,Recql5,Eef1d,Rnf213,Phgdh,Arid1a,Anxa2,Pabpc1,Gnai2,Kif5b,Cct6a,Ifi205,Tpm1,Rpl4
GO:0030048	actin filament-based movement	0.0331492	0.000970274	2.05476e-08	2.34654e-05	Myh10,Myl6,Myh14,Myh9,Actn4,Tpm1,
GO:0007017	microtubule-based process	0.0939227	0.0173473	2.08911e-08	2.38576e-05	Rps3,Rbm14,Tuba1b,Tubb2a,Tuba1a,Ranbp1,Cltc,Copg1,Myh9,Tubb4b,Tubb6,Pdcd6ip,Dync1h1,Kifc5b,Kif5b,Tubb5,Flna,
GO:0030168	platelet activation	0.0441989	0.002558	2.24926e-08	2.56865e-05	Csrp1,Tln1,Actb,Actg1,Myh9,Flna,Vcl,Myl12b,
GO:0000723	telomere maintenance	0.0441989	0.0026462	2.94358e-08	3.36156e-05	Cct5,Atm,Pml,Cct4,Cct6a,Tcp1,CCT8,Cct3,
GO:0032200	telomere organization	0.0441989	0.0026462	2.94358e-08	3.36156e-05	Cct5,Atm,Pml,Cct4,Cct6a,Tcp1,CCT8,Cct3,
GO:0007339	binding of sperm to zona pellucida	0.0331492	0.00105848	3.56603e-08	4.07241e-05	Cct5,Cct4,Cct6a,CCT8,Tcp1,Cct3,
GO:0015031	protein transport	0.138122	0.038958	4.31666e-08	4.92962e-05	Sec31a,Nup160,Myo1c,Sptbn1,Rangap1,Ranbp1,Copg1,Cltc,Nup155,Tcp1,Rack1,Arf4,Myh9,Copa,Hsp90b1,Ap2a1,Pdcd6ip,Anxa2,Pml,Kif5b,Tlk1,Actn4,Flna,Rrbp1,Copb1,
GO:0060255	regulation of macromolecule metabolic process	0.298343	0.142719	5.40008e-08	6.16689e-05	Ddx3y,Hspa5,Gcn1l1,Mbd2,Rbm14,Mta3,Srsf3,Gatad2b,Atm,Cct4,Gtf2b,Vim,Rack1,Fn1,Arf4,Cct5,Eif4a1,Gsn,Esr1,Ifi204,Flna,Ddx3x,Eef2,Poldip3,Rps3,Eif3b,Hspa2,Caprin1,Msn,Rps13,CCT8,Tcp1,Snd1,Ahnak,Nedd4,Eprs,Isg15,Mbd3,Rps5,Recql5,Eef1d,Phgdh,Arid1a,Nme2,Pml,Pa
GO:0009653	anatomical structure morphogenesis	0.19337	0.0712123	5.54744e-08	6.33518e-05	Hspa5,Rpl4,Actb,Atm,Vim,Rack1,Fn1,Dbn1,Vcl,Hspg2,Wdr1,Rps7,Rpl24,Actn1,Gsn,Actg1,Myh14,Fscn1,Esr1,Flna,Nes,Myh10,Caprin1,Msn,Nedd4,Myh9,Flnb,Rnf213,Arid1a,Pkm,Pml,Anxa2,SEPT7,Kif5b,Tpm1,
GO:0035036	sperm-egg recognition	0.0331492	0.00114669	5.8947e-08	6.73175e-05	Cct5,Cct4,Cct6a,CCT8,Tcp1,Cct3,
GO:0006414	translational elongation	0.038674	0.00194055	6.4309e-08	7.34409e-05	Rps5,Rps9,Eef1g,Eef1b2,Eef1a1,Eef1d,Eef2,
GO:0032535	regulation of cellular component size	0.0939227	0.0188174	6.74005e-08	7.69714e-05	Rpl4,Myo1c,Sptbn1,Rack1,Fn1,Lima1,Dbn1,Vcl,Wdr1,Arpc1b,Pml,Gsn,SEPT7,Esr1,Ddx3x,Tpm1,Sptan1,
GO:0071845	cellular component disassembly at cellular level	0.0552486	0.00546882	6.75838e-08	7.71807e-05	Wdr1,Hspa2,Arid1a,Sptbn1,Gsn,Kif5b,Fscn1,Lima1,Sptan1,Tpm1,
GO:0030154	cell differentiation	0.248619	0.108524	7.60357e-08	8.68328e-05	Rpl4,Actb,Atm,Ddx56,Vim,Ranbp1,Cltc,Rack1,Rps11,Fn1,Arf4,Dbn1,Vcl,Hspg2,Fasn,Wdr1,Rps7,Rpl24,Actn1,Pdzrn3,Actg1,Ifi204,Esr1,Flna,Eef2,Rps19,Myh10,Iars,Hspa2,Caprin1,Msn,Snd1,Nedd4,Myh9,Eef1a1,Huwe1,Flnc,Isg15,Flnb,Phgdh,Arid1a,Nme2,SEPT7,Pml,Kif5b,
GO:0042274	ribosomal small subunit biogenesis	0.038674	0.00199935	7.93392e-08	9.06053e-05	Rps16,Rps5,Rps8,Rps2,Rpsa,Rps7,Rps19,
GO:0032502	developmental process	0.320442	0.161301	8.52074e-08	9.73069e-05	Hspa5,Rpl4,Actb,Atm,Ddx56,Vim,Ranbp1,Cltc,Rack1,Rps11,Fn1,Arf4,Dbn1,Aars,Vcl,Hspg2,Fasn,Wdr1,Rps7,Rpl24,Actn1,Gsn,Pdzrn3,Actg1,Myh14,Fscn1,Esr1,Ifi204,Flna,Nes,Eef2,Rps19,Myh10,Iars,Hspa2,Caprin1,Msn,Snd1,Nedd4,Eef1a1,Myh9,Huwe1,Flnc,Isg15,Mbd3,Myl6,Rps4x
GO:0022411	cellular component disassembly	0.0552486	0.00564523	9.10358e-08	0.000103963	Wdr1,Hspa2,Arid1a,Sptbn1,Gsn,Kif5b,Fscn1,Lima1,Sptan1,Tpm1,
GO:0051054	positive regulation of DNA metabolic process	0.0497238	0.00429273	9.68972e-08	0.000110657	Cct5,Rps3,Atm,Pml,Cct4,Cct6a,Tcp1,CCT8,Cct3,
GO:0008064	regulation of actin polymerization or depolymerization	0.0497238	0.00432213	1.02748e-07	0.000117338	Arpc1b,Wdr1,Myo1c,Sptbn1,Gsn,Lima1,Dbn1,Sptan1,Tpm1,
GO:0030832	regulation of actin filament length	0.0497238	0.00435153	1.08904e-07	0.000124369	Arpc1b,Wdr1,Myo1c,Sptbn1,Gsn,Lima1,Dbn1,Sptan1,Tpm1,
GO:0006396	RNA processing	0.0994475	0.0219341	1.14276e-07	0.000130503	Rps13,Srsf3,Rps16,Ddx56,Ahnak,Rpsa,Aars,Rpl35,Rps7,Snrpe,Pabpc1,Rpl7a,Rps8,Rpl14,Sf3a3,Elac2,Rps26,Rps19,
GO:0019222	regulation of metabolic process	0.325967	0.167622	1.33414e-07	0.000152358	Ddx3y,Hspa5,Gcn1l1,Mbd2,Rbm14,Mta3,Srsf3,Gatad2b,Atm,Cct4,Gtf2b,Vim,Rack1,Fn1,Arf4,Cct5,Hsp90b1,Eif4a1,Cnn3,Gsn,Esr1,Ifi204,Flna,Ddx3x,Eef2,Rps19,Poldip3,Rps3,Eif3b,Hspa2,Rps2,Caprin1,Rps13,Msn,CCT8,Tcp1,Snd1,Ahnak,Nedd4,Eprs,Isg15,Mbd3,Rps5,Recql5,Eef1d,
GO:0030834	regulation of actin filament depolymerization	0.0331492	0.0013231	1.43317e-07	0.000163668	Gsn,Wdr1,Lima1,Sptan1,Tpm1,Sptbn1,
GO:0031175	neuron projection development	0.104972	0.0248449	1.48231e-07	0.00016928	Myh10,Rpl4,Caprin1,Actb,Ddx56,Vim,Ranbp1,Fn1,Nedd4,Arf4,Eef1a1,Dbn1,Vcl,Phgdh,Rpl24,Nme2,SEPT7,Kif5b,Flna,
GO:0032501	multicellular organismal process	0.392265	0.22134	1.52774e-07	0.000174468	Hspa5,Cald1,Actb,Atm,Ddx56,Rack1,Rps11,Arf4,Vcl,Rps7,Gsn,Pdzrn3,Esr1,Ifi204,Flna,Nes,Rps19,Iars,Msn,Tln1,CCT8,Tcp1,Acaca,Eef1a1,Myl6,Flnb,Rnf213,Phgdh,Pkm,Arid1a,Anxa2,Gnai2,Kif5b,Cct6a,Tpm1,Rpl4,Mbd2,Anxa6,Cct4,Vim,Cltc,Ranbp1,Fn1,Copa,Dbn1,Hspg2,Myl12b,
GO:0032271	regulation of protein polymerization	0.0497238	0.00464556	1.90456e-07	0.0002175	Arpc1b,Rps3,Myo1c,Sptbn1,Gsn,Vdac2,Dbn1,Sptan1,Tpm1,
GO:0022402	cell cycle process	0.110497	0.0280203	2.05613e-07	0.00023481	Rps3,Myh10,Hspa2,Rbm14,Mta3,Sptbn1,Atm,Ranbp1,Cltc,Myh9,Recql5,Phgdh,Pdcd6ip,Rpl24,Dync1h1,SEPT7,Pml,Esr1,Tubb5,Flna,
GO:0009988	cell-cell recognition	0.0331492	0.00141131	2.13087e-07	0.000243345	Cct5,Cct4,Cct6a,CCT8,Tcp1,Cct3,
GO:0007049	cell cycle	0.132597	0.0394872	2.22695e-07	0.000254317	Rps3,Myh10,Hspa2,Rbm14,Mta3,Sptbn1,Atm,SEPT11,Ranbp1,Cltc,Rack1,Myh9,Recql5,Phgdh,Pdcd6ip,Rpl24,Dync1h1,SEPT7,Pml,Gnai2,Tubb5,Tlk1,Esr1,Flna,
GO:0034330	cell junction organization	0.0497238	0.00473376	2.23512e-07	0.00025525	Wdr1,Tln1,Actn1,Plec,Fscn1,Fn1,Actn4,Flna,Vcl,
GO:0048856	anatomical structure development	0.287293	0.140719	2.26056e-07	0.000258156	Hspa5,Rpl4,Actb,Atm,Ddx56,Vim,Ranbp1,Rack1,Fn1,Arf4,Dbn1,Aars,Vcl,Hspg2,Fasn,Wdr1,Rps7,Rpl24,Actn1,Gsn,Pdzrn3,Actg1,Myh14,Fscn1,Esr1,Ifi204,Flna,Nes,Eef2,Rps19,Myh10,Hspa2,Caprin1,Msn,Nedd4,Eef1a1,Myh9,Flnc,Isg15,Mbd3,Myl6,Flnb,Rnf213,Phgdh,Pkm,Arid1a,Nme
GO:0030042	actin filament depolymerization	0.0331492	0.00144071	2.41752e-07	0.000276081	Gsn,Wdr1,Lima1,Sptan1,Tpm1,Sptbn1,
GO:0045184	establishment of protein localization	0.138122	0.0427803	2.53278e-07	0.000289244	Sec31a,Nup160,Myo1c,Sptbn1,Rangap1,Ranbp1,Copg1,Cltc,Nup155,Tcp1,Rack1,Arf4,Myh9,Copa,Hsp90b1,Ap2a1,Pdcd6ip,Anxa2,Pml,Kif5b,Tlk1,Actn4,Flna,Rrbp1,Copb1,
GO:0050657	nucleic acid transport	0.0441989	0.00352827	2.78633e-07	0.000318198	Poldip3,Nup160,Myo1c,G3bp2,Srsf3,Ranbp1,Nup155,Rpsa,
GO:0050658	RNA transport	0.0441989	0.00352827	2.78633e-07	0.000318198	Poldip3,Nup160,Myo1c,G3bp2,Srsf3,Ranbp1,Nup155,Rpsa,
GO:0051236	establishment of RNA localization	0.0441989	0.00352827	2.78633e-07	0.000318198	Poldip3,Nup160,Myo1c,G3bp2,Srsf3,Ranbp1,Nup155,Rpsa,
GO:0032956	regulation of actin cytoskeleton organization	0.0607735	0.00805622	2.84662e-07	0.000325084	Arpc1b,Wdr1,Myo1c,Sptbn1,Gsn,Fscn1,Lima1,Flna,Dbn1,Sptan1,Tpm1,
GO:0009308	amine metabolic process	0.0828729	0.0162888	3.2369e-07	0.000369654	Cad,Iars,Mars,P4hb,Phgdh,Rars,Lars,Vars,Dars,Kars,Aldh18a1,Nars,Eef1g,Eprs,Aars,
GO:0019752	carboxylic acid metabolic process	0.0994475	0.02361	3.35867e-07	0.000383561	Cad,Iars,Mars,P4hb,Lars,Kars,Aldh18a1,Nars,Acaca,Eprs,Aars,Fasn,Phgdh,Pkm,Vars,Rars,Dars,Eef1g,
GO:0043436	oxoacid metabolic process	0.0994475	0.02361	3.35867e-07	0.000383561	Cad,Iars,Mars,P4hb,Lars,Kars,Aldh18a1,Nars,Acaca,Eprs,Aars,Fasn,Phgdh,Pkm,Vars,Rars,Dars,Eef1g,
GO:0006364	rRNA processing	0.0497238	0.00496898	3.3714e-07	0.000385014	Rpl35,Rps7,Rpl7a,Ddx56,Rps16,Rps8,Rpl14,Rpsa,Rps19,
GO:0045740	positive regulation of DNA replication	0.038674	0.00246979	3.45082e-07	0.000394083	Cct5,Cct4,Cct6a,CCT8,Tcp1,Cct3,Atm,
GO:0032970	regulation of actin filament-based process	0.0607735	0.00823263	3.53008e-07	0.000403135	Arpc1b,Wdr1,Myo1c,Sptbn1,Gsn,Fscn1,Lima1,Flna,Dbn1,Sptan1,Tpm1,
GO:0008154	actin polymerization or depolymerization	0.0497238	0.00499838	3.54372e-07	0.000404692	Arpc1b,Wdr1,Myo1c,Sptbn1,Gsn,Lima1,Dbn1,Sptan1,Tpm1,
GO:0006082	organic acid metabolic process	0.0994475	0.0239922	4.2373e-07	0.000483899	Cad,Iars,Mars,P4hb,Lars,Kars,Aldh18a1,Nars,Acaca,Eprs,Aars,Fasn,Phgdh,Pkm,Vars,Rars,Dars,Eef1g,
GO:0016072	rRNA metabolic process	0.0497238	0.00511599	4.31172e-07	0.000492399	Rpl35,Rps7,Rpl7a,Ddx56,Rps16,Rps8,Rpl14,Rpsa,Rps19,
GO:0007596	blood coagulation	0.0497238	0.00514539	4.52487e-07	0.000516741	Csrp1,Tln1,Actb,Actg1,Anxa2,Myh9,Flna,Vcl,Myl12b,
GO:0034329	cell junction assembly	0.0441989	0.00379289	4.85309e-07	0.000554223	Wdr1,Tln1,Actn1,Plec,Fn1,Fscn1,Actn4,Vcl,
GO:0051017	actin filament bundle assembly	0.0441989	0.00379289	4.85309e-07	0.000554223	Cald1,Actn1,Fscn1,Actn4,Lima1,Flna,Dbn1,Tpm1,
GO:0007599	hemostasis	0.0497238	0.0052042	4.97873e-07	0.00056857	Csrp1,Tln1,Actb,Actg1,Anxa2,Myh9,Flna,Vcl,Myl12b,
GO:0034623	cellular macromolecular complex disassembly	0.0441989	0.00382229	5.14804e-07	0.000587906	Wdr1,Arid1a,Sptbn1,Gsn,Kif5b,Lima1,Tpm1,Sptan1,
GO:0044087	regulation of cellular component biogenesis	0.0828729	0.0169063	5.17088e-07	0.000590515	Arpc1b,Rps3,Myo1c,Hspa2,Msn,Sptbn1,Gsn,Rack1,Fscn1,Flna,Dbn1,Vdac2,Ddx3x,Sptan1,Tpm1,
GO:0050817	coagulation	0.0497238	0.0052336	5.22008e-07	0.000596133	Csrp1,Tln1,Actb,Actg1,Anxa2,Myh9,Flna,Vcl,Myl12b,
GO:0080090	regulation of primary metabolic process	0.281768	0.14066	5.57991e-07	0.000637226	Hspa5,Gcn1l1,Mbd2,Rbm14,Mta3,Srsf3,Gatad2b,Atm,Cct4,Gtf2b,Rack1,Fn1,Arf4,Cct5,Eif4a1,Cnn3,Esr1,Ifi204,Flna,Ddx3x,Eef2,Poldip3,Rps3,Eif3b,Hspa2,Caprin1,Rps13,CCT8,Tcp1,Snd1,Ahnak,Nedd4,Eprs,Isg15,Mbd3,Rps5,Recql5,Eef1d,Arid1a,Nme2,Pml,Pabpc1,Anxa2,Zfp148,G
GO:0006403	RNA localization	0.0441989	0.0039105	6.12661e-07	0.000699659	Poldip3,Nup160,Myo1c,G3bp2,Srsf3,Ranbp1,Nup155,Rpsa,
GO:0031323	regulation of cellular metabolic process	0.287293	0.145394	6.31839e-07	0.00072156	Hspa5,Gcn1l1,Mbd2,Rbm14,Mta3,Srsf3,Gatad2b,Atm,Cct4,Gtf2b,Rack1,Fn1,Arf4,Cct5,Hsp90b1,Eif4a1,Cnn3,Esr1,Ifi204,Flna,Ddx3x,Eef2,Poldip3,Rps3,Eif3b,Hspa2,Caprin1,Rps13,CCT8,Tcp1,Snd1,Ahnak,Nedd4,Eprs,Isg15,Mbd3,Rps5,Recql5,Eef1d,Arid1a,Nme2,Pml,Pabpc1,Anxa2,
GO:0042180	cellular ketone metabolic process	0.0994475	0.0249037	7.23892e-07	0.000826685	Cad,Iars,Mars,P4hb,Lars,Kars,Aldh18a1,Nars,Acaca,Eprs,Aars,Fasn,Phgdh,Pkm,Vars,Rars,Dars,Eef1g,
GO:0032984	macromolecular complex disassembly	0.0441989	0.00399871	7.25994e-07	0.000829085	Wdr1,Arid1a,Sptbn1,Gsn,Kif5b,Lima1,Tpm1,Sptan1,
GO:0034470	ncRNA processing	0.0607735	0.00887948	7.44223e-07	0.000849903	Rpl35,Rps7,Rpl7a,Ddx56,Rps16,Rps8,Rpl14,Rpsa,Elac2,Aars,Rps19,
GO:0048468	cell development	0.165746	0.062127	8.3413e-07	0.000952576	Myh10,Rpl4,Hspa2,Caprin1,Msn,Actb,Atm,Ddx56,Vim,Ranbp1,Fn1,Nedd4,Arf4,Eef1a1,Myh9,Dbn1,Flnc,Vcl,Wdr1,Flnb,Phgdh,Rpl24,Nme2,SEPT7,Pdzrn3,Actg1,Kif5b,Esr1,Flna,Rps19,
GO:0030865	cortical cytoskeleton organization	0.0276243	0.000970274	8.49381e-07	0.000969993	SEPT7,Wdr1,Tln1,Actn1,Epb41l2,
GO:0051276	chromosome organization	0.0994475	0.0252271	8.7014e-07	0.0009937	Hspa2,Mbd2,Rbm14,Actb,Gatad2b,Atm,Cct4,Nup155,CCT8,Tcp1,Huwe1,Cct5,Mbd3,Arid1a,Pml,Cct6a,Tlk1,Cct3,
GO:0006886	intracellular protein transport	0.0939227	0.0226691	9.072e-07	0.00103602	Myo1c,Sptbn1,Rangap1,Ranbp1,Cltc,Copg1,Nup155,Rack1,Copa,Ap2a1,Hsp90b1,Pml,Anxa2,Kif5b,Tlk1,Flna,Copb1,
GO:0090066	regulation of anatomical structure size	0.0939227	0.0228161	9.90679e-07	0.00113136	Rpl4,Myo1c,Sptbn1,Rack1,Fn1,Lima1,Dbn1,Vcl,Wdr1,Arpc1b,Pml,Gsn,SEPT7,Esr1,Ddx3x,Tpm1,Sptan1,
GO:0030835	negative regulation of actin filament depolymerization	0.0276243	0.000999677	9.91543e-07	0.00113234	Gsn,Lima1,Sptan1,Tpm1,Sptbn1,
GO:0033044	regulation of chromosome organization	0.0497238	0.00567463	1.02648e-06	0.00117224	Cct5,Atm,Pml,Cct4,Cct6a,Tlk1,Tcp1,CCT8,Cct3,
GO:0051179	localization	0.287293	0.147776	1.04312e-06	0.00119124	Hspa5,Sec31a,G3bp2,Srsf3,Anxa6,Sptbn1,Atm,G3bp1,Rangap1,Hdlbp,Ranbp1,Cltc,Nup155,Rack1,Fn1,Arf4,Dbn1,Copa,Vdac2,Vcl,Hspg2,Hsp90b1,Ap2a1,Dync1h1,Actn1,Gsn,Fscn1,Esr1,Flna,Rrbp1,Rps19,Copb1,Poldip3,Myh10,Nup160,Myo1c,Tln1,Msn,Copg1,Tcp1,Nedd4,Myh9,Rpsa,Slc2
GO:0015931	nucleobase, nucleoside, nucleotide and nucleic acid transport	0.0441989	0.00423392	1.11943e-06	0.00127838	Poldip3,Nup160,Myo1c,G3bp2,Srsf3,Ranbp1,Nup155,Rpsa,
GO:0070887	cellular response to chemical stimulus	0.143646	0.0496898	1.14984e-06	0.00131312	Rps3,Hspa5,Rps2,P4hb,Msn,Tuba1b,Srsf3,Rangap1,Rack1,Fn1,Acaca,Eef1a1,Eprs,Aars,Fasn,Recql5,Hsp90b1,Anxa2,Gsn,Pml,Ifi204,Esr1,Ifi205,Impdh2,Ddx3x,Rps19,
GO:0051258	protein polymerization	0.0497238	0.00579224	1.21712e-06	0.00138995	Arpc1b,Rps3,Myo1c,Sptbn1,Gsn,Vdac2,Dbn1,Sptan1,Tpm1,
GO:0042273	ribosomal large subunit biogenesis	0.0331492	0.00191115	1.33078e-06	0.00151975	Rpl7a,Rpl35,Rpl14,Rpl10,Rpl24,Rpl6,
GO:0048666	neuron development	0.104972	0.0292258	1.68674e-06	0.00192625	Myh10,Rpl4,Caprin1,Actb,Ddx56,Vim,Ranbp1,Fn1,Nedd4,Arf4,Eef1a1,Dbn1,Vcl,Phgdh,Rpl24,Nme2,SEPT7,Kif5b,Flna,
GO:0043044	ATP-dependent chromatin remodeling	0.0276243	0.00111729	1.75806e-06	0.00200771	Mbd3,Mbd2,Actb,Arid1a,Gatad2b,
GO:0048731	system development	0.248619	0.122284	2.19424e-06	0.00250582	Hspa5,Rpl4,Actb,Atm,Ddx56,Vim,Ranbp1,Fn1,Arf4,Dbn1,Aars,Vcl,Hspg2,Fasn,Wdr1,Rps7,Rpl24,Actn1,Pdzrn3,Myh14,Ifi204,Esr1,Flna,Nes,Eef2,Rps19,Myh10,Caprin1,Msn,Nedd4,Myh9,Eef1a1,Isg15,Flnb,Myl6,Rnf213,Phgdh,Pkm,Arid1a,Nme2,SEPT7,Anxa2,Pml,Kif5b,Tpm1,
GO:0051494	negative regulation of cytoskeleton organization	0.038674	0.00326365	2.29355e-06	0.00261923	Gsn,Lima1,Rbm14,Dbn1,Sptan1,Tpm1,Sptbn1,
GO:0032989	cellular component morphogenesis	0.110497	0.0327541	2.29402e-06	0.00261978	Myh10,Rpl4,Caprin1,Actb,Vim,Fn1,Nedd4,Myh9,Dbn1,Vcl,Wdr1,Flnb,Rpl24,SEPT7,Gsn,Actg1,Kif5b,Myh14,Nes,Flna,
GO:0031032	actomyosin structure organization	0.0331492	0.00211696	2.44084e-06	0.00278744	Myh10,Wdr1,Actg1,Myh14,Myh9,Cnn3,
GO:0051641	cellular localization	0.171271	0.0693893	2.71325e-06	0.00309853	Myh10,Poldip3,Hspa5,Nup160,Myo1c,Tln1,Sptbn1,Atm,Rangap1,Ranbp1,Copg1,Cltc,Nup155,Rack1,Arf4,Rpsa,Myh9,Dbn1,Copa,Vcl,Hsp90b1,Ap2a1,Dync1h1,Anxa2,Pml,Kif5b,Tlk1,Esr1,Flna,Actn4,Copb1,
GO:0000028	ribosomal small subunit assembly	0.0220994	0.000558643	2.82523e-06	0.00322641	Rps5,Rps2,Rpsa,Rps19,
GO:0051052	regulation of DNA metabolic process	0.0552486	0.00840904	3.45007e-06	0.00393998	Cct5,Rps3,Recql5,Atm,Pml,Cct4,Cct6a,CCT8,Tcp1,Cct3,
GO:0010639	negative regulation of organelle organization	0.0497238	0.0065861	3.49902e-06	0.00399588	Rbm14,Sptbn1,Atm,Gsn,Esr1,Lima1,Dbn1,Sptan1,Tpm1,
GO:0032990	cell part morphogenesis	0.0883978	0.0223751	3.5311e-06	0.00403251	Myh10,Rpl4,Caprin1,Actb,Vim,Fn1,Nedd4,Dbn1,Vcl,Rpl24,Gsn,SEPT7,Kif5b,Myh14,Nes,Flna,
GO:0050878	regulation of body fluid levels	0.0552486	0.00846785	3.66956e-06	0.00419064	Csrp1,Tln1,Actb,Anxa2,Actg1,Myh9,Flna,Copa,Vcl,Myl12b,
GO:2000112	regulation of cellular macromolecule biosynthetic process	0.209945	0.096704	3.69451e-06	0.00421913	Gcn1l1,Mbd2,Rbm14,Mta3,Gatad2b,Atm,Cct4,Gtf2b,Rack1,Arf4,Cct5,Eif4a1,Ifi204,Esr1,Flna,Ddx3x,Eef2,Poldip3,Rps3,Eif3b,Caprin1,CCT8,Tcp1,Snd1,Nedd4,Eprs,Mbd3,Rps5,Recql5,Eef1d,Arid1a,Nme2,Pml,Zfp148,Cct6a,Rps9,Ifi205,Cct3,
GO:0046907	intracellular transport	0.116022	0.0368704	3.73068e-06	0.00426043	Poldip3,Nup160,Myo1c,Sptbn1,Rangap1,Ranbp1,Cltc,Copg1,Nup155,Rack1,Arf4,Rpsa,Copa,Hsp90b1,Ap2a1,Pml,Anxa2,Kif5b,Tlk1,Flna,Copb1,
GO:0034613	cellular protein localization	0.110497	0.0338714	3.78944e-06	0.00432754	Hspa5,Myo1c,Sptbn1,Rangap1,Ranbp1,Cltc,Copg1,Nup155,Rack1,Copa,Vcl,Hsp90b1,Ap2a1,Pml,Anxa2,Kif5b,Tlk1,Esr1,Flna,Copb1,
GO:0009893	positive regulation of metabolic process	0.171271	0.070536	3.7931e-06	0.00433172	Rps3,Poldip3,Hspa5,Hspa2,Rbm14,Msn,Atm,Cct4,Gtf2b,Vim,CCT8,Tcp1,Rack1,Fn1,Nedd4,Arf4,Cct5,Arid1a,Nme2,Anxa2,Pml,Pabpc1,Gsn,Zfp148,Cct6a,Esr1,Rps9,Cct3,Ddx3x,Eef2,Rps19,
GO:0044281	small molecule metabolic process	0.165746	0.0669489	3.79733e-06	0.00433656	Cad,Iars,Mars,Hspa2,P4hb,Lars,Gatad2b,Kars,Hdlbp,Aldh18a1,Rack1,Nars,Acaca,Eprs,Aars,Fasn,Phgdh,Pkm,Rars,Cnn3,Vars,Nme2,Dars,Gnai2,Esr1,Eef1g,Flna,Impdh2,Tpm1,Paics,
GO:0050821	protein stabilization	0.038674	0.00352827	3.85898e-06	0.00440695	Cct5,Cct4,Cct6a,CCT8,Tcp1,Flna,Cct3,
GO:0070727	cellular macromolecule localization	0.110497	0.0341066	4.19966e-06	0.00479601	Hspa5,Myo1c,Sptbn1,Rangap1,Ranbp1,Cltc,Copg1,Nup155,Rack1,Copa,Vcl,Hsp90b1,Ap2a1,Pml,Anxa2,Kif5b,Tlk1,Esr1,Flna,Copb1,
GO:0043244	regulation of protein complex disassembly	0.0331492	0.00232278	4.21077e-06	0.0048087	Gsn,Wdr1,Lima1,Sptan1,Tpm1,Sptbn1,
GO:0010604	positive regulation of macromolecule metabolic process	0.160221	0.0644497	5.20999e-06	0.00594981	Rps3,Poldip3,Hspa5,Hspa2,Rbm14,Msn,Atm,Cct4,Vim,CCT8,Tcp1,Rack1,Fn1,Nedd4,Arf4,Cct5,Arid1a,Nme2,Anxa2,Pml,Pabpc1,Gsn,Zfp148,Cct6a,Esr1,Rps9,Cct3,Ddx3x,Eef2,
GO:0030833	regulation of actin filament polymerization	0.038674	0.00373409	5.61833e-06	0.00641614	Arpc1b,Gsn,Myo1c,Dbn1,Sptan1,Tpm1,Sptbn1,
GO:0007275	multicellular organismal development	0.265193	0.139455	5.88296e-06	0.00671834	Hspa5,Rpl4,Actb,Atm,Ddx56,Vim,Ranbp1,Rack1,Fn1,Arf4,Dbn1,Aars,Vcl,Hspg2,Fasn,Wdr1,Rps7,Rpl24,Actn1,Pdzrn3,Myh14,Ifi204,Esr1,Flna,Nes,Eef2,Rps19,Myh10,Caprin1,Msn,Nedd4,Eef1a1,Myh9,Isg15,Mbd3,Rps4x,Flnb,Myl6,Rnf213,Phgdh,Pkm,Arid1a,Nme2,SEPT7,Anxa2,Pml,Kif
GO:0010556	regulation of macromolecule biosynthetic process	0.209945	0.0991444	6.61023e-06	0.00754888	Gcn1l1,Mbd2,Rbm14,Mta3,Gatad2b,Atm,Cct4,Gtf2b,Rack1,Arf4,Cct5,Eif4a1,Ifi204,Esr1,Flna,Ddx3x,Eef2,Poldip3,Rps3,Eif3b,Caprin1,CCT8,Tcp1,Snd1,Nedd4,Eprs,Mbd3,Rps5,Recql5,Eef1d,Arid1a,Nme2,Pml,Zfp148,Cct6a,Rps9,Ifi205,Cct3,
GO:0008360	regulation of cell shape	0.038674	0.0038811	7.2465e-06	0.0082755	Myh10,Myh14,Fn1,Myh9,Msn,Myl12b,Epb41l2,
GO:0007399	nervous system development	0.149171	0.0585987	7.50301e-06	0.00856844	Myh10,Hspa5,Rpl4,Caprin1,Actb,Atm,Ddx56,Vim,Ranbp1,Fn1,Nedd4,Arf4,Eef1a1,Dbn1,Aars,Hspg2,Vcl,Wdr1,Rps7,Phgdh,Rpl24,Arid1a,Nme2,SEPT7,Kif5b,Nes,Flna,
GO:0007155	cell adhesion	0.0939227	0.0270795	9.61258e-06	0.0109776	Myh10,Csrp1,Fbln2,Tln1,Actb,Fn1,Rpsa,Myh9,Dbn1,Vcl,Myl12b,Actn1,Pml,Actg1,Gsn,Flna,Tpm1,
GO:0051261	protein depolymerization	0.0331492	0.00270501	1.0202e-05	0.0116507	Gsn,Wdr1,Lima1,Sptan1,Tpm1,Sptbn1,
GO:0022610	biological adhesion	0.0939227	0.0272853	1.05981e-05	0.012103	Myh10,Csrp1,Fbln2,Tln1,Actb,Fn1,Rpsa,Myh9,Dbn1,Vcl,Myl12b,Actn1,Pml,Actg1,Gsn,Flna,Tpm1,
GO:0030041	actin filament polymerization	0.038674	0.00411632	1.0656e-05	0.0121691	Arpc1b,Gsn,Myo1c,Dbn1,Sptan1,Tpm1,Sptbn1,
GO:0031333	negative regulation of protein complex assembly	0.0331492	0.00273441	1.08578e-05	0.0123996	Gsn,Ddx3x,Vdac2,Sptan1,Tpm1,Sptbn1,
GO:0032844	regulation of homeostatic process	0.0607735	0.0117609	1.09439e-05	0.0124979	Cct5,Atm,Pml,Cct4,Cct6a,CCT8,Rack1,Tcp1,Dbn1,Cct3,Isg15,
GO:0048858	cell projection morphogenesis	0.0828729	0.0217577	1.10908e-05	0.0126656	Myh10,Rpl4,Caprin1,Rpl24,Actb,SEPT7,Gsn,Vim,Kif5b,Fn1,Nedd4,Nes,Flna,Dbn1,Vcl,
GO:0032272	negative regulation of protein polymerization	0.0276243	0.00161712	1.13247e-05	0.0129328	Gsn,Vdac2,Sptan1,Tpm1,Sptbn1,
GO:0000904	cell morphogenesis involved in differentiation	0.0828729	0.0218165	1.14475e-05	0.0130731	Myh10,Flnb,Rpl4,Caprin1,Rpl24,Actb,SEPT7,Vim,Kif5b,Fn1,Nedd4,Flna,Myh9,Dbn1,Vcl,
GO:0031326	regulation of cellular biosynthetic process	0.21547	0.106142	1.30388e-05	0.0148903	Gcn1l1,Mbd2,Rbm14,Mta3,Gatad2b,Atm,Cct4,Gtf2b,Rack1,Arf4,Cct5,Eif4a1,Ifi204,Esr1,Flna,Ddx3x,Eef2,Poldip3,Rps3,Eif3b,Caprin1,CCT8,Tcp1,Snd1,Nedd4,Eprs,Mbd3,Rps5,Recql5,Eef1d,Arid1a,Nme2,Pml,Gnai2,Zfp148,Cct6a,Rps9,Ifi205,Cct3,
GO:0051028	mRNA transport	0.0331492	0.00285202	1.38308e-05	0.0157948	Poldip3,Nup160,Myo1c,Nup155,G3bp2,Srsf3,
GO:0051259	protein oligomerization	0.0662983	0.0144365	1.41122e-05	0.0161162	Rnf213,Nme2,Anxa6,SEPT11,Anxa2,SEPT7,Rack1,Ahnak,Acaca,Eef1a1,Impdh2,Rps19,
GO:0043242	negative regulation of protein complex disassembly	0.0276243	0.00170533	1.47254e-05	0.0168164	Gsn,Lima1,Sptan1,Tpm1,Sptbn1,
GO:0006275	regulation of DNA replication	0.038674	0.00435153	1.52994e-05	0.017472	Cct5,Cct4,Cct6a,CCT8,Tcp1,Cct3,Atm,
GO:0031647	regulation of protein stability	0.0441989	0.00605686	1.57717e-05	0.0180113	Cct5,Gsn,Cct4,Cct6a,Tcp1,CCT8,Flna,Cct3,
GO:0051693	actin filament capping	0.0220994	0.000852665	1.66067e-05	0.0189649	Gsn,Sptan1,Tpm1,Sptbn1,
GO:0009889	regulation of biosynthetic process	0.21547	0.107436	1.722e-05	0.0196652	Gcn1l1,Mbd2,Rbm14,Mta3,Gatad2b,Atm,Cct4,Gtf2b,Rack1,Arf4,Cct5,Eif4a1,Ifi204,Esr1,Flna,Ddx3x,Eef2,Poldip3,Rps3,Eif3b,Caprin1,CCT8,Tcp1,Snd1,Nedd4,Eprs,Mbd3,Rps5,Recql5,Eef1d,Arid1a,Nme2,Pml,Gnai2,Zfp148,Cct6a,Rps9,Ifi205,Cct3,
GO:0060249	anatomical structure homeostasis	0.0497238	0.00808562	1.81334e-05	0.0207083	Cct5,Atm,Pml,Cct4,Cct6a,Acaca,Tcp1,CCT8,Cct3,
GO:0009611	response to wounding	0.0883978	0.0260798	2.34578e-05	0.0267888	Myh10,Csrp1,Tln1,Actb,Fn1,Myh9,Vcl,Myl12b,Myof,Pkm,Actg1,Anxa2,Esr1,Flna,Tpm1,Rps19,
GO:0006405	RNA export from nucleus	0.0276243	0.00188174	2.38788e-05	0.0272696	Poldip3,Nup160,Ranbp1,Nup155,Rpsa,
GO:0042221	response to chemical stimulus	0.19337	0.0929405	2.3999e-05	0.0274069	Hspa5,Sec31a,Tuba1b,Srsf3,Atm,Rangap1,Rack1,Fn1,Eef1b2,Aars,Fasn,Hsp90b1,Rpl24,Gsn,Ifi204,Esr1,Ddx3x,Impdh2,Rps19,Cad,Myh10,Rps3,Rps2,P4hb,Msn,Plec,Acaca,Eprs,Eef1a1,Isg15,Recql5,Pml,Anxa2,Kif5b,Ifi205,
GO:0043624	cellular protein complex disassembly	0.0331492	0.00317544	2.55199e-05	0.0291438	Gsn,Wdr1,Lima1,Sptan1,Tpm1,Sptbn1,
GO:0006810	transport	0.220994	0.113669	2.68387e-05	0.0306498	Sec31a,G3bp2,Srsf3,Anxa6,Sptbn1,G3bp1,Rangap1,Hdlbp,Ranbp1,Cltc,Nup155,Rack1,Arf4,Copa,Vdac2,Hsp90b1,Ap2a1,Dync1h1,Gsn,Esr1,Flna,Rrbp1,Copb1,Poldip3,Myh10,Nup160,Myo1c,Copg1,Tcp1,Nedd4,Myh9,Rpsa,Slc25a5,Pdcd6ip,Pml,Anxa2,Kif5b,Gnai2,Tlk1,Actn4,
GO:0031346	positive regulation of cell projection organization	0.0497238	0.00858546	2.90302e-05	0.0331524	Rpl4,Caprin1,Nme2,Ddx56,Ranbp1,Fn1,Fscn1,Eef1a1,Dbn1,
GO:0031334	positive regulation of protein complex assembly	0.038674	0.00482197	2.96474e-05	0.0338573	Arpc1b,Gsn,Rps3,Myo1c,Rack1,Fscn1,Msn,
GO:0010975	regulation of neuron projection development	0.0607735	0.013231	3.2305e-05	0.0368923	Rpl4,Caprin1,Nme2,Ddx56,Vim,Ranbp1,Fn1,Nedd4,Flna,Eef1a1,Dbn1,
GO:0031344	regulation of cell projection organization	0.0662983	0.0157302	3.26659e-05	0.0373045	Rpl4,Caprin1,Nme2,Ddx56,Vim,Ranbp1,Fscn1,Fn1,Nedd4,Flna,Eef1a1,Dbn1,
GO:0043241	protein complex disassembly	0.0331492	0.00335186	3.4643e-05	0.0395623	Gsn,Wdr1,Lima1,Sptan1,Tpm1,Sptbn1,
GO:0019219	regulation of nucleobase, nucleoside, nucleotide and nucleic acid metabolic process	0.209945	0.10673	3.47701e-05	0.0397075	Mbd2,Rbm14,Mta3,Srsf3,Gatad2b,Atm,Cct4,Gtf2b,Rack1,Arf4,Cct5,Cnn3,Ifi204,Esr1,Flna,Ddx3x,Rps3,Hspa2,Rps13,CCT8,Tcp1,Ahnak,Snd1,Nedd4,Mbd3,Recql5,Eef1d,Arid1a,Nme2,Pabpc1,Pml,Gnai2,Zfp148,Cct6a,Ifi205,Cct3,Tpm1,Rps26,
GO:0000462	maturation of SSU-rRNA from tricistronic rRNA transcript (SSU-rRNA, 5.8S rRNA, LSU-rRNA)	0.0220994	0.00102908	3.57088e-05	0.0407794	Rps16,Rps8,Rpsa,Rps19,
GO:0071310	cellular response to organic substance	0.104972	0.0363412	3.59838e-05	0.0410935	Hspa5,Rps2,Msn,Tuba1b,Srsf3,Rangap1,Rack1,Fn1,Acaca,Eef1a1,Eprs,Aars,Fasn,Hsp90b1,Pml,Ifi204,Esr1,Ifi205,Impdh2,
GO:0000902	cell morphogenesis	0.0939227	0.0300785	3.6363e-05	0.0415266	Myh10,Rpl4,Caprin1,Actb,Vim,Fn1,Nedd4,Myh9,Dbn1,Vcl,Flnb,Rpl24,Gsn,SEPT7,Kif5b,Nes,Flna,
GO:0035088	establishment or maintenance of apical/basal cell polarity	0.0220994	0.00105848	4.00059e-05	0.0456868	Wdr1,Fscn1,Arf4,Msn,
GO:0061245	establishment or maintenance of bipolar cell polarity	0.0220994	0.00105848	4.00059e-05	0.0456868	Wdr1,Fscn1,Arf4,Msn,
GO:0022403	cell cycle phase	0.0773481	0.0214636	4.00728e-05	0.0457632	Rps3,Recql5,Hspa2,Mta3,Rpl24,Atm,SEPT7,Pml,Ranbp1,Cltc,Tubb5,Esr1,Myh9,Flna,
GO:0007051	spindle organization	0.0331492	0.00344006	4.00959e-05	0.0457896	Rps3,Ranbp1,Cltc,Tubb5,Flna,Myh9,
GO:0030182	neuron differentiation	0.104972	0.0367234	4.14059e-05	0.0472856	Myh10,Rpl4,Caprin1,Actb,Ddx56,Vim,Ranbp1,Fn1,Nedd4,Arf4,Eef1a1,Dbn1,Vcl,Phgdh,Rpl24,Nme2,SEPT7,Kif5b,Flna,
GO:0048667	cell morphogenesis involved in neuron differentiation	0.0662983	0.0161418	4.19013e-05	0.0478512	Myh10,Rpl4,Caprin1,Rpl24,Actb,SEPT7,Kif5b,Vim,Fn1,Nedd4,Dbn1,Vcl,
GO:0009260	ribonucleotide biosynthetic process	0.0276243	0.00211696	4.23395e-05	0.0483517	Cad,Impdh2,Pkm,Paics,Nme2,
GO:0051171	regulation of nitrogen compound metabolic process	0.209945	0.107994	4.49322e-05	0.0513126	Mbd2,Rbm14,Mta3,Srsf3,Gatad2b,Atm,Cct4,Gtf2b,Rack1,Arf4,Cct5,Cnn3,Ifi204,Esr1,Flna,Ddx3x,Rps3,Hspa2,Rps13,CCT8,Tcp1,Ahnak,Snd1,Nedd4,Mbd3,Recql5,Eef1d,Arid1a,Nme2,Pabpc1,Pml,Gnai2,Zfp148,Cct6a,Ifi205,Cct3,Tpm1,Rps26,
GO:0043623	cellular protein complex assembly	0.0607735	0.0137309	4.51469e-05	0.0515577	Arpc1b,Rps3,Myo1c,Mbd2,Sptbn1,Gsn,Flna,Vdac2,Dbn1,Sptan1,Tpm1,
GO:0045185	maintenance of protein location	0.0331492	0.00352827	4.62164e-05	0.0527791	Gsn,Pml,Hspa5,Flna,Dbn1,Tln1,
GO:0048699	generation of neurons	0.110497	0.0405163	4.95165e-05	0.0565478	Myh10,Rpl4,Caprin1,Actb,Ddx56,Vim,Ranbp1,Fn1,Nedd4,Arf4,Eef1a1,Dbn1,Vcl,Wdr1,Phgdh,Rpl24,Nme2,SEPT7,Kif5b,Flna,
GO:0007338	single fertilization	0.0331492	0.00358707	5.06964e-05	0.0578952	Cct5,Cct4,Cct6a,CCT8,Tcp1,Cct3,
GO:0048812	neuron projection morphogenesis	0.0662983	0.0164947	5.15413e-05	0.0588602	Myh10,Rpl4,Caprin1,Rpl24,Actb,SEPT7,Kif5b,Vim,Fn1,Nedd4,Dbn1,Vcl,
GO:0061061	muscle structure development	0.0662983	0.0165535	5.33218e-05	0.0608935	Myh10,Wdr1,Myl6,Flnb,Arid1a,Pdzrn3,Actg1,Myh14,Nedd4,Myh9,Tpm1,Flnc,
GO:0051234	establishment of localization	0.220994	0.117697	5.88951e-05	0.0672583	Sec31a,G3bp2,Srsf3,Anxa6,Sptbn1,G3bp1,Rangap1,Hdlbp,Ranbp1,Cltc,Nup155,Rack1,Arf4,Copa,Vdac2,Hsp90b1,Ap2a1,Dync1h1,Gsn,Esr1,Flna,Rrbp1,Copb1,Poldip3,Myh10,Nup160,Myo1c,Copg1,Tcp1,Nedd4,Myh9,Rpsa,Slc25a5,Pdcd6ip,Pml,Anxa2,Kif5b,Gnai2,Tlk1,Actn4,
GO:0000279	M phase	0.0662983	0.0167299	5.89864e-05	0.0673625	Rps3,Recql5,Hspa2,Rpl24,Atm,SEPT7,Cltc,Ranbp1,Tubb5,Esr1,Myh9,Flna,
GO:0008037	cell recognition	0.0331492	0.00370468	6.06978e-05	0.0693169	Cct5,Cct4,Cct6a,CCT8,Tcp1,Cct3,
GO:0050792	regulation of viral reproduction	0.0331492	0.00373409	6.3429e-05	0.072436	Gsn,Pabpc1,Gtf2b,P4hb,Ddx3x,Isg15,
GO:0051168	nuclear export	0.0331492	0.00379289	6.91857e-05	0.0790101	Poldip3,Rangap1,Nup160,Ranbp1,Nup155,Rpsa,
GO:0006950	response to stress	0.176796	0.0862368	7.5521e-05	0.0862449	Hspa5,Gcn1l1,Actb,Atm,Fn1,Aars,Myl12b,Vcl,Hsp90b1,Actg1,Ifi204,Esr1,Flna,Ddx3x,Rps19,Cad,Myh10,Rps3,P4hb,Csrp1,Tln1,Myh9,Eprs,Huwe1,Isg15,Myof,Recql5,Pkm,Pml,Anxa2,Tlk1,Tpm1,
GO:0071801	regulation of podosome assembly	0.0165746	0.000470436	7.88856e-05	0.0900874	Gsn,Fscn1,Msn,
GO:0001732	formation of translation initiation complex	0.0110497	8.82068e-05	8.42015e-05	0.0961581	Eif3a,Eif3d,
GO:0030837	negative regulation of actin filament polymerization	0.0220994	0.0012937	8.91861e-05	0.10185	Gsn,Sptan1,Tpm1,Sptbn1,
GO:0071345	cellular response to cytokine stimulus	0.0552486	0.0123489	9.19888e-05	0.105051	Fasn,Hspa5,Rps2,Tuba1b,Pml,Ifi204,Fn1,Ifi205,Eprs,Impdh2,
GO:0040011	locomotion	0.110497	0.0424274	9.28454e-05	0.106029	Myh10,Hspa5,Myo1c,P4hb,Msn,Rack1,Fn1,Arf4,Myh9,Dbn1,Vcl,Rpl24,Pml,Gsn,Kif5b,Fscn1,Actn4,Flna,Tpm1,Rps19,
GO:2000241	regulation of reproductive process	0.038674	0.00582165	9.7465e-05	0.111305	Gsn,Pabpc1,Gtf2b,Esr1,P4hb,Ddx3x,Isg15,
GO:0010501	RNA secondary structure unwinding	0.0220994	0.0013231	9.7482e-05	0.111324	Ddx56,Ddx3y,Eif4a1,Ddx3x,
GO:0017148	negative regulation of translation	0.0276243	0.002558	0.000104846	0.119734	Rps3,Rack1,Eprs,Caprin1,Ddx3x,
GO:0030490	maturation of SSU-rRNA	0.0220994	0.0013525	0.000106324	0.121422	Rps16,Rps8,Rpsa,Rps19,
GO:0034097	response to cytokine stimulus	0.0607735	0.0151422	0.000107551	0.122824	Fasn,Hspa5,Rps2,Tuba1b,Pml,Ifi204,Fn1,Ifi205,Eprs,Impdh2,Isg15,
GO:0007409	axonogenesis	0.0552486	0.0127018	0.000115795	0.132238	Myh10,Rpl4,Rpl24,Actb,SEPT7,Kif5b,Vim,Fn1,Dbn1,Vcl,
GO:0022008	neurogenesis	0.110497	0.0433095	0.000122354	0.139728	Myh10,Rpl4,Caprin1,Actb,Ddx56,Vim,Ranbp1,Fn1,Nedd4,Arf4,Eef1a1,Dbn1,Vcl,Wdr1,Phgdh,Rpl24,Nme2,SEPT7,Kif5b,Flna,
GO:0050896	response to stimulus	0.364641	0.240804	0.000125958	0.143844	Hspa5,Gcn1l1,Rbm14,Tuba1b,Actb,G3bp2,Atm,G3bp1,Rangap1,Rack1,Arf4,Vcl,Hsp90b1,Gsn,Esr1,Ifi204,Flna,Rps19,Rps3,Rps2,Msn,Tln1,Plec,Acaca,Eef1a1,Eprs,Eif3a,Recql5,Rnf213,Eef1d,Pkm,Arid1a,Anxa2,Gnai2,Kif5b,Ifi205,Tpm1,Sec31a,Mbd2,Srsf3,Sptbn1,Vim,Fn1,Eef1b2,D
GO:0045216	cell-cell junction organization	0.0276243	0.0026756	0.000129715	0.148134	Wdr1,Fscn1,Flna,Actn4,Vcl,
GO:0030220	platelet formation	0.0165746	0.000558643	0.000134904	0.154061	Wdr1,Myh9,Actn1,
GO:0051246	regulation of protein metabolic process	0.121547	0.0507189	0.000135766	0.155045	Rps3,Poldip3,Hspa5,Gcn1l1,Eif3b,Hspa2,Caprin1,Atm,Rack1,Fn1,Nedd4,Eprs,Isg15,Rps5,Eif4a1,Pml,Anxa2,Gnai2,Rps9,Flna,Ddx3x,Eef2,
GO:0051649	establishment of localization in cell	0.132597	0.05804	0.000136812	0.15624	Myh10,Poldip3,Nup160,Myo1c,Sptbn1,Rangap1,Ranbp1,Copg1,Cltc,Nup155,Rack1,Arf4,Rpsa,Myh9,Copa,Hsp90b1,Ap2a1,Dync1h1,Anxa2,Pml,Kif5b,Tlk1,Flna,Copb1,
GO:0016032	viral reproduction	0.038674	0.00620388	0.000144542	0.165067	Gsn,Pabpc1,Pml,Gtf2b,P4hb,Ddx3x,Isg15,
GO:0001649	osteoblast differentiation	0.038674	0.00623328	0.000148815	0.169947	Fasn,Iars,Cltc,Rack1,Snd1,Rps11,Ifi204,
GO:0044093	positive regulation of molecular function	0.0939227	0.0339008	0.000154956	0.17696	Rps3,Hspa5,Gcn1l1,Rps2,Hspa2,Mbd2,Cald1,Cct4,Tcp1,Rack1,Arf4,Pml,Anxa2,Gnai2,Esr1,Ddx3x,Tpm1,
GO:0007043	cell-cell junction assembly	0.0220994	0.00149951	0.000159485	0.182132	Wdr1,Fscn1,Actn4,Vcl,
GO:0006260	DNA replication	0.0441989	0.00843845	0.000161789	0.184763	Cct5,Recql5,Atm,Cct4,Cct6a,Tcp1,CCT8,Cct3,
GO:0010605	negative regulation of macromolecule metabolic process	0.121547	0.0513657	0.000162409	0.185471	Rps3,Mbd2,Caprin1,Rps13,Mta3,Gatad2b,Rack1,Snd1,Nedd4,Eprs,Isg15,Mbd3,Recql5,Arid1a,Pabpc1,Pml,Anxa2,Zfp148,Esr1,Flna,Ddx3x,Rps26,
GO:0071800	podosome assembly	0.0165746	0.000617447	0.000183718	0.209806	Gsn,Fscn1,Msn,
GO:0044265	cellular macromolecule catabolic process	0.0718232	0.0219341	0.000194974	0.222661	Hspa5,Hsp90b1,Rnf213,Eif3e,Atm,Pml,Pabpc1,Anxa2,Ranbp1,Rack1,Nedd4,Huwe1,Isg15,
GO:0009892	negative regulation of metabolic process	0.127072	0.0558055	0.000199855	0.228235	Rps3,Mbd2,Caprin1,Rps13,Mta3,Gatad2b,Rack1,Snd1,Nedd4,Eprs,Isg15,Mbd3,Recql5,Arid1a,Pabpc1,Pml,Anxa2,Zfp148,Esr1,Flna,Ddx3x,Rps26,Rps19,
GO:0019058	viral infectious cycle	0.0331492	0.00467496	0.000217581	0.248477	Gsn,Pabpc1,Gtf2b,P4hb,Ddx3x,Isg15,
GO:0048610	cellular process involved in reproduction	0.0552486	0.0138779	0.00023616	0.269695	Cct5,Hspa2,Atm,Cct4,Gtf2b,Cct6a,CCT8,Esr1,Tcp1,Cct3,
GO:0006913	nucleocytoplasmic transport	0.0497238	0.0113199	0.000236593	0.270189	Poldip3,Nup160,Sptbn1,Pml,Rangap1,Ranbp1,Nup155,Flna,Rpsa,
GO:0031325	positive regulation of cellular metabolic process	0.138122	0.0641557	0.000244728	0.279479	Rps3,Poldip3,Hspa5,Hspa2,Rbm14,Atm,Cct4,Gtf2b,CCT8,Tcp1,Rack1,Arf4,Cct5,Arid1a,Nme2,Pabpc1,Pml,Anxa2,Zfp148,Cct6a,Esr1,Rps9,Cct3,Ddx3x,Eef2,
GO:0018130	heterocycle biosynthetic process	0.0497238	0.0114081	0.000250481	0.286049	Cad,Pkm,Nme2,Kars,Aldh18a1,Gnai2,Flna,Impdh2,Paics,
GO:0051169	nuclear transport	0.0497238	0.0114375	0.000255258	0.291505	Poldip3,Nup160,Sptbn1,Pml,Rangap1,Ranbp1,Nup155,Flna,Rpsa,
GO:0051146	striated muscle cell differentiation	0.0441989	0.0090853	0.000266562	0.304414	Myh10,Wdr1,Arid1a,Actg1,Pdzrn3,Myh9,Nedd4,Flnc,
GO:0022414	reproductive process	0.0939227	0.0355473	0.000269547	0.307823	Hspa2,Mbd2,P4hb,Atm,Cct4,Gtf2b,CCT8,Tcp1,Isg15,Cct5,Gsn,Pabpc1,Zfp148,Cct6a,Esr1,Ddx3x,Cct3,
GO:0000003	reproduction	0.0939227	0.0357237	0.000285374	0.325897	Hspa2,Mbd2,P4hb,Atm,Cct4,Gtf2b,CCT8,Tcp1,Isg15,Cct5,Gsn,Pabpc1,Zfp148,Cct6a,Esr1,Ddx3x,Cct3,
GO:0051495	positive regulation of cytoskeleton organization	0.0331492	0.00496898	0.000302038	0.344928	Arpc1b,Gsn,Rps3,Wdr1,Myo1c,Tpm1,
GO:0000027	ribosomal large subunit assembly	0.0165746	0.000735056	0.000312771	0.357185	Rpl10,Rpl24,Rpl6,
GO:0000087	M phase of mitotic cell cycle	0.0497238	0.0117609	0.000312987	0.357431	Rps3,Recql5,Rpl24,Atm,SEPT7,Cltc,Ranbp1,Esr1,Flna,
GO:0032507	maintenance of protein location in cell	0.0276243	0.00323425	0.000314728	0.359419	Pml,Hspa5,Flna,Dbn1,Tln1,
GO:0014706	striated muscle tissue development	0.0497238	0.0117903	0.000318731	0.363991	Myh10,Myl6,Flnb,Arid1a,Pdzrn3,Myh14,Nedd4,Tpm1,Hspg2,
GO:0009566	fertilization	0.0331492	0.00502779	0.000321652	0.367326	Cct5,Cct4,Cct6a,CCT8,Tcp1,Cct3,
GO:0046483	heterocycle metabolic process	0.0773481	0.0262856	0.000329282	0.37604	Cad,Hspa2,P4hb,Pkm,Cnn3,Nme2,Kars,Gnai2,Aldh18a1,Rack1,Flna,Impdh2,Tpm1,Paics,
GO:0045935	positive regulation of nucleobase, nucleoside, nucleotide and nucleic acid metabolic process	0.104972	0.0433389	0.000348726	0.398245	Rps3,Rbm14,Atm,Cct4,Gtf2b,CCT8,Tcp1,Rack1,Arf4,Cct5,Arid1a,Nme2,Pabpc1,Pml,Zfp148,Cct6a,Esr1,Ddx3x,Cct3,
GO:0051345	positive regulation of hydrolase activity	0.0497238	0.0119373	0.000348776	0.398302	Rps3,Hspa5,Hspa2,Pml,Rack1,Esr1,Arf4,Ddx3x,Tpm1,
GO:0000278	mitotic cell cycle	0.0662983	0.0202876	0.000349863	0.399544	Rps3,Recql5,Hspa2,Mta3,Rpl24,Atm,SEPT7,Pml,Ranbp1,Cltc,Esr1,Flna,
GO:0043085	positive regulation of catalytic activity	0.0773481	0.026462	0.000352015	0.402001	Rps3,Hspa5,Gcn1l1,Rps2,Hspa2,Cct4,Pml,Gnai2,Tcp1,Rack1,Esr1,Arf4,Ddx3x,Tpm1,
GO:0008219	cell death	0.116022	0.0506601	0.000356481	0.407102	Rps3,Hspa5,Atm,Tcp1,Rack1,Fn1,Arf4,Eef1a1,Aars,Hsp90b1,Pdcd6ip,Pkm,Nme2,Pml,Gsn,Ifi204,Esr1,Nes,Actn4,Flna,Ddx3x,
GO:0016265	death	0.116022	0.0506601	0.000356481	0.407102	Rps3,Hspa5,Atm,Tcp1,Rack1,Fn1,Arf4,Eef1a1,Aars,Hsp90b1,Pdcd6ip,Pkm,Nme2,Pml,Gsn,Ifi204,Esr1,Nes,Actn4,Flna,Ddx3x,
GO:0000226	microtubule cytoskeleton organization	0.0497238	0.0119961	0.000361431	0.412754	Rps3,Rbm14,Pdcd6ip,Dync1h1,Cltc,Ranbp1,Tubb5,Myh9,Flna,
GO:0032268	regulation of cellular protein metabolic process	0.110497	0.0472494	0.000380407	0.434424	Rps3,Poldip3,Hspa5,Gcn1l1,Eif3b,Hspa2,Caprin1,Atm,Rack1,Fn1,Eprs,Isg15,Rps5,Eif4a1,Pml,Anxa2,Gnai2,Rps9,Ddx3x,Eef2,
GO:0016337	cell-cell adhesion	0.0497238	0.0120843	0.000381122	0.435242	Csrp1,Tln1,Actb,Actg1,Myh9,Flna,Rpsa,Vcl,Myl12b,
GO:0012501	programmed cell death	0.110497	0.0472788	0.000383425	0.437871	Rps3,Hspa5,Atm,Tcp1,Rack1,Fn1,Arf4,Aars,Hsp90b1,Pdcd6ip,Pkm,Nme2,Pml,Gsn,Ifi204,Esr1,Nes,Actn4,Flna,Ddx3x,
GO:0045197	establishment or maintenance of epithelial cell apical/basal polarity	0.0165746	0.000793861	0.000394664	0.450706	Wdr1,Arf4,Msn,
GO:0006338	chromatin remodeling	0.0276243	0.00341066	0.000401999	0.459083	Mbd3,Mbd2,Actb,Arid1a,Gatad2b,
GO:0048146	positive regulation of fibroblast proliferation	0.0220994	0.00191115	0.000407763	0.465665	Anxa2,Pml,Fn1,Esr1,
GO:0007182	common-partner SMAD protein phosphorylation	0.0110497	0.000176414	0.000416595	0.475751	Pml,Sptbn1,
GO:0060537	muscle tissue development	0.0497238	0.0122607	0.000423167	0.483257	Myh10,Myl6,Flnb,Arid1a,Pdzrn3,Myh14,Nedd4,Tpm1,Hspg2,
GO:0016192	vesicle-mediated transport	0.0883978	0.0335774	0.000425754	0.486211	Myh10,Sec31a,Sptbn1,Cltc,Copg1,Rack1,Arf4,Myh9,Copa,Ap2a1,Gsn,Anxa2,Kif5b,Actn4,Flna,Copb1,
GO:0010941	regulation of cell death	0.0994475	0.0405163	0.000428885	0.489786	Rps3,Hspa5,Atm,Tcp1,Rack1,Fn1,Arf4,Eef1a1,Aars,Hsp90b1,Nme2,Pml,Ifi204,Esr1,Nes,Actn4,Flna,Ddx3x,
GO:0009152	purine ribonucleotide biosynthetic process	0.0220994	0.00194055	0.00043228	0.493664	Impdh2,Pkm,Paics,Nme2,
GO:0006928	cellular component movement	0.0939227	0.037135	0.000443851	0.506878	Myh10,Hspa5,Myo1c,Msn,Rack1,Fn1,Arf4,Myh9,Vcl,Dync1h1,Actn1,Pml,Fscn1,Actn4,Flna,Tpm1,Rps19,
GO:0051173	positive regulation of nitrogen compound metabolic process	0.104972	0.0442504	0.000449954	0.513847	Rps3,Rbm14,Atm,Cct4,Gtf2b,CCT8,Tcp1,Rack1,Arf4,Cct5,Arid1a,Nme2,Pabpc1,Pml,Zfp148,Cct6a,Esr1,Ddx3x,Cct3,
GO:0045664	regulation of neuron differentiation	0.0607735	0.017906	0.000450326	0.514272	Rpl4,Caprin1,Nme2,Ddx56,Vim,Ranbp1,Fn1,Nedd4,Flna,Eef1a1,Dbn1,
GO:0031324	negative regulation of cellular metabolic process	0.110497	0.0478963	0.000451831	0.515991	Rps3,Mbd2,Caprin1,Rps13,Mta3,Gatad2b,Rack1,Nedd4,Eprs,Isg15,Mbd3,Recql5,Arid1a,Pml,Anxa2,Zfp148,Esr1,Flna,Ddx3x,Rps26,
GO:0051248	negative regulation of protein metabolic process	0.0497238	0.0124078	0.000461057	0.526528	Rps3,Caprin1,Pml,Anxa2,Rack1,Eprs,Flna,Ddx3x,Isg15,
GO:0022415	viral reproductive process	0.0331492	0.00538061	0.000461233	0.526728	Gsn,Pabpc1,Gtf2b,P4hb,Ddx3x,Isg15,
GO:0044283	small molecule biosynthetic process	0.0662983	0.0209932	0.000474051	0.541366	Fasn,Cad,Phgdh,Pkm,Nme2,Kars,Aldh18a1,Gnai2,Acaca,Flna,Impdh2,Paics,
GO:0051225	spindle assembly	0.0220994	0.00199935	0.000484439	0.55323	Rps3,Cltc,Tubb5,Flna,
GO:0000281	cytokinesis after mitosis	0.0165746	0.000852665	0.000489186	0.55865	SEPT7,Myh10,Sptbn1,
GO:0051651	maintenance of location in cell	0.0276243	0.00358707	0.000506402	0.578311	Pml,Hspa5,Flna,Dbn1,Tln1,
GO:0009057	macromolecule catabolic process	0.0773481	0.0274911	0.000513269	0.586153	Hspa5,Hsp90b1,Rnf213,Eif3e,Atm,Anxa2,Pml,Pabpc1,Ranbp1,Rack1,Nedd4,Flna,Huwe1,Isg15,
GO:0034404	nucleobase, nucleoside and nucleotide biosynthetic process	0.0441989	0.010085	0.000532524	0.608143	Cad,Pkm,Nme2,Kars,Gnai2,Flna,Impdh2,Paics,
GO:0034654	nucleobase, nucleoside, nucleotide and nucleic acid biosynthetic process	0.0441989	0.010085	0.000532524	0.608143	Cad,Pkm,Nme2,Kars,Gnai2,Flna,Impdh2,Paics,
GO:0048524	positive regulation of viral reproduction	0.0220994	0.00205816	0.00054093	0.617743	Pabpc1,Gtf2b,P4hb,Ddx3x,
GO:0043297	apical junction assembly	0.0165746	0.000882068	0.00054142	0.618301	Wdr1,Actn4,Vcl,
GO:0000910	cytokinesis	0.0276243	0.00364588	0.000545363	0.622805	SEPT7,Myh10,Myh9,Pdcd6ip,Sptbn1,
GO:0050767	regulation of neurogenesis	0.0662983	0.0213754	0.000555609	0.634506	Wdr1,Rpl4,Caprin1,Nme2,Ddx56,Vim,Ranbp1,Fn1,Nedd4,Flna,Eef1a1,Dbn1,
GO:0001778	plasma membrane repair	0.0110497	0.000205816	0.00058119	0.663719	Myh10,Myof,
GO:0006450	regulation of translational fidelity	0.0110497	0.000205816	0.00058119	0.663719	Rps5,Rps9,
GO:0045738	negative regulation of DNA repair	0.0110497	0.000205816	0.00058119	0.663719	Rps3,Recql5,
GO:0042981	regulation of apoptosis	0.0939227	0.0380465	0.000582546	0.665267	Rps3,Hspa5,Atm,Tcp1,Rack1,Fn1,Arf4,Aars,Hsp90b1,Nme2,Pml,Ifi204,Esr1,Nes,Actn4,Flna,Ddx3x,
GO:0021680	cerebellar Purkinje cell layer development	0.0165746	0.00091147	0.000597091	0.681878	Myh10,Hspa5,Aars,
GO:0007044	cell-substrate junction assembly	0.0220994	0.00214636	0.000634224	0.724284	Plec,Fn1,Tln1,Actn1,
GO:0009888	tissue development	0.104972	0.0455441	0.000637099	0.727567	Myh10,Msn,Nedd4,Aars,Hspg2,Vcl,Mbd3,Flnb,Myl6,Rps7,Arid1a,Pkm,Nme2,Pml,Pdzrn3,Myh14,Esr1,Flna,Tpm1,
GO:0010033	response to organic substance	0.121547	0.0567757	0.000637574	0.728109	Cad,Hspa5,Rps2,Msn,Tuba1b,Srsf3,Rangap1,Rack1,Fn1,Acaca,Eef1b2,Eef1a1,Eprs,Aars,Isg15,Fasn,Hsp90b1,Pml,Ifi204,Esr1,Ifi205,Impdh2,
GO:0040012	regulation of locomotion	0.0662983	0.0217283	0.000641081	0.732114	Hspa5,Myo1c,P4hb,Msn,Gsn,Rack1,Fn1,Actn4,Flna,Dbn1,Tpm1,Vcl,
GO:0043067	regulation of programmed cell death	0.0939227	0.0383993	0.000645477	0.737135	Rps3,Hspa5,Atm,Tcp1,Rack1,Fn1,Arf4,Aars,Hsp90b1,Nme2,Pml,Ifi204,Esr1,Nes,Actn4,Flna,Ddx3x,
GO:0007009	plasma membrane organization	0.0331492	0.00582165	0.000697516	0.796563	Anxa2,Myh10,Kif5b,Myof,Rack1,Sptbn1,
GO:0016049	cell growth	0.0497238	0.0132016	0.000717067	0.81889	Rpl4,Pml,SEPT7,Rack1,Esr1,Fn1,Ddx3x,Dbn1,Vcl,
GO:0045727	positive regulation of translation	0.0220994	0.00223457	0.000738386	0.843237	Poldip3,Rps9,Ddx3x,Eef2,
GO:0019240	citrulline biosynthetic process	0.0110497	0.000235218	0.000772206	0.881859	Cad,Aldh18a1,
GO:0010557	positive regulation of macromolecule biosynthetic process	0.0994475	0.0426333	0.000773879	0.88377	Poldip3,Rbm14,Atm,Cct4,CCT8,Tcp1,Arf4,Cct5,Arid1a,Nme2,Pml,Zfp148,Cct6a,Esr1,Rps9,Ddx3x,Cct3,Eef2,
GO:0043462	regulation of ATPase activity	0.0165746	0.000999677	0.000785623	0.897181	Hspa2,Tpm1,Cnn3,
GO:0006915	apoptosis	0.104972	0.0464556	0.000806391	0.920899	Rps3,Hspa5,Atm,Tcp1,Rack1,Fn1,Arf4,Aars,Hsp90b1,Pdcd6ip,Nme2,Pml,Gsn,Ifi204,Esr1,Nes,Actn4,Flna,Ddx3x,
GO:0072521	purine-containing compound metabolic process	0.0607735	0.0192291	0.000808719	0.923558	Hspa2,Pkm,Cnn3,Nme2,Kars,Gnai2,Rack1,Flna,Impdh2,Tpm1,Paics,
GO:2000243	positive regulation of reproductive process	0.0220994	0.00229338	0.0008142	0.929817	Pabpc1,Gtf2b,P4hb,Ddx3x,
GO:0055002	striated muscle cell development	0.0331492	0.00605686	0.00085691	0.978591	Pdzrn3,Myh10,Wdr1,Actg1,Nedd4,Flnc,
GO:0006259	DNA metabolic process	0.0662983	0.0225515	0.000884271	1	Cct5,Rps3,Recql5,Gatad2b,Atm,Pml,Cct4,Cct6a,CCT8,Tcp1,Cct3,Huwe1,
GO:0016477	cell migration	0.0828729	0.0325189	0.000894738	1	Myh10,Hspa5,Myo1c,Msn,Pml,Rack1,Fscn1,Fn1,Arf4,Flna,Actn4,Myh9,Tpm1,Rps19,Vcl,
GO:0010976	positive regulation of neuron projection development	0.0276243	0.00408691	0.000913569	1	Ddx56,Ranbp1,Eef1a1,Dbn1,Nme2,
GO:0033205	cell cycle cytokinesis	0.0165746	0.00105848	0.000930102	1	SEPT7,Myh10,Sptbn1,
GO:0060560	developmental growth involved in morphogenesis	0.0331492	0.00617447	0.000946452	1	SEPT7,Rpl4,Fn1,Esr1,Dbn1,Vcl,
GO:0072522	purine-containing compound biosynthetic process	0.038674	0.00849725	0.000950928	1	Kars,Gnai2,Flna,Impdh2,Pkm,Paics,Nme2,
GO:0001503	ossification	0.0441989	0.0110552	0.000965139	1	Fasn,Iars,Cltc,Ifi204,Rps11,Snd1,Rack1,Hspg2,
GO:0055086	nucleobase, nucleoside and nucleotide metabolic process	0.0662983	0.0227867	0.000966451	1	Cad,Hspa2,Pkm,Cnn3,Nme2,Kars,Gnai2,Rack1,Flna,Impdh2,Tpm1,Paics,
GO:0006228	UTP biosynthetic process	0.0110497	0.00026462	0.000989362	1	Cad,Nme2,
GO:0030049	muscle filament sliding	0.0110497	0.00026462	0.000989362	1	Myl6,Tpm1,
GO:0032075	positive regulation of nuclease activity	0.0110497	0.00026462	0.000989362	1	Rps3,Hspa5,
GO:0051764	actin crosslink formation	0.0110497	0.00026462	0.000989362	1	Flna,Actn1,
GO:0006575	cellular modified amino acid metabolic process	0.0276243	0.00420452	0.00103715	1	Cad,Aldh18a1,Eef1g,P4hb,Phgdh,
GO:0042692	muscle cell differentiation	0.0441989	0.0112905	0.00110384	1	Myh10,Wdr1,Arid1a,Actg1,Pdzrn3,Myh9,Nedd4,Flnc,
GO:0044257	cellular protein catabolic process	0.0552486	0.0169945	0.00112712	1	Hspa5,Hsp90b1,Rnf213,Pml,Anxa2,Ranbp1,Rack1,Nedd4,Huwe1,Isg15,
GO:0044271	cellular nitrogen compound biosynthetic process	0.0552486	0.0169945	0.00112712	1	Cad,Phgdh,Pkm,Nme2,Kars,Aldh18a1,Gnai2,Flna,Impdh2,Paics,
GO:0000280	nuclear division	0.0441989	0.0113493	0.0011409	1	Rps3,Recql5,Atm,SEPT7,Cltc,Ranbp1,Esr1,Flna,
GO:0007067	mitosis	0.0441989	0.0113493	0.0011409	1	Rps3,Recql5,Atm,SEPT7,Cltc,Ranbp1,Esr1,Flna,
GO:0006163	purine nucleotide metabolic process	0.0552486	0.0171415	0.00120182	1	Hspa2,Pkm,Cnn3,Nme2,Gnai2,Rack1,Flna,Impdh2,Tpm1,Paics,
GO:0060284	regulation of cell development	0.0718232	0.0266972	0.00121654	1	Wdr1,Rpl4,Caprin1,Nme2,Ddx56,Vim,Ranbp1,Fn1,Nedd4,Flna,Eef1a1,Dbn1,Rps19,
GO:0009209	pyrimidine ribonucleoside triphosphate biosynthetic process	0.0110497	0.000294023	0.00123238	1	Cad,Nme2,
GO:0031340	positive regulation of vesicle fusion	0.0110497	0.000294023	0.00123238	1	Anxa2,Kif5b,
GO:0034063	stress granule assembly	0.0110497	0.000294023	0.00123238	1	Ddx3x,Dync1h1,
GO:0046051	UTP metabolic process	0.0110497	0.000294023	0.00123238	1	Cad,Nme2,
GO:0031327	negative regulation of cellular biosynthetic process	0.0883978	0.037135	0.0012341	1	Rps3,Mbd2,Caprin1,Mta3,Gatad2b,Rack1,Nedd4,Eprs,Mbd3,Recql5,Arid1a,Pml,Zfp148,Esr1,Flna,Ddx3x,
GO:0060996	dendritic spine development	0.0220994	0.0025874	0.0012773	1	SEPT7,Arf4,Caprin1,Dbn1,
GO:0008361	regulation of cell size	0.0497238	0.0143777	0.00129958	1	Rpl4,Pml,SEPT7,Rack1,Esr1,Fn1,Ddx3x,Dbn1,Vcl,
GO:0032269	negative regulation of cellular protein metabolic process	0.0441989	0.0116139	0.00132011	1	Rps3,Caprin1,Pml,Anxa2,Rack1,Eprs,Ddx3x,Isg15,
GO:0030163	protein catabolic process	0.0607735	0.020464	0.0013316	1	Hspa5,Hsp90b1,Rnf213,Pml,Anxa2,Ranbp1,Rack1,Nedd4,Flna,Huwe1,Isg15,
GO:0007163	establishment or maintenance of cell polarity	0.0276243	0.00452795	0.00144095	1	Wdr1,Fscn1,Arf4,Myh9,Msn,
GO:0001568	blood vessel development	0.0552486	0.0175825	0.00145054	1	Myh10,Rnf213,Arid1a,Anxa2,Pml,Fn1,Nedd4,Myh9,Flna,Hspg2,
GO:0046605	regulation of centrosome cycle	0.0165746	0.00123489	0.00146088	1	Ranbp1,Rbm14,Pdcd6ip,
GO:0009208	pyrimidine ribonucleoside triphosphate metabolic process	0.0110497	0.000323425	0.00150097	1	Cad,Nme2,
GO:0033275	actin-myosin filament sliding	0.0110497	0.000323425	0.00150097	1	Myl6,Tpm1,
GO:0009890	negative regulation of biosynthetic process	0.0883978	0.0378701	0.0015079	1	Rps3,Mbd2,Caprin1,Mta3,Gatad2b,Rack1,Nedd4,Eprs,Mbd3,Recql5,Arid1a,Pml,Zfp148,Esr1,Flna,Ddx3x,
GO:0051960	regulation of nervous system development	0.0662983	0.0241098	0.00155649	1	Wdr1,Rpl4,Caprin1,Nme2,Ddx56,Vim,Ranbp1,Fn1,Nedd4,Flna,Eef1a1,Dbn1,
GO:0045773	positive regulation of axon extension	0.0165746	0.0012643	0.00156434	1	Rpl4,Fn1,Dbn1,
GO:0006753	nucleoside phosphate metabolic process	0.0607735	0.0209344	0.00159271	1	Cad,Hspa2,Pkm,Cnn3,Nme2,Gnai2,Rack1,Flna,Impdh2,Tpm1,Paics,
GO:0009117	nucleotide metabolic process	0.0607735	0.0209344	0.00159271	1	Cad,Hspa2,Pkm,Cnn3,Nme2,Gnai2,Rack1,Flna,Impdh2,Tpm1,Paics,
GO:0048646	anatomical structure formation involved in morphogenesis	0.0773481	0.031137	0.0016799	1	Myh10,Wdr1,Rnf213,Rps7,Arid1a,Actn1,Atm,Anxa2,Actg1,Pml,Fn1,Flna,Myh9,Hspg2,
GO:0003012	muscle system process	0.038674	0.00940872	0.00170451	1	Gsn,Wdr1,Myl6,Myh14,Cald1,Tpm1,Anxa6,
GO:0051726	regulation of cell cycle	0.0607735	0.0211402	0.00171944	1	Hspa2,Rbm14,Phgdh,Mta3,Pdcd6ip,Rpl24,Atm,Pml,Ranbp1,Rack1,Esr1,
GO:2000113	negative regulation of cellular macromolecule biosynthetic process	0.0828729	0.0347535	0.00172009	1	Rps3,Mbd3,Mbd2,Caprin1,Mta3,Arid1a,Gatad2b,Pml,Zfp148,Rack1,Esr1,Nedd4,Eprs,Flna,Ddx3x,
GO:0032273	positive regulation of protein polymerization	0.0220994	0.00282262	0.00176069	1	Arpc1b,Gsn,Rps3,Myo1c,
GO:0048145	regulation of fibroblast proliferation	0.0220994	0.00282262	0.00176069	1	Anxa2,Pml,Fn1,Esr1,
GO:0006406	mRNA export from nucleus	0.0165746	0.0013231	0.00178476	1	Poldip3,Nup160,Nup155,
GO:0000052	citrulline metabolic process	0.0110497	0.000352827	0.00179487	1	Cad,Aldh18a1,
GO:0006448	regulation of translational elongation	0.0110497	0.000352827	0.00179487	1	Rps5,Rps9,
GO:0071803	positive regulation of podosome assembly	0.0110497	0.000352827	0.00179487	1	Fscn1,Msn,
GO:0009165	nucleotide biosynthetic process	0.038674	0.00949693	0.00179677	1	Cad,Gnai2,Flna,Impdh2,Pkm,Paics,Nme2,
GO:0031328	positive regulation of cellular biosynthetic process	0.0994475	0.0459851	0.00180026	1	Poldip3,Rbm14,Atm,Cct4,CCT8,Tcp1,Arf4,Cct5,Arid1a,Nme2,Pml,Zfp148,Cct6a,Esr1,Rps9,Ddx3x,Cct3,Eef2,
GO:0016568	chromatin modification	0.0497238	0.0150834	0.00180191	1	Mbd3,Mbd2,Rbm14,Actb,Arid1a,Gatad2b,Atm,Tlk1,Huwe1,
GO:0010564	regulation of cell cycle process	0.0441989	0.0122607	0.00185339	1	Rbm14,Mta3,Pdcd6ip,Rpl24,Atm,Pml,Ranbp1,Esr1,
GO:0048144	fibroblast proliferation	0.0220994	0.00288142	0.00189888	1	Anxa2,Pml,Fn1,Esr1,
GO:0060997	dendritic spine morphogenesis	0.0165746	0.0013525	0.00190186	1	SEPT7,Caprin1,Dbn1,
GO:0001944	vasculature development	0.0552486	0.0182882	0.00193444	1	Myh10,Rnf213,Arid1a,Anxa2,Pml,Fn1,Nedd4,Myh9,Flna,Hspg2,
GO:0051640	organelle localization	0.0331492	0.00714475	0.001988	1	Myh10,Kif5b,Copg1,Myh9,Actn4,Dync1h1,
GO:0009201	ribonucleoside triphosphate biosynthetic process	0.0165746	0.00138191	0.00202364	1	Cad,Pkm,Nme2,
GO:0006936	muscle contraction	0.0331492	0.00717415	0.0020293	1	Wdr1,Myl6,Myh14,Cald1,Tpm1,Anxa6,
GO:0051235	maintenance of location	0.0331492	0.00717415	0.0020293	1	Gsn,Pml,Hspa5,Flna,Dbn1,Tln1,
GO:0051301	cell division	0.0497238	0.0153774	0.00205244	1	Rps3,Myh10,Recql5,Pdcd6ip,Sptbn1,SEPT11,SEPT7,Gnai2,Myh9,
GO:0009148	pyrimidine nucleoside triphosphate biosynthetic process	0.0110497	0.000382229	0.00211379	1	Cad,Nme2,
GO:0031529	ruffle organization	0.0110497	0.000382229	0.00211379	1	Lima1,Tpm1,
GO:0035089	establishment of apical/basal cell polarity	0.0110497	0.000382229	0.00211379	1	Fscn1,Msn,
GO:0046112	nucleobase biosynthetic process	0.0110497	0.000382229	0.00211379	1	Cad,Paics,
GO:0048285	organelle fission	0.0441989	0.0125254	0.00211527	1	Rps3,Recql5,Atm,SEPT7,Cltc,Ranbp1,Esr1,Flna,
GO:0008380	RNA splicing	0.038674	0.00982035	0.00216867	1	Pabpc1,Ahnak,Sf3a3,Rps13,Snrpe,Rps26,Srsf3,
GO:0048870	cell motility	0.0828729	0.0356649	0.00220459	1	Myh10,Hspa5,Myo1c,Msn,Pml,Rack1,Fscn1,Fn1,Arf4,Flna,Actn4,Myh9,Tpm1,Rps19,Vcl,
GO:0051674	localization of cell	0.0828729	0.0356649	0.00220459	1	Myh10,Hspa5,Myo1c,Msn,Pml,Rack1,Fscn1,Fn1,Arf4,Flna,Actn4,Myh9,Tpm1,Rps19,Vcl,
GO:0030099	myeloid cell differentiation	0.038674	0.00984975	0.00220522	1	Wdr1,Pml,Myh9,Nme2,Rps19,Actn1,Isg15,
GO:0010558	negative regulation of macromolecule biosynthetic process	0.0828729	0.0356943	0.00222194	1	Rps3,Mbd3,Mbd2,Caprin1,Mta3,Arid1a,Gatad2b,Pml,Zfp148,Rack1,Esr1,Nedd4,Eprs,Flna,Ddx3x,
GO:0009891	positive regulation of biosynthetic process	0.0994475	0.046926	0.00224097	1	Poldip3,Rbm14,Atm,Cct4,CCT8,Tcp1,Arf4,Cct5,Arid1a,Nme2,Pml,Zfp148,Cct6a,Esr1,Rps9,Ddx3x,Cct3,Eef2,
GO:0055001	muscle cell development	0.0331492	0.00735056	0.00229083	1	Pdzrn3,Myh10,Wdr1,Actg1,Nedd4,Flnc,
GO:0042592	homeostatic process	0.104972	0.0509835	0.002342	1	P4hb,Anxa6,Atm,Cct4,CCT8,Tcp1,Rack1,Acaca,Dbn1,Isg15,Cct5,Wdr1,Pml,Kif5b,Cct6a,Myh14,Esr1,Cct3,Rps19,
GO:0043484	regulation of RNA splicing	0.0220994	0.00305783	0.00235826	1	Ahnak,Rps13,Rps26,Srsf3,
GO:0001775	cell activation	0.0662983	0.0254035	0.00239432	1	Csrp1,Tln1,Actb,Atm,Actg1,Fn1,Nedd4,Flna,Myh9,Impdh2,Vcl,Myl12b,
GO:0048588	developmental cell growth	0.0276243	0.00511599	0.00245583	1	SEPT7,Rpl4,Fn1,Dbn1,Vcl,
GO:0009220	pyrimidine ribonucleotide biosynthetic process	0.0110497	0.000411632	0.00245748	1	Cad,Nme2,
GO:0072395	signal transduction involved in cell cycle checkpoint	0.0110497	0.000411632	0.00245748	1	Pml,Atm,
GO:0072401	signal transduction involved in DNA integrity checkpoint	0.0110497	0.000411632	0.00245748	1	Pml,Atm,
GO:0072422	signal transduction involved in DNA damage checkpoint	0.0110497	0.000411632	0.00245748	1	Pml,Atm,
GO:0051347	positive regulation of transferase activity	0.0441989	0.012937	0.00257966	1	Rps3,Hspa5,Gcn1l1,Rps2,Hspa2,Cct4,Gnai2,Tcp1,
GO:0090002	establishment of protein localization in plasma membrane	0.0220994	0.00314604	0.00261434	1	Anxa2,Kif5b,Rack1,Sptbn1,
GO:0006446	regulation of translational initiation	0.0165746	0.00152892	0.00270498	1	Eif3b,Eif4a1,Ddx3x,
GO:0016053	organic acid biosynthetic process	0.0331492	0.00761518	0.00272977	1	Fasn,Cad,Aldh18a1,Acaca,Phgdh,Pkm,
GO:0046394	carboxylic acid biosynthetic process	0.0331492	0.00761518	0.00272977	1	Fasn,Cad,Aldh18a1,Acaca,Phgdh,Pkm,
GO:0009147	pyrimidine nucleoside triphosphate metabolic process	0.0110497	0.000441034	0.00282565	1	Cad,Nme2,
GO:0046931	pore complex assembly	0.0110497	0.000441034	0.00282565	1	CCT8,Cct3,
GO:0061162	establishment of monopolar cell polarity	0.0110497	0.000441034	0.00282565	1	Fscn1,Msn,
GO:0030239	myofibril assembly	0.0165746	0.00158772	0.00301245	1	Myh10,Wdr1,Actg1,
GO:0031397	negative regulation of protein ubiquitination	0.0165746	0.00158772	0.00301245	1	Rps3,Pml,Isg15,
GO:0048513	organ development	0.154696	0.0895593	0.00308556	1	Myh10,Hspa5,Msn,Atm,Vim,Nedd4,Myh9,Aars,Hspg2,Isg15,Fasn,Wdr1,Myl6,Flnb,Rpl24,Pkm,Arid1a,Nme2,Actn1,Pdzrn3,Pml,Myh14,Ifi204,Esr1,Flna,Eef2,Tpm1,Rps19,
GO:0009218	pyrimidine ribonucleotide metabolic process	0.0110497	0.000470436	0.00321805	1	Cad,Nme2,
GO:0032069	regulation of nuclease activity	0.0110497	0.000470436	0.00321805	1	Rps3,Hspa5,
GO:0061339	establishment or maintenance of monopolar cell polarity	0.0110497	0.000470436	0.00321805	1	Fscn1,Msn,
GO:0051603	proteolysis involved in cellular protein catabolic process	0.0497238	0.0165241	0.0033073	1	Hspa5,Hsp90b1,Rnf213,Pml,Ranbp1,Rack1,Nedd4,Huwe1,Isg15,
GO:0021695	cerebellar cortex development	0.0165746	0.00164653	0.00334055	1	Myh10,Hspa5,Aars,
GO:0090150	establishment of protein localization in membrane	0.0220994	0.00338126	0.00338921	1	Anxa2,Kif5b,Rack1,Sptbn1,
GO:0006164	purine nucleotide biosynthetic process	0.0331492	0.00802681	0.00353413	1	Gnai2,Flna,Impdh2,Pkm,Paics,Nme2,
GO:0061003	positive regulation of dendritic spine morphogenesis	0.0110497	0.000499838	0.0036344	1	Caprin1,Dbn1,
GO:0051336	regulation of hydrolase activity	0.0607735	0.0233454	0.00367014	1	Rps3,Hspa5,Hsp90b1,Hspa2,Cnn3,Pml,Rack1,Esr1,Arf4,Ddx3x,Tpm1,
GO:0051260	protein homooligomerization	0.0331492	0.00817383	0.00386026	1	Rack1,Acaca,Eef1a1,Rnf213,Impdh2,Anxa6,
GO:0007167	enzyme linked receptor protein signaling pathway	0.0607735	0.0236394	0.00402865	1	Hspa5,Myof,Rbm14,Srsf3,Sptbn1,Pml,Vim,Esr1,Nedd4,Arf4,Flna,
GO:0009064	glutamine family amino acid metabolic process	0.0165746	0.00176414	0.00406035	1	Cad,Aldh18a1,Phgdh,
GO:0009142	nucleoside triphosphate biosynthetic process	0.0165746	0.00176414	0.00406035	1	Cad,Pkm,Nme2,
GO:0045069	regulation of viral genome replication	0.0165746	0.00176414	0.00406035	1	Pabpc1,Ddx3x,Isg15,
GO:0009123	nucleoside monophosphate metabolic process	0.0331492	0.00826203	0.00406634	1	Gnai2,Rack1,Flna,Impdh2,Paics,Nme2,
GO:0006346	methylation-dependent chromatin silencing	0.0110497	0.000529241	0.00407445	1	Mbd3,Mbd2,
GO:0009084	glutamine family amino acid biosynthetic process	0.0110497	0.000529241	0.00407445	1	Cad,Aldh18a1,
GO:0009127	purine nucleoside monophosphate biosynthetic process	0.0110497	0.000529241	0.00407445	1	Impdh2,Paics,
GO:0009168	purine ribonucleoside monophosphate biosynthetic process	0.0110497	0.000529241	0.00407445	1	Impdh2,Paics,
GO:0051329	interphase of mitotic cell cycle	0.0276243	0.00576284	0.00408414	1	Pml,Ranbp1,Hspa2,Mta3,Atm,
GO:0048675	axon extension	0.0220994	0.00358707	0.00418428	1	Rpl4,Fn1,Dbn1,Vcl,
GO:0009894	regulation of catabolic process	0.0552486	0.0204052	0.00421069	1	Hspa2,Cnn3,Atm,Pml,Pabpc1,Anxa2,Rack1,Nedd4,Flna,Tpm1,
GO:0050790	regulation of catalytic activity	0.0939227	0.0459851	0.00428667	1	Rps3,Hspa5,Gcn1l1,Rps2,Hspa2,Cct4,Tcp1,Rack1,Arf4,Hsp90b1,Cnn3,Pml,Gnai2,Esr1,Flna,Ddx3x,Tpm1,
GO:0051270	regulation of cellular component movement	0.0552486	0.0204934	0.00433845	1	Hspa5,Myo1c,Msn,Actn1,Rack1,Fn1,Actn4,Flna,Tpm1,Vcl,
GO:0045934	negative regulation of nucleobase, nucleoside, nucleotide and nucleic acid metabolic process	0.0773481	0.0346947	0.00442669	1	Rps3,Mbd3,Recql5,Mbd2,Rps13,Mta3,Arid1a,Gatad2b,Pml,Zfp148,Esr1,Nedd4,Flna,Rps26,
GO:0048193	Golgi vesicle transport	0.0276243	0.00590985	0.00454126	1	Rack1,Arf4,Copa,Copb1,Sptbn1,
GO:0065009	regulation of molecular function	0.110497	0.0583341	0.00462275	1	Rps3,Hspa5,Gcn1l1,Rps2,Hspa2,Mbd2,Cald1,Cct4,Tcp1,Rack1,Arf4,Hsp90b1,Cnn3,Pml,Anxa2,Gnai2,Esr1,Flna,Ddx3x,Tpm1,
GO:0019079	viral genome replication	0.0165746	0.00188174	0.00486755	1	Pabpc1,Ddx3x,Isg15,
GO:0051172	negative regulation of nitrogen compound metabolic process	0.0773481	0.0351063	0.00490172	1	Rps3,Mbd3,Recql5,Mbd2,Rps13,Mta3,Arid1a,Gatad2b,Pml,Zfp148,Esr1,Nedd4,Flna,Rps26,
GO:0051051	negative regulation of transport	0.038674	0.0114081	0.00492669	1	Anxa2,Pml,Rangap1,Rack1,Esr1,Nedd4,Flna,
GO:0007519	skeletal muscle tissue development	0.0276243	0.00602746	0.0049323	1	Pdzrn3,Myl6,Flnb,Myh14,Nedd4,
GO:0019941	modification-dependent protein catabolic process	0.0441989	0.0144365	0.00497822	1	Hsp90b1,Rnf213,Pml,Ranbp1,Rack1,Nedd4,Huwe1,Isg15,
GO:0046131	pyrimidine ribonucleoside metabolic process	0.0110497	0.000588045	0.00502457	1	Cad,Nme2,
GO:0070252	actin-mediated cell contraction	0.0110497	0.000588045	0.00502457	1	Myl6,Tpm1,
GO:0051253	negative regulation of RNA metabolic process	0.0718232	0.0315192	0.00504227	1	Mbd3,Recql5,Mbd2,Rps13,Mta3,Arid1a,Gatad2b,Pml,Zfp148,Esr1,Nedd4,Flna,Rps26,
GO:0016044	cellular membrane organization	0.0662983	0.0279615	0.00513064	1	Myh10,Myof,Ap2a1,Sptbn1,Anxa2,Gsn,Kif5b,Cltc,Nup155,Rack1,Actn4,Myh9,
GO:0006325	chromatin organization	0.0497238	0.0177884	0.00532109	1	Mbd3,Mbd2,Rbm14,Actb,Arid1a,Gatad2b,Atm,Tlk1,Huwe1,
GO:0048514	blood vessel morphogenesis	0.0441989	0.0146129	0.00534584	1	Rnf213,Pml,Anxa2,Fn1,Myh9,Flna,Nedd4,Hspg2,
GO:0043632	modification-dependent macromolecule catabolic process	0.0441989	0.0146423	0.00540908	1	Hsp90b1,Rnf213,Pml,Ranbp1,Rack1,Nedd4,Huwe1,Isg15,
GO:0007059	chromosome segregation	0.0276243	0.00617447	0.005454	1	Rps3,Ddx3y,Slc25a5,Recql5,Ddx3x,
GO:0009156	ribonucleoside monophosphate biosynthetic process	0.0110497	0.000617447	0.00553413	1	Impdh2,Paics,
GO:0051325	interphase	0.0276243	0.00620388	0.00556283	1	Pml,Ranbp1,Hspa2,Mta3,Atm,
GO:0070507	regulation of microtubule cytoskeleton organization	0.0220994	0.0039105	0.00567347	1	Rps3,Ranbp1,Rbm14,Pdcd6ip,
GO:0060538	skeletal muscle organ development	0.0276243	0.00632148	0.00601355	1	Pdzrn3,Myl6,Flnb,Myh14,Nedd4,
GO:0043628	ncRNA 3'-end processing	0.0110497	0.00064685	0.00606636	1	Rpsa,Elac2,
GO:0006605	protein targeting	0.0441989	0.0149657	0.00614305	1	Myo1c,Sptbn1,Pml,Anxa2,Rangap1,Ranbp1,Nup155,Flna,
GO:0061024	membrane organization	0.0662983	0.0286672	0.00621453	1	Myh10,Myof,Ap2a1,Sptbn1,Anxa2,Gsn,Kif5b,Cltc,Nup155,Rack1,Actn4,Myh9,
GO:0072358	cardiovascular system development	0.0662983	0.0287554	0.0063619	1	Myh10,Rnf213,Arid1a,Atm,Anxa2,Pml,Fn1,Nedd4,Flna,Myh9,Tpm1,Hspg2,
GO:0072359	circulatory system development	0.0662983	0.0287554	0.0063619	1	Myh10,Rnf213,Arid1a,Atm,Anxa2,Pml,Fn1,Nedd4,Flna,Myh9,Tpm1,Hspg2,
GO:0051239	regulation of multicellular organismal process	0.132597	0.0770045	0.00639808	1	Hspa5,Rpl4,Caprin1,Cald1,Anxa6,Ddx56,Vim,Ranbp1,Fn1,Nedd4,Eef1a1,Dbn1,Isg15,Wdr1,Nme2,Anxa2,Pml,Kif5b,Gnai2,Ifi204,Esr1,Flna,Tpm1,Rps19,
GO:0050769	positive regulation of neurogenesis	0.0276243	0.00643909	0.00648938	1	Vim,Rpl4,Fn1,Caprin1,Dbn1,
GO:0006221	pyrimidine nucleotide biosynthetic process	0.0110497	0.000676252	0.00662099	1	Cad,Nme2,
GO:0006541	glutamine metabolic process	0.0110497	0.000676252	0.00662099	1	Cad,Phgdh,
GO:0007184	SMAD protein import into nucleus	0.0110497	0.000676252	0.00662099	1	Pml,Sptbn1,
GO:0032781	positive regulation of ATPase activity	0.0110497	0.000676252	0.00662099	1	Hspa2,Tpm1,
GO:0045070	positive regulation of viral genome replication	0.0110497	0.000676252	0.00662099	1	Pabpc1,Ddx3x,
GO:0007098	centrosome cycle	0.0165746	0.00211696	0.00675523	1	Ranbp1,Rbm14,Pdcd6ip,
GO:0048589	developmental growth	0.038674	0.0122019	0.00703446	1	SEPT7,Rpl4,Fn1,Esr1,Dbn1,Pkm,Vcl,
GO:0048813	dendrite morphogenesis	0.0220994	0.00417512	0.00712691	1	SEPT7,Nedd4,Caprin1,Dbn1,
GO:0030866	cortical actin cytoskeleton organization	0.0110497	0.000705654	0.00719777	1	Tln1,Epb41l2,
GO:0072661	protein targeting to plasma membrane	0.0110497	0.000705654	0.00719777	1	Anxa2,Sptbn1,
GO:0001525	angiogenesis	0.038674	0.0122607	0.00721358	1	Anxa2,Pml,Fn1,Flna,Myh9,Rnf213,Hspg2,
GO:0030330	DNA damage response, signal transduction by p53 class mediator	0.0165746	0.00217577	0.00728586	1	Pml,Ifi204,Atm,
GO:0051262	protein tetramerization	0.0220994	0.00420452	0.00730216	1	Anxa2,Acaca,Impdh2,Rps19,
GO:0009259	ribonucleotide metabolic process	0.0331492	0.00934992	0.00732656	1	Cad,Rack1,Impdh2,Pkm,Paics,Nme2,
GO:0016567	protein ubiquitination	0.0441989	0.0154656	0.00742342	1	Rps3,Hspa5,Rnf213,Pml,Pdzrn3,Nedd4,Huwe1,Isg15,
GO:0030307	positive regulation of cell growth	0.0220994	0.00423392	0.00748022	1	Rpl4,Fn1,Dbn1,Ddx3x,
GO:0016358	dendrite development	0.0276243	0.00667431	0.0075192	1	SEPT7,Nedd4,Arf4,Caprin1,Dbn1,
GO:0010769	regulation of cell morphogenesis involved in differentiation	0.0331492	0.00943812	0.00765507	1	Vim,Rpl4,Fn1,Nedd4,Caprin1,Dbn1,
GO:0009124	nucleoside monophosphate biosynthetic process	0.0276243	0.00673312	0.00779344	1	Gnai2,Flna,Impdh2,Paics,Nme2,
GO:0030334	regulation of cell migration	0.0497238	0.0189056	0.00779604	1	Hspa5,Myo1c,Msn,Rack1,Fn1,Actn4,Flna,Tpm1,Vcl,
GO:0000086	G2/M transition of mitotic cell cycle	0.0165746	0.00226397	0.00812693	1	Hspa2,Mta3,Atm,
GO:0008630	DNA damage response, signal transduction resulting in induction of apoptosis	0.0165746	0.00226397	0.00812693	1	Pml,Ifi204,Atm,
GO:0007346	regulation of mitotic cell cycle	0.0331492	0.00958513	0.008226	1	Pml,Ranbp1,Esr1,Mta3,Rpl24,Atm,
GO:0000470	maturation of LSU-rRNA	0.0110497	0.000764459	0.00841683	1	Rpl7a,Rpl35,
GO:0030947	regulation of vascular endothelial growth factor receptor signaling pathway	0.0110497	0.000764459	0.00841683	1	Myof,Nedd4,
GO:0030838	positive regulation of actin filament polymerization	0.0165746	0.00229338	0.00841944	1	Arpc1b,Gsn,Myo1c,
GO:0031532	actin cytoskeleton reorganization	0.0165746	0.00229338	0.00841944	1	Flna,Myh9,Sptan1,
GO:0016458	gene silencing	0.0276243	0.00696833	0.0089601	1	Pabpc1,Mbd3,Snd1,Mbd2,Arid1a,
GO:0051716	cellular response to stimulus	0.265193	0.191085	0.00896973	1	Hspa5,Gcn1l1,Mbd2,Rbm14,Tuba1b,Actb,G3bp2,Srsf3,Sptbn1,Atm,G3bp1,Rangap1,Vim,Rack1,Fn1,Arf4,Aars,Fasn,Hsp90b1,Gsn,Esr1,Ifi204,Flna,Ddx3x,Impdh2,Rps19,Rps3,Rps2,P4hb,Msn,Acaca,Nedd4,Eef1a1,Eprs,Huwe1,Eif3a,Myof,Recql5,Rnf213,Eef1d,Arid1a,Nme2,Anxa2,Pml,Gna
GO:0030522	intracellular receptor mediated signaling pathway	0.0220994	0.00446914	0.00900843	1	Pml,Esr1,Actn4,Arid1a,
GO:0050772	positive regulation of axonogenesis	0.0165746	0.00235218	0.00902286	1	Rpl4,Fn1,Dbn1,
GO:0006213	pyrimidine nucleoside metabolic process	0.0110497	0.000793861	0.0090586	1	Cad,Nme2,
GO:0072528	pyrimidine-containing compound biosynthetic process	0.0110497	0.000793861	0.0090586	1	Cad,Nme2,
GO:0031396	regulation of protein ubiquitination	0.0220994	0.00449854	0.00921268	1	Rps3,Pml,Hspa5,Isg15,
GO:0051656	establishment of organelle localization	0.0220994	0.00455735	0.00963018	1	Myh10,Copg1,Myh9,Dync1h1,
GO:0033119	negative regulation of RNA splicing	0.0110497	0.000823263	0.00972155	1	Rps13,Rps26,
GO:0046596	regulation of virion penetration into host cell	0.0110497	0.000823263	0.00972155	1	Gsn,P4hb,
GO:0051973	positive regulation of telomerase activity	0.0110497	0.000823263	0.00972155	1	Cct4,Tcp1,
GO:0060444	branching involved in mammary gland duct morphogenesis	0.0110497	0.000823263	0.00972155	1	Pml,Esr1,
GO:0009119	ribonucleoside metabolic process	0.0165746	0.00244039	0.00997435	1	Cad,Kars,Nme2,
GO:0031123	RNA 3'-end processing	0.0165746	0.00244039	0.00997435	1	Pabpc1,Rpsa,Elac2,
GO:0032886	regulation of microtubule-based process	0.0220994	0.00461615	0.0100598	1	Rps3,Ranbp1,Rbm14,Pdcd6ip,
GO:0006140	regulation of nucleotide metabolic process	0.038674	0.013084	0.0100912	1	Gnai2,Rack1,Hspa2,Flna,Tpm1,Cnn3,Nme2,
GO:0045793	positive regulation of cell size	0.0220994	0.00464556	0.0102792	1	Rpl4,Fn1,Dbn1,Ddx3x,
GO:0090316	positive regulation of intracellular protein transport	0.0220994	0.00464556	0.0102792	1	Kif5b,Myo1c,Rack1,Flna,
GO:0008652	cellular amino acid biosynthetic process	0.0165746	0.00246979	0.010304	1	Cad,Aldh18a1,Phgdh,
GO:2000145	regulation of cell motility	0.0497238	0.0197877	0.0103055	1	Hspa5,Myo1c,Msn,Rack1,Fn1,Actn4,Flna,Tpm1,Vcl,
GO:0006890	retrograde vesicle-mediated transport, Golgi to ER	0.0110497	0.000852665	0.0104054	1	Arf4,Copa,
GO:0009167	purine ribonucleoside monophosphate metabolic process	0.0110497	0.000852665	0.0104054	1	Impdh2,Paics,
GO:0072659	protein localization in plasma membrane	0.0220994	0.00467496	0.0105017	1	Anxa2,Kif5b,Rack1,Sptbn1,
GO:0001666	response to hypoxia	0.0220994	0.00470436	0.0107272	1	Pml,Hsp90b1,P4hb,Atm,
GO:0051247	positive regulation of protein metabolic process	0.0552486	0.0234924	0.0108339	1	Poldip3,Hspa5,Hspa2,Atm,Anxa2,Rack1,Rps9,Nedd4,Ddx3x,Eef2,
GO:0042176	regulation of protein catabolic process	0.0276243	0.00732116	0.0109282	1	Anxa2,Pml,Rack1,Nedd4,Flna,
GO:0032231	regulation of actin filament bundle assembly	0.0165746	0.00252859	0.0109821	1	Flna,Dbn1,Tpm1,
GO:0009126	purine nucleoside monophosphate metabolic process	0.0110497	0.000882068	0.01111	1	Impdh2,Paics,
GO:0035458	cellular response to interferon-beta	0.0110497	0.000882068	0.01111	1	Ifi204,Ifi205,
GO:0042398	cellular modified amino acid biosynthetic process	0.0110497	0.000882068	0.01111	1	Cad,Aldh18a1,
GO:0048384	retinoic acid receptor signaling pathway	0.0110497	0.000882068	0.01111	1	Pml,Actn4,
GO:0090398	cellular senescence	0.0110497	0.000882068	0.01111	1	Pml,Atm,
GO:0032388	positive regulation of intracellular transport	0.0220994	0.00476316	0.0111877	1	Kif5b,Myo1c,Rack1,Flna,
GO:0032446	protein modification by small protein conjugation	0.0441989	0.0166711	0.011333	1	Rps3,Hspa5,Rnf213,Pml,Pdzrn3,Nedd4,Huwe1,Isg15,
GO:0043066	negative regulation of apoptosis	0.0497238	0.0201699	0.0115646	1	Hspa5,Hsp90b1,Nme2,Fn1,Nes,Flna,Arf4,Ddx3x,Aars,
GO:0021549	cerebellum development	0.0165746	0.0025874	0.0116854	1	Myh10,Hspa5,Aars,
GO:0048639	positive regulation of developmental growth	0.0165746	0.0025874	0.0116854	1	Rpl4,Fn1,Dbn1,
GO:0033157	regulation of intracellular protein transport	0.0276243	0.00746817	0.011829	1	Rangap1,Kif5b,Myo1c,Rack1,Flna,
GO:0000184	nuclear-transcribed mRNA catabolic process, nonsense-mediated decay	0.0110497	0.00091147	0.011835	1	Pabpc1,Eif3e,
GO:0042771	DNA damage response, signal transduction by p53 class mediator resulting in induction of apoptosis	0.0110497	0.00091147	0.011835	1	Pml,Ifi204,
GO:0016569	covalent chromatin modification	0.038674	0.013525	0.0119391	1	Mbd3,Tlk1,Mbd2,Rbm14,Huwe1,Arid1a,Atm,
GO:0022604	regulation of cell morphogenesis	0.0331492	0.0104084	0.0120012	1	Vim,Rpl4,Fn1,Nedd4,Caprin1,Dbn1,
GO:0008284	positive regulation of cell proliferation	0.0552486	0.0238746	0.0120209	1	Slc25a5,Mta3,Nme2,Pml,Anxa2,Vim,Gnai2,Esr1,Fn1,Rps9,
GO:0048814	regulation of dendrite morphogenesis	0.0165746	0.0026168	0.0120465	1	Nedd4,Caprin1,Dbn1,
GO:0043069	negative regulation of programmed cell death	0.0497238	0.0204346	0.0125016	1	Hspa5,Hsp90b1,Nme2,Fn1,Nes,Flna,Arf4,Ddx3x,Aars,
GO:0009161	ribonucleoside monophosphate metabolic process	0.0110497	0.000940872	0.0125803	1	Impdh2,Paics,
GO:0043001	Golgi to plasma membrane protein transport	0.0110497	0.000940872	0.0125803	1	Rack1,Sptbn1,
GO:0051293	establishment of spindle localization	0.0110497	0.000940872	0.0125803	1	Myh9,Dync1h1,
GO:0072595	maintenance of protein localization to organelle	0.0110497	0.000940872	0.0125803	1	Pml,Hspa5,
GO:0000956	nuclear-transcribed mRNA catabolic process	0.0165746	0.0026756	0.012788	1	Pabpc1,Eif3e,Atm,
GO:0007093	mitotic cell cycle checkpoint	0.0165746	0.0026756	0.012788	1	Pml,Rpl24,Atm,
GO:0006220	pyrimidine nucleotide metabolic process	0.0110497	0.000970274	0.0133455	1	Cad,Nme2,
GO:0019063	virion penetration into host cell	0.0110497	0.000970274	0.0133455	1	Gsn,P4hb,
GO:0072384	organelle transport along microtubule	0.0110497	0.000970274	0.0133455	1	Kif5b,Copg1,
GO:0051252	regulation of RNA metabolic process	0.143646	0.0910294	0.0134258	1	Rps3,Mbd2,Rbm14,Rps13,Mta3,Srsf3,Gatad2b,Gtf2b,Snd1,Ahnak,Nedd4,Arf4,Mbd3,Recql5,Eef1d,Arid1a,Nme2,Pml,Pabpc1,Zfp148,Ifi204,Esr1,Ifi205,Flna,Ddx3x,Rps26,
GO:0001558	regulation of cell growth	0.0331492	0.010673	0.0134381	1	Pml,Rpl4,Rack1,Fn1,Dbn1,Ddx3x,
GO:0043009	chordate embryonic development	0.0497238	0.0208462	0.0140702	1	Myh10,Mbd3,Rps7,Phgdh,Arid1a,Atm,Myh9,Tpm1,Hspg2,
GO:0010824	regulation of centrosome duplication	0.0110497	0.000999677	0.0141305	1	Rbm14,Pdcd6ip,
GO:0061001	regulation of dendritic spine morphogenesis	0.0110497	0.000999677	0.0141305	1	Caprin1,Dbn1,
GO:0048585	negative regulation of response to stimulus	0.0607735	0.0282262	0.0141534	1	Rps3,Eif3a,Hspa5,Recql5,Rnf213,G3bp1,Rack1,Esr1,Nedd4,Dbn1,Rps19,
GO:0031329	regulation of cellular catabolic process	0.0441989	0.0173767	0.0142322	1	Hspa2,Cnn3,Atm,Pml,Pabpc1,Anxa2,Rack1,Tpm1,
GO:0006606	protein import into nucleus	0.0276243	0.0078504	0.0144043	1	Pml,Ranbp1,Nup155,Flna,Sptbn1,
GO:0010720	positive regulation of cell development	0.0276243	0.0078504	0.0144043	1	Vim,Rpl4,Fn1,Caprin1,Dbn1,
GO:0051170	nuclear import	0.0276243	0.0078798	0.0146167	1	Pml,Ranbp1,Nup155,Flna,Sptbn1,
GO:0051701	interaction with host	0.0165746	0.00282262	0.0147538	1	Gsn,Tcp1,P4hb,
GO:0009792	embryo development ending in birth or egg hatching	0.0497238	0.021052	0.0149072	1	Myh10,Mbd3,Rps7,Phgdh,Arid1a,Atm,Myh9,Tpm1,Hspg2,
GO:0019953	sexual reproduction	0.0497238	0.021052	0.0149072	1	Cct5,Hspa2,Atm,Cct4,Zfp148,Cct6a,Tcp1,CCT8,Cct3,
GO:0006891	intra-Golgi vesicle-mediated transport	0.0110497	0.00102908	0.014935	1	Copa,Copb1,
GO:0072657	protein localization in membrane	0.0220994	0.0052042	0.0150492	1	Anxa2,Kif5b,Rack1,Sptbn1,
GO:0006511	ubiquitin-dependent protein catabolic process	0.038674	0.0141719	0.0150757	1	Pml,Ranbp1,Rack1,Hsp90b1,Nedd4,Rnf213,Huwe1,
GO:0009116	nucleoside metabolic process	0.0165746	0.00285202	0.0151663	1	Cad,Kars,Nme2,
GO:0030516	regulation of axon extension	0.0165746	0.00285202	0.0151663	1	Rpl4,Fn1,Dbn1,
GO:0043280	positive regulation of caspase activity	0.0165746	0.00285202	0.0151663	1	Pml,Rack1,Ddx3x,
GO:0050770	regulation of axonogenesis	0.0220994	0.0052336	0.0153329	1	Vim,Rpl4,Fn1,Dbn1,
GO:0045839	negative regulation of mitosis	0.0110497	0.00105848	0.0157588	1	Esr1,Atm,
GO:0051784	negative regulation of nuclear division	0.0110497	0.00105848	0.0157588	1	Esr1,Atm,
GO:0090307	spindle assembly involved in mitosis	0.0110497	0.00105848	0.0157588	1	Cltc,Flna,
GO:0044248	cellular catabolic process	0.0883978	0.0487195	0.0159056	1	Hspa5,Hspa2,Eif3e,Atm,Ranbp1,Rack1,Nedd4,Huwe1,Isg15,Hsp90b1,Rnf213,Cnn3,Pml,Pabpc1,Anxa2,Tpm1,
GO:0006342	chromatin silencing	0.0165746	0.00291082	0.0160107	1	Mbd3,Mbd2,Arid1a,
GO:0009056	catabolic process	0.0994475	0.057305	0.0163593	1	Hspa5,Hspa2,Eif3e,Atm,Ranbp1,Rack1,Nedd4,Huwe1,Isg15,Hsp90b1,Rnf213,Cnn3,Pkm,Pml,Pabpc1,Anxa2,Flna,Tpm1,
GO:0007088	regulation of mitosis	0.0165746	0.00294023	0.0164426	1	Ranbp1,Esr1,Atm,
GO:0022037	metencephalon development	0.0165746	0.00294023	0.0164426	1	Myh10,Hspa5,Aars,
GO:0051783	regulation of nuclear division	0.0165746	0.00294023	0.0164426	1	Ranbp1,Esr1,Atm,
GO:0009112	nucleobase metabolic process	0.0110497	0.00108788	0.0166017	1	Cad,Paics,
GO:0035456	response to interferon-beta	0.0110497	0.00108788	0.0166017	1	Ifi204,Ifi205,
GO:0051653	spindle localization	0.0110497	0.00108788	0.0166017	1	Myh9,Dync1h1,
GO:0007517	muscle organ development	0.0331492	0.0112905	0.0172507	1	Pdzrn3,Myl6,Flnb,Myh14,Nedd4,Tpm1,
GO:0051297	centrosome organization	0.0165746	0.00299903	0.017326	1	Ranbp1,Rbm14,Pdcd6ip,
GO:0030814	regulation of cAMP metabolic process	0.0220994	0.00543942	0.0174133	1	Gnai2,Rack1,Flna,Nme2,
GO:0071214	cellular response to abiotic stimulus	0.0220994	0.00543942	0.0174133	1	Eef1d,Ddx3x,Actb,Atm,
GO:0045595	regulation of cell differentiation	0.0828729	0.0451031	0.017442	1	Wdr1,Rpl4,Caprin1,Nme2,Ddx56,Vim,Ranbp1,Ifi204,Fn1,Nedd4,Eef1a1,Flna,Dbn1,Rps19,Isg15,
GO:0045214	sarcomere organization	0.0110497	0.00111729	0.0174635	1	Wdr1,Actg1,
GO:0048010	vascular endothelial growth factor receptor signaling pathway	0.0110497	0.00111729	0.0174635	1	Myof,Nedd4,
GO:0051489	regulation of filopodium assembly	0.0110497	0.00111729	0.0174635	1	Fscn1,Dbn1,
GO:0006897	endocytosis	0.038674	0.0146423	0.0176984	1	Anxa2,Gsn,Cltc,Rack1,Ap2a1,Myh9,Actn4,
GO:0045814	negative regulation of gene expression, epigenetic	0.0165746	0.00302843	0.0177775	1	Mbd3,Mbd2,Arid1a,
GO:0010952	positive regulation of peptidase activity	0.0165746	0.00305783	0.0182355	1	Pml,Rack1,Ddx3x,
GO:0045010	actin nucleation	0.0110497	0.00114669	0.0183438	1	Arpc1b,Gsn,
GO:0045806	negative regulation of endocytosis	0.0110497	0.00114669	0.0183438	1	Anxa2,Rack1,
GO:0010324	membrane invagination	0.038674	0.0147599	0.0184014	1	Anxa2,Gsn,Cltc,Rack1,Ap2a1,Myh9,Actn4,
GO:0030010	establishment of cell polarity	0.0165746	0.00308724	0.0187	1	Fscn1,Myh9,Msn,
GO:0032270	positive regulation of cellular protein metabolic process	0.0497238	0.0219635	0.0190611	1	Poldip3,Hspa5,Hspa2,Atm,Anxa2,Rack1,Rps9,Ddx3x,Eef2,
GO:0007417	central nervous system development	0.0497238	0.0219929	0.0192078	1	Myh10,Wdr1,Hspa5,Phgdh,Arid1a,Atm,Vim,Hspg2,Aars,
GO:0051972	regulation of telomerase activity	0.0110497	0.00117609	0.0192426	1	Cct4,Tcp1,
GO:0060603	mammary gland duct morphogenesis	0.0110497	0.00117609	0.0192426	1	Pml,Esr1,
GO:0043412	macromolecule modification	0.138122	0.0894417	0.019453	1	Rps3,Cad,Hspa5,Hspa2,P4hb,Rbm14,Gatad2b,Sptbn1,Atm,Rack1,Fn1,Nedd4,Arf4,Huwe1,Aars,Isg15,Mbd3,Rnf213,Nme2,Anxa2,Pml,Pdzrn3,Gnai2,Ppil4,Tlk1,
GO:0010948	negative regulation of cell cycle process	0.0165746	0.00314604	0.0196487	1	Esr1,Rbm14,Atm,
GO:0034976	response to endoplasmic reticulum stress	0.0165746	0.00317544	0.0201328	1	Hspa5,P4hb,Aars,
GO:0043062	extracellular structure organization	0.0331492	0.0117021	0.0201709	1	Anxa2,Pdzrn3,Fscn1,Fn1,Nedd4,Hspg2,
GO:0060548	negative regulation of cell death	0.0497238	0.0221987	0.0202576	1	Hspa5,Hsp90b1,Nme2,Fn1,Nes,Flna,Arf4,Ddx3x,Aars,
GO:0030198	extracellular matrix organization	0.0220994	0.00570404	0.0203357	1	Anxa2,Fscn1,Fn1,Hspg2,
GO:0016310	phosphorylation	0.0883978	0.0502484	0.020594	1	Rps3,Cad,Hspa5,Gcn1l1,Hspa2,Sptbn1,Atm,Aldh18a1,Rack1,Fn1,Pkm,Nme2,Pml,Anxa2,Gnai2,Tlk1,
GO:0006997	nucleus organization	0.0165746	0.00320485	0.0206235	1	Pml,Nup155,Rps19,
GO:2000026	regulation of multicellular organismal development	0.0883978	0.0502779	0.0206935	1	Hspa5,Rpl4,Caprin1,Ddx56,Vim,Ranbp1,Fn1,Nedd4,Eef1a1,Dbn1,Isg15,Wdr1,Nme2,Pml,Esr1,Flna,
GO:0008629	induction of apoptosis by intracellular signals	0.0165746	0.00326365	0.0216245	1	Pml,Ifi204,Atm,
GO:0031023	microtubule organizing center organization	0.0165746	0.00326365	0.0216245	1	Ranbp1,Rbm14,Pdcd6ip,
GO:0046058	cAMP metabolic process	0.0220994	0.00582165	0.0217255	1	Gnai2,Rack1,Flna,Nme2,
GO:0007528	neuromuscular junction development	0.0110497	0.0012643	0.0220472	1	Pdzrn3,Nedd4,
GO:0060999	positive regulation of dendritic spine development	0.0110497	0.0012643	0.0220472	1	Caprin1,Dbn1,
GO:0090003	regulation of establishment of protein localization in plasma membrane	0.0110497	0.0012643	0.0220472	1	Kif5b,Rack1,
GO:0007018	microtubule-based movement	0.0220994	0.00588045	0.0224418	1	Kifc5b,Kif5b,Copg1,Dync1h1,
GO:0009605	response to external stimulus	0.0718232	0.0383111	0.0225598	1	Myh10,Cad,Hspa5,Gcn1l1,Rpl24,Anxa2,Pml,Plec,Kif5b,Esr1,Fn1,Dbn1,Rps19,
GO:0010332	response to gamma radiation	0.0110497	0.0012937	0.0230174	1	Pml,Atm,
GO:0050793	regulation of developmental process	0.0994475	0.059569	0.0231307	1	Hspa5,Rpl4,Caprin1,Ddx56,Vim,Ranbp1,Fn1,Nedd4,Eef1a1,Dbn1,Isg15,Wdr1,Nme2,Pml,Ifi204,Esr1,Flna,Rps19,
GO:0090068	positive regulation of cell cycle process	0.0165746	0.00335186	0.0231752	1	Pml,Ranbp1,Mta3,
GO:0010629	negative regulation of gene expression	0.0718232	0.038517	0.0234386	1	Mbd3,Mbd2,Mta3,Arid1a,Gatad2b,Pml,Pabpc1,Zfp148,Rack1,Snd1,Esr1,Nedd4,Flna,
GO:0033554	cellular response to stress	0.0718232	0.0386052	0.023823	1	Rps3,Hspa5,Gcn1l1,Myof,Recql5,P4hb,Atm,Pml,Tlk1,Ifi204,Ddx3x,Huwe1,Aars,
GO:0009206	purine ribonucleoside triphosphate biosynthetic process	0.0110497	0.0013231	0.024005	1	Pkm,Nme2,
GO:0006402	mRNA catabolic process	0.0165746	0.00341066	0.0242417	1	Pabpc1,Eif3e,Atm,
GO:0032879	regulation of localization	0.0994475	0.0599806	0.0245643	1	Hspa5,Myo1c,Msn,Rangap1,Rack1,Fn1,Nedd4,Vdac2,Vcl,Actn1,Pml,Anxa2,Kif5b,Gnai2,Esr1,Actn4,Flna,Tpm1,
GO:0009150	purine ribonucleotide metabolic process	0.0276243	0.00902649	0.024613	1	Rack1,Impdh2,Pkm,Paics,Nme2,
GO:0006893	Golgi to plasma membrane transport	0.0110497	0.0013525	0.0250097	1	Rack1,Sptbn1,
GO:0009145	purine nucleoside triphosphate biosynthetic process	0.0110497	0.0013525	0.0250097	1	Pkm,Nme2,
GO:0010389	regulation of G2/M transition of mitotic cell cycle	0.0110497	0.0013525	0.0250097	1	Mta3,Atm,
GO:0048738	cardiac muscle tissue development	0.0220994	0.00608627	0.0250613	1	Myh10,Tpm1,Arid1a,Hspg2,
GO:0032386	regulation of intracellular transport	0.0276243	0.0090853	0.0252195	1	Rangap1,Kif5b,Myo1c,Rack1,Flna,
GO:0010212	response to ionizing radiation	0.0165746	0.00346947	0.0253344	1	Pml,Eef1d,Atm,
GO:0030031	cell projection assembly	0.0276243	0.0091147	0.0255264	1	Myh10,Fscn1,Flna,Dbn1,Vcl,
GO:0034504	protein localization to nucleus	0.0276243	0.0091147	0.0255264	1	Pml,Ranbp1,Nup155,Flna,Sptbn1,
GO:0030799	regulation of cyclic nucleotide metabolic process	0.0220994	0.00614507	0.0258422	1	Gnai2,Rack1,Flna,Nme2,
GO:0030097	hemopoiesis	0.0497238	0.023316	0.0266914	1	Wdr1,Nme2,Actn1,Atm,Pml,Myh9,Eef2,Isg15,Rps19,
GO:0072527	pyrimidine-containing compound metabolic process	0.0110497	0.00141131	0.0270696	1	Cad,Nme2,
GO:0070482	response to oxygen levels	0.0220994	0.00629208	0.0278581	1	Pml,Hsp90b1,P4hb,Atm,
GO:0006084	acetyl-CoA metabolic process	0.0110497	0.00144071	0.0281244	1	Fasn,Acaca,
GO:0030968	endoplasmic reticulum unfolded protein response	0.0110497	0.00144071	0.0281244	1	Hspa5,Aars,
GO:0034394	protein localization at cell surface	0.0110497	0.00144071	0.0281244	1	Flna,Vcl,
GO:0007507	heart development	0.038674	0.0161418	0.0281823	1	Myh10,Nedd4,Flna,Tpm1,Arid1a,Hspg2,Atm,
GO:0051223	regulation of protein transport	0.0331492	0.0126724	0.0283426	1	Pml,Rangap1,Kif5b,Myo1c,Rack1,Flna,
GO:0007178	transmembrane receptor protein serine/threonine kinase signaling pathway	0.0276243	0.00937932	0.0283963	1	Pml,Hspa5,Vim,Rbm14,Sptbn1,
GO:0070647	protein modification by small protein conjugation or removal	0.0441989	0.0198465	0.0286583	1	Rps3,Hspa5,Rnf213,Pml,Pdzrn3,Nedd4,Huwe1,Isg15,
GO:0006941	striated muscle contraction	0.0165746	0.00364588	0.0287693	1	Wdr1,Myh14,Tpm1,
GO:0022612	gland morphogenesis	0.0165746	0.00364588	0.0287693	1	Pml,Esr1,Msn,
GO:0046847	filopodium assembly	0.0110497	0.00147011	0.0291955	1	Fscn1,Dbn1,
GO:0050905	neuromuscular process	0.0165746	0.00367528	0.0293646	1	Myh10,Dbn1,Aars,
GO:0030879	mammary gland development	0.0165746	0.00370468	0.0299664	1	Fasn,Pml,Esr1,
GO:0051224	negative regulation of protein transport	0.0165746	0.00370468	0.0299664	1	Pml,Rangap1,Flna,
GO:0006513	protein monoubiquitination	0.0110497	0.00149951	0.0302828	1	Nedd4,Huwe1,
GO:0019059	initiation of viral infection	0.0110497	0.00149951	0.0302828	1	Gsn,P4hb,
GO:0030260	entry into host cell	0.0110497	0.00149951	0.0302828	1	Gsn,P4hb,
GO:0034620	cellular response to unfolded protein	0.0110497	0.00149951	0.0302828	1	Hspa5,Aars,
GO:0044409	entry into host	0.0110497	0.00149951	0.0302828	1	Gsn,P4hb,
GO:0046718	entry of virus into host cell	0.0110497	0.00149951	0.0302828	1	Gsn,P4hb,
GO:0051806	entry into cell of other organism involved in symbiotic interaction	0.0110497	0.00149951	0.0302828	1	Gsn,P4hb,
GO:0051828	entry into other organism involved in symbiotic interaction	0.0110497	0.00149951	0.0302828	1	Gsn,P4hb,
GO:0052126	movement in host environment	0.0110497	0.00149951	0.0302828	1	Gsn,P4hb,
GO:0052192	movement in environment of other organism involved in symbiotic interaction	0.0110497	0.00149951	0.0302828	1	Gsn,P4hb,
GO:0043903	regulation of symbiosis, encompassing mutualism through parasitism	0.0110497	0.00152892	0.0313859	1	Gsn,P4hb,
GO:0071479	cellular response to ionizing radiation	0.0110497	0.00152892	0.0313859	1	Eef1d,Atm,
GO:0042770	signal transduction in response to DNA damage	0.0165746	0.00379289	0.0318107	1	Pml,Ifi204,Atm,
GO:0033365	protein localization to organelle	0.038674	0.0165829	0.0319299	1	Pml,Hspa5,Ranbp1,Nup155,Esr1,Flna,Sptbn1,
GO:0002009	morphogenesis of an epithelium	0.0331492	0.0130546	0.0320854	1	Pml,Esr1,Rps7,Msn,Arid1a,Vcl,
GO:0006917	induction of apoptosis	0.0220994	0.0065861	0.0321645	1	Pml,Ifi204,Ddx3x,Atm,
GO:0012502	induction of programmed cell death	0.0220994	0.0065861	0.0321645	1	Pml,Ifi204,Ddx3x,Atm,
GO:0009790	embryo development	0.0607735	0.0321073	0.0324788	1	Myh10,Mbd3,Hspa5,Rps7,Phgdh,Arid1a,Atm,Rack1,Myh9,Tpm1,Hspg2,
GO:0051338	regulation of transferase activity	0.0441989	0.0203464	0.0324929	1	Rps3,Hspa5,Gcn1l1,Rps2,Hspa2,Cct4,Gnai2,Tcp1,
GO:0030035	microspike assembly	0.0110497	0.00155832	0.0325047	1	Fscn1,Dbn1,
GO:0048525	negative regulation of viral reproduction	0.0110497	0.00155832	0.0325047	1	Gsn,Isg15,
GO:0010927	cellular component assembly involved in morphogenesis	0.0220994	0.00661551	0.0326154	1	Myh10,Wdr1,Actg1,Flna,
GO:0045927	positive regulation of growth	0.0220994	0.00661551	0.0326154	1	Rpl4,Fn1,Dbn1,Ddx3x,
GO:0017038	protein import	0.0276243	0.00976155	0.0328906	1	Pml,Ranbp1,Nup155,Flna,Sptbn1,
GO:0006282	regulation of DNA repair	0.0110497	0.00158772	0.033639	1	Rps3,Recql5,
GO:0030816	positive regulation of cAMP metabolic process	0.0110497	0.00158772	0.033639	1	Rack1,Nme2,
GO:0045597	positive regulation of cell differentiation	0.0441989	0.0204934	0.0336845	1	Rpl4,Caprin1,Nme2,Vim,Ifi204,Fn1,Dbn1,Isg15,
GO:0006366	transcription from RNA polymerase II promoter	0.0828729	0.0491018	0.0337101	1	Mbd3,Recql5,Mbd2,Rbm14,Arid1a,Gatad2b,Nme2,Pml,Zfp148,Esr1,Ifi204,Nedd4,Arf4,Flna,Ddx3x,
GO:0006796	phosphate metabolic process	0.0939227	0.057893	0.0340399	1	Rps3,Cad,Hspa5,Gcn1l1,Hspa2,Sptbn1,Atm,Aldh18a1,Rack1,Fn1,Hsp90b1,Pkm,Nme2,Pml,Anxa2,Gnai2,Tlk1,
GO:0006793	phosphorus metabolic process	0.0939227	0.0579224	0.0341793	1	Rps3,Cad,Hspa5,Gcn1l1,Hspa2,Sptbn1,Atm,Aldh18a1,Rack1,Fn1,Hsp90b1,Pkm,Nme2,Pml,Anxa2,Gnai2,Tlk1,
GO:0043523	regulation of neuron apoptosis	0.0220994	0.00673312	0.034456	1	Esr1,Nes,Aars,Atm,
GO:0009309	amine biosynthetic process	0.0165746	0.0039399	0.0350138	1	Cad,Aldh18a1,Phgdh,
GO:0006464	protein modification process	0.127072	0.0853253	0.0353586	1	Rps3,Cad,Hspa5,Hspa2,P4hb,Rbm14,Sptbn1,Atm,Rack1,Fn1,Nedd4,Arf4,Huwe1,Isg15,Mbd3,Rnf213,Nme2,Anxa2,Pml,Pdzrn3,Gnai2,Ppil4,Tlk1,
GO:0048729	tissue morphogenesis	0.038674	0.0169651	0.0354371	1	Pml,Esr1,Rps7,Msn,Tpm1,Arid1a,Vcl,
GO:0006401	RNA catabolic process	0.0165746	0.0039693	0.0356737	1	Pabpc1,Eif3e,Atm,
GO:0006937	regulation of muscle contraction	0.0165746	0.0039693	0.0356737	1	Wdr1,Cald1,Anxa6,
GO:0006911	phagocytosis, engulfment	0.0110497	0.00164653	0.0359534	1	Gsn,Myh9,
GO:0031338	regulation of vesicle fusion	0.0110497	0.00164653	0.0359534	1	Anxa2,Kif5b,
GO:0050773	regulation of dendrite development	0.0165746	0.00399871	0.03634	1	Nedd4,Caprin1,Dbn1,
GO:0045786	negative regulation of cell cycle	0.0276243	0.0100556	0.0366335	1	Pml,Esr1,Phgdh,Rpl24,Atm,
GO:0048534	hemopoietic or lymphoid organ development	0.0497238	0.0247861	0.037201	1	Wdr1,Nme2,Actn1,Atm,Pml,Myh9,Eef2,Isg15,Rps19,
GO:0010959	regulation of metal ion transport	0.0220994	0.00696833	0.0383155	1	Pml,Gnai2,Kif5b,Nedd4,
GO:0030032	lamellipodium assembly	0.0110497	0.00170533	0.0383274	1	Fscn1,Vcl,
GO:0060443	mammary gland morphogenesis	0.0110497	0.00170533	0.0383274	1	Pml,Esr1,
GO:0042063	gliogenesis	0.0220994	0.00699774	0.0388147	1	Wdr1,Vim,Fn1,Phgdh,
GO:0051298	centrosome duplication	0.0110497	0.00173473	0.0395364	1	Rbm14,Pdcd6ip,
GO:0030811	regulation of nucleotide catabolic process	0.0220994	0.00705654	0.0398242	1	Rack1,Hspa2,Tpm1,Cnn3,
GO:0031400	negative regulation of protein modification process	0.0220994	0.00705654	0.0398242	1	Rps3,Pml,Rack1,Isg15,
GO:0033121	regulation of purine nucleotide catabolic process	0.0220994	0.00705654	0.0398242	1	Rack1,Hspa2,Tpm1,Cnn3,
GO:0002064	epithelial cell development	0.0165746	0.00417512	0.0404717	1	Flnb,Esr1,Msn,
GO:0030155	regulation of cell adhesion	0.0276243	0.010379	0.0410423	1	Gsn,Pml,Fbln2,Dbn1,Tpm1,
GO:0009187	cyclic nucleotide metabolic process	0.0220994	0.00714475	0.0413664	1	Gnai2,Rack1,Flna,Nme2,
GO:0030902	hindbrain development	0.0165746	0.00423392	0.0418996	1	Myh10,Hspa5,Aars,
GO:0051291	protein heterooligomerization	0.0165746	0.00423392	0.0418996	1	SEPT11,SEPT7,Anxa2,
GO:0006919	activation of caspase activity	0.0110497	0.00179354	0.0419972	1	Pml,Rack1,
GO:0007569	cell aging	0.0110497	0.00179354	0.0419972	1	Pml,Atm,
GO:0042177	negative regulation of protein catabolic process	0.0110497	0.00179354	0.0419972	1	Anxa2,Flna,
GO:0071445	cellular response to protein stimulus	0.0110497	0.00179354	0.0419972	1	Hspa5,Aars,
GO:0070201	regulation of establishment of protein localization	0.0331492	0.0139661	0.0422693	1	Pml,Rangap1,Kif5b,Myo1c,Rack1,Flna,
GO:0040007	growth	0.0552486	0.0294317	0.0423406	1	Rpl4,Pkm,Pml,SEPT7,Rack1,Esr1,Fn1,Ddx3x,Dbn1,Vcl,
GO:0007193	inhibition of adenylate cyclase activity by G-protein signaling pathway	0.0110497	0.00182294	0.0432487	1	Gnai2,Flna,
GO:0042787	protein ubiquitination involved in ubiquitin-dependent protein catabolic process	0.0165746	0.00432213	0.0440884	1	Pml,Nedd4,Huwe1,
GO:0003254	regulation of membrane depolarization	0.0110497	0.00185234	0.044514	1	Rack1,Dbn1,
GO:0006468	protein phosphorylation	0.0718232	0.0424569	0.0455804	1	Rps3,Cad,Hspa5,Hspa2,Nme2,Sptbn1,Atm,Anxa2,Pml,Gnai2,Rack1,Tlk1,Fn1,
GO:0006984	ER-nucleus signaling pathway	0.0110497	0.00188174	0.0457929	1	Hspa5,Aars,
GO:0051402	neuron apoptosis	0.0220994	0.00740937	0.0461941	1	Esr1,Nes,Aars,Atm,
GO:0044403	symbiosis, encompassing mutualism through parasitism	0.0165746	0.00441034	0.0463332	1	Gsn,Tcp1,P4hb,
GO:0044419	interspecies interaction between organisms	0.0165746	0.00441034	0.0463332	1	Gsn,Tcp1,P4hb,
GO:0051648	vesicle localization	0.0110497	0.00191115	0.0470852	1	Kif5b,Actn4,
GO:0060998	regulation of dendritic spine development	0.0110497	0.00191115	0.0470852	1	Caprin1,Dbn1,
GO:0006974	response to DNA damage stimulus	0.038674	0.0180824	0.0471236	1	Rps3,Pml,Recql5,Ifi204,Tlk1,Huwe1,Atm,
GO:0030801	positive regulation of cyclic nucleotide metabolic process	0.0110497	0.00194055	0.0483909	1	Rack1,Nme2,
GO:0045981	positive regulation of nucleotide metabolic process	0.0110497	0.00194055	0.0483909	1	Rack1,Nme2,
GO:0090305	nucleic acid phosphodiester bond hydrolysis	0.0110497	0.00194055	0.0483909	1	Rpsa,Elac2,
GO:0010628	positive regulation of gene expression	0.0718232	0.0428685	0.0485322	1	Rps3,Rbm14,Msn,Arid1a,Nme2,Gsn,Pml,Zfp148,Vim,Esr1,Fn1,Arf4,Ddx3x,
GO:0006357	regulation of transcription from RNA polymerase II promoter	0.0773481	0.0472788	0.0489213	1	Mbd3,Recql5,Mbd2,Rbm14,Arid1a,Gatad2b,Nme2,Pml,Zfp148,Esr1,Ifi204,Nedd4,Arf4,Ddx3x,
GO:0071241	cellular response to inorganic substance	0.0165746	0.00452795	0.0494128	1	Gsn,Fn1,Ddx3x,
GO:0002520	immune system development	0.0497238	0.0261974	0.0496786	1	Wdr1,Nme2,Actn1,Atm,Pml,Myh9,Eef2,Isg15,Rps19,
GO:0007052	mitotic spindle organization	0.0110497	0.00196995	0.0497096	1	Cltc,Flna,
GO:0022603	regulation of anatomical structure morphogenesis	0.0441989	0.0222575	0.0503533	1	Rpl4,Caprin1,Pml,Vim,Esr1,Fn1,Nedd4,Dbn1,
GO:0045892	negative regulation of transcription, DNA-dependent	0.0552486	0.0304019	0.0506568	1	Mbd3,Mbd2,Mta3,Arid1a,Gatad2b,Pml,Zfp148,Esr1,Nedd4,Flna,
GO:0031589	cell-substrate adhesion	0.0220994	0.00764459	0.050738	1	Fn1,Fbln2,Dbn1,Actn1,
GO:0032870	cellular response to hormone stimulus	0.0276243	0.0110258	0.0507883	1	Rangap1,Acaca,Esr1,Msn,Srsf3,
GO:0051289	protein homotetramerization	0.0110497	0.00199935	0.0510413	1	Acaca,Impdh2,
GO:0007169	transmembrane receptor protein tyrosine kinase signaling pathway	0.0331492	0.0147305	0.0522243	1	Myof,Esr1,Nedd4,Arf4,Flna,Srsf3,
GO:0007194	negative regulation of adenylate cyclase activity	0.0110497	0.00202876	0.0523857	1	Gnai2,Flna,
GO:0060429	epithelium development	0.0441989	0.0224633	0.052593	1	Flnb,Rps7,Msn,Arid1a,Nme2,Pml,Esr1,Vcl,
GO:0000075	cell cycle checkpoint	0.0165746	0.00467496	0.0533993	1	Pml,Rpl24,Atm,
GO:0070997	neuron death	0.0220994	0.0077916	0.0536983	1	Esr1,Nes,Aars,Atm,
GO:0010977	negative regulation of neuron projection development	0.0110497	0.00205816	0.0537426	1	Vim,Flna,
GO:0031280	negative regulation of cyclase activity	0.0110497	0.00205816	0.0537426	1	Gnai2,Flna,
GO:0050885	neuromuscular process controlling balance	0.0110497	0.00205816	0.0537426	1	Myh10,Aars,
GO:0051222	positive regulation of protein transport	0.0220994	0.007821	0.0543014	1	Kif5b,Myo1c,Rack1,Flna,
GO:0051350	negative regulation of lyase activity	0.0110497	0.00208756	0.055112	1	Gnai2,Flna,
GO:0006195	purine nucleotide catabolic process	0.0220994	0.00790921	0.0561329	1	Rack1,Hspa2,Tpm1,Cnn3,
GO:0007050	cell cycle arrest	0.0220994	0.00790921	0.0561329	1	Pml,Phgdh,Rpl24,Atm,
GO:0061180	mammary gland epithelium development	0.0110497	0.00211696	0.0564937	1	Pml,Esr1,
GO:0048747	muscle fiber development	0.0165746	0.00482197	0.0575358	1	Pdzrn3,Nedd4,Flnc,
GO:0030335	positive regulation of cell migration	0.0276243	0.0114375	0.05764	1	Hspa5,Myo1c,Rack1,Fn1,Actn4,
GO:0043281	regulation of caspase activity	0.0165746	0.00485137	0.0583809	1	Pml,Rack1,Ddx3x,
GO:0030308	negative regulation of cell growth	0.0165746	0.00488077	0.0592318	1	Pml,Rack1,Ddx3x,
GO:0043122	regulation of I-kappaB kinase/NF-kappaB cascade	0.0165746	0.00491018	0.0600886	1	Esr1,Flna,Eef1d,
GO:0019220	regulation of phosphate metabolic process	0.0607735	0.0356355	0.060105	1	Rps3,Hspa5,Gcn1l1,Hsp90b1,Hspa2,Atm,Pml,Anxa2,Gnai2,Rack1,Fn1,
GO:0023057	negative regulation of signaling	0.0441989	0.0231396	0.0604003	1	Eif3a,Hspa5,Rnf213,G3bp1,Gnai2,Esr1,Rack1,Nedd4,
GO:0051174	regulation of phosphorus metabolic process	0.0607735	0.0356943	0.0606666	1	Rps3,Hspa5,Gcn1l1,Hsp90b1,Hspa2,Atm,Pml,Anxa2,Gnai2,Rack1,Fn1,
GO:0010035	response to inorganic substance	0.0276243	0.0116139	0.0607314	1	Gsn,Rps3,Sec31a,Fn1,Ddx3x,
GO:0043269	regulation of ion transport	0.0276243	0.0116727	0.0617825	1	Pml,Gnai2,Kif5b,Nedd4,Vdac2,
GO:0010648	negative regulation of cell communication	0.0441989	0.0232572	0.0618289	1	Eif3a,Hspa5,Rnf213,G3bp1,Gnai2,Esr1,Rack1,Nedd4,
GO:0060395	SMAD protein signal transduction	0.0110497	0.00223457	0.0621392	1	Vim,Rbm14,
GO:0016071	mRNA metabolic process	0.0331492	0.0154362	0.0625859	1	Pabpc1,Sf3a3,Snrpe,Eif3e,Srsf3,Atm,
GO:2000147	positive regulation of cell motility	0.0276243	0.0117609	0.0633784	1	Hspa5,Myo1c,Rack1,Fn1,Actn4,
GO:0072523	purine-containing compound catabolic process	0.0220994	0.00826203	0.0637875	1	Rack1,Hspa2,Tpm1,Cnn3,
GO:0030817	regulation of cAMP biosynthetic process	0.0165746	0.00505719	0.0644595	1	Gnai2,Flna,Nme2,
GO:0006892	post-Golgi vesicle-mediated transport	0.0110497	0.00229338	0.0650311	1	Rack1,Sptbn1,
GO:0009199	ribonucleoside triphosphate metabolic process	0.0220994	0.00832084	0.0651141	1	Cad,Rack1,Pkm,Nme2,
GO:0006909	phagocytosis	0.0165746	0.00508659	0.0653509	1	Gsn,Rack1,Myh9,
GO:0051272	positive regulation of cellular component movement	0.0276243	0.0119079	0.0660898	1	Hspa5,Myo1c,Rack1,Fn1,Actn4,
GO:0003205	cardiac chamber development	0.0165746	0.00511599	0.0662479	1	Myh10,Tpm1,Arid1a,
GO:0006171	cAMP biosynthetic process	0.0165746	0.00511599	0.0662479	1	Gnai2,Flna,Nme2,
GO:0045785	positive regulation of cell adhesion	0.0165746	0.00511599	0.0662479	1	Fbln2,Dbn1,Tpm1,
GO:0006986	response to unfolded protein	0.0110497	0.00232278	0.0664938	1	Hspa5,Aars,
GO:0007589	body fluid secretion	0.0110497	0.00232278	0.0664938	1	Anxa2,Copa,
GO:0010811	positive regulation of cell-substrate adhesion	0.0110497	0.00232278	0.0664938	1	Fbln2,Dbn1,
GO:0021782	glial cell development	0.0110497	0.00232278	0.0664938	1	Vim,Phgdh,
GO:0031623	receptor internalization	0.0110497	0.00232278	0.0664938	1	Anxa2,Cltc,
GO:0033674	positive regulation of kinase activity	0.0276243	0.0119667	0.0671923	1	Rps3,Hspa5,Gnai2,Gcn1l1,Hspa2,
GO:0045792	negative regulation of cell size	0.0165746	0.0052042	0.068973	1	Pml,Rack1,Ddx3x,
GO:0043112	receptor metabolic process	0.0165746	0.0052336	0.0698925	1	Anxa2,Cltc,Flna,
GO:0040017	positive regulation of locomotion	0.0276243	0.0121431	0.0705612	1	Hspa5,Myo1c,Rack1,Fn1,Actn4,
GO:0007420	brain development	0.0331492	0.015936	0.0706119	1	Myh10,Hspa5,Arid1a,Aars,Hspg2,Atm,
GO:0040029	regulation of gene expression, epigenetic	0.0220994	0.00861486	0.0719618	1	Mbd3,Mbd2,Arid1a,Gatad2b,
GO:0048732	gland development	0.0220994	0.00861486	0.0719618	1	Fasn,Pml,Esr1,Msn,
GO:0009719	response to endogenous stimulus	0.0441989	0.0240804	0.0724222	1	Cad,Msn,Srsf3,Rangap1,Esr1,Acaca,Eef1a1,Aars,
GO:0009166	nucleotide catabolic process	0.0220994	0.00864426	0.0726661	1	Rack1,Hspa2,Tpm1,Cnn3,
GO:0042325	regulation of phosphorylation	0.0552486	0.0325777	0.0731018	1	Rps3,Hspa5,Gcn1l1,Hspa2,Atm,Pml,Anxa2,Gnai2,Rack1,Fn1,
GO:0021915	neural tube development	0.0165746	0.00535121	0.073626	1	Rps7,Phgdh,Arid1a,
GO:0042594	response to starvation	0.0165746	0.00538061	0.074573	1	Cad,Hspa5,Gcn1l1,
GO:0090257	regulation of muscle system process	0.0165746	0.00541001	0.0755255	1	Wdr1,Cald1,Anxa6,
GO:0009725	response to hormone stimulus	0.0331492	0.0163182	0.0771331	1	Cad,Rangap1,Acaca,Esr1,Msn,Srsf3,
GO:0000724	double-strand break repair via homologous recombination	0.0110497	0.002558	0.078576	1	Recql5,Atm,
GO:0000725	recombinational repair	0.0110497	0.002558	0.078576	1	Recql5,Atm,
GO:0007173	epidermal growth factor receptor signaling pathway	0.0110497	0.002558	0.078576	1	Esr1,Arf4,
GO:0030802	regulation of cyclic nucleotide biosynthetic process	0.0165746	0.00552762	0.0793892	1	Gnai2,Flna,Nme2,
GO:0030808	regulation of nucleotide biosynthetic process	0.0165746	0.00552762	0.0793892	1	Gnai2,Flna,Nme2,
GO:0060562	epithelial tube morphogenesis	0.0220994	0.00893828	0.0799019	1	Pml,Esr1,Rps7,Arid1a,
GO:0051053	negative regulation of DNA metabolic process	0.0110497	0.0025874	0.0801316	1	Rps3,Recql5,
GO:0006508	proteolysis	0.0552486	0.0332539	0.0811835	1	Hspa5,Hsp90b1,Rnf213,Pml,Ranbp1,Rack1,Nedd4,Myh9,Huwe1,Isg15,
GO:0032880	regulation of protein localization	0.0331492	0.0165829	0.0818416	1	Pml,Rangap1,Kif5b,Myo1c,Rack1,Flna,
GO:0009141	nucleoside triphosphate metabolic process	0.0220994	0.00902649	0.0821402	1	Cad,Rack1,Pkm,Nme2,
GO:0051094	positive regulation of developmental process	0.0497238	0.0290788	0.083035	1	Hspa5,Rpl4,Caprin1,Nme2,Vim,Ifi204,Fn1,Dbn1,Isg15,
GO:0071248	cellular response to metal ion	0.0110497	0.0026462	0.0832713	1	Gsn,Fn1,
GO:0007411	axon guidance	0.0165746	0.00567463	0.0843377	1	Myh10,Kif5b,Rpl24,
GO:0010001	glial cell differentiation	0.0165746	0.00567463	0.0843377	1	Wdr1,Vim,Phgdh,
GO:0071156	regulation of cell cycle arrest	0.0165746	0.00567463	0.0843377	1	Pml,Rpl24,Atm,
GO:0051789	response to protein stimulus	0.0110497	0.0026756	0.0848552	1	Hspa5,Aars,
GO:0060048	cardiac muscle contraction	0.0110497	0.0026756	0.0848552	1	Wdr1,Tpm1,
GO:0060491	regulation of cell projection assembly	0.0110497	0.0026756	0.0848552	1	Fscn1,Dbn1,
GO:0042391	regulation of membrane potential	0.0276243	0.0128488	0.0849494	1	Wdr1,Kif5b,Myh14,Rack1,Dbn1,
GO:0000122	negative regulation of transcription from RNA polymerase II promoter	0.038674	0.0208168	0.085206	1	Mbd3,Zfp148,Esr1,Nedd4,Mbd2,Arid1a,Gatad2b,
GO:0052548	regulation of endopeptidase activity	0.0165746	0.00570404	0.085343	1	Pml,Rack1,Ddx3x,
GO:0034655	nucleobase, nucleoside, nucleotide and nucleic acid catabolic process	0.0220994	0.0091735	0.0859391	1	Rack1,Hspa2,Tpm1,Cnn3,
GO:0034656	nucleobase, nucleoside and nucleotide catabolic process	0.0220994	0.0091735	0.0859391	1	Rack1,Hspa2,Tpm1,Cnn3,
GO:0051049	regulation of transport	0.0662983	0.0425745	0.0867183	1	Myo1c,Anxa2,Pml,Rangap1,Kif5b,Gnai2,Rack1,Esr1,Nedd4,Actn4,Flna,Vdac2,
GO:0006351	transcription, DNA-dependent	0.121547	0.0894417	0.0868244	1	Rps3,Mars,Mbd2,Rbm14,Mta3,Gatad2b,Gtf2b,Snd1,Nedd4,Arf4,Mbd3,Recql5,Eef1d,Arid1a,Nme2,Pml,Zfp148,Ifi204,Esr1,Ifi205,Flna,Ddx3x,
GO:0042127	regulation of cell proliferation	0.0662983	0.0426039	0.0870531	1	Slc25a5,Mbd2,Mta3,Nme2,Atm,Anxa2,Pml,Vim,Gnai2,Esr1,Fn1,Rps9,
GO:0051099	positive regulation of binding	0.0220994	0.00923231	0.0874823	1	Anxa2,Esr1,Mbd2,Cald1,
GO:2000242	negative regulation of reproductive process	0.0110497	0.00273441	0.0880503	1	Gsn,Isg15,
GO:0032774	RNA biosynthetic process	0.121547	0.0896769	0.0886825	1	Rps3,Mars,Mbd2,Rbm14,Mta3,Gatad2b,Gtf2b,Snd1,Nedd4,Arf4,Mbd3,Recql5,Eef1d,Arid1a,Nme2,Pml,Zfp148,Ifi204,Esr1,Ifi205,Flna,Ddx3x,
GO:0043010	camera-type eye development	0.0220994	0.00929111	0.089039	1	Myh10,Vim,Rpl24,Arid1a,
GO:0051271	negative regulation of cellular component movement	0.0165746	0.00582165	0.089415	1	Actn4,Tpm1,Actn1,
GO:0000077	DNA damage checkpoint	0.0110497	0.00276381	0.0896612	1	Pml,Atm,
GO:0030100	regulation of endocytosis	0.0165746	0.00588045	0.0914812	1	Anxa2,Rack1,Actn4,
GO:0045087	innate immune response	0.0331492	0.0172591	0.094588	1	Pml,Esr1,Eprs,Ddx3x,Rps19,Isg15,
GO:0009190	cyclic nucleotide biosynthetic process	0.0165746	0.00599806	0.0956729	1	Gnai2,Flna,Nme2,
GO:0008283	cell proliferation	0.0773481	0.0525418	0.0960736	1	Myh10,Slc25a5,Mbd2,Mta3,Nme2,Atm,Anxa2,Pml,Gnai2,Vim,Rps9,Esr1,Fn1,Impdh2,
GO:0050684	regulation of mRNA processing	0.0110497	0.00288142	0.0961908	1	Pabpc1,Srsf3,
GO:0001932	regulation of protein phosphorylation	0.0497238	0.0300197	0.0962998	1	Rps3,Hspa5,Hspa2,Atm,Pml,Anxa2,Gnai2,Rack1,Fn1,
GO:0010038	response to metal ion	0.0165746	0.00605686	0.0977978	1	Gsn,Sec31a,Fn1,
GO:0046777	protein autophosphorylation	0.0165746	0.00605686	0.0977978	1	Cad,Nme2,Atm,
GO:0055007	cardiac muscle cell differentiation	0.0110497	0.00291082	0.097844	1	Myh10,Arid1a,
GO:0044270	cellular nitrogen compound catabolic process	0.0220994	0.00964394	0.0986568	1	Rack1,Hspa2,Tpm1,Cnn3,
GO:0046700	heterocycle catabolic process	0.0220994	0.00964394	0.0986568	1	Rack1,Hspa2,Tpm1,Cnn3,
GO:0010741	negative regulation of intracellular protein kinase cascade	0.0165746	0.00608627	0.0988675	1	Eif3a,Rack1,Esr1,
GO:0010942	positive regulation of cell death	0.0331492	0.0174943	0.0992589	1	Pml,Rack1,Ifi204,Eef1a1,Ddx3x,Atm,
GO:0009968	negative regulation of signal transduction	0.038674	0.0216401	0.0993531	1	Eif3a,G3bp1,Hspa5,Rack1,Esr1,Nedd4,Rnf213,
GO:0031570	DNA integrity checkpoint	0.0110497	0.00294023	0.0995053	1	Pml,Atm,
GO:0071495	cellular response to endogenous stimulus	0.0331492	0.0175237	0.0998513	1	Rangap1,Acaca,Esr1,Eef1a1,Msn,Srsf3,
GO:0007249	I-kappaB kinase/NF-kappaB cascade	0.0165746	0.00611567	0.0999419	1	Esr1,Flna,Eef1d,
GO:0009966	regulation of signal transduction	0.0828729	0.0575696	0.100132	1	Rps3,Eif3a,Hspa5,Myof,Mbd2,Eef1d,Rnf213,Atm,Anxa2,G3bp1,Rack1,Esr1,Fn1,Nedd4,Flna,
GO:0051321	meiotic cell cycle	0.0165746	0.00614507	0.101021	1	Hspa2,Myh9,Atm,
GO:0010970	microtubule-based transport	0.0110497	0.00296963	0.101174	1	Kif5b,Copg1,
GO:0006935	chemotaxis	0.0276243	0.0136426	0.102839	1	Myh10,Kif5b,Fn1,Rpl24,Rps19,
GO:0042330	taxis	0.0276243	0.0137014	0.104234	1	Myh10,Kif5b,Fn1,Rpl24,Rps19,
GO:0030518	steroid hormone receptor signaling pathway	0.0110497	0.00302843	0.104536	1	Esr1,Arid1a,
GO:0006873	cellular ion homeostasis	0.0441989	0.026315	0.106433	1	Wdr1,Anxa6,Pml,Kif5b,Myh14,Esr1,Rack1,Dbn1,
GO:0048638	regulation of developmental growth	0.0165746	0.00629208	0.106486	1	Rpl4,Fn1,Dbn1,
GO:0035556	intracellular signal transduction	0.0883978	0.0629208	0.107054	1	Rps3,G3bp2,Atm,Rack1,Fn1,Arf4,Eif3a,Eef1d,Pml,Gsn,Gnai2,Ifi204,Tlk1,Esr1,Flna,Ddx3x,
GO:0010518	positive regulation of phospholipase activity	0.0110497	0.00308724	0.107928	1	Esr1,Arf4,
GO:0006355	regulation of transcription, DNA-dependent	0.116022	0.0872365	0.109588	1	Rps3,Mbd2,Rbm14,Mta3,Gatad2b,Gtf2b,Snd1,Nedd4,Arf4,Mbd3,Recql5,Eef1d,Arid1a,Nme2,Pml,Zfp148,Ifi204,Esr1,Ifi205,Flna,Ddx3x,
GO:2000021	regulation of ion homeostasis	0.0165746	0.00638029	0.10982	1	Pml,Rack1,Dbn1,
GO:0000377	RNA splicing, via transesterification reactions with bulged adenosine as nucleophile	0.0165746	0.00640969	0.11094	1	Sf3a3,Snrpe,Srsf3,
GO:0000398	nuclear mRNA splicing, via spliceosome	0.0165746	0.00640969	0.11094	1	Sf3a3,Snrpe,Srsf3,
GO:0000375	RNA splicing, via transesterification reactions	0.0165746	0.00643909	0.112065	1	Sf3a3,Snrpe,Srsf3,
GO:0023051	regulation of signaling	0.0939227	0.0683014	0.113711	1	Rps3,Hspa5,Mbd2,Atm,G3bp1,Rack1,Fn1,Nedd4,Eif3a,Myof,Rnf213,Eef1d,Anxa2,Kif5b,Gnai2,Esr1,Flna,
GO:0016570	histone modification	0.0220994	0.0101732	0.113946	1	Mbd3,Rbm14,Huwe1,Atm,
GO:0001843	neural tube closure	0.0110497	0.00320485	0.114798	1	Rps7,Arid1a,
GO:0008033	tRNA processing	0.0110497	0.00320485	0.114798	1	Elac2,Aars,
GO:0014013	regulation of gliogenesis	0.0110497	0.00320485	0.114798	1	Wdr1,Vim,
GO:0010517	regulation of phospholipase activity	0.0110497	0.00323425	0.116532	1	Esr1,Arf4,
GO:0060606	tube closure	0.0110497	0.00323425	0.116532	1	Rps7,Arid1a,
GO:0031667	response to nutrient levels	0.0220994	0.0102908	0.117479	1	Plec,Cad,Hspa5,Gcn1l1,
GO:0019725	cellular homeostasis	0.0497238	0.031431	0.118382	1	Wdr1,P4hb,Anxa6,Pml,Kif5b,Myh14,Rack1,Esr1,Dbn1,
GO:0045926	negative regulation of growth	0.0165746	0.00661551	0.118904	1	Pml,Rack1,Ddx3x,
GO:0071478	cellular response to radiation	0.0110497	0.00329305	0.120022	1	Eef1d,Atm,
GO:0030705	cytoskeleton-dependent intracellular transport	0.0110497	0.00332245	0.121776	1	Kif5b,Copg1,
GO:0014020	primary neural tube formation	0.0110497	0.00335186	0.123537	1	Rps7,Arid1a,
GO:0030218	erythrocyte differentiation	0.0110497	0.00338126	0.125304	1	Rps19,Isg15,
GO:0051899	membrane depolarization	0.0110497	0.00338126	0.125304	1	Rack1,Dbn1,
GO:0009896	positive regulation of catabolic process	0.0165746	0.00688013	0.129444	1	Pabpc1,Rack1,Nedd4,
GO:0019932	second-messenger-mediated signaling	0.0220994	0.0107024	0.130212	1	Gsn,Gnai2,Esr1,Flna,
GO:0031399	regulation of protein modification process	0.0552486	0.036694	0.13051	1	Rps3,Hspa5,Hspa2,Atm,Pml,Anxa2,Gnai2,Rack1,Fn1,Isg15,
GO:0043434	response to peptide hormone stimulus	0.0165746	0.00690953	0.130635	1	Cad,Rangap1,Srsf3,
GO:0060193	positive regulation of lipase activity	0.0110497	0.00346947	0.130641	1	Esr1,Arf4,
GO:0030111	regulation of Wnt receptor signaling pathway	0.0165746	0.00693893	0.13183	1	G3bp1,Mbd2,Rnf213,
GO:0001654	eye development	0.0220994	0.0107612	0.132076	1	Myh10,Vim,Rpl24,Arid1a,
GO:0035239	tube morphogenesis	0.0220994	0.0107906	0.133013	1	Pml,Esr1,Rps7,Arid1a,
GO:0009628	response to abiotic stimulus	0.0331492	0.0190527	0.13318	1	Pml,Myof,Eef1d,Ddx3x,Actb,Atm,
GO:0031047	gene silencing by RNA	0.0110497	0.00352827	0.134228	1	Pabpc1,Snd1,
GO:0003007	heart morphogenesis	0.0165746	0.00702714	0.135439	1	Nedd4,Flna,Tpm1,
GO:0040008	regulation of growth	0.0331492	0.0191997	0.136637	1	Pml,Rpl4,Rack1,Fn1,Dbn1,Ddx3x,
GO:0043123	positive regulation of I-kappaB kinase/NF-kappaB cascade	0.0110497	0.00364588	0.141467	1	Flna,Eef1d,
GO:0009991	response to extracellular stimulus	0.0220994	0.0110552	0.141562	1	Plec,Cad,Hspa5,Gcn1l1,
GO:0045860	positive regulation of protein kinase activity	0.0220994	0.0110552	0.141562	1	Rps3,Hspa5,Gnai2,Hspa2,
GO:0044057	regulation of system process	0.0331492	0.0194643	0.142964	1	Wdr1,Gnai2,Kif5b,Cald1,Tpm1,Anxa6,
GO:0016055	Wnt receptor signaling pathway	0.0220994	0.0111141	0.143491	1	G3bp1,Mbd2,Rnf213,Ddx3x,
GO:0034101	erythrocyte homeostasis	0.0110497	0.00370468	0.145117	1	Rps19,Isg15,
GO:0070372	regulation of ERK1 and ERK2 cascade	0.0165746	0.00726236	0.145224	1	Eif3a,Fn1,Esr1,
GO:0050801	ion homeostasis	0.0441989	0.0284908	0.146731	1	Wdr1,Anxa6,Pml,Kif5b,Myh14,Esr1,Rack1,Dbn1,
GO:0030001	metal ion transport	0.0331492	0.0196701	0.147978	1	Pml,Gnai2,Kif5b,Cltc,Nedd4,Anxa6,
GO:0001841	neural tube formation	0.0110497	0.00376349	0.148788	1	Rps7,Arid1a,
GO:0000082	G1/S transition of mitotic cell cycle	0.0110497	0.00379289	0.15063	1	Pml,Ranbp1,
GO:0007568	aging	0.0110497	0.00379289	0.15063	1	Pml,Atm,
GO:0035051	cardiac cell differentiation	0.0110497	0.00382229	0.152476	1	Myh10,Arid1a,
GO:0045732	positive regulation of protein catabolic process	0.0110497	0.00382229	0.152476	1	Rack1,Nedd4,
GO:0010627	regulation of intracellular protein kinase cascade	0.038674	0.0243451	0.154166	1	Rps3,Eif3a,Rack1,Fn1,Esr1,Flna,Eef1d,
GO:0030178	negative regulation of Wnt receptor signaling pathway	0.0110497	0.0038517	0.154328	1	G3bp1,Rnf213,
GO:0055082	cellular chemical homeostasis	0.0441989	0.0289024	0.155105	1	Wdr1,Anxa6,Pml,Kif5b,Myh14,Esr1,Rack1,Dbn1,
GO:0009895	negative regulation of catabolic process	0.0110497	0.0038811	0.156183	1	Anxa2,Flna,
GO:0030216	keratinocyte differentiation	0.0110497	0.0038811	0.156183	1	Flnb,Nme2,
GO:0006281	DNA repair	0.0220994	0.0115845	0.159291	1	Rps3,Recql5,Huwe1,Atm,
GO:0006333	chromatin assembly or disassembly	0.0110497	0.0039399	0.159907	1	Tlk1,Arid1a,
GO:0006633	fatty acid biosynthetic process	0.0110497	0.0039399	0.159907	1	Fasn,Acaca,
GO:0043433	negative regulation of transcription factor activity	0.0110497	0.0039399	0.159907	1	Esr1,Flna,
GO:0090048	negative regulation of transcription regulator activity	0.0110497	0.0039399	0.159907	1	Esr1,Flna,
GO:0051098	regulation of binding	0.0276243	0.0158184	0.160336	1	Anxa2,Esr1,Mbd2,Flna,Cald1,
GO:0008016	regulation of heart contraction	0.0110497	0.0039693	0.161775	1	Wdr1,Tpm1,
GO:0030855	epithelial cell differentiation	0.0220994	0.0117315	0.164355	1	Flnb,Esr1,Msn,Nme2,
GO:0070371	ERK1 and ERK2 cascade	0.0165746	0.00773279	0.165455	1	Eif3a,Fn1,Esr1,
GO:0002376	immune system process	0.0828729	0.0628326	0.166947	1	Wdr1,Msn,Nme2,Actn1,Atm,Pml,Esr1,Nedd4,Myh9,Eprs,Ddx3x,Impdh2,Eef2,Rps19,Isg15,
GO:0007188	G-protein signaling, coupled to cAMP nucleotide second messenger	0.0110497	0.00405751	0.167404	1	Gnai2,Flna,
GO:0045761	regulation of adenylate cyclase activity	0.0110497	0.00405751	0.167404	1	Gnai2,Flna,
GO:0032101	regulation of response to external stimulus	0.0276243	0.016083	0.168087	1	Anxa2,Fn1,Esr1,Dbn1,Rps19,
GO:0031345	negative regulation of cell projection organization	0.0110497	0.00408691	0.169287	1	Vim,Flna,
GO:0048741	skeletal muscle fiber development	0.0110497	0.00408691	0.169287	1	Pdzrn3,Nedd4,
GO:0060627	regulation of vesicle-mediated transport	0.0220994	0.0119079	0.170509	1	Anxa2,Kif5b,Rack1,Actn4,
GO:0010810	regulation of cell-substrate adhesion	0.0110497	0.00414572	0.173065	1	Fbln2,Dbn1,
GO:0045089	positive regulation of innate immune response	0.0110497	0.00414572	0.173065	1	Esr1,Rps19,
GO:0006898	receptor-mediated endocytosis	0.0110497	0.00417512	0.174959	1	Anxa2,Cltc,
GO:0006906	vesicle fusion	0.0110497	0.00417512	0.174959	1	Anxa2,Kif5b,
GO:0007179	transforming growth factor beta receptor signaling pathway	0.0110497	0.00417512	0.174959	1	Pml,Hspa5,
GO:0023052	signaling	0.198895	0.170386	0.176865	1	Hspa5,Mbd2,Rbm14,G3bp2,Srsf3,Sptbn1,Atm,G3bp1,Rangap1,Vim,Rack1,Fn1,Arf4,Dbn1,Aars,Gsn,Myh14,Esr1,Ifi204,Flna,Ddx3x,Rps19,Rps3,Nedd4,Eif3a,Myof,Eef1d,Rnf213,Arid1a,Nme2,Pml,Anxa2,Kif5b,Gnai2,Tlk1,Actn4,
GO:0007165	signal transduction	0.18232	0.154862	0.177493	1	Hspa5,Mbd2,Rbm14,G3bp2,Srsf3,Sptbn1,Atm,G3bp1,Rangap1,Vim,Rack1,Fn1,Arf4,Aars,Gsn,Esr1,Ifi204,Flna,Ddx3x,Rps19,Rps3,Nedd4,Eif3a,Myof,Eef1d,Rnf213,Arid1a,Nme2,Pml,Anxa2,Gnai2,Tlk1,Actn4,
GO:0007423	sensory organ development	0.0276243	0.0164359	0.178645	1	Myh10,Vim,Ifi204,Rpl24,Arid1a,
GO:0071363	cellular response to growth factor stimulus	0.0110497	0.00423392	0.178758	1	Rack1,Eef1a1,
GO:0006302	double-strand break repair	0.0110497	0.00426333	0.180662	1	Recql5,Atm,
GO:0048583	regulation of response to stimulus	0.0994475	0.0786804	0.18125	1	Rps3,Hspa5,Mbd2,Atm,G3bp1,Rack1,Fn1,Nedd4,Dbn1,Eif3a,Myof,Recql5,Rnf213,Eef1d,Anxa2,Esr1,Flna,Rps19,
GO:0043065	positive regulation of apoptosis	0.0276243	0.0165535	0.18222	1	Pml,Rack1,Ifi204,Ddx3x,Atm,
GO:0000209	protein polyubiquitination	0.0110497	0.00429273	0.182569	1	Nedd4,Huwe1,
GO:0001838	embryonic epithelial tube formation	0.0110497	0.00429273	0.182569	1	Rps7,Arid1a,
GO:0031279	regulation of cyclase activity	0.0110497	0.00429273	0.182569	1	Gnai2,Flna,
GO:0051339	regulation of lyase activity	0.0110497	0.00429273	0.182569	1	Gnai2,Flna,
GO:0060041	retina development in camera-type eye	0.0110497	0.00429273	0.182569	1	Myh10,Rpl24,
GO:0072175	epithelial tube formation	0.0110497	0.00429273	0.182569	1	Rps7,Arid1a,
GO:0006397	mRNA processing	0.0220994	0.0122607	0.183054	1	Pabpc1,Sf3a3,Snrpe,Srsf3,
GO:0043068	positive regulation of programmed cell death	0.0276243	0.0166417	0.184919	1	Pml,Rack1,Ifi204,Ddx3x,Atm,
GO:0009205	purine ribonucleoside triphosphate metabolic process	0.0165746	0.00823263	0.187796	1	Rack1,Pkm,Nme2,
GO:0048511	rhythmic process	0.0165746	0.00823263	0.187796	1	Pml,Rack1,Esr1,
GO:0071383	cellular response to steroid hormone stimulus	0.0110497	0.00438094	0.188308	1	Esr1,Msn,
GO:0007187	G-protein signaling, coupled to cyclic nucleotide second messenger	0.0110497	0.00441034	0.190226	1	Gnai2,Flna,
GO:0045787	positive regulation of cell cycle	0.0110497	0.00443974	0.192147	1	Hspa2,Mta3,
GO:0009615	response to virus	0.0165746	0.00835024	0.193163	1	Pml,Ddx3x,Isg15,
GO:0051050	positive regulation of transport	0.0331492	0.0214342	0.19403	1	Anxa2,Kif5b,Myo1c,Rack1,Flna,Actn4,
GO:0043392	negative regulation of DNA binding	0.0110497	0.00446914	0.194071	1	Esr1,Flna,
GO:0009144	purine nucleoside triphosphate metabolic process	0.0165746	0.00843845	0.197214	1	Rack1,Pkm,Nme2,
GO:0009913	epidermal cell differentiation	0.0110497	0.00452795	0.197926	1	Flnb,Nme2,
GO:0043524	negative regulation of neuron apoptosis	0.0110497	0.00452795	0.197926	1	Nes,Aars,
GO:0050679	positive regulation of epithelial cell proliferation	0.0110497	0.00455735	0.199857	1	Esr1,Nme2,
GO:0007243	intracellular protein kinase cascade	0.0441989	0.03099	0.200895	1	Rps3,Eif3a,Eef1d,Gnai2,Esr1,Fn1,Rack1,Flna,
GO:0007605	sensory perception of sound	0.0110497	0.00458675	0.201791	1	Wdr1,Myh14,
GO:0023014	signal transduction via phosphorylation event	0.0441989	0.0310488	0.202259	1	Rps3,Eif3a,Eef1d,Gnai2,Esr1,Fn1,Rack1,Flna,
GO:0001934	positive regulation of protein phosphorylation	0.0220994	0.0128194	0.203511	1	Anxa2,Rack1,Hspa2,Atm,
GO:0044282	small molecule catabolic process	0.0276243	0.0172885	0.205143	1	Rack1,Hspa2,Pkm,Tpm1,Cnn3,
GO:0070848	response to growth factor stimulus	0.0110497	0.00464556	0.205664	1	Rack1,Eef1a1,
GO:0001701	in utero embryonic development	0.0220994	0.012937	0.207903	1	Myh10,Mbd3,Myh9,Tpm1,
GO:0001101	response to acid	0.0110497	0.00470436	0.209545	1	Anxa2,Aars,
GO:0035148	tube formation	0.0110497	0.00470436	0.209545	1	Rps7,Arid1a,
GO:0060191	regulation of lipase activity	0.0110497	0.00473376	0.211489	1	Esr1,Arf4,
GO:0008544	epidermis development	0.0165746	0.00876187	0.212239	1	Flnb,Nme2,Aars,
GO:0051241	negative regulation of multicellular organismal process	0.0220994	0.0130546	0.212321	1	Anxa2,Pml,Gnai2,Rps19,
GO:0031401	positive regulation of protein modification process	0.0276243	0.0175237	0.212676	1	Anxa2,Hspa5,Rack1,Hspa2,Atm,
GO:0043161	proteasomal ubiquitin-dependent protein catabolic process	0.0165746	0.00890888	0.21915	1	Pml,Rack1,Hsp90b1,
GO:0019933	cAMP-mediated signaling	0.0110497	0.00488077	0.221232	1	Gnai2,Flna,
GO:0010646	regulation of cell communication	0.0718232	0.0563347	0.221707	1	Eif3a,Hspa5,Mbd2,Eef1d,Rnf213,Atm,G3bp1,Gnai2,Kif5b,Rack1,Esr1,Nedd4,Flna,
GO:0006812	cation transport	0.0331492	0.0224927	0.223988	1	Pml,Gnai2,Kif5b,Cltc,Nedd4,Anxa6,
GO:0052547	regulation of peptidase activity	0.0165746	0.00902649	0.224712	1	Pml,Rack1,Ddx3x,
GO:0007126	meiosis	0.0110497	0.00493958	0.22514	1	Hspa2,Atm,
GO:0051327	M phase of meiotic cell cycle	0.0110497	0.00493958	0.22514	1	Hspa2,Atm,
GO:0009267	cellular response to starvation	0.0110497	0.00496898	0.227096	1	Hspa5,Gcn1l1,
GO:0048284	organelle fusion	0.0110497	0.00496898	0.227096	1	Anxa2,Kif5b,
GO:0048878	chemical homeostasis	0.0497238	0.0369292	0.227208	1	Wdr1,Anxa6,Pml,Kif5b,Myh14,Rack1,Esr1,Acaca,Dbn1,
GO:0042327	positive regulation of phosphorylation	0.0220994	0.0134662	0.22799	1	Anxa2,Rack1,Hspa2,Atm,
GO:0006816	calcium ion transport	0.0165746	0.0091147	0.228902	1	Pml,Gnai2,Anxa6,
GO:0003015	heart process	0.0110497	0.00499838	0.229053	1	Wdr1,Tpm1,
GO:0051924	regulation of calcium ion transport	0.0110497	0.00499838	0.229053	1	Pml,Gnai2,
GO:0060047	heart contraction	0.0110497	0.00499838	0.229053	1	Wdr1,Tpm1,
GO:0060271	cilium morphogenesis	0.0110497	0.00502779	0.231011	1	Gsn,Flna,
GO:0071375	cellular response to peptide hormone stimulus	0.0110497	0.00502779	0.231011	1	Rangap1,Srsf3,
GO:0032787	monocarboxylic acid metabolic process	0.0220994	0.0136132	0.233657	1	Fasn,Acaca,P4hb,Pkm,
GO:0007160	cell-matrix adhesion	0.0110497	0.00514539	0.238855	1	Fn1,Actn1,
GO:0009887	organ morphogenesis	0.038674	0.0278145	0.240445	1	Esr1,Nedd4,Flna,Pkm,Tpm1,Arid1a,Hspg2,
GO:0016331	morphogenesis of embryonic epithelium	0.0110497	0.0051748	0.240818	1	Rps7,Arid1a,
GO:0032868	response to insulin stimulus	0.0110497	0.0051748	0.240818	1	Cad,Srsf3,
GO:0048754	branching morphogenesis of a tube	0.0110497	0.0051748	0.240818	1	Pml,Esr1,
GO:0050954	sensory perception of mechanical stimulus	0.0110497	0.0052336	0.244747	1	Wdr1,Myh14,
GO:0010562	positive regulation of phosphorus metabolic process	0.0220994	0.0139661	0.247394	1	Anxa2,Rack1,Hspa2,Atm,
GO:0045937	positive regulation of phosphate metabolic process	0.0220994	0.0139661	0.247394	1	Anxa2,Rack1,Hspa2,Atm,
GO:0006944	cellular membrane fusion	0.0110497	0.00529241	0.248678	1	Anxa2,Kif5b,
GO:0016197	endosome transport	0.0110497	0.00532181	0.250644	1	Cltc,Flna,
GO:0031331	positive regulation of cellular catabolic process	0.0110497	0.00532181	0.250644	1	Pabpc1,Rack1,
GO:0010498	proteasomal protein catabolic process	0.0165746	0.00958513	0.251481	1	Pml,Rack1,Hsp90b1,
GO:0000165	MAPKKK cascade	0.0276243	0.018788	0.254559	1	Rps3,Eif3a,Gnai2,Fn1,Esr1,
GO:0019935	cyclic-nucleotide-mediated signaling	0.0110497	0.00541001	0.256546	1	Gnai2,Flna,
GO:0045637	regulation of myeloid cell differentiation	0.0110497	0.00543942	0.258514	1	Nme2,Isg15,
GO:0043549	regulation of kinase activity	0.0276243	0.0189939	0.26157	1	Rps3,Hspa5,Gnai2,Gcn1l1,Hspa2,
GO:0045088	regulation of innate immune response	0.0110497	0.00549822	0.26245	1	Esr1,Rps19,
GO:0080135	regulation of cellular response to stress	0.0165746	0.00982035	0.262894	1	Rps3,Recql5,Atm,
GO:0006790	sulfur compound metabolic process	0.0110497	0.00552762	0.264419	1	Eef1g,Phgdh,
GO:0045944	positive regulation of transcription from RNA polymerase II promoter	0.038674	0.0288142	0.267838	1	Pml,Zfp148,Esr1,Arf4,Rbm14,Ddx3x,Nme2,
GO:0051254	positive regulation of RNA metabolic process	0.0497238	0.0387228	0.269098	1	Rbm14,Arid1a,Nme2,Pml,Pabpc1,Zfp148,Esr1,Arf4,Ddx3x,
GO:0032102	negative regulation of response to external stimulus	0.0110497	0.00567463	0.27426	1	Dbn1,Rps19,
GO:0061138	morphogenesis of a branching epithelium	0.0110497	0.00570404	0.276228	1	Pml,Esr1,
GO:0061025	membrane fusion	0.0110497	0.00576284	0.280163	1	Anxa2,Kif5b,
GO:0009314	response to radiation	0.0165746	0.0104378	0.293128	1	Pml,Eef1d,Atm,
GO:0070838	divalent metal ion transport	0.0165746	0.0104378	0.293128	1	Pml,Gnai2,Anxa6,
GO:0043408	regulation of MAPKKK cascade	0.0220994	0.015201	0.296678	1	Rps3,Eif3a,Fn1,Esr1,
GO:0072511	divalent inorganic cation transport	0.0165746	0.010526	0.29747	1	Pml,Gnai2,Anxa6,
GO:0007154	cell communication	0.0883978	0.0758578	0.298889	1	Hspa5,Gcn1l1,Mbd2,Atm,G3bp1,Rack1,Nedd4,Dbn1,Eif3a,Rnf213,Eef1d,Kif5b,Gnai2,Myh14,Esr1,Flna,
GO:0046822	regulation of nucleocytoplasmic transport	0.0110497	0.00608627	0.301767	1	Rangap1,Flna,
GO:0006874	cellular calcium ion homeostasis	0.0165746	0.0106142	0.301816	1	Pml,Esr1,Anxa6,
GO:0006811	ion transport	0.038674	0.0301079	0.304468	1	Pml,Gnai2,Kif5b,Cltc,Nedd4,Vdac2,Anxa6,
GO:0035295	tube development	0.0220994	0.0154656	0.307416	1	Pml,Esr1,Rps7,Arid1a,
GO:0050808	synapse organization	0.0110497	0.00617447	0.307643	1	Pdzrn3,Nedd4,
GO:0006310	DNA recombination	0.0110497	0.00620388	0.309599	1	Recql5,Atm,
GO:0060485	mesenchyme development	0.0110497	0.00626268	0.313509	1	Nedd4,Flna,
GO:0006725	cellular aromatic compound metabolic process	0.0110497	0.00629208	0.315462	1	Cad,Paics,
GO:0006732	coenzyme metabolic process	0.0110497	0.00635089	0.319364	1	Fasn,Acaca,
GO:0032103	positive regulation of response to external stimulus	0.0110497	0.00635089	0.319364	1	Fn1,Rps19,
GO:0055074	calcium ion homeostasis	0.0165746	0.0110552	0.323585	1	Pml,Esr1,Anxa6,
GO:0046039	GTP metabolic process	0.0110497	0.0065273	0.331039	1	Rack1,Nme2,
GO:0051100	negative regulation of binding	0.0110497	0.0065273	0.331039	1	Esr1,Flna,
GO:0016050	vesicle organization	0.0110497	0.0065567	0.332979	1	Anxa2,Kif5b,
GO:0031349	positive regulation of defense response	0.0110497	0.0065861	0.334918	1	Esr1,Rps19,
GO:0072503	cellular divalent inorganic cation homeostasis	0.0165746	0.0113199	0.336655	1	Pml,Esr1,Anxa6,
GO:0043900	regulation of multi-organism process	0.0110497	0.00661551	0.336856	1	Gsn,P4hb,
GO:0050795	regulation of behavior	0.0110497	0.00661551	0.336856	1	Fn1,Dbn1,
GO:0040013	negative regulation of locomotion	0.0110497	0.00667431	0.340725	1	Dbn1,Tpm1,
GO:0001763	morphogenesis of a branching structure	0.0110497	0.00673312	0.344588	1	Pml,Esr1,
GO:0031669	cellular response to nutrient levels	0.0110497	0.00685072	0.352292	1	Hspa5,Gcn1l1,
GO:0045893	positive regulation of transcription, DNA-dependent	0.0441989	0.0370174	0.355707	1	Rbm14,Arid1a,Nme2,Pml,Zfp148,Esr1,Arf4,Ddx3x,
GO:0080134	regulation of response to stress	0.0331492	0.0268149	0.357905	1	Anxa2,Rps3,Recql5,Esr1,Rps19,Atm,
GO:0007204	elevation of cytosolic calcium ion concentration	0.0110497	0.00696833	0.359964	1	Pml,Esr1,
GO:0071902	positive regulation of protein serine/threonine kinase activity	0.0110497	0.00696833	0.359964	1	Rps3,Hspa2,
GO:0060341	regulation of cellular localization	0.0331492	0.0269325	0.361693	1	Pml,Rangap1,Kif5b,Myo1c,Rack1,Flna,
GO:0032504	multicellular organism reproduction	0.0276243	0.0218753	0.363107	1	Zfp148,Hspa2,Esr1,Mbd2,Atm,
GO:0048609	multicellular organismal reproductive process	0.0276243	0.0218753	0.363107	1	Zfp148,Hspa2,Esr1,Mbd2,Atm,
GO:0051704	multi-organism process	0.038674	0.0321661	0.364565	1	Gsn,Pml,Tcp1,Esr1,P4hb,Ddx3x,Isg15,
GO:0018193	peptidyl-amino acid modification	0.0276243	0.0219635	0.366268	1	Cad,Mbd3,Rack1,P4hb,Atm,
GO:0072507	divalent inorganic cation homeostasis	0.0165746	0.0119961	0.36997	1	Pml,Esr1,Anxa6,
GO:0050900	leukocyte migration	0.0110497	0.00723295	0.377102	1	Msn,Rps19,
GO:0045859	regulation of protein kinase activity	0.0220994	0.0173179	0.38321	1	Rps3,Hspa5,Gnai2,Hspa2,
GO:0048545	response to steroid hormone stimulus	0.0110497	0.00740937	0.388423	1	Esr1,Msn,
GO:0006875	cellular metal ion homeostasis	0.0165746	0.0124078	0.390115	1	Pml,Esr1,Anxa6,
GO:0051607	defense response to virus	0.0110497	0.00749757	0.39405	1	Pml,Isg15,
GO:0030162	regulation of proteolysis	0.0110497	0.00752698	0.395921	1	Pml,Rack1,
GO:0048562	embryonic organ morphogenesis	0.0110497	0.00752698	0.395921	1	Arid1a,Hspg2,
GO:0050727	regulation of inflammatory response	0.0110497	0.00752698	0.395921	1	Esr1,Rps19,
GO:0006955	immune response	0.038674	0.0332539	0.396773	1	Pml,Esr1,Nedd4,Eprs,Ddx3x,Rps19,Isg15,
GO:0031668	cellular response to extracellular stimulus	0.0110497	0.00755638	0.397788	1	Hspa5,Gcn1l1,
GO:0007281	germ cell development	0.0110497	0.00767399	0.405233	1	Hspa2,Atm,
GO:0018105	peptidyl-serine phosphorylation	0.0110497	0.00767399	0.405233	1	Rack1,Atm,
GO:0002683	negative regulation of immune system process	0.0110497	0.00776219	0.410788	1	Rps19,Atm,
GO:0008202	steroid metabolic process	0.0110497	0.00776219	0.410788	1	Hdlbp,Esr1,
GO:0048598	embryonic morphogenesis	0.0220994	0.0181412	0.416755	1	Rack1,Rps7,Arid1a,Hspg2,
GO:0051480	cytosolic calcium ion homeostasis	0.0110497	0.00790921	0.419989	1	Pml,Esr1,
GO:0007610	behavior	0.0276243	0.0234924	0.420989	1	Myh14,Fn1,Mbd2,Arf4,Dbn1,
GO:0019226	transmission of nerve impulse	0.0276243	0.0234924	0.420989	1	Gnai2,Kif5b,Myh14,Nedd4,Dbn1,
GO:0035637	multicellular organismal signaling	0.0276243	0.0234924	0.420989	1	Gnai2,Kif5b,Myh14,Nedd4,Dbn1,
GO:0050678	regulation of epithelial cell proliferation	0.0110497	0.00796801	0.423649	1	Esr1,Nme2,
GO:0048872	homeostasis of number of cells	0.0110497	0.00802681	0.427298	1	Rps19,Isg15,
GO:0048584	positive regulation of response to stimulus	0.0441989	0.0397224	0.430155	1	Rps3,Mbd2,Eef1d,Atm,Esr1,Fn1,Flna,Rps19,
GO:0051186	cofactor metabolic process	0.0110497	0.00808562	0.430934	1	Fasn,Acaca,
GO:0055065	metal ion homeostasis	0.0165746	0.0132898	0.432698	1	Pml,Esr1,Anxa6,
GO:0071496	cellular response to external stimulus	0.0110497	0.00811502	0.432748	1	Hspa5,Gcn1l1,
GO:0018209	peptidyl-serine modification	0.0110497	0.00814442	0.434558	1	Rack1,Atm,
GO:0046651	lymphocyte proliferation	0.0110497	0.00817383	0.436366	1	Impdh2,Atm,
GO:0032943	mononuclear cell proliferation	0.0110497	0.00823263	0.439971	1	Impdh2,Atm,
GO:0071216	cellular response to biotic stimulus	0.0110497	0.00826203	0.44177	1	Hspa5,Aars,
GO:0007268	synaptic transmission	0.0220994	0.0189645	0.449891	1	Gnai2,Kif5b,Nedd4,Dbn1,
GO:0046649	lymphocyte activation	0.0220994	0.0189645	0.449891	1	Nedd4,Myh9,Impdh2,Atm,
GO:0043086	negative regulation of catalytic activity	0.0220994	0.0191115	0.45575	1	Gnai2,Flna,Ddx3x,Cnn3,
GO:0050804	regulation of synaptic transmission	0.0110497	0.00849725	0.456039	1	Gnai2,Kif5b,
GO:0070661	leukocyte proliferation	0.0110497	0.00855606	0.459574	1	Impdh2,Atm,
GO:0044092	negative regulation of molecular function	0.0276243	0.0249331	0.471817	1	Gnai2,Esr1,Flna,Ddx3x,Cnn3,
GO:0023056	positive regulation of signaling	0.0331492	0.0304019	0.473099	1	Kif5b,Esr1,Mbd2,Flna,Eef1d,Atm,
GO:0010647	positive regulation of cell communication	0.0331492	0.0305195	0.476812	1	Kif5b,Esr1,Mbd2,Flna,Eef1d,Atm,
GO:0050673	epithelial cell proliferation	0.0110497	0.0090853	0.490779	1	Esr1,Nme2,
GO:0002252	immune effector process	0.0220994	0.020317	0.502942	1	Wdr1,Pml,Rps19,Isg15,
GO:0051346	negative regulation of hydrolase activity	0.0110497	0.00949693	0.514258	1	Ddx3x,Cnn3,
GO:0010740	positive regulation of intracellular protein kinase cascade	0.0165746	0.0150834	0.515533	1	Esr1,Flna,Eef1d,
GO:0030003	cellular cation homeostasis	0.0165746	0.0151128	0.516839	1	Pml,Esr1,Anxa6,
GO:0051090	regulation of transcription factor activity	0.0110497	0.00979095	0.530589	1	Esr1,Flna,
GO:0051969	regulation of transmission of nerve impulse	0.0110497	0.00979095	0.530589	1	Gnai2,Kif5b,
GO:0090046	regulation of transcription regulator activity	0.0110497	0.00979095	0.530589	1	Esr1,Flna,
GO:0002682	regulation of immune system process	0.0331492	0.0326365	0.542147	1	Esr1,Msn,Nme2,Rps19,Atm,Isg15,
GO:0030900	forebrain development	0.0110497	0.010085	0.546546	1	Myh10,Arid1a,
GO:0006952	defense response	0.038674	0.0384875	0.548471	1	Pml,Fn1,Esr1,Eprs,Ddx3x,Rps19,Isg15,
GO:0003006	developmental process involved in reproduction	0.0165746	0.0160242	0.55636	1	Hspa2,Esr1,Atm,
GO:0071900	regulation of protein serine/threonine kinase activity	0.0110497	0.0104084	0.563659	1	Rps3,Hspa2,
GO:0009967	positive regulation of signal transduction	0.0276243	0.0277263	0.565716	1	Esr1,Mbd2,Flna,Eef1d,Atm,
GO:0009607	response to biotic stimulus	0.0276243	0.0277557	0.566661	1	Pml,Hspa5,Ddx3x,Aars,Isg15,
GO:0045321	leukocyte activation	0.0220994	0.0220517	0.567517	1	Nedd4,Myh9,Impdh2,Atm,
GO:0006631	fatty acid metabolic process	0.0110497	0.0105848	0.572798	1	Fasn,Acaca,
GO:0031644	regulation of neurological system process	0.0110497	0.0106142	0.574308	1	Gnai2,Kif5b,
GO:0006954	inflammatory response	0.0165746	0.0166123	0.580818	1	Fn1,Esr1,Rps19,
GO:0015672	monovalent inorganic cation transport	0.0110497	0.0107612	0.581798	1	Kif5b,Nedd4,
GO:0050778	positive regulation of immune response	0.0110497	0.0109376	0.590659	1	Esr1,Rps19,
GO:0051101	regulation of DNA binding	0.0110497	0.0111729	0.602256	1	Esr1,Flna,
GO:0055080	cation homeostasis	0.0165746	0.0172297	0.605574	1	Pml,Esr1,Anxa6,
GO:0008285	negative regulation of cell proliferation	0.0165746	0.0174061	0.612468	1	Pml,Esr1,Atm,
GO:0007166	cell surface receptor linked signaling pathway	0.0994475	0.104525	0.624403	1	Hspa5,Mbd2,Rbm14,Srsf3,Sptbn1,G3bp1,Vim,Nedd4,Arf4,Myof,Rnf213,Nme2,Pml,Gnai2,Esr1,Flna,Ddx3x,Rps19,
GO:0007276	gamete generation	0.0165746	0.0177884	0.627129	1	Zfp148,Hspa2,Atm,
GO:0048568	embryonic organ development	0.0110497	0.0119373	0.638238	1	Arid1a,Hspg2,
GO:0003008	system process	0.0828729	0.0887066	0.647062	1	Myh10,Wdr1,Myl6,Cald1,Anxa6,Gsn,Gnai2,Kif5b,Myh14,Nedd4,Arf4,Dbn1,Copa,Tpm1,Aars,
GO:0008015	blood circulation	0.0110497	0.0122901	0.653969	1	Wdr1,Tpm1,
GO:0003013	circulatory system process	0.0110497	0.0123195	0.655255	1	Wdr1,Tpm1,
GO:0042110	T cell activation	0.0110497	0.012937	0.681393	1	Nedd4,Myh9,
GO:0055085	transmembrane transport	0.0220994	0.0255212	0.681522	1	Slc25a5,Flna,Vdac2,Anxa6,
GO:0055114	oxidation-reduction process	0.0220994	0.0263738	0.706106	1	Fasn,Aldh18a1,Phgdh,Impdh2,
GO:0007264	small GTPase mediated signal transduction	0.0110497	0.0138779	0.718103	1	Arf4,G3bp2,
GO:0051240	positive regulation of multicellular organismal process	0.0165746	0.0209344	0.733183	1	Kif5b,Tpm1,Rps19,
GO:0002521	leukocyte differentiation	0.0110497	0.0143483	0.735093	1	Nme2,Atm,
GO:0046903	secretion	0.0220994	0.0274617	0.735454	1	Anxa2,Myh10,Pml,Copa,
GO:0001817	regulation of cytokine production	0.0110497	0.0144071	0.737155	1	Pml,Isg15,
GO:0008610	lipid biosynthetic process	0.0110497	0.0144659	0.739203	1	Fasn,Acaca,
GO:0031347	regulation of defense response	0.0110497	0.0155832	0.775608	1	Esr1,Rps19,
GO:0007267	cell-cell signaling	0.0220994	0.0295199	0.784889	1	Gnai2,Kif5b,Nedd4,Dbn1,
GO:0050776	regulation of immune response	0.0110497	0.0160536	0.789567	1	Esr1,Rps19,
GO:0001816	cytokine production	0.0110497	0.0162888	0.796258	1	Pml,Isg15,
GO:0006066	alcohol metabolic process	0.0110497	0.0164065	0.799532	1	Hdlbp,Pkm,
GO:0044255	cellular lipid metabolic process	0.0165746	0.023757	0.806869	1	Fasn,Acaca,Esr1,
GO:0051707	response to other organism	0.0165746	0.0242863	0.81861	1	Pml,Ddx3x,Isg15,
GO:0071702	organic substance transport	0.0110497	0.0176708	0.8319	1	Hdlbp,Esr1,
GO:0002684	positive regulation of immune system process	0.0110497	0.0186116	0.852863	1	Esr1,Rps19,
GO:0006629	lipid metabolic process	0.0220994	0.033548	0.860297	1	Fasn,Hdlbp,Acaca,Esr1,
GO:0051093	negative regulation of developmental process	0.0110497	0.0227867	0.920048	1	Pml,Nme2,
GO:0050877	neurological system process	0.0497238	0.0742995	0.927406	1	Myh10,Wdr1,Kif5b,Gnai2,Myh14,Nedd4,Arf4,Dbn1,Aars,
GO:0032940	secretion by cell	0.0110497	0.0237864	0.931187	1	Myh10,Pml,
GO:0007186	G-protein coupled receptor protein signaling pathway	0.0165746	0.0549822	0.997652	1	Gnai2,Esr1,Flna,
GO:0007600	sensory perception	0.0110497	0.0488959	0.998842	1	Wdr1,Myh14,
GO:0008150	biological_process	0.0165746	0.508541	1	1	Gcn1l1,Rpl18a,Tomm70a,Cald1,Tuba1b,Gatad2b,Atm,G3bp1,Ddx56,Ckap4,Rack1,Tubb4b,Ap2a1,Rps7,Lrrc59,Cnn3,Dync1h1,Gsn,Ifi204,Esr1,Flna,Nes,Copb1,Ahnak2,Rps3,Iars,Nup160,Mars,Tln1,Lars,Plec,Rpl13,Tuba1a,Aldh18a1,Copg1,CCT8,Tcp1,Acaca,Eef1a1,Rpsa,Eprs,Eif3a,Myl6
GO:XXXXXXX	unannotated	0.0220994	0.309812	1	1	Toe1,Tomm70a,Tpm3,Ahnak2,

## Sheet: Depleted in Nbs1-KO GO terms
GO terms for proteins depleted on nascent DNA in Nbs1-/- cells compared to WT. Data accompanies Figure 1E
GOID	GO_term	Frequency	Genome frequency	P-value	Corrected P-value	Gene(s)
GO:0090304	nucleic acid metabolic process	0.638418	0.12443	4.73639e-58	4.76954e-55	Pin1,Yars,Sf3b2,Nbn,Atad2,Jup,Wiz,Orc4,Snrpb2,Rngtt,Uhrf2,Cdca7l,Pms2,Ccnt1,Ctdp1,Snw1,Zbtb10,Clspn,Ezh1,Noc2l,Pms1,Mnat1,Atf7ip,Rcor2,Trim27,Mettl16,Polb,Tcof1,Nsmce2,Trps1,Prpf4,Sfr1,Cnbp,Gtf3c5,Gtf2e1,Zranb2,Rad54l2,Mre11a,Cdk11b,Pelp1,Alkbh5,Aplf,Ddx2
GO:0006139	nucleobase, nucleoside, nucleotide and nucleic acid metabolic process	0.666667	0.144483	1.53884e-56	1.54961e-53	Pin1,Yars,Sf3b2,Nbn,Atad2,Jup,Wiz,Orc4,Snrpb2,Rngtt,Umps,Uhrf2,Cdca7l,Pms2,Ccnt1,Ctdp1,Snw1,Zbtb10,Clspn,Ezh1,Atp6v1a,Noc2l,Pms1,Mnat1,Atf7ip,Rcor2,Trim27,Mettl16,Polb,Tcof1,Nsmce2,Trps1,Prpf4,Sfr1,Cnbp,Gtf3c5,Gtf2e1,Zranb2,Rad54l2,Mre11a,Cdk11b,Pelp1,Alk
GO:0034641	cellular nitrogen compound metabolic process	0.672316	0.155685	4.73403e-54	4.76717e-51	Pin1,Yars,Sf3b2,Nbn,Atad2,Jup,Fabp5,Wiz,Orc4,Snrpb2,Rngtt,Umps,Uhrf2,Cdca7l,Pms2,Ccnt1,Ctdp1,Snw1,Zbtb10,Clspn,Ezh1,Atp6v1a,Noc2l,Pms1,Mnat1,Atf7ip,Rcor2,Trim27,Mettl16,Polb,Tcof1,Nsmce2,Trps1,Prpf4,Sfr1,Cnbp,Gtf3c5,Gtf2e1,Zranb2,Rad54l2,Mre11a,Cdk11b,Pel
GO:0006807	nitrogen compound metabolic process	0.672316	0.159154	5.30081e-53	5.33792e-50	Pin1,Yars,Sf3b2,Nbn,Atad2,Jup,Fabp5,Wiz,Orc4,Snrpb2,Rngtt,Umps,Uhrf2,Cdca7l,Pms2,Ccnt1,Ctdp1,Snw1,Zbtb10,Clspn,Ezh1,Atp6v1a,Noc2l,Pms1,Mnat1,Atf7ip,Rcor2,Trim27,Mettl16,Polb,Tcof1,Nsmce2,Trps1,Prpf4,Sfr1,Cnbp,Gtf3c5,Gtf2e1,Zranb2,Rad54l2,Mre11a,Cdk11b,Pel
GO:0044260	cellular macromolecule metabolic process	0.723164	0.203993	4.58978e-50	4.62191e-47	Pin1,Yars,Jup,Rngtt,Uhrf2,Pms2,Ccnt1,Snw1,Zbtb10,Ezh1,Noc2l,Cdc23,Atf7ip,Rcor2,Mettl16,Nsmce2,Trps1,Prpf4,Dsp,Cnbp,Zranb2,Rad54l2,Mre11a,Pelp1,Alkbh5,Zmym2,Ddx50,Paf1,Gtf3c2,Gtf3c1,Med23,Ppwd1,Foxp1,Topbp1,Prpf40a,Prrx1,Dhx37,Brwd1,Pum3,Utp20,Zik1,Cdkn2a,
GO:0044238	primary metabolic process	0.774011	0.261239	3.81242e-46	3.8391e-43	Pin1,Yars,Jup,Rngtt,Umps,Uhrf2,Pms2,Ccnt1,Snw1,Zbtb10,Ezh1,Atp6v1a,Noc2l,Cdc23,Atf7ip,Rcor2,Mettl16,Nsmce2,Trps1,Prpf4,Dsp,Cnbp,Zranb2,Rad54l2,Mre11a,Pelp1,Alkbh5,Zmym2,Ddx50,Paf1,Gtf3c2,Gtf3c1,Med23,Ppwd1,Foxp1,Topbp1,Prpf40a,Prrx1,Dhx37,Brwd1,Pum3,Utp20
GO:0043170	macromolecule metabolic process	0.734463	0.229514	4.61893e-46	4.65127e-43	Pin1,Yars,Jup,Rngtt,Uhrf2,Pms2,Ccnt1,Snw1,Zbtb10,Ezh1,Noc2l,Cdc23,Atf7ip,Rcor2,Mettl16,Nsmce2,Trps1,Prpf4,Dsp,Cnbp,Zranb2,Rad54l2,Mre11a,Hist1h3a,Pelp1,Alkbh5,Zmym2,Ddx50,Paf1,Gtf3c2,Gtf3c1,Med23,Ppwd1,Foxp1,Topbp1,Prpf40a,Prrx1,Dhx37,Brwd1,Pum3,Utp20,Zik
GO:0044237	cellular metabolic process	0.768362	0.262592	6.90614e-45	6.95448e-42	Pin1,Yars,Jup,Rngtt,Umps,Uhrf2,Pms2,Ccnt1,Snw1,Zbtb10,Ezh1,Atp6v1a,Noc2l,Cdc23,Atf7ip,Rcor2,Mettl16,Nsmce2,Trps1,Prpf4,Dsp,Cnbp,Zranb2,Rad54l2,Mre11a,Pelp1,Alkbh5,Zmym2,Ddx50,Paf1,Gtf3c2,Gtf3c1,Med23,Ppwd1,Foxp1,Topbp1,Prpf40a,Prrx1,Dhx37,Brwd1,Pum3,Utp20
GO:0016070	RNA metabolic process	0.531073	0.111523	6.25928e-43	6.3031e-40	Pin1,Yars,Sf3b2,Atad2,Jup,Snrpb2,Rngtt,Uhrf2,Cdca7l,Ccnt1,Ctdp1,Snw1,Zbtb10,Ezh1,Noc2l,Mnat1,Atf7ip,Rcor2,Trim27,Mettl16,Tcof1,Trps1,Prpf4,Sfr1,Cnbp,Gtf3c5,Gtf2e1,Zranb2,Rad54l2,Cdk11b,Pelp1,Alkbh5,Ddx27,Pnn,Zmym2,Ddx50,Prpf31,Scai,Gtf2f2,Eed,Paf1,Gtf3c2,
GO:0008152	metabolic process	0.785311	0.299521	1.04616e-40	1.05348e-37	Pin1,Yars,Jup,Rngtt,Umps,Uhrf2,Pms2,Ccnt1,Snw1,Zbtb10,Ezh1,Atp6v1a,Noc2l,Cdc23,Atf7ip,Rcor2,Mettl16,Nsmce2,Trps1,Prpf4,Dsp,Cnbp,Cenpv,Zranb2,Rad54l2,Mre11a,Hist1h3a,Pelp1,Alkbh5,Zmym2,Ddx50,Paf1,Gtf3c2,Gtf3c1,Med23,Ppwd1,Foxp1,Topbp1,Prpf40a,Prrx1,Dhx37,B
GO:0009987	cellular process	0.903955	0.445327	4.21737e-38	4.24689e-35	Pin1,Yars,Cenpi,Jup,Kif20b,Rngtt,Umps,Uhrf2,Kif2c,Pms2,Ccnt1,Snw1,Zbtb10,Ezh1,Atp6v1a,Noc2l,Cdc23,Atf7ip,Rcor2,Zc3h11a,Nusap1,Mettl16,Nsmce2,Trps1,Prpf4,Dsp,Cnbp,Cenpv,Zranb2,Rad54l2,Mre11a,Cttn,Hist1h3a,Pelp1,Alkbh5,Rif1,HRNR,Zmym2,Ddx50,Gnl2,Paf1,Cdca8,
GO:0010467	gene expression	0.548023	0.141219	5.57627e-37	5.61531e-34	Pin1,Yars,Sf3b2,Atad2,Jup,Wiz,Snrpb2,Rngtt,Uhrf2,Cdca7l,Ccnt1,Ctdp1,Snw1,Zbtb10,Ezh1,Noc2l,Mnat1,Atf7ip,Rcor2,Trim27,Mettl16,Tcof1,Trps1,Prpf4,Sfr1,Cnbp,Gtf3c5,Gtf2e1,Zranb2,Rad54l2,Cdk11b,Hist1h3a,Pelp1,Alkbh5,Ddx27,Pnn,Zmym2,Prpf31,Scai,Gtf2f2,Eed,Paf1,
GO:0019219	regulation of nucleobase, nucleoside, nucleotide and nucleic acid metabolic process	0.423729	0.10673	1.42564e-27	1.43562e-24	Pin1,Nbn,Atad2,Jup,Wiz,Uhrf2,Cdca7l,Ccnt1,Ctdp1,Snw1,Zbtb10,Clspn,Ezh1,Noc2l,Mnat1,Atf7ip,Rcor2,Trim27,Trps1,Sfr1,Cnbp,Gtf2e1,Rad54l2,Mre11a,Cdk11b,Pelp1,Aplf,Pnn,Rad50,Zmym2,Scai,Gtf2f2,Eed,Paf1,Med23,Foxp1,Col1a1,Atad2b,Zfp422,Prrx1,Tfip11,Ddx41,Brwd1,G
GO:0051171	regulation of nitrogen compound metabolic process	0.423729	0.107994	3.01833e-27	3.03946e-24	Pin1,Nbn,Atad2,Jup,Wiz,Uhrf2,Cdca7l,Ccnt1,Ctdp1,Snw1,Zbtb10,Clspn,Ezh1,Noc2l,Mnat1,Atf7ip,Rcor2,Trim27,Trps1,Sfr1,Cnbp,Gtf2e1,Rad54l2,Mre11a,Cdk11b,Pelp1,Aplf,Pnn,Rad50,Zmym2,Scai,Gtf2f2,Eed,Paf1,Med23,Foxp1,Col1a1,Atad2b,Zfp422,Prrx1,Tfip11,Ddx41,Brwd1,G
GO:0034645	cellular macromolecule biosynthetic process	0.440678	0.119814	1.10413e-26	1.11186e-23	Pin1,Yars,Atad2,Jup,Wiz,Orc4,Uhrf2,Cdca7l,Ccnt1,Ctdp1,Snw1,Zbtb10,Clspn,Ezh1,Noc2l,Mnat1,Atf7ip,Rcor2,Trim27,Polb,Tcof1,Trps1,Sfr1,Cnbp,Gtf3c5,Gtf2e1,Rad54l2,Mre11a,Pelp1,Pnn,Rad50,Zmym2,Scai,Gtf2f2,Eed,Paf1,Gtf3c2,Med23,Gtf3c1,Foxp1,Col1a1,Atad2b,Zfp422,
GO:0071841	cellular component organization or biogenesis at cellular level	0.446328	0.125459	3.89894e-26	3.92623e-23	Pin1,Nbn,Cenpi,Atad2,Jup,Kif20b,Uhrf2,Kif2c,Ctdp1,Snw1,Ezh1,Noc2l,Cdc23,Atf7ip,Nusap1,Trim27,Mettl16,Nsmce2,Dsp,Cenpv,Mre11a,Cttn,Cdk11b,Hist1h3a,Ddx27,Rad50,Zmym2,Prpf31,Gtf2f2,Gnl2,Gps1,Eed,Paf1,Cdca8,Foxp1,Cdc27,Col1a1,Rrp9,Snrpd2,Prpf40a,Prrx1,Tfip11,
GO:0009059	macromolecule biosynthetic process	0.440678	0.122607	4.97195e-26	5.00676e-23	Pin1,Yars,Atad2,Jup,Wiz,Orc4,Uhrf2,Cdca7l,Ccnt1,Ctdp1,Snw1,Zbtb10,Clspn,Ezh1,Noc2l,Mnat1,Atf7ip,Rcor2,Trim27,Polb,Tcof1,Trps1,Sfr1,Cnbp,Gtf3c5,Gtf2e1,Rad54l2,Mre11a,Pelp1,Pnn,Rad50,Zmym2,Scai,Gtf2f2,Eed,Paf1,Gtf3c2,Med23,Gtf3c1,Foxp1,Col1a1,Atad2b,Zfp422,
GO:0080090	regulation of primary metabolic process	0.468927	0.14066	8.53529e-26	8.59503e-23	Pin1,Nbn,Atad2,Jup,Wiz,Uhrf2,Cdca7l,Ccnt1,Ctdp1,Snw1,Zbtb10,Clspn,Ezh1,Noc2l,Mnat1,Atf7ip,Rcor2,Trim27,Trps1,Sfr1,Cnbp,Gtf2e1,Rad54l2,Mre11a,Cdk11b,Pelp1,Aplf,Pnn,Arih1,Rad50,Psme1,Zmym2,Scai,Gtf2f2,Eed,Paf1,Med23,Foxp1,Col1a1,Atad2b,Zfp422,Prrx1,Tfip11,D
GO:0060255	regulation of macromolecule metabolic process	0.468927	0.142719	2.30639e-25	2.32254e-22	Pin1,Nbn,Atad2,Jup,Wiz,Uhrf2,Cdca7l,Ccnt1,Ctdp1,Snw1,Zbtb10,Clspn,Ezh1,Noc2l,Mnat1,Atf7ip,Rcor2,Trim27,Trps1,Sfr1,Cnbp,Gtf2e1,Rad54l2,Mre11a,Cdk11b,Hist1h3a,Pelp1,Aplf,Pnn,Arih1,Rad50,Psme1,Zmym2,Scai,Gtf2f2,Eed,Paf1,Med23,Foxp1,Col1a1,Atad2b,Zfp422,Prrx1
GO:0051276	chromosome organization	0.214689	0.0252271	2.10807e-24	2.12283e-21	Nbn,Cenpi,Atad2,Uhrf2,Kif2c,Snw1,Ezh1,Noc2l,Cdc23,Nusap1,Setdb1,Mau2,Nsmce2,Bptf,Mbd1,Mcmbp,Eya3,Dmap1,Cenpv,Gnl3,Mre11a,Sin3a,Trrap,Mlh1,Hist1h3a,Rbbp5,Smarcd2,Rad50,Smarcb1,Morf4l2,Hist1h1c,Ncapd3,Paf1,Aurkb,Eed,Cdca8,Brd3,Ercc4,
GO:0006351	transcription, DNA-dependent	0.367232	0.0894417	3.27594e-24	3.29887e-21	Pin1,Atad2,Jup,Uhrf2,Cdca7l,Ccnt1,Ctdp1,Snw1,Zbtb10,Ezh1,Noc2l,Mnat1,Atf7ip,Rcor2,Trim27,Tcof1,Trps1,Sfr1,Cnbp,Gtf3c5,Gtf2e1,Rad54l2,Pelp1,Pnn,Zmym2,Scai,Gtf2f2,Eed,Paf1,Med23,Gtf3c1,Gtf3c2,Foxp1,Col1a1,Atad2b,Zfp422,Prrx1,Tfip11,Ddx41,Brwd1,Gzf1,Setdb1,B
GO:0032774	RNA biosynthetic process	0.367232	0.0896769	3.78378e-24	3.81026e-21	Pin1,Atad2,Jup,Uhrf2,Cdca7l,Ccnt1,Ctdp1,Snw1,Zbtb10,Ezh1,Noc2l,Mnat1,Atf7ip,Rcor2,Trim27,Tcof1,Trps1,Sfr1,Cnbp,Gtf3c5,Gtf2e1,Rad54l2,Pelp1,Pnn,Zmym2,Scai,Gtf2f2,Eed,Paf1,Med23,Gtf3c1,Gtf3c2,Foxp1,Col1a1,Atad2b,Zfp422,Prrx1,Tfip11,Ddx41,Brwd1,Gzf1,Setdb1,B
GO:0031323	regulation of cellular metabolic process	0.463277	0.145394	4.27742e-24	4.30736e-21	Pin1,Nbn,Atad2,Jup,Wiz,Uhrf2,Cdca7l,Ccnt1,Ctdp1,Snw1,Zbtb10,Clspn,Ezh1,Noc2l,Mnat1,Atf7ip,Rcor2,Trim27,Trps1,Sfr1,Cnbp,Gtf2e1,Rad54l2,Mre11a,Cdk11b,Pelp1,Aplf,Pnn,Arih1,Rad50,Psme1,Zmym2,Scai,Gtf2f2,Eed,Paf1,Med23,Foxp1,Col1a1,Atad2b,Zfp422,Prrx1,Tfip11,D
GO:0044249	cellular biosynthetic process	0.463277	0.148158	1.49877e-23	1.50926e-20	Pin1,Yars,Atad2,Jup,Fabp5,Wiz,Orc4,Umps,Uhrf2,Cdca7l,Ccnt1,Ctdp1,Snw1,Zbtb10,Clspn,Ezh1,Noc2l,Mnat1,Atf7ip,Rcor2,Trim27,Polb,Tcof1,Trps1,Sfr1,Cnbp,Gtf3c5,Gtf2e1,Rad54l2,Mre11a,Pelp1,Pnn,Rad50,Zmym2,Scai,Gtf2f2,Eed,Paf1,Gtf3c2,Med23,Gtf3c1,Foxp1,Col1a1,Ata
GO:2000112	regulation of cellular macromolecule biosynthetic process	0.372881	0.096704	4.067e-23	4.09546e-20	Pin1,Atad2,Jup,Wiz,Uhrf2,Cdca7l,Ccnt1,Ctdp1,Snw1,Zbtb10,Clspn,Ezh1,Noc2l,Mnat1,Atf7ip,Rcor2,Trim27,Trps1,Sfr1,Cnbp,Gtf2e1,Rad54l2,Mre11a,Pelp1,Pnn,Zmym2,Scai,Gtf2f2,Eed,Paf1,Med23,Foxp1,Col1a1,Atad2b,Zfp422,Prrx1,Tfip11,Ddx41,Brwd1,Pum3,Gzf1,Setdb1,Bptf,M
GO:0009058	biosynthetic process	0.463277	0.15151	6.58788e-23	6.63399e-20	Pin1,Yars,Atad2,Jup,Fabp5,Wiz,Orc4,Umps,Uhrf2,Cdca7l,Ccnt1,Ctdp1,Snw1,Zbtb10,Clspn,Ezh1,Noc2l,Mnat1,Atf7ip,Rcor2,Trim27,Polb,Tcof1,Trps1,Sfr1,Cnbp,Gtf3c5,Gtf2e1,Rad54l2,Mre11a,Pelp1,Pnn,Rad50,Zmym2,Scai,Gtf2f2,Eed,Paf1,Gtf3c2,Med23,Gtf3c1,Foxp1,Col1a1,Ata
GO:0071840	cellular component organization or biogenesis	0.468927	0.156008	9.34665e-23	9.41207e-20	Pin1,Nbn,Cenpi,Atad2,Jup,Kif20b,Wiz,Uhrf2,Kif2c,Ctdp1,Snw1,Ezh1,Noc2l,Cdc23,Atf7ip,Nusap1,Trim27,Mettl16,Nsmce2,Dsp,Cenpv,Mre11a,Cttn,Cdk11b,Hist1h3a,Ddx27,Rad50,Zmym2,Prpf31,Gtf2f2,Gnl2,Gps1,Eed,Paf1,Cdca8,Foxp1,Cdc27,Col1a1,Rrp9,Snrpd2,Prpf40a,Prrx1,Tfi
GO:0010556	regulation of macromolecule biosynthetic process	0.372881	0.0991444	1.59459e-22	1.60575e-19	Pin1,Atad2,Jup,Wiz,Uhrf2,Cdca7l,Ccnt1,Ctdp1,Snw1,Zbtb10,Clspn,Ezh1,Noc2l,Mnat1,Atf7ip,Rcor2,Trim27,Trps1,Sfr1,Cnbp,Gtf2e1,Rad54l2,Mre11a,Pelp1,Pnn,Zmym2,Scai,Gtf2f2,Eed,Paf1,Med23,Foxp1,Col1a1,Atad2b,Zfp422,Prrx1,Tfip11,Ddx41,Brwd1,Pum3,Gzf1,Setdb1,Bptf,M
GO:0051252	regulation of RNA metabolic process	0.355932	0.0910294	2.89051e-22	2.91075e-19	Pin1,Med23,Atad2,Jup,Foxp1,Col1a1,Atad2b,Zfp422,Uhrf2,Cdca7l,Prrx1,Ccnt1,Ctdp1,Snw1,Zbtb10,Tfip11,Ezh1,Noc2l,Mnat1,Atf7ip,Ddx41,Brwd1,Rcor2,Gzf1,Trim27,Setdb1,Trps1,Sfr1,Bptf,Zik1,Mbd1,Cnbp,Cdkn2a,Eya3,Cdk2,Dmap1,Gtf2e1,Ywhab,Rad54l2,Cggbp1,Zfp771,Cdc45,H
GO:0006259	DNA metabolic process	0.19209	0.0225515	7.32448e-22	7.37576e-19	Nbn,Wiz,Foxp1,Orc4,Topbp1,Uhrf2,Pms2,Clspn,Pms1,Mnat1,Atf7ip,Polb,Wdr48,Nsmce2,Sfr1,Mcmbp,Eya3,Fignl1,Cdk2,Dmap1,Gnl3,Esco2,Mre11a,Cdc45,Sin3a,Mlh1,Trrap,Aplf,Rad50,Smarcb1,Morf4l2,Orc1,Aurkb,Ercc4,
GO:0019222	regulation of metabolic process	0.474576	0.167622	2.32846e-21	2.34476e-18	Pin1,Nbn,Atad2,Jup,Wiz,Uhrf2,Cdca7l,Ccnt1,Ctdp1,Snw1,Zbtb10,Clspn,Ezh1,Noc2l,Mnat1,Atf7ip,Rcor2,Trim27,Trps1,Sfr1,Cnbp,Gtf2e1,Rad54l2,Mre11a,Cdk11b,Hist1h3a,Pelp1,Aplf,Pnn,Arih1,Rad50,Psme1,Zmym2,Scai,Gtf2f2,Eed,Paf1,Med23,Foxp1,Col1a1,Atad2b,Zfp422,Prrx1
GO:0007049	cell cycle	0.237288	0.0394872	3.24714e-21	3.26987e-18	Pin1,Nbn,Kif20b,Wiz,Cdc27,Topbp1,Uhrf2,Kif2c,Pms2,Ccnt1,Ctdp1,Clspn,Cdc23,Mnat1,Psme3,Nusap1,Mau2,Nsmce2,Cdkn2a,Mcmbp,Fignl1,Cdk2,Nle1,Cenpv,Esco2,Mre11a,Cdc45,Sin3a,Mlh1,Trrap,Cdk11b,Rif1,Rad50,Smarcb1,Psme1,Orc1,Phip,Ncapd3,Aurkb,Cdca8,Ercc4,Mtbp,
GO:0006355	regulation of transcription, DNA-dependent	0.338983	0.0872365	5.73389e-21	5.77402e-18	Pin1,Med23,Atad2,Jup,Foxp1,Col1a1,Atad2b,Zfp422,Uhrf2,Cdca7l,Prrx1,Ccnt1,Ctdp1,Snw1,Zbtb10,Tfip11,Ezh1,Noc2l,Mnat1,Atf7ip,Ddx41,Brwd1,Rcor2,Gzf1,Trim27,Setdb1,Trps1,Sfr1,Bptf,Zik1,Mbd1,Cnbp,Cdkn2a,Eya3,Cdk2,Dmap1,Gtf2e1,Ywhab,Rad54l2,Cggbp1,Zfp771,Cdc45,H
GO:0031326	regulation of cellular biosynthetic process	0.372881	0.106142	6.41192e-21	6.4568e-18	Pin1,Atad2,Jup,Wiz,Uhrf2,Cdca7l,Ccnt1,Ctdp1,Snw1,Zbtb10,Clspn,Ezh1,Noc2l,Mnat1,Atf7ip,Rcor2,Trim27,Trps1,Sfr1,Cnbp,Gtf2e1,Rad54l2,Mre11a,Pelp1,Pnn,Zmym2,Scai,Gtf2f2,Eed,Paf1,Med23,Foxp1,Col1a1,Atad2b,Zfp422,Prrx1,Tfip11,Ddx41,Brwd1,Pum3,Gzf1,Setdb1,Bptf,M
GO:0071842	cellular component organization at cellular level	0.39548	0.120667	1.17796e-20	1.1862e-17	Pin1,Nbn,Cenpi,Atad2,Jup,Kif20b,Uhrf2,Kif2c,Ctdp1,Snw1,Ezh1,Noc2l,Cdc23,Atf7ip,Nusap1,Trim27,Nsmce2,Dsp,Cenpv,Mre11a,Cttn,Cdk11b,Hist1h3a,Rad50,Zmym2,Prpf31,Gtf2f2,Gps1,Eed,Paf1,Cdca8,Foxp1,Cdc27,Col1a1,Snrpd2,Prpf40a,Prrx1,Tfip11,Brwd1,Mau2,Setdb1,Bptf,M
GO:0009889	regulation of biosynthetic process	0.372881	0.107436	1.22706e-20	1.23565e-17	Pin1,Atad2,Jup,Wiz,Uhrf2,Cdca7l,Ccnt1,Ctdp1,Snw1,Zbtb10,Clspn,Ezh1,Noc2l,Mnat1,Atf7ip,Rcor2,Trim27,Trps1,Sfr1,Cnbp,Gtf2e1,Rad54l2,Mre11a,Pelp1,Pnn,Zmym2,Scai,Gtf2f2,Eed,Paf1,Med23,Foxp1,Col1a1,Atad2b,Zfp422,Prrx1,Tfip11,Ddx41,Brwd1,Pum3,Gzf1,Setdb1,Bptf,M
GO:0006396	RNA processing	0.180791	0.0219341	3.55342e-20	3.5783e-17	Sf3b2,Rtca,Ppwd1,Snrpb2,Rngtt,Rrp9,Prpf40a,Snrpd2,Dhx37,Snw1,Tfip11,Magohb,Ddx41,Mettl16,Prpf4,Utp20,Cdkn2a,Rbm3,Ddx47,Zranb2,Crnkl1,Mlh1,Cdk11b,Srsf2,Dus3l,Alkbh5,Pnn,Ddx27,Noc4l,Prpf31,Paf1,NSRP1,
GO:0010468	regulation of gene expression	0.378531	0.113228	4.13117e-20	4.16009e-17	Pin1,Atad2,Jup,Wiz,Uhrf2,Cdca7l,Ccnt1,Ctdp1,Snw1,Zbtb10,Ezh1,Noc2l,Mnat1,Atf7ip,Rcor2,Trim27,Trps1,Sfr1,Cnbp,Gtf2e1,Rad54l2,Cdk11b,Hist1h3a,Pelp1,Pnn,Zmym2,Scai,Gtf2f2,Eed,Paf1,Med23,Foxp1,Col1a1,Atad2b,Zfp422,Prrx1,Tfip11,Ddx41,Brwd1,Pum3,Gzf1,Setdb1,Bpt
GO:0022402	cell cycle process	0.19209	0.0280203	6.26167e-19	6.3055e-16	Nbn,Kif20b,Wiz,Cdc27,Topbp1,Uhrf2,Kif2c,Pms2,Ctdp1,Clspn,Cdc23,Mnat1,Psme3,Nusap1,Mau2,Nsmce2,Cdkn2a,Mcmbp,Cdk2,Cenpv,Mre11a,Sin3a,Mlh1,Trrap,Cdk11b,Rad50,Psme1,Orc1,Phip,Ncapd3,Aurkb,Cdca8,Ercc4,Mtbp,
GO:0006281	DNA repair	0.135593	0.0115845	9.47892e-19	9.54527e-16	Dmap1,Esco2,Nbn,Mre11a,Topbp1,Cdc45,Trrap,Mlh1,Pms2,Aplf,Rad50,Smarcb1,Clspn,Pms1,Mnat1,Morf4l2,Polb,Wdr48,Nsmce2,Sfr1,Ercc4,Eya3,Cdk2,Fignl1,
GO:0022403	cell cycle phase	0.169492	0.0214636	1.95711e-18	1.97081e-15	Cenpv,Nbn,Kif20b,Wiz,Mre11a,Cdc27,Topbp1,Sin3a,Cdk11b,Mlh1,Kif2c,Pms2,Ctdp1,Rad50,Cdc23,Mnat1,Psme3,Psme1,Nusap1,Ncapd3,Phip,Mau2,Nsmce2,Aurkb,Cdca8,Ercc4,Cdkn2a,Mtbp,Mcmbp,Cdk2,
GO:0006974	response to DNA damage stimulus	0.158192	0.0180824	2.1261e-18	2.14098e-15	Dmap1,Esco2,Nbn,Mre11a,Topbp1,Cdc45,Trrap,Mlh1,Rbbp5,Pms2,Rif1,Aplf,Rad50,Snw1,Smarcb1,Clspn,Pms1,Mnat1,Morf4l2,Polb,Wdr48,Nsmce2,Sfr1,Ercc4,Cdkn2a,Eya3,Cdk2,Fignl1,
GO:0016043	cellular component organization	0.423729	0.151186	2.35255e-18	2.36902e-15	Pin1,Nbn,Cenpi,Atad2,Jup,Kif20b,Wiz,Uhrf2,Kif2c,Ctdp1,Snw1,Ezh1,Noc2l,Cdc23,Atf7ip,Nusap1,Trim27,Nsmce2,Dsp,Cenpv,Mre11a,Cttn,Cdk11b,Hist1h3a,Rad50,Zmym2,Prpf31,Gtf2f2,Gps1,Eed,Paf1,Cdca8,Foxp1,Cdc27,Col1a1,Snrpd2,Prpf40a,Prrx1,Tfip11,Brwd1,Mau2,Setdb1,Bp
GO:0006996	organelle organization	0.305085	0.0818559	6.36356e-18	6.4081e-15	Nbn,Cenpi,Atad2,Kif20b,Foxp1,Cdc27,Prpf40a,Uhrf2,Kif2c,Ctdp1,Snw1,Ezh1,Noc2l,Cdc23,Brwd1,Nusap1,Trim27,Setdb1,Mau2,Nsmce2,Bptf,Mbd1,Dsp,Mcmbp,Eya3,Fignl1,Cdk2,Dmap1,Cenpv,Gnl3,Mre11a,Cttn,Sin3a,Mlh1,Trrap,Cdk11b,Hist1h3a,Rbbp5,Smarcd2,Rad50,Smarcb1,Zmym2,
GO:0000278	mitotic cell cycle	0.158192	0.0202876	4.13555e-17	4.1645e-14	Nle1,Cenpv,Nbn,Kif20b,Mre11a,Cdc27,Sin3a,Cdk11b,Trrap,Kif2c,Ctdp1,Rad50,Clspn,Cdc23,Mnat1,Psme3,Psme1,Nusap1,Phip,Mau2,Ncapd3,Nsmce2,Aurkb,Cdca8,Cdkn2a,Mcmbp,Mtbp,Cdk2,
GO:0050794	regulation of cellular process	0.587571	0.289318	1.23918e-16	1.24786e-13	Pin1,Nbn,Atad2,Jup,Kif20b,Wiz,Uhrf2,Cdca7l,Kif2c,Ccnt1,Ctdp1,Snw1,Zbtb10,Clspn,Ezh1,Noc2l,Cdc23,Mnat1,Atf7ip,Rcor2,Nusap1,Trim27,Polb,Nsmce2,Trps1,Sfr1,Cnbp,Cenpv,Gtf2e1,Rad54l2,Mre11a,Cttn,Cdk11b,Hist1h3a,Pelp1,Rif1,Aplf,Pnn,Arih1,Rad50,Psme1,Zmym2,Scai,
GO:0050789	regulation of biological process	0.610169	0.309076	1.2443e-16	1.25301e-13	Pin1,Nbn,Atad2,Jup,Kif20b,Wiz,Snrpb2,Uhrf2,Cdca7l,Kif2c,Ccnt1,Ctdp1,Snw1,Zbtb10,Clspn,Ezh1,Noc2l,Cdc23,Mnat1,Atf7ip,Rcor2,Nusap1,Trim27,Polb,Nsmce2,Trps1,Sfr1,Cnbp,Cenpv,Gtf2e1,Rad54l2,Mre11a,Cttn,Cdk11b,Hist1h3a,Pelp1,Alkbh5,Rif1,Aplf,Pnn,Arih1,Rad50,Psm
GO:0065007	biological regulation	0.621469	0.324248	4.36503e-16	4.39558e-13	Pin1,Nbn,Atad2,Jup,Kif20b,Wiz,Snrpb2,Uhrf2,Cdca7l,Kif2c,Crabp1,Ccnt1,Ctdp1,Snw1,Zbtb10,Clspn,Ezh1,Noc2l,Cdc23,Mnat1,Atf7ip,Rcor2,Nusap1,Trim27,Polb,Nsmce2,Trps1,Sfr1,Cnbp,Btaf1,Cenpv,Gtf2e1,Rad54l2,Mre11a,Cttn,Cdk11b,Hist1h3a,Pelp1,Alkbh5,Rif1,Aplf,Pnn,Ar
GO:0006397	mRNA processing	0.124294	0.0122607	5.83546e-16	5.87631e-13	Sf3b2,Ddx47,Zranb2,Crnkl1,Ppwd1,Snrpb2,Rngtt,Srsf2,Cdk11b,Mlh1,Prpf40a,Snrpd2,Alkbh5,Pnn,Snw1,Tfip11,Magohb,Ddx41,Prpf31,Paf1,Prpf4,NSRP1,
GO:0016071	mRNA metabolic process	0.129944	0.0154362	6.54258e-15	6.58838e-12	Sf3b2,Ddx47,Zranb2,Crnkl1,Ppwd1,Snrpb2,Rngtt,Hnrnpdl,Srsf2,Cdk11b,Mlh1,Prpf40a,Snrpd2,Alkbh5,Pnn,Snw1,Tfip11,Magohb,Ddx41,Prpf31,Paf1,Prpf4,NSRP1,
GO:0045934	negative regulation of nucleobase, nucleoside, nucleotide and nucleic acid metabolic process	0.180791	0.0346947	1.70752e-14	1.71947e-11	Atad2,Foxp1,Atad2b,Uhrf2,Prrx1,Snw1,Zbtb10,Clspn,Ezh1,Noc2l,Atf7ip,Rcor2,Gzf1,Trim27,Setdb1,Trps1,Bptf,Mbd1,Cdkn2a,Dmap1,Ywhab,Cggbp1,Mre11a,Cdc45,Sin3a,Mlh1,Morf4l2,Hist1h1c,Aurkb,Paf1,Eed,Ercc4,
GO:0051172	negative regulation of nitrogen compound metabolic process	0.180791	0.0351063	2.35791e-14	2.37441e-11	Atad2,Foxp1,Atad2b,Uhrf2,Prrx1,Snw1,Zbtb10,Clspn,Ezh1,Noc2l,Atf7ip,Rcor2,Gzf1,Trim27,Setdb1,Trps1,Bptf,Mbd1,Cdkn2a,Dmap1,Ywhab,Cggbp1,Mre11a,Cdc45,Sin3a,Mlh1,Morf4l2,Hist1h1c,Aurkb,Paf1,Eed,Ercc4,
GO:0000279	M phase	0.129944	0.0167299	3.56682e-14	3.59178e-11	Cenpv,Kif20b,Mre11a,Cdc27,Topbp1,Cdk11b,Mlh1,Kif2c,Pms2,Ctdp1,Rad50,Cdc23,Nusap1,Phip,Mau2,Ncapd3,Nsmce2,Aurkb,Cdca8,Ercc4,Mcmbp,Mtbp,Cdk2,
GO:0006366	transcription from RNA polymerase II promoter	0.20904	0.0491018	5.87398e-14	5.9151e-11	Pin1,Atad2,Foxp1,Atad2b,Prrx1,Ccnt1,Ctdp1,Snw1,Zbtb10,Ezh1,Noc2l,Mnat1,Atf7ip,Ddx41,Brwd1,Rcor2,Gzf1,Trim27,Setdb1,Trps1,Bptf,Mbd1,Cnbp,Dmap1,Gtf2e1,Rad54l2,Cggbp1,Sin3a,Pelp1,Smarcb1,Hist1h1c,Phip,Gtf2f2,Aurkb,Paf1,Eed,Brd3,
GO:0006357	regulation of transcription from RNA polymerase II promoter	0.20339	0.0472788	1.00357e-13	1.01059e-10	Pin1,Atad2,Foxp1,Atad2b,Prrx1,Ccnt1,Ctdp1,Snw1,Zbtb10,Ezh1,Noc2l,Mnat1,Atf7ip,Ddx41,Brwd1,Rcor2,Gzf1,Trim27,Setdb1,Trps1,Bptf,Mbd1,Cnbp,Dmap1,Rad54l2,Cggbp1,Sin3a,Pelp1,Smarcb1,Hist1h1c,Phip,Gtf2f2,Aurkb,Paf1,Eed,Brd3,
GO:0043412	macromolecule modification	0.282486	0.0894417	1.0506e-13	1.05796e-10	Pin1,Med23,Nbn,Ppwd1,Cdc27,Rngtt,Uhrf2,Ccnt1,Ctdp1,Snw1,Clspn,Ezh1,Noc2l,Cdc23,Mnat1,Atf7ip,Pum3,Trim27,Mettl16,Setdb1,Wdr48,Nsmce2,Dsp,Cdkn2a,Klhl11,Ttll12,Eya3,Zfp91,Cdk2,Dmap1,Gnl3,Esco2,Ywhab,Mre11a,Usp48,Sin3a,Trrap,Cdk11b,Rbbp5,Alkbh5,Arih1,Rad50,Sm
GO:0033044	regulation of chromosome organization	0.0847458	0.00567463	1.14735e-13	1.15538e-10	Cenpv,Rad50,Snw1,Gnl3,Smarcb1,Noc2l,Nbn,Mre11a,Setdb1,Nsmce2,Paf1,Aurkb,Eed,Ercc4,Uhrf2,
GO:0006325	chromatin organization	0.129944	0.0177884	1.28251e-13	1.29149e-10	Dmap1,Cenpv,Atad2,Sin3a,Trrap,Rbbp5,Hist1h3a,Uhrf2,Smarcd2,Snw1,Smarcb1,Ezh1,Noc2l,Morf4l2,Hist1h1c,Setdb1,Paf1,Aurkb,Eed,Bptf,Mbd1,Brd3,Eya3,
GO:0016568	chromatin modification	0.118644	0.0150834	3.90146e-13	3.92877e-10	Dmap1,Cenpv,Atad2,Sin3a,Trrap,Rbbp5,Uhrf2,Smarcd2,Snw1,Smarcb1,Ezh1,Noc2l,Morf4l2,Setdb1,Paf1,Aurkb,Eed,Bptf,Brd3,Mbd1,Eya3,
GO:0051726	regulation of cell cycle	0.135593	0.0211402	5.89075e-13	5.93199e-10	Nle1,Nbn,Kif20b,Wiz,Mre11a,Sin3a,Cdk11b,Trrap,Uhrf2,Ccnt1,Rad50,Clspn,Cdc23,Mnat1,Psme3,Psme1,Nusap1,Phip,Orc1,Nsmce2,Aurkb,Mtbp,Cdkn2a,Fignl1,
GO:2000113	negative regulation of cellular macromolecule biosynthetic process	0.169492	0.0347535	6.75834e-13	6.80565e-10	Dmap1,Atad2,Ywhab,Mre11a,Foxp1,Cggbp1,Cdc45,Sin3a,Atad2b,Uhrf2,Prrx1,Snw1,Clspn,Zbtb10,Ezh1,Noc2l,Atf7ip,Rcor2,Morf4l2,Gzf1,Trim27,Setdb1,Hist1h1c,Eed,Paf1,Aurkb,Trps1,Bptf,Mbd1,Cdkn2a,
GO:0006302	double-strand break repair	0.0734463	0.00426333	8.375e-13	8.43362e-10	Aplf,Rad50,Esco2,Nbn,Mre11a,Wdr48,Nsmce2,Cdc45,Sfr1,Mlh1,Ercc4,Eya3,Fignl1,
GO:0045892	negative regulation of transcription, DNA-dependent	0.158192	0.0304019	9.33911e-13	9.40448e-10	Dmap1,Atad2,Ywhab,Foxp1,Cggbp1,Cdc45,Sin3a,Atad2b,Uhrf2,Prrx1,Snw1,Zbtb10,Ezh1,Noc2l,Atf7ip,Rcor2,Morf4l2,Gzf1,Trim27,Setdb1,Hist1h1c,Eed,Paf1,Aurkb,Trps1,Bptf,Mbd1,Cdkn2a,
GO:0010605	negative regulation of macromolecule metabolic process	0.20339	0.0513657	1.13985e-12	1.14783e-09	Pin1,Atad2,Foxp1,Atad2b,Uhrf2,Prrx1,Snw1,Zbtb10,Clspn,Ezh1,Noc2l,Atf7ip,Rcor2,Gzf1,Trim27,Setdb1,Trps1,Bptf,Mbd1,Cdkn2a,Cdk2,Rbm3,Dmap1,Ywhab,Mre11a,Cggbp1,Cdc45,Sin3a,Mlh1,Hist1h3a,Morf4l2,Hist1h1c,Paf1,Aurkb,Eed,Ercc4,
GO:0006464	protein modification process	0.265537	0.0853253	1.22789e-12	1.23648e-09	Pin1,Med23,Nbn,Ppwd1,Cdc27,Rngtt,Uhrf2,Ccnt1,Ctdp1,Snw1,Clspn,Ezh1,Noc2l,Cdc23,Mnat1,Pum3,Trim27,Setdb1,Wdr48,Nsmce2,Dsp,Cdkn2a,Klhl11,Ttll12,Eya3,Zfp91,Cdk2,Dmap1,Gnl3,Esco2,Ywhab,Mre11a,Usp48,Sin3a,Trrap,Cdk11b,Rbbp5,Arih1,Rad50,Smarcb1,Morf4l2,Phip,Gps
GO:0010558	negative regulation of macromolecule biosynthetic process	0.169492	0.0356943	1.32505e-12	1.33433e-09	Dmap1,Atad2,Ywhab,Mre11a,Foxp1,Cggbp1,Cdc45,Sin3a,Atad2b,Uhrf2,Prrx1,Snw1,Clspn,Zbtb10,Ezh1,Noc2l,Atf7ip,Rcor2,Morf4l2,Gzf1,Trim27,Setdb1,Hist1h1c,Eed,Paf1,Aurkb,Trps1,Bptf,Mbd1,Cdkn2a,
GO:0048522	positive regulation of cellular process	0.322034	0.120814	1.41096e-12	1.42083e-09	Pin1,Med23,Nbn,Atad2,Jup,Kif20b,Wiz,Foxp1,Col1a1,Atad2b,Uhrf2,Cdca7l,Prrx1,Ccnt1,Snw1,Ezh1,Mnat1,Atf7ip,Ddx41,Nusap1,Trim27,Polb,Setdb1,Wdr48,Nsmce2,Sfr1,Bptf,Cnbp,Cdkn2a,Eya3,Rbm3,Cdk2,Nrd1,Nle1,Dmap1,Cenpv,Gnl3,Ddx47,Ctnnbl1,Rad54l2,Mre11a,Cttn,Sin3a,Ml
GO:0010629	negative regulation of gene expression	0.175141	0.038517	1.62992e-12	1.64133e-09	Dmap1,Atad2,Ywhab,Foxp1,Cggbp1,Cdc45,Sin3a,Atad2b,Hist1h3a,Uhrf2,Prrx1,Snw1,Zbtb10,Ezh1,Noc2l,Atf7ip,Rcor2,Morf4l2,Gzf1,Trim27,Setdb1,Hist1h1c,Eed,Paf1,Aurkb,Trps1,Bptf,Mbd1,Cdkn2a,Cdk2,Rbm3,
GO:0033554	cellular response to stress	0.175141	0.0386052	1.72869e-12	1.74079e-09	Dmap1,Esco2,Nbn,Mre11a,Topbp1,Cdc45,Sin3a,Trrap,Mlh1,Rbbp5,Prrx1,Pms2,Rif1,Aplf,Rad50,Snw1,Smarcb1,Clspn,Pms1,Mnat1,Morf4l2,Txnrd1,Polb,Wdr48,Nsmce2,Sfr1,Ercc4,Cdkn2a,Eya3,Cdk2,Fignl1,
GO:0051253	negative regulation of RNA metabolic process	0.158192	0.0315192	2.20421e-12	2.21964e-09	Dmap1,Atad2,Ywhab,Foxp1,Cggbp1,Cdc45,Sin3a,Atad2b,Uhrf2,Prrx1,Snw1,Zbtb10,Ezh1,Noc2l,Atf7ip,Rcor2,Morf4l2,Gzf1,Trim27,Setdb1,Hist1h1c,Eed,Paf1,Aurkb,Trps1,Bptf,Mbd1,Cdkn2a,
GO:0008380	RNA splicing	0.0960452	0.00982035	2.47363e-12	2.49095e-09	Sf3b2,Ddx47,Zranb2,Crnkl1,Ppwd1,Snrpb2,Srsf2,Prpf40a,Snrpd2,Pnn,Tfip11,Snw1,Magohb,Ddx41,Prpf31,Prpf4,NSRP1,
GO:0031327	negative regulation of cellular biosynthetic process	0.169492	0.037135	3.56499e-12	3.58995e-09	Dmap1,Atad2,Ywhab,Mre11a,Foxp1,Cggbp1,Cdc45,Sin3a,Atad2b,Uhrf2,Prrx1,Snw1,Clspn,Zbtb10,Ezh1,Noc2l,Atf7ip,Rcor2,Morf4l2,Gzf1,Trim27,Setdb1,Hist1h1c,Eed,Paf1,Aurkb,Trps1,Bptf,Mbd1,Cdkn2a,
GO:0009890	negative regulation of biosynthetic process	0.169492	0.0378701	5.80073e-12	5.84133e-09	Dmap1,Atad2,Ywhab,Mre11a,Foxp1,Cggbp1,Cdc45,Sin3a,Atad2b,Uhrf2,Prrx1,Snw1,Clspn,Zbtb10,Ezh1,Noc2l,Atf7ip,Rcor2,Morf4l2,Gzf1,Trim27,Setdb1,Hist1h1c,Eed,Paf1,Aurkb,Trps1,Bptf,Mbd1,Cdkn2a,
GO:0044085	cellular component biogenesis	0.225989	0.0663903	5.82152e-12	5.86227e-09	Cenpi,Jup,Wiz,Foxp1,Col1a1,Rrp9,Snrpd2,Tfip11,Noc2l,Atf7ip,Trim27,Mettl16,Utp20,Cdkn2a,Nle1,Psmg1,Cenpv,Atxn10,Gnl3,Ddx47,Ywhab,Crnkl1,Cttn,Cdc45,Mlh1,Hist1h3a,Ddx27,Rad50,Noc4l,Txnrd1,Prpf31,Pkp4,Hist1h1c,Gnl2,Gtf2f2,Paf1,Aurkb,Gps1,Tgm3,Krt14,
GO:0045935	positive regulation of nucleobase, nucleoside, nucleotide and nucleic acid metabolic process	0.180791	0.0433389	6.52678e-12	6.57247e-09	Pin1,Nbn,Atad2,Wiz,Foxp1,Col1a1,Atad2b,Prrx1,Ccnt1,Snw1,Ezh1,Mnat1,Atf7ip,Ddx41,Sfr1,Bptf,Cnbp,Cdkn2a,Eya3,Cdk2,Gnl3,Mre11a,Rad54l2,Sin3a,Pelp1,Aplf,Smarcb1,Rad50,Phip,Gtf2f2,Aurkb,Paf1,
GO:0006310	DNA recombination	0.079096	0.00620388	6.68468e-12	6.73147e-09	Aplf,Rad50,Nbn,Foxp1,Polb,Wdr48,Nsmce2,Cdc45,Topbp1,Sfr1,Ercc4,Mlh1,Fignl1,Pms2,
GO:0044267	cellular protein metabolic process	0.299435	0.110994	7.48437e-12	7.53676e-09	Pin1,Yars,Med23,Nbn,Ppwd1,Cdc27,Rngtt,Uhrf2,Ccnt1,Ctdp1,Snw1,Clspn,Ezh1,Noc2l,Cdc23,Mnat1,Psme3,Pum3,Trim27,Setdb1,Wdr48,Nsmce2,Dsp,Cdkn2a,Klhl11,Ttll12,Eya3,Zfp91,Rbm3,Cdk2,Nrd1,Dmap1,Gnl3,Esco2,Ywhab,Mre11a,Usp48,Sin3a,Trrap,Cdk11b,Rbbp5,Arih1,Rad50,Sma
GO:0010564	regulation of cell cycle process	0.101695	0.0122607	8.52193e-12	8.58158e-09	Nbn,Kif20b,Wiz,Mre11a,Sin3a,Cdk11b,Trrap,Uhrf2,Clspn,Cdc23,Psme3,Psme1,Nusap1,Phip,Orc1,Aurkb,Nsmce2,Mtbp,
GO:0051173	positive regulation of nitrogen compound metabolic process	0.180791	0.0442504	1.11988e-11	1.12772e-08	Pin1,Nbn,Atad2,Wiz,Foxp1,Col1a1,Atad2b,Prrx1,Ccnt1,Snw1,Ezh1,Mnat1,Atf7ip,Ddx41,Sfr1,Bptf,Cnbp,Cdkn2a,Eya3,Cdk2,Gnl3,Mre11a,Rad54l2,Sin3a,Pelp1,Aplf,Smarcb1,Rad50,Phip,Gtf2f2,Aurkb,Paf1,
GO:0009892	negative regulation of metabolic process	0.20339	0.0558055	1.22441e-11	1.23298e-08	Pin1,Atad2,Foxp1,Atad2b,Uhrf2,Prrx1,Snw1,Zbtb10,Clspn,Ezh1,Noc2l,Atf7ip,Rcor2,Gzf1,Trim27,Setdb1,Trps1,Bptf,Mbd1,Cdkn2a,Cdk2,Rbm3,Dmap1,Ywhab,Mre11a,Cggbp1,Cdc45,Sin3a,Mlh1,Hist1h3a,Morf4l2,Hist1h1c,Paf1,Aurkb,Eed,Ercc4,
GO:0007346	regulation of mitotic cell cycle	0.0903955	0.00958513	1.93047e-11	1.94398e-08	Nle1,Nbn,Kif20b,Mre11a,Sin3a,Trrap,Cdk11b,Clspn,Rad50,Cdc23,Psme1,Psme3,Nusap1,Phip,Nsmce2,Mtbp,
GO:0000280	nuclear division	0.0960452	0.0113493	2.42748e-11	2.44447e-08	Cenpv,Kif20b,Cdc27,Cdk11b,Kif2c,Ctdp1,Cdc23,Nusap1,Phip,Mau2,Ncapd3,Aurkb,Nsmce2,Cdca8,Mcmbp,Mtbp,Cdk2,
GO:0007067	mitosis	0.0960452	0.0113493	2.42748e-11	2.44447e-08	Cenpv,Kif20b,Cdc27,Cdk11b,Kif2c,Ctdp1,Cdc23,Nusap1,Phip,Mau2,Ncapd3,Aurkb,Nsmce2,Cdca8,Mcmbp,Mtbp,Cdk2,
GO:0060968	regulation of gene silencing	0.0451977	0.00114669	2.46011e-11	2.47733e-08	Atad2,Setdb1,Cdc45,Sin3a,Atad2b,Hist1h3a,Uhrf2,Cdk2,
GO:0033043	regulation of organelle organization	0.129944	0.0235218	3.71982e-11	3.74586e-08	Cenpv,Gnl3,Nbn,Kif20b,Mre11a,Cttn,Cdk11b,Uhrf2,Rad50,Snw1,Smarcb1,Noc2l,Cdc23,Trim27,Nusap1,Phip,Setdb1,Nsmce2,Aurkb,Paf1,Eed,Ercc4,Mtbp,
GO:0000087	M phase of mitotic cell cycle	0.0960452	0.0117609	4.2314e-11	4.26102e-08	Cenpv,Kif20b,Cdc27,Cdk11b,Kif2c,Ctdp1,Cdc23,Nusap1,Phip,Mau2,Ncapd3,Aurkb,Nsmce2,Cdca8,Mcmbp,Mtbp,Cdk2,
GO:0016569	covalent chromatin modification	0.101695	0.013525	4.26186e-11	4.29169e-08	Dmap1,Sin3a,Trrap,Rbbp5,Uhrf2,Smarcd2,Smarcb1,Snw1,Ezh1,Noc2l,Morf4l2,Setdb1,Aurkb,Paf1,Eed,Brd3,Mbd1,Eya3,
GO:0031324	negative regulation of cellular metabolic process	0.180791	0.0478963	8.48755e-11	8.54696e-08	Atad2,Foxp1,Atad2b,Uhrf2,Prrx1,Snw1,Zbtb10,Clspn,Ezh1,Noc2l,Atf7ip,Rcor2,Gzf1,Trim27,Setdb1,Trps1,Bptf,Mbd1,Cdkn2a,Dmap1,Ywhab,Cggbp1,Mre11a,Cdc45,Sin3a,Mlh1,Morf4l2,Hist1h1c,Aurkb,Paf1,Eed,Ercc4,
GO:0048518	positive regulation of biological process	0.322034	0.134427	1.04067e-10	1.04795e-07	Pin1,Med23,Nbn,Atad2,Jup,Kif20b,Wiz,Foxp1,Col1a1,Atad2b,Uhrf2,Cdca7l,Prrx1,Ccnt1,Snw1,Ezh1,Mnat1,Atf7ip,Ddx41,Nusap1,Trim27,Polb,Setdb1,Wdr48,Nsmce2,Sfr1,Bptf,Cnbp,Cdkn2a,Eya3,Rbm3,Cdk2,Nrd1,Nle1,Dmap1,Cenpv,Gnl3,Ddx47,Ctnnbl1,Rad54l2,Mre11a,Cttn,Sin3a,Ml
GO:0048285	organelle fission	0.0960452	0.0125254	1.12235e-10	1.13021e-07	Cenpv,Kif20b,Cdc27,Cdk11b,Kif2c,Ctdp1,Cdc23,Nusap1,Phip,Mau2,Ncapd3,Aurkb,Nsmce2,Cdca8,Mcmbp,Mtbp,Cdk2,
GO:0000122	negative regulation of transcription from RNA polymerase II promoter	0.118644	0.0208168	1.59888e-10	1.61007e-07	Dmap1,Foxp1,Cggbp1,Sin3a,Prrx1,Zbtb10,Snw1,Ezh1,Noc2l,Atf7ip,Rcor2,Gzf1,Trim27,Hist1h1c,Setdb1,Aurkb,Paf1,Eed,Trps1,Bptf,Mbd1,
GO:0010604	positive regulation of macromolecule metabolic process	0.20904	0.0644497	1.67674e-10	1.68848e-07	Pin1,Med23,Nbn,Atad2,Wiz,Foxp1,Col1a1,Atad2b,Prrx1,Ccnt1,Snw1,Ezh1,Mnat1,Atf7ip,Ddx41,Sfr1,Bptf,Cnbp,Cdkn2a,Eya3,Cdk2,Rbm3,Nrd1,Gnl3,Rad54l2,Mre11a,Sin3a,Pelp1,Aplf,Arih1,Smarcb1,Rad50,Phip,Gtf2f2,Paf1,Aurkb,Eed,
GO:0031935	regulation of chromatin silencing	0.0338983	0.000529241	3.21581e-10	3.23832e-07	Cdc45,Sin3a,Atad2b,Atad2,Uhrf2,Setdb1,
GO:0019538	protein metabolic process	0.305085	0.126606	3.22492e-10	3.24749e-07	Pin1,Yars,Med23,Nbn,Ppwd1,Cdc27,Rngtt,Uhrf2,Ccnt1,Ctdp1,Snw1,Clspn,Ezh1,Noc2l,Cdc23,Mnat1,Psme3,Pum3,Trim27,Setdb1,Wdr48,Nsmce2,Prep,Dsp,Cdkn2a,Klhl11,Ttll12,Eya3,Zfp91,Rbm3,Cdk2,Nrd1,Dmap1,Gnl3,Esco2,Ywhab,Mre11a,Usp48,Sin3a,Trrap,Cdk11b,Rbbp5,Arih1,Rad5
GO:0051301	cell division	0.101695	0.0153774	3.37668e-10	3.40032e-07	Pin1,Cenpv,Kif20b,Prpf40a,Kif2c,Ccnt1,Ctdp1,Cdc23,Pkp4,Nusap1,Mau2,Ncapd3,Aurkb,Nsmce2,Cdca8,Mcmbp,Cdkn2a,Cdk2,
GO:0051052	regulation of DNA metabolic process	0.079096	0.00840904	3.79295e-10	3.8195e-07	Aplf,Rad50,Gnl3,Clspn,Esco2,Nbn,Wiz,Mre11a,Aurkb,Ercc4,Mlh1,Eya3,Fignl1,Cdk2,
GO:0051128	regulation of cellular component organization	0.186441	0.0546882	5.61491e-10	5.65422e-07	Pin1,Nbn,Kif20b,Col1a1,Uhrf2,Prrx1,Ctdp1,Snw1,Tfip11,Noc2l,Cdc23,Atf7ip,Nusap1,Trim27,Setdb1,Nsmce2,Cdkn2a,Wdr36,Cenpv,Gnl3,Mre11a,Cttn,Cdk11b,Rad50,Smarcb1,Zmym2,Phip,Gtf2f2,Aurkb,Paf1,Eed,Ercc4,Mtbp,
GO:0031325	positive regulation of cellular metabolic process	0.20339	0.0641557	5.78069e-10	5.82116e-07	Pin1,Nbn,Atad2,Wiz,Foxp1,Col1a1,Atad2b,Prrx1,Ccnt1,Snw1,Ezh1,Mnat1,Atf7ip,Ddx41,Sfr1,Bptf,Cnbp,Cdkn2a,Eya3,Cdk2,Rbm3,Nrd1,Gnl3,Rad54l2,Mre11a,Sin3a,Pelp1,Aplf,Arih1,Smarcb1,Rad50,Phip,Gtf2f2,Paf1,Aurkb,Eed,
GO:0043933	macromolecular complex subunit organization	0.163842	0.0433977	7.33599e-10	7.38735e-07	Cenpv,Psmg1,Atxn10,Cenpi,Jup,Ywhab,Wiz,Crnkl1,Cttn,Cdc45,Col1a1,Mlh1,Hist1h3a,Snrpd2,Kif2c,Smarcd2,Rad50,Tfip11,Smarcb1,Atf7ip,Txnrd1,Trim27,Prpf31,Hist1h1c,Gtf2f2,Gps1,Aurkb,Paf1,Tgm3,
GO:0048519	negative regulation of biological process	0.288136	0.11852	8.97013e-10	9.03292e-07	Pin1,Nbn,Atad2,Foxp1,Col1a1,Atad2b,Uhrf2,Prrx1,Tpt1,Ctdp1,Snw1,Zbtb10,Clspn,Tfip11,Ezh1,Noc2l,Mnat1,Atf7ip,Rcor2,Gzf1,Trim27,Setdb1,Trps1,Bptf,Mbd1,Cdkn2a,Fignl1,Rbm3,Cdk2,Nle1,Dmap1,Ywhab,Mre11a,Cggbp1,Cdc45,Sin3a,Mlh1,Trrap,Hist1h3a,Rif1,Rad50,Smarcb1,M
GO:0007059	chromosome segregation	0.0677966	0.00617447	1.23796e-09	1.24663e-06	Esco2,Cdc23,Mre11a,Nusap1,Ncapd3,Mau2,Nsmce2,Cdca8,Ercc4,Mlh1,Mcmbp,Kif2c,
GO:0010638	positive regulation of organelle organization	0.0847458	0.0111729	1.69619e-09	1.70807e-06	Rad50,Snw1,Gnl3,Smarcb1,Nbn,Mre11a,Nusap1,Trim27,Setdb1,Phip,Cttn,Nsmce2,Paf1,Aurkb,Eed,
GO:0000377	RNA splicing, via transesterification reactions with bulged adenosine as nucleophile	0.0677966	0.00640969	1.89301e-09	1.90627e-06	Sf3b2,Snw1,Tfip11,Ddx41,Crnkl1,Prpf31,Prpf4,Snrpb2,Srsf2,Prpf40a,Snrpd2,NSRP1,
GO:0000398	nuclear mRNA splicing, via spliceosome	0.0677966	0.00640969	1.89301e-09	1.90627e-06	Sf3b2,Snw1,Tfip11,Ddx41,Crnkl1,Prpf31,Prpf4,Snrpb2,Srsf2,Prpf40a,Snrpd2,NSRP1,
GO:0000375	RNA splicing, via transesterification reactions	0.0677966	0.00643909	1.99378e-09	2.00774e-06	Sf3b2,Snw1,Tfip11,Ddx41,Crnkl1,Prpf31,Prpf4,Snrpb2,Srsf2,Prpf40a,Snrpd2,NSRP1,
GO:0009893	positive regulation of metabolic process	0.20904	0.070536	2.00953e-09	2.0236e-06	Pin1,Med23,Nbn,Atad2,Wiz,Foxp1,Col1a1,Atad2b,Prrx1,Ccnt1,Snw1,Ezh1,Mnat1,Atf7ip,Ddx41,Sfr1,Bptf,Cnbp,Cdkn2a,Eya3,Cdk2,Rbm3,Nrd1,Gnl3,Rad54l2,Mre11a,Sin3a,Pelp1,Aplf,Arih1,Smarcb1,Rad50,Phip,Gtf2f2,Paf1,Aurkb,Eed,
GO:0045814	negative regulation of gene expression, epigenetic	0.0508475	0.00302843	3.76456e-09	3.79091e-06	Atad2,Morf4l2,Trim27,Setdb1,Cdc45,Sin3a,Atad2b,Mbd1,Uhrf2,
GO:0006260	DNA replication	0.0734463	0.00843845	4.18319e-09	4.21247e-06	Rad50,Clspn,Esco2,Wiz,Mre11a,Polb,Orc1,Orc4,Cdc45,Aurkb,Sin3a,Mcmbp,Cdk2,
GO:0016570	histone modification	0.079096	0.0101732	4.41089e-09	4.44177e-06	Dmap1,Snw1,Smarcb1,Ezh1,Noc2l,Morf4l2,Setdb1,Eed,Paf1,Aurkb,Sin3a,Trrap,Rbbp5,Eya3,
GO:0048523	negative regulation of cellular process	0.259887	0.105672	5.55776e-09	5.59667e-06	Pin1,Nbn,Atad2,Foxp1,Col1a1,Atad2b,Uhrf2,Prrx1,Tpt1,Ctdp1,Snw1,Zbtb10,Clspn,Ezh1,Noc2l,Mnat1,Atf7ip,Rcor2,Gzf1,Trim27,Setdb1,Trps1,Bptf,Mbd1,Cdkn2a,Fignl1,Nle1,Dmap1,Ywhab,Mre11a,Cggbp1,Cdc45,Sin3a,Mlh1,Trrap,Rif1,Smarcb1,Morf4l2,Phip,Hist1h1c,Scai,Paf1,A
GO:0022613	ribonucleoprotein complex biogenesis	0.079096	0.0107612	8.98614e-09	9.04905e-06	Nle1,Ddx27,Gnl3,Noc4l,Noc2l,Ddx47,Crnkl1,Prpf31,Mettl16,Gnl2,Utp20,Cdkn2a,Rrp9,Snrpd2,
GO:0034621	cellular macromolecular complex subunit organization	0.118644	0.0261386	9.05531e-09	9.1187e-06	Cenpv,Psmg1,Cenpi,Crnkl1,Cttn,Cdc45,Mlh1,Hist1h3a,Snrpd2,Kif2c,Smarcd2,Tfip11,Smarcb1,Atf7ip,Prpf31,Trim27,Hist1h1c,Gtf2f2,Gps1,Paf1,Aurkb,
GO:0010557	positive regulation of macromolecule biosynthetic process	0.152542	0.0426333	9.43023e-09	9.49625e-06	Pin1,Atad2,Wiz,Rad54l2,Foxp1,Sin3a,Col1a1,Atad2b,Pelp1,Prrx1,Ccnt1,Snw1,Smarcb1,Ezh1,Mnat1,Atf7ip,Ddx41,Phip,Gtf2f2,Paf1,Aurkb,Sfr1,Bptf,Cnbp,Cdkn2a,Cdk2,Rbm3,
GO:0006950	response to stress	0.225989	0.0862368	1.28082e-08	1.28979e-05	Nbn,Topbp1,Snrpb2,Col1a1,Prrx1,Pms2,Snw1,Clspn,Pms1,Mnat1,Ddx41,Trim27,Polb,Wdr48,Nsmce2,Sfr1,Cdkn2a,Eya3,Rbm3,Fignl1,Cdk2,Dmap1,Esco2,Mre11a,Crnkl1,Cdc45,Sin3a,Mlh1,Trrap,Hist1h3a,Rbbp5,Alkbh5,Rif1,Aplf,Rad50,Smarcb1,Morf4l2,Ahsa1,Txnrd1,Ercc4,
GO:0016445	somatic diversification of immunoglobulins	0.039548	0.00158772	1.32252e-08	1.33177e-05	Aplf,Mlh1,Nbn,Ctnnbl1,Foxp1,Polb,Pms2,
GO:0071843	cellular component biogenesis at cellular level	0.079096	0.0112611	1.58985e-08	1.60098e-05	Nle1,Ddx27,Gnl3,Noc4l,Noc2l,Ddx47,Crnkl1,Prpf31,Mettl16,Gnl2,Utp20,Cdkn2a,Rrp9,Snrpd2,
GO:0000724	double-strand break repair via homologous recombination	0.0451977	0.002558	1.88984e-08	1.90307e-05	Rad50,Nbn,Wdr48,Cdc45,Nsmce2,Sfr1,Ercc4,Fignl1,
GO:0000725	recombinational repair	0.0451977	0.002558	1.88984e-08	1.90307e-05	Rad50,Nbn,Wdr48,Cdc45,Nsmce2,Sfr1,Ercc4,Fignl1,
GO:0065003	macromolecular complex assembly	0.141243	0.0398989	4.35698e-08	4.38748e-05	Cenpv,Psmg1,Atxn10,Cenpi,Jup,Ywhab,Wiz,Crnkl1,Cttn,Cdc45,Col1a1,Mlh1,Hist1h3a,Snrpd2,Rad50,Tfip11,Atf7ip,Txnrd1,Prpf31,Trim27,Hist1h1c,Gtf2f2,Gps1,Aurkb,Tgm3,
GO:0045893	positive regulation of transcription, DNA-dependent	0.135593	0.0370174	4.43137e-08	4.46239e-05	Pin1,Atad2,Rad54l2,Foxp1,Sin3a,Col1a1,Atad2b,Pelp1,Prrx1,Ccnt1,Snw1,Smarcb1,Ezh1,Mnat1,Ddx41,Atf7ip,Phip,Gtf2f2,Paf1,Bptf,Sfr1,Cnbp,Cdkn2a,Cdk2,
GO:0002200	somatic diversification of immune receptors	0.039548	0.00188174	4.44046e-08	4.47155e-05	Aplf,Mlh1,Nbn,Ctnnbl1,Foxp1,Polb,Pms2,
GO:0071103	DNA conformation change	0.0564972	0.00535121	4.46048e-08	4.4917e-05	Cenpv,Rad50,Noc2l,Nbn,Mre11a,Nusap1,Ncapd3,Hist1h1c,Paf1,Hist1h3a,
GO:0031328	positive regulation of cellular biosynthetic process	0.152542	0.0459851	4.4845e-08	4.5159e-05	Pin1,Atad2,Wiz,Rad54l2,Foxp1,Sin3a,Col1a1,Atad2b,Pelp1,Prrx1,Ccnt1,Snw1,Smarcb1,Ezh1,Mnat1,Atf7ip,Ddx41,Phip,Gtf2f2,Paf1,Aurkb,Sfr1,Bptf,Cnbp,Cdkn2a,Cdk2,Rbm3,
GO:0040029	regulation of gene expression, epigenetic	0.0677966	0.00861486	5.089e-08	5.12462e-05	Atf7ip,Atad2,Morf4l2,Trim27,Setdb1,Cdc45,Eed,Sin3a,Mbd1,Atad2b,Uhrf2,Rbm3,
GO:0006342	chromatin silencing	0.0451977	0.00291082	5.25116e-08	5.28791e-05	Atad2,Morf4l2,Setdb1,Cdc45,Sin3a,Atad2b,Mbd1,Uhrf2,
GO:0016458	gene silencing	0.0621469	0.00696833	5.26869e-08	5.30557e-05	Atad2,Morf4l2,Setdb1,Cdc45,Sin3a,Mbd1,Atad2b,Hist1h3a,Uhrf2,Rbm3,Cdk2,
GO:0009891	positive regulation of biosynthetic process	0.152542	0.046926	6.7593e-08	6.80661e-05	Pin1,Atad2,Wiz,Rad54l2,Foxp1,Sin3a,Col1a1,Atad2b,Pelp1,Prrx1,Ccnt1,Snw1,Smarcb1,Ezh1,Mnat1,Atf7ip,Ddx41,Phip,Gtf2f2,Paf1,Aurkb,Sfr1,Bptf,Cnbp,Cdkn2a,Cdk2,Rbm3,
GO:0051054	positive regulation of DNA metabolic process	0.0508475	0.00429273	8.00286e-08	8.05888e-05	Aplf,Rad50,Gnl3,Nbn,Wiz,Mre11a,Aurkb,Eya3,Cdk2,
GO:0042254	ribosome biogenesis	0.0621469	0.00740937	9.81478e-08	9.88348e-05	Nle1,Ddx27,Gnl3,Noc4l,Noc2l,Ddx47,Mettl16,Gnl2,Utp20,Cdkn2a,Rrp9,
GO:0051254	positive regulation of RNA metabolic process	0.135593	0.0387228	1.01954e-07	0.000102668	Pin1,Atad2,Rad54l2,Foxp1,Sin3a,Col1a1,Atad2b,Pelp1,Prrx1,Ccnt1,Snw1,Smarcb1,Ezh1,Mnat1,Ddx41,Atf7ip,Phip,Gtf2f2,Paf1,Bptf,Sfr1,Cnbp,Cdkn2a,Cdk2,
GO:0070647	protein modification by small protein conjugation or removal	0.0960452	0.0198465	1.03685e-07	0.000104411	Pin1,Gnl3,Med23,Usp48,Cdc27,Trrap,Uhrf2,Arih1,Cdc23,Trim27,Wdr48,Paf1,Gps1,Nsmce2,Cdkn2a,Klhl11,Zfp91,
GO:0010628	positive regulation of gene expression	0.141243	0.0428685	1.70204e-07	0.000171395	Pin1,Med23,Atad2,Rad54l2,Foxp1,Sin3a,Col1a1,Atad2b,Pelp1,Prrx1,Ccnt1,Snw1,Smarcb1,Ezh1,Mnat1,Ddx41,Atf7ip,Phip,Gtf2f2,Paf1,Bptf,Sfr1,Cnbp,Cdkn2a,Cdk2,
GO:0051325	interphase	0.0564972	0.00620388	1.78042e-07	0.000179288	Nbn,Mnat1,Psme3,Wiz,Psme1,Mre11a,Sin3a,Mtbp,Cdkn2a,Cdk2,
GO:0016447	somatic recombination of immunoglobulin gene segments	0.0338983	0.00144071	2.1193e-07	0.000213414	Aplf,Mlh1,Nbn,Foxp1,Polb,Pms2,
GO:0071824	protein-DNA complex subunit organization	0.0508475	0.00482197	2.16339e-07	0.000217853	Smarcd2,Cenpv,Smarcb1,Cenpi,Atf7ip,Hist1h1c,Gtf2f2,Cdc45,Hist1h3a,
GO:0000070	mitotic sister chromatid segregation	0.039548	0.00238158	2.30752e-07	0.000232367	Nsmce2,Cdca8,Cdc23,Nusap1,Kif2c,Ncapd3,Mau2,
GO:0022607	cellular component assembly	0.169492	0.0603334	2.75964e-07	0.000277896	Cenpv,Psmg1,Atxn10,Cenpi,Jup,Ywhab,Wiz,Foxp1,Crnkl1,Cttn,Cdc45,Col1a1,Mlh1,Hist1h3a,Snrpd2,Rad50,Tfip11,Noc2l,Atf7ip,Txnrd1,Trim27,Pkp4,Prpf31,Hist1h1c,Gtf2f2,Gps1,Aurkb,Paf1,Tgm3,Krt14,
GO:0000819	sister chromatid segregation	0.039548	0.00246979	2.9666e-07	0.000298737	Nsmce2,Cdca8,Cdc23,Nusap1,Kif2c,Ncapd3,Mau2,
GO:0000723	telomere maintenance	0.039548	0.0026462	4.76695e-07	0.000480032	Nsmce2,Aurkb,Rad50,Gnl3,Ercc4,Nbn,Mre11a,
GO:0032200	telomere organization	0.039548	0.0026462	4.76695e-07	0.000480032	Nsmce2,Aurkb,Rad50,Gnl3,Ercc4,Nbn,Mre11a,
GO:0032465	regulation of cytokinesis	0.0338983	0.00164653	4.7746e-07	0.000480802	Pin1,Cenpv,Aurkb,Kif20b,Prpf40a,Pkp4,
GO:0032204	regulation of telomere maintenance	0.0338983	0.00167593	5.31339e-07	0.000535058	Aurkb,Rad50,Gnl3,Ercc4,Nbn,Mre11a,
GO:0031860	telomeric 3' overhang formation	0.0169492	0.000117609	5.52197e-07	0.000556063	Rad50,Nbn,Mre11a,
GO:0002562	somatic diversification of immune receptors via germline recombination within a single locus	0.0338983	0.00170533	5.90102e-07	0.000594232	Aplf,Mlh1,Nbn,Foxp1,Polb,Pms2,
GO:0016444	somatic cell DNA recombination	0.0338983	0.00170533	5.90102e-07	0.000594232	Aplf,Mlh1,Nbn,Foxp1,Polb,Pms2,
GO:0051329	interphase of mitotic cell cycle	0.0508475	0.00576284	9.68752e-07	0.000975533	Nbn,Mnat1,Psme3,Psme1,Mre11a,Sin3a,Mtbp,Cdkn2a,Cdk2,
GO:0007088	regulation of mitosis	0.039548	0.00294023	9.77693e-07	0.000984537	Nsmce2,Cdk11b,Cdc23,Mtbp,Kif20b,Nusap1,Phip,
GO:0051783	regulation of nuclear division	0.039548	0.00294023	9.77693e-07	0.000984537	Nsmce2,Cdk11b,Cdc23,Mtbp,Kif20b,Nusap1,Phip,
GO:0002377	immunoglobulin production	0.039548	0.00317544	1.64459e-06	0.0016561	Aplf,Mlh1,Nbn,Ctnnbl1,Foxp1,Polb,Pms2,
GO:0051321	meiotic cell cycle	0.0508475	0.00614507	1.6492e-06	0.00166075	Rad50,Nbn,Mre11a,Ncapd3,Topbp1,Mlh1,Ercc4,Cdk2,Pms2,
GO:0006261	DNA-dependent DNA replication	0.039548	0.00329305	2.0998e-06	0.0021145	Orc4,Cdc45,Clspn,Mcmbp,Wiz,Mre11a,Cdk2,
GO:0032206	positive regulation of telomere maintenance	0.0282486	0.00120549	2.3224e-06	0.00233866	Aurkb,Rad50,Gnl3,Nbn,Mre11a,
GO:0043414	macromolecule methylation	0.0508475	0.0065861	2.91364e-06	0.00293404	Snw1,Ezh1,Atf7ip,Mettl16,Setdb1,Paf1,Eed,Rbbp5,Uhrf2,
GO:0032268	regulation of cellular protein metabolic process	0.135593	0.0472494	3.45649e-06	0.00348069	Pin1,Gnl3,Nbn,Ywhab,Mre11a,Ccnt1,Arih1,Rad50,Smarcb1,Clspn,Snw1,Noc2l,Mnat1,Psme3,Pum3,Psme1,Trim27,Phip,Paf1,Eed,Cdkn2a,Zfp91,Nrd1,Rbm3,
GO:0051246	regulation of protein metabolic process	0.141243	0.0507189	3.59114e-06	0.00361627	Pin1,Gnl3,Nbn,Ywhab,Mre11a,Ccnt1,Arih1,Rad50,Snw1,Smarcb1,Clspn,Noc2l,Mnat1,Psme3,Pum3,Psme1,Trim27,Phip,Paf1,Eed,Cdkn2a,Klhl11,Zfp91,Nrd1,Rbm3,
GO:0034622	cellular macromolecular complex assembly	0.0903955	0.0229338	3.61001e-06	0.00363528	Cenpv,Psmg1,Cenpi,Crnkl1,Cttn,Cdc45,Mlh1,Hist1h3a,Snrpd2,Atf7ip,Prpf31,Trim27,Hist1h1c,Gtf2f2,Aurkb,Gps1,
GO:0045944	positive regulation of transcription from RNA polymerase II promoter	0.101695	0.0288142	4.05436e-06	0.00408274	Pin1,Atad2,Rad54l2,Foxp1,Sin3a,Atad2b,Pelp1,Prrx1,Ccnt1,Smarcb1,Snw1,Ezh1,Ddx41,Mnat1,Phip,Gtf2f2,Paf1,Cnbp,
GO:0000910	cytokinesis	0.039548	0.00364588	4.14055e-06	0.00416953	Pin1,Cenpv,Aurkb,Kif20b,Prpf40a,Nusap1,Pkp4,
GO:0071844	cellular component assembly at cellular level	0.129944	0.0452795	5.6308e-06	0.00567022	Cenpv,Psmg1,Atxn10,Cenpi,Jup,Foxp1,Crnkl1,Cttn,Cdc45,Mlh1,Hist1h3a,Snrpd2,Noc2l,Atf7ip,Prpf31,Pkp4,Trim27,Hist1h1c,Gtf2f2,Gps1,Paf1,Aurkb,Krt14,
GO:0006333	chromatin assembly or disassembly	0.039548	0.0039399	6.91179e-06	0.00696017	Smarcd2,Cenpv,Paf1,Smarcb1,Noc2l,Hist1h3a,Hist1h1c,
GO:0032502	developmental process	0.293785	0.161301	6.92203e-06	0.00697048	Pin1,Nbn,Jup,Kif20b,Ywhag,Foxp1,Col1a1,Zfp422,Uhrf2,Prrx1,Tpt1,Pms2,Ctdp1,Snw1,Tfip11,Mnat1,Ddx41,Gzf1,Polb,Setdb1,Wdr48,Nsmce2,Trps1,Bptf,Mbd1,Dsp,Cdkn2a,Eya3,Fignl1,Nle1,Wdr36,Psmg1,Atxn10,Esco2,Ctnnbl1,Cttn,Sin3a,Mlh1,Cdk11b,Alkbh5,Rif1,Aplf,Krt76,Smar
GO:0051130	positive regulation of cellular component organization	0.0960452	0.0271971	7.55305e-06	0.00760592	Gnl3,Nbn,Mre11a,Cttn,Col1a1,Rad50,Smarcb1,Snw1,Trim27,Nusap1,Phip,Setdb1,Gtf2f2,Eed,Aurkb,Paf1,Nsmce2,
GO:0071822	protein complex subunit organization	0.107345	0.0335186	8.6316e-06	0.00869202	Psmg1,Atxn10,Jup,Ywhab,Wiz,Cttn,Col1a1,Mlh1,Hist1h3a,Kif2c,Tfip11,Rad50,Atf7ip,Trim27,Txnrd1,Gtf2f2,Aurkb,Gps1,Tgm3,
GO:0032446	protein modification by small protein conjugation	0.0734463	0.0166711	9.52995e-06	0.00959666	Pin1,Arih1,Gnl3,Med23,Cdc23,Trim27,Cdc27,Nsmce2,Paf1,Cdkn2a,Klhl11,Uhrf2,Zfp91,
GO:0006461	protein complex assembly	0.101695	0.0316074	1.41847e-05	0.014284	Psmg1,Atxn10,Jup,Ywhab,Wiz,Cttn,Col1a1,Mlh1,Hist1h3a,Tfip11,Rad50,Atf7ip,Trim27,Txnrd1,Gtf2f2,Aurkb,Gps1,Tgm3,
GO:0070271	protein complex biogenesis	0.101695	0.0316074	1.41847e-05	0.014284	Psmg1,Atxn10,Jup,Ywhab,Wiz,Cttn,Col1a1,Mlh1,Hist1h3a,Tfip11,Rad50,Atf7ip,Trim27,Txnrd1,Gtf2f2,Aurkb,Gps1,Tgm3,
GO:0006323	DNA packaging	0.039548	0.00449854	1.64238e-05	0.0165388	Cenpv,Paf1,Noc2l,Hist1h3a,Nusap1,Ncapd3,Hist1h1c,
GO:0065004	protein-DNA complex assembly	0.039548	0.00449854	1.64238e-05	0.0165388	Gtf2f2,Cenpv,Cdc45,Cenpi,Atf7ip,Hist1h3a,Hist1h1c,
GO:0032467	positive regulation of cytokinesis	0.0225989	0.000882068	1.74799e-05	0.0176023	Cenpv,Aurkb,Kif20b,Pkp4,
GO:0008283	cell proliferation	0.135593	0.0525418	2.01163e-05	0.0202571	Pin1,Psmg1,Gnl3,Nbn,Jup,Kif20b,Mre11a,Foxp1,Uhrf2,Cdca7l,Prrx1,Smarcb1,Ddx41,Mnat1,Txnrd1,Setdb1,Wdr48,Phip,Orc1,Cnbp,Mtbp,Cdkn2a,Cdk2,Fignl1,
GO:0016571	histone methylation	0.0338983	0.00311664	2.02351e-05	0.0203767	Eed,Paf1,Snw1,Ezh1,Rbbp5,Setdb1,
GO:0043588	skin development	0.0282486	0.00188174	2.14507e-05	0.0216008	Tgm3,Col1a1,Dsp,Jup,Wdr48,
GO:0016567	protein ubiquitination	0.0677966	0.0154656	2.2212e-05	0.0223675	Pin1,Arih1,Med23,Cdc23,Trim27,Cdc27,Nsmce2,Paf1,Cdkn2a,Klhl11,Uhrf2,Zfp91,
GO:0006730	one-carbon metabolic process	0.0564972	0.0107318	2.35818e-05	0.0237468	Snw1,Ezh1,Atf7ip,Mettl16,Setdb1,Paf1,Eed,Rbbp5,Uhrf2,Alkbh5,
GO:0043900	regulation of multi-organism process	0.0451977	0.00661551	2.52912e-05	0.0254683	Rad50,Nbn,Mre11a,Crnkl1,Sin3a,Snrpb2,Hist1h3a,Alkbh5,
GO:0008544	epidermis development	0.0508475	0.00876187	2.8542e-05	0.0287418	Krt76,HRNR,Jup,Wdr48,Tgm3,Col1a1,Trps1,Dsp,Cdkn2a,
GO:0016446	somatic hypermutation of immunoglobulin genes	0.0169492	0.000352827	2.94519e-05	0.0296581	Mlh1,Polb,Pms2,
GO:0002440	production of molecular mediator of immune response	0.039548	0.00493958	2.99863e-05	0.0301962	Aplf,Mlh1,Nbn,Ctnnbl1,Foxp1,Polb,Pms2,
GO:0007126	meiosis	0.039548	0.00493958	2.99863e-05	0.0301962	Topbp1,Rad50,Ercc4,Mlh1,Mre11a,Ncapd3,Pms2,
GO:0051327	M phase of meiotic cell cycle	0.039548	0.00493958	2.99863e-05	0.0301962	Topbp1,Rad50,Ercc4,Mlh1,Mre11a,Ncapd3,Pms2,
GO:0031399	regulation of protein modification process	0.107345	0.036694	3.00518e-05	0.0302622	Pin1,Gnl3,Nbn,Ywhab,Mre11a,Ccnt1,Rad50,Smarcb1,Clspn,Snw1,Noc2l,Mnat1,Pum3,Trim27,Phip,Eed,Paf1,Cdkn2a,Zfp91,
GO:0032259	methylation	0.0508475	0.00882068	3.00705e-05	0.030281	Snw1,Ezh1,Atf7ip,Mettl16,Setdb1,Paf1,Eed,Rbbp5,Uhrf2,
GO:0090068	positive regulation of cell cycle process	0.0338983	0.00335186	3.05676e-05	0.0307816	Nsmce2,Sin3a,Uhrf2,Nusap1,Orc1,Phip,
GO:0006364	rRNA processing	0.039548	0.00496898	3.11463e-05	0.0313643	Ddx27,Utp20,Noc4l,Ddx47,Cdkn2a,Rrp9,Mettl16,
GO:0006338	chromatin remodeling	0.0338983	0.00341066	3.37189e-05	0.033955	Dmap1,Smarcd2,Cenpv,Smarcb1,Bptf,Morf4l2,
GO:0007131	reciprocal meiotic recombination	0.0225989	0.00105848	3.66674e-05	0.036924	Topbp1,Rad50,Ercc4,Mlh1,
GO:0016072	rRNA metabolic process	0.039548	0.00511599	3.75138e-05	0.0377764	Ddx27,Utp20,Noc4l,Ddx47,Cdkn2a,Rrp9,Mettl16,
GO:0002566	somatic diversification of immune receptors via somatic mutation	0.0169492	0.000382229	3.81408e-05	0.0384078	Mlh1,Polb,Pms2,
GO:0016233	telomere capping	0.0169492	0.000382229	3.81408e-05	0.0384078	Rad50,Nbn,Mre11a,
GO:0048856	anatomical structure development	0.254237	0.140719	4.42023e-05	0.0445118	Pin1,Nbn,Jup,Kif20b,Ywhag,Foxp1,Col1a1,Zfp422,Prrx1,Tpt1,Pms2,Ctdp1,Snw1,Tfip11,Mnat1,Gzf1,Polb,Setdb1,Wdr48,Trps1,Bptf,Mbd1,Dsp,Cdkn2a,Nle1,Wdr36,Psmg1,Atxn10,Esco2,Ctnnbl1,Cttn,Sin3a,Mlh1,Cdk11b,Rif1,Aplf,Krt76,Smarcb1,HRNR,Zmym2,Txnrd1,Phip,Paf1,Tgm3,K
GO:0051302	regulation of cell division	0.0338983	0.00358707	4.47679e-05	0.0450813	Pin1,Cenpv,Aurkb,Kif20b,Prpf40a,Pkp4,
GO:0006270	DNA-dependent DNA replication initiation	0.0225989	0.00111729	4.55772e-05	0.0458962	Orc4,Cdc45,Clspn,Cdk2,
GO:0090329	regulation of DNA-dependent DNA replication	0.0225989	0.00117609	5.59728e-05	0.0563646	Clspn,Wiz,Mre11a,Cdk2,
GO:0050792	regulation of viral reproduction	0.0338983	0.00373409	5.60395e-05	0.0564317	Rad50,Snw1,Smarcb1,Nbn,Mre11a,Trim27,
GO:0034968	histone lysine methylation	0.0282486	0.00232278	5.95388e-05	0.0599556	Eed,Snw1,Ezh1,Rbbp5,Setdb1,
GO:0043968	histone H2A acetylation	0.0169492	0.000441034	6.0215e-05	0.0606365	Dmap1,Trrap,Morf4l2,
GO:0009888	tissue development	0.118644	0.0455441	6.05635e-05	0.0609874	Pin1,Jup,Kif20b,Foxp1,Col1a1,Prrx1,Tpt1,Ctdp1,Krt76,Tfip11,HRNR,Txnrd1,Gzf1,Wdr48,Paf1,Tgm3,Trps1,Bptf,Dsp,Cdkn2a,Krt14,
GO:0007062	sister chromatid cohesion	0.0225989	0.00123489	6.7999e-05	0.068475	Nsmce2,Mcmbp,Mre11a,Mau2,
GO:0071156	regulation of cell cycle arrest	0.039548	0.00567463	7.22224e-05	0.0727279	Aurkb,Clspn,Trrap,Nbn,Mtbp,Mre11a,Uhrf2,
GO:0022616	DNA strand elongation	0.0169492	0.000470436	7.38271e-05	0.0743439	Rad50,Nbn,Mre11a,
GO:0031954	positive regulation of protein autophosphorylation	0.0169492	0.000470436	7.38271e-05	0.0743439	Rad50,Nbn,Mre11a,
GO:0051310	metaphase plate congression	0.0225989	0.0012643	7.46698e-05	0.0751925	Cdca8,Mlh1,Cdc23,Kif2c,
GO:0045786	negative regulation of cell cycle	0.0508475	0.0100556	8.2438e-05	0.0830151	Nle1,Clspn,Nbn,Mre11a,Aurkb,Trrap,Mtbp,Cdkn2a,Uhrf2,
GO:0007050	cell cycle arrest	0.0451977	0.00790921	8.88484e-05	0.0894703	Clspn,Nbn,Mre11a,Aurkb,Trrap,Mtbp,Cdkn2a,Uhrf2,
GO:0006479	protein methylation	0.0338983	0.00405751	8.88583e-05	0.0894803	Eed,Paf1,Snw1,Ezh1,Rbbp5,Setdb1,
GO:0008213	protein alkylation	0.0338983	0.00405751	8.88583e-05	0.0894803	Eed,Paf1,Snw1,Ezh1,Rbbp5,Setdb1,
GO:0007127	meiosis I	0.0282486	0.00252859	8.9343e-05	0.0899684	Topbp1,Rad50,Ercc4,Mlh1,Mre11a,
GO:0010501	RNA secondary structure unwinding	0.0225989	0.0013231	8.94222e-05	0.0900481	Ddx27,Ddx47,Ddx41,Ddx50,
GO:0060249	anatomical structure homeostasis	0.0451977	0.00808562	0.000103483	0.104207	Wdr36,Rad50,Gnl3,Nbn,Mre11a,Aurkb,Nsmce2,Ercc4,
GO:0006346	methylation-dependent chromatin silencing	0.0169492	0.000529241	0.000106755	0.107503	Mbd1,Uhrf2,Setdb1,
GO:0051291	protein heterooligomerization	0.0338983	0.00423392	0.000112323	0.113109	Rad50,Col1a1,Hist1h3a,Jup,Ywhab,Wiz,
GO:0070206	protein trimerization	0.0225989	0.00141131	0.00011537	0.116177	Atxn10,Col1a1,Wiz,Trim27,
GO:0007093	mitotic cell cycle checkpoint	0.0282486	0.0026756	0.000116829	0.117647	Clspn,Trrap,Nbn,Mtbp,Mre11a,
GO:0050000	chromosome localization	0.0225989	0.00144071	0.000125117	0.125993	Cdca8,Mlh1,Cdc23,Kif2c,
GO:0051303	establishment of chromosome localization	0.0225989	0.00144071	0.000125117	0.125993	Cdca8,Mlh1,Cdc23,Kif2c,
GO:0006275	regulation of DNA replication	0.0338983	0.00435153	0.000130523	0.131437	Aurkb,Clspn,Esco2,Wiz,Mre11a,Cdk2,
GO:0006473	protein acetylation	0.0338983	0.00435153	0.000130523	0.131437	Dmap1,Smarcb1,Esco2,Noc2l,Trrap,Morf4l2,
GO:0001824	blastocyst development	0.0282486	0.00279321	0.000143142	0.144144	Nle1,Smarcb1,Cdk11b,Nbn,Setdb1,
GO:0045787	positive regulation of cell cycle	0.0338983	0.00443974	0.000145648	0.146668	Ccnt1,Nsmce2,Sin3a,Nusap1,Orc1,Phip,
GO:0034660	ncRNA metabolic process	0.0508475	0.0108494	0.000146125	0.147148	Ddx27,Yars,Noc4l,Ddx47,Mettl16,Utp20,Dus3l,Cdkn2a,Rrp9,
GO:0006298	mismatch repair	0.0169492	0.000588045	0.000148005	0.149041	Mlh1,Pms1,Pms2,
GO:0046597	negative regulation of virion penetration into host cell	0.0169492	0.000588045	0.000148005	0.149041	Rad50,Nbn,Mre11a,
GO:0032270	positive regulation of cellular protein metabolic process	0.0734463	0.0219635	0.000158334	0.159443	Pin1,Arih1,Rad50,Snw1,Gnl3,Smarcb1,Nbn,Mre11a,Phip,Paf1,Eed,Rbm3,Nrd1,
GO:0050684	regulation of mRNA processing	0.0282486	0.00288142	0.000165681	0.16684	Paf1,Snw1,Srsf2,Cdk11b,NSRP1,
GO:0000075	cell cycle checkpoint	0.0338983	0.00467496	0.000192841	0.194191	Aurkb,Clspn,Trrap,Nbn,Mtbp,Mre11a,
GO:0019058	viral infectious cycle	0.0338983	0.00467496	0.000192841	0.194191	Rad50,Snw1,Smarcb1,Nbn,Mre11a,Trim27,
GO:0034470	ncRNA processing	0.0451977	0.00887948	0.000196287	0.197661	Ddx27,Noc4l,Ddx47,Mettl16,Utp20,Dus3l,Cdkn2a,Rrp9,
GO:0043967	histone H4 acetylation	0.0225989	0.00164653	0.000210831	0.212307	Dmap1,Smarcb1,Trrap,Morf4l2,
GO:0051641	cellular localization	0.146893	0.0693893	0.000233554	0.235189	Dmap1,Esco2,Jup,Kif20b,Ywhab,Ywhag,Foxp1,Cttn,Sin3a,Col1a1,Mlh1,Kif2c,Alkbh5,Noc2l,Cdc23,Zc3h11a,Nusap1,Trim27,Prpf31,Phip,Paf1,Aurkb,Cdca8,Cdkn2a,Mtbp,NSRP1,
GO:0070192	chromosome organization involved in meiosis	0.0225989	0.00170533	0.000241576	0.243267	Rad50,Mlh1,Mre11a,Ncapd3,
GO:0031056	regulation of histone modification	0.0282486	0.00314604	0.000249778	0.251527	Eed,Paf1,Snw1,Smarcb1,Noc2l,
GO:0000019	regulation of mitotic recombination	0.0112994	0.000147011	0.000266554	0.268419	Rad50,Mlh1,
GO:0051259	protein oligomerization	0.0564972	0.0144365	0.000269941	0.271831	Atxn10,Rad50,Jup,Ywhab,Wiz,Txnrd1,Trim27,Tgm3,Col1a1,Hist1h3a,
GO:0006312	mitotic recombination	0.0169492	0.000735056	0.000292947	0.294997	Nsmce2,Rad50,Mlh1,
GO:0032508	DNA duplex unwinding	0.0169492	0.000735056	0.000292947	0.294997	Rad50,Nbn,Mre11a,
GO:0051247	positive regulation of protein metabolic process	0.0734463	0.0234924	0.000302895	0.305015	Pin1,Arih1,Rad50,Snw1,Gnl3,Smarcb1,Nbn,Mre11a,Phip,Paf1,Eed,Rbm3,Nrd1,
GO:0007010	cytoskeleton organization	0.0847458	0.0300785	0.00031795	0.320176	Brwd1,Zmym2,Nusap1,Trim27,Foxp1,Phip,Cttn,Aurkb,Mlh1,Dsp,Prpf40a,Krt14,Kif2c,Fignl1,Cdk2,
GO:0007275	multicellular organismal development	0.237288	0.139455	0.000322295	0.324551	Pin1,Nbn,Jup,Kif20b,Ywhag,Foxp1,Col1a1,Zfp422,Prrx1,Pms2,Ctdp1,Snw1,Tfip11,Mnat1,Gzf1,Polb,Setdb1,Wdr48,Trps1,Bptf,Mbd1,Dsp,Cdkn2a,Eya3,Nle1,Wdr36,Psmg1,Atxn10,Esco2,Ctnnbl1,Cttn,Sin3a,Mlh1,Cdk11b,Aplf,Krt76,Smarcb1,HRNR,Zmym2,Txnrd1,Paf1,Tgm3,
GO:0032392	DNA geometric change	0.0169492	0.000764459	0.000329893	0.332202	Rad50,Nbn,Mre11a,
GO:0051304	chromosome separation	0.0169492	0.000764459	0.000329893	0.332202	Ercc4,Mlh1,Ncapd3,
GO:0000018	regulation of DNA recombination	0.0225989	0.00185234	0.000332379	0.334705	Aplf,Rad50,Mlh1,Fignl1,
GO:0031497	chromatin assembly	0.0282486	0.00335186	0.00033498	0.337325	Cenpv,Paf1,Noc2l,Hist1h3a,Hist1h1c,
GO:0002230	positive regulation of defense response to virus by host	0.0282486	0.00341066	0.000362937	0.365478	Snrpb2,Sin3a,Hist1h3a,Crnkl1,Alkbh5,
GO:0043543	protein acylation	0.0338983	0.00529241	0.000375322	0.377949	Dmap1,Smarcb1,Esco2,Noc2l,Trrap,Morf4l2,
GO:0033152	immunoglobulin V(D)J recombination	0.0112994	0.000176414	0.00039846	0.40125	Foxp1,Polb,
GO:0022415	viral reproductive process	0.0338983	0.00538061	0.000409755	0.412623	Rad50,Snw1,Smarcb1,Nbn,Mre11a,Trim27,
GO:0031062	positive regulation of histone methylation	0.0169492	0.000823263	0.000412499	0.415386	Eed,Paf1,Snw1,
GO:0046596	regulation of virion penetration into host cell	0.0169492	0.000823263	0.000412499	0.415386	Rad50,Nbn,Mre11a,
GO:0034728	nucleosome organization	0.0282486	0.00352827	0.000424107	0.427076	Smarcd2,Paf1,Smarcb1,Hist1h3a,Hist1h1c,
GO:0016573	histone acetylation	0.0282486	0.00358707	0.000457459	0.460661	Dmap1,Smarcb1,Noc2l,Trrap,Morf4l2,
GO:0050691	regulation of defense response to virus by host	0.0282486	0.00367528	0.000511143	0.514721	Snrpb2,Sin3a,Hist1h3a,Crnkl1,Alkbh5,
GO:0031058	positive regulation of histone modification	0.0225989	0.00208756	0.000524928	0.528603	Eed,Paf1,Snw1,Smarcb1,
GO:0032091	negative regulation of protein binding	0.0225989	0.00208756	0.000524928	0.528603	Pin1,Aurkb,Tfip11,Cdkn2a,
GO:0018393	internal peptidyl-lysine acetylation	0.0282486	0.00373409	0.000549475	0.553321	Dmap1,Smarcb1,Noc2l,Trrap,Morf4l2,
GO:0031936	negative regulation of chromatin silencing	0.0112994	0.000205816	0.000555934	0.559826	Atad2b,Atad2,
GO:0031937	positive regulation of chromatin silencing	0.0112994	0.000205816	0.000555934	0.559826	Sin3a,Setdb1,
GO:0051255	spindle midzone assembly	0.0112994	0.000205816	0.000555934	0.559826	Aurkb,Mlh1,
GO:0018394	peptidyl-lysine acetylation	0.0282486	0.00376349	0.000569432	0.573418	Dmap1,Smarcb1,Noc2l,Trrap,Morf4l2,
GO:0000082	G1/S transition of mitotic cell cycle	0.0282486	0.00379289	0.000589927	0.594057	Cdkn2a,Mnat1,Psme3,Psme1,Cdk2,
GO:0042770	signal transduction in response to DNA damage	0.0282486	0.00379289	0.000589927	0.594057	Snw1,Mlh1,Nbn,Cdkn2a,Polb,
GO:0051781	positive regulation of cell division	0.0225989	0.00217577	0.000614147	0.618446	Cenpv,Aurkb,Kif20b,Pkp4,
GO:2000241	regulation of reproductive process	0.0338983	0.00582165	0.000620577	0.624921	Rad50,Snw1,Smarcb1,Nbn,Mre11a,Trim27,
GO:0019063	virion penetration into host cell	0.0169492	0.000970274	0.000673997	0.678715	Rad50,Nbn,Mre11a,
GO:0031952	regulation of protein autophosphorylation	0.0169492	0.000970274	0.000673997	0.678715	Rad50,Nbn,Mre11a,
GO:0006475	internal protein amino acid acetylation	0.0282486	0.0039399	0.000700821	0.705727	Dmap1,Smarcb1,Noc2l,Trrap,Morf4l2,
GO:0048731	system development	0.20904	0.122284	0.000731367	0.736487	Pin1,Nbn,Jup,Kif20b,Ywhag,Foxp1,Col1a1,Zfp422,Prrx1,Pms2,Ctdp1,Snw1,Tfip11,Mnat1,Polb,Setdb1,Wdr48,Trps1,Bptf,Mbd1,Dsp,Cdkn2a,Nle1,Wdr36,Psmg1,Atxn10,Esco2,Ctnnbl1,Cttn,Sin3a,Mlh1,Aplf,Smarcb1,Krt76,HRNR,Paf1,Tgm3,
GO:0007080	mitotic metaphase plate congression	0.0169492	0.000999677	0.000736406	0.741561	Cdca8,Cdc23,Kif2c,
GO:0031572	G2/M transition DNA damage checkpoint	0.0169492	0.000999677	0.000736406	0.741561	Clspn,Nbn,Mre11a,
GO:0031576	G2/M transition checkpoint	0.0169492	0.000999677	0.000736406	0.741561	Clspn,Nbn,Mre11a,
GO:0045840	positive regulation of mitosis	0.0169492	0.000999677	0.000736406	0.741561	Nsmce2,Nusap1,Phip,
GO:0051785	positive regulation of nuclear division	0.0169492	0.000999677	0.000736406	0.741561	Nsmce2,Nusap1,Phip,
GO:0016584	nucleosome positioning	0.0112994	0.000235218	0.000738708	0.743879	Paf1,Hist1h1c,
GO:0090308	regulation of methylation-dependent chromatin silencing	0.0112994	0.000235218	0.000738708	0.743879	Uhrf2,Setdb1,
GO:0050688	regulation of defense response to virus	0.0282486	0.00411632	0.000853665	0.859641	Snrpb2,Sin3a,Hist1h3a,Crnkl1,Alkbh5,
GO:0016032	viral reproduction	0.0338983	0.00620388	0.000864032	0.87008	Rad50,Snw1,Smarcb1,Nbn,Mre11a,Trim27,
GO:0046782	regulation of viral transcription	0.0169492	0.00105848	0.000871986	0.878089	Snw1,Smarcb1,Trim27,
GO:0034086	maintenance of sister chromatid cohesion	0.0112994	0.00026462	0.000946517	0.953143	Nsmce2,Mau2,
GO:0034088	maintenance of mitotic sister chromatid cohesion	0.0112994	0.00026462	0.000946517	0.953143	Nsmce2,Mau2,
GO:0051169	nuclear transport	0.0451977	0.0114375	0.00103849	1	Dmap1,Noc2l,Jup,Zc3h11a,Phip,Cdkn2a,NSRP1,Alkbh5,
GO:0044093	positive regulation of molecular function	0.0847458	0.0339008	0.00107917	1	Pin1,Ccnt1,Rad50,Clspn,Smarcb1,Nbn,Jup,Psme3,Ywhab,Mre11a,Trim27,Pkp4,Aurkb,Cdkn2a,Zfp91,
GO:0007091	mitotic metaphase/anaphase transition	0.0169492	0.00114669	0.00110342	1	Nsmce2,Cdc23,Cdc27,
GO:0019083	viral transcription	0.0169492	0.00114669	0.00110342	1	Snw1,Smarcb1,Trim27,
GO:0044403	symbiosis, encompassing mutualism through parasitism	0.0282486	0.00441034	0.00116182	1	Rad50,Snw1,Smarcb1,Nbn,Mre11a,
GO:0044419	interspecies interaction between organisms	0.0282486	0.00441034	0.00116182	1	Rad50,Snw1,Smarcb1,Nbn,Mre11a,
GO:0051053	negative regulation of DNA metabolic process	0.0225989	0.0025874	0.00117636	1	Clspn,Ercc4,Mlh1,Mre11a,
GO:0000712	resolution of meiotic recombination intermediates	0.0112994	0.000294023	0.0011791	1	Ercc4,Mlh1,
GO:0019080	viral genome expression	0.0169492	0.00117609	0.00118835	1	Snw1,Smarcb1,Trim27,
GO:0031401	positive regulation of protein modification process	0.0564972	0.0175237	0.00119679	1	Pin1,Rad50,Snw1,Gnl3,Smarcb1,Nbn,Mre11a,Phip,Paf1,Eed,
GO:0043009	chordate embryonic development	0.0621469	0.0208462	0.00128852	1	Nle1,Smarcb1,Nbn,Kif20b,Foxp1,Setdb1,Col1a1,Bptf,Sin3a,Cdk11b,Prrx1,
GO:0032846	positive regulation of homeostatic process	0.0282486	0.00452795	0.00130565	1	Aurkb,Rad50,Gnl3,Nbn,Mre11a,
GO:0051656	establishment of organelle localization	0.0282486	0.00455735	0.00134358	1	Cdca8,Mlh1,Cdc23,Nusap1,Kif2c,
GO:0009792	embryo development ending in birth or egg hatching	0.0621469	0.021052	0.00139269	1	Nle1,Smarcb1,Nbn,Kif20b,Foxp1,Setdb1,Col1a1,Bptf,Sin3a,Cdk11b,Prrx1,
GO:0034501	protein localization to kinetochore	0.0112994	0.000323425	0.00143619	1	Aurkb,Mtbp,
GO:0060969	negative regulation of gene silencing	0.0112994	0.000323425	0.00143619	1	Atad2b,Atad2,
GO:2000242	negative regulation of reproductive process	0.0225989	0.00273441	0.00144357	1	Rad50,Nbn,Mre11a,Trim27,
GO:0002204	somatic recombination of immunoglobulin genes involved in immune response	0.0169492	0.0012643	0.00146748	1	Aplf,Mlh1,Nbn,
GO:0002208	somatic diversification of immunoglobulins involved in immune response	0.0169492	0.0012643	0.00146748	1	Aplf,Mlh1,Nbn,
GO:0045190	isotype switching	0.0169492	0.0012643	0.00146748	1	Aplf,Mlh1,Nbn,
GO:0042127	regulation of cell proliferation	0.0960452	0.0426039	0.00155286	1	Pin1,Gnl3,Nbn,Jup,Kif20b,Foxp1,Cdca7l,Prrx1,Smarcb1,Mnat1,Wdr48,Phip,Orc1,Mtbp,Cdkn2a,Cnbp,Cdk2,
GO:0018205	peptidyl-lysine modification	0.0282486	0.00476316	0.00163222	1	Dmap1,Smarcb1,Noc2l,Trrap,Morf4l2,
GO:0007076	mitotic chromosome condensation	0.0112994	0.000352827	0.00171754	1	Nusap1,Ncapd3,
GO:0010389	regulation of G2/M transition of mitotic cell cycle	0.0169492	0.0013525	0.00178457	1	Sin3a,Nbn,Mre11a,
GO:0034502	protein localization to chromosome	0.0169492	0.0013525	0.00178457	1	Aurkb,Esco2,Mtbp,
GO:0009790	embryo development	0.079096	0.0321073	0.00180716	1	Nle1,Smarcb1,Nbn,Kif20b,Txnrd1,Foxp1,Setdb1,Wdr48,Paf1,Col1a1,Bptf,Sin3a,Cdk11b,Prrx1,
GO:0042176	regulation of protein catabolic process	0.0338983	0.00732116	0.0020078	1	Pin1,Arih1,Cdkn2a,Psme3,Psme1,Nrd1,
GO:0006337	nucleosome disassembly	0.0112994	0.000382229	0.00202289	1	Smarcd2,Smarcb1,
GO:0009303	rRNA transcription	0.0112994	0.000382229	0.00202289	1	Tcof1,Cdkn2a,
GO:0032986	protein-DNA complex disassembly	0.0112994	0.000382229	0.00202289	1	Smarcd2,Smarcb1,
GO:0043923	positive regulation by host of viral transcription	0.0112994	0.000382229	0.00202289	1	Snw1,Smarcb1,
GO:0051307	meiotic chromosome separation	0.0112994	0.000382229	0.00202289	1	Ercc4,Mlh1,
GO:0002381	immunoglobulin production involved in immunoglobulin mediated immune response	0.0169492	0.00144071	0.00214136	1	Aplf,Mlh1,Nbn,
GO:0001701	in utero embryonic development	0.0451977	0.012937	0.002247	1	Nle1,Smarcb1,Nbn,Foxp1,Setdb1,Bptf,Sin3a,Cdk11b,
GO:0051607	defense response to virus	0.0338983	0.00749757	0.00226122	1	Snrpb2,Sin3a,Ddx41,Hist1h3a,Crnkl1,Alkbh5,
GO:0006470	protein dephosphorylation	0.0282486	0.00514539	0.00228553	1	Pin1,Ctdp1,Rngtt,Ywhab,Eya3,
GO:0030162	regulation of proteolysis	0.0338983	0.00752698	0.0023057	1	Arih1,Cdkn2a,Psme3,Klhl11,Psme1,Nrd1,
GO:0000722	telomere maintenance via recombination	0.0112994	0.000411632	0.00235198	1	Nsmce2,Rad50,
GO:0007095	mitotic cell cycle G2/M transition DNA damage checkpoint	0.0112994	0.000411632	0.00235198	1	Nbn,Mre11a,
GO:0045898	regulation of RNA polymerase II transcriptional preinitiation complex assembly	0.0112994	0.000411632	0.00235198	1	Gtf2f2,Atf7ip,
GO:0071780	mitotic cell cycle G2/M transition checkpoint	0.0112994	0.000411632	0.00235198	1	Nbn,Mre11a,
GO:0019059	initiation of viral infection	0.0169492	0.00149951	0.00240209	1	Rad50,Nbn,Mre11a,
GO:0030260	entry into host cell	0.0169492	0.00149951	0.00240209	1	Rad50,Nbn,Mre11a,
GO:0044409	entry into host	0.0169492	0.00149951	0.00240209	1	Rad50,Nbn,Mre11a,
GO:0046718	entry of virus into host cell	0.0169492	0.00149951	0.00240209	1	Rad50,Nbn,Mre11a,
GO:0051806	entry into cell of other organism involved in symbiotic interaction	0.0169492	0.00149951	0.00240209	1	Rad50,Nbn,Mre11a,
GO:0051828	entry into other organism involved in symbiotic interaction	0.0169492	0.00149951	0.00240209	1	Rad50,Nbn,Mre11a,
GO:0052126	movement in host environment	0.0169492	0.00149951	0.00240209	1	Rad50,Nbn,Mre11a,
GO:0052192	movement in environment of other organism involved in symbiotic interaction	0.0169492	0.00149951	0.00240209	1	Rad50,Nbn,Mre11a,
GO:0031060	regulation of histone methylation	0.0169492	0.00152892	0.00253949	1	Eed,Paf1,Snw1,
GO:0043903	regulation of symbiosis, encompassing mutualism through parasitism	0.0169492	0.00152892	0.00253949	1	Rad50,Nbn,Mre11a,
GO:0002520	immune system development	0.0677966	0.0261974	0.00255688	1	Aplf,Esco2,HRNR,Nbn,Ctnnbl1,Foxp1,Polb,Paf1,Sin3a,Mlh1,Cdkn2a,Pms2,
GO:0048525	negative regulation of viral reproduction	0.0169492	0.00155832	0.00268165	1	Rad50,Nbn,Mre11a,
GO:0031498	chromatin disassembly	0.0112994	0.000441034	0.00270456	1	Smarcd2,Smarcb1,
GO:0033151	V(D)J recombination	0.0112994	0.000441034	0.00270456	1	Foxp1,Polb,
GO:0070734	histone H3-K27 methylation	0.0112994	0.000441034	0.00270456	1	Eed,Ezh1,
GO:0071478	cellular response to radiation	0.0225989	0.00329305	0.00284513	1	Aurkb,Ercc4,Noc2l,Fignl1,
GO:0048869	cellular developmental process	0.186441	0.113581	0.00287162	1	Pin1,Nbn,Kif20b,Ywhag,Foxp1,Col1a1,Uhrf2,Prrx1,Tpt1,Ctdp1,Snw1,Tfip11,Ddx41,Trps1,Mbd1,Dsp,Cdkn2a,Fignl1,Wdr36,Nle1,Atxn10,Esco2,Cttn,Sin3a,Alkbh5,Rif1,Smarcb1,HRNR,Zmym2,Phip,Paf1,Tgm3,Krt14,
GO:0002831	regulation of response to biotic stimulus	0.0282486	0.00543942	0.00290414	1	Snrpb2,Sin3a,Hist1h3a,Crnkl1,Alkbh5,
GO:0033365	protein localization to organelle	0.0508475	0.0165829	0.00291886	1	Dmap1,Esco2,Jup,Kif20b,Phip,Paf1,Aurkb,Col1a1,Mtbp,
GO:0034644	cellular response to UV	0.0169492	0.00161712	0.00298048	1	Aurkb,Ercc4,Noc2l,
GO:0070646	protein modification by small protein removal	0.0225989	0.00338126	0.00312909	1	Gps1,Trrap,Usp48,Wdr48,
GO:0006367	transcription initiation from RNA polymerase II promoter	0.0169492	0.00167593	0.00329899	1	Gtf2f2,Atf7ip,Gtf2e1,
GO:0055021	regulation of cardiac muscle tissue growth	0.0169492	0.00167593	0.00329899	1	Pin1,Ctdp1,Foxp1,
GO:0051716	cellular response to stimulus	0.276836	0.191085	0.00344356	1	Pin1,Nbn,Jup,Ywhag,Topbp1,Col1a1,Srprb,Prrx1,Pms2,Snw1,Clspn,Noc2l,Pms1,Mnat1,Ddx41,Polb,Setdb1,Wdr48,Nsmce2,Trps1,Sfr1,Cdkn2a,Eya3,Zfp91,Fignl1,Rbm3,Cdk2,Nle1,Dmap1,Esco2,Ywhab,Mre11a,Cdc45,Sin3a,Mlh1,Trrap,Rbbp5,Pelp1,Rif1,Aplf,Rad50,Smarcb1,Morf4l2,Txn
GO:0032968	positive regulation of transcription elongation from RNA polymerase II promoter	0.0112994	0.000499838	0.00347918	1	Gtf2f2,Paf1,
GO:0034508	centromere complex assembly	0.0112994	0.000499838	0.00347918	1	Cenpv,Cenpi,
GO:0050434	positive regulation of viral transcription	0.0112994	0.000499838	0.00347918	1	Snw1,Smarcb1,
GO:0061050	regulation of cell growth involved in cardiac muscle cell development	0.0112994	0.000499838	0.00347918	1	Pin1,Ctdp1,
GO:0002252	immune effector process	0.0564972	0.020317	0.00348907	1	Aplf,Nbn,Ddx41,Foxp1,Crnkl1,Sin3a,Snrpb2,Mlh1,Hist1h3a,Alkbh5,
GO:0051338	regulation of transferase activity	0.0564972	0.0203464	0.00352465	1	Ccnt1,Rad50,Clspn,Nbn,Mnat1,Mre11a,Trim27,Aurkb,Cdkn2a,Zfp91,
GO:0008284	positive regulation of cell proliferation	0.0621469	0.0238746	0.00366393	1	Nbn,Mnat1,Kif20b,Foxp1,Orc1,Phip,Wdr48,Cnbp,Cdca7l,Cdk2,Prrx1,
GO:0009615	response to virus	0.0338983	0.00835024	0.00384014	1	Snrpb2,Sin3a,Ddx41,Hist1h3a,Crnkl1,Alkbh5,
GO:0007064	mitotic sister chromatid cohesion	0.0112994	0.000529241	0.00390074	1	Nsmce2,Mau2,
GO:0030174	regulation of DNA-dependent DNA replication initiation	0.0112994	0.000529241	0.00390074	1	Clspn,Cdk2,
GO:0070208	protein heterotrimerization	0.0112994	0.000529241	0.00390074	1	Col1a1,Wiz,
GO:0002697	regulation of immune effector process	0.039548	0.0112023	0.00395693	1	Aplf,Snrpb2,Sin3a,Hist1h3a,Foxp1,Crnkl1,Alkbh5,
GO:0006913	nucleocytoplasmic transport	0.039548	0.0113199	0.00418703	1	Dmap1,Cdkn2a,Jup,Zc3h11a,NSRP1,Alkbh5,Phip,
GO:0006303	double-strand break repair via nonhomologous end joining	0.0112994	0.000558643	0.00434479	1	Mlh1,Mre11a,
GO:0034332	adherens junction organization	0.0112994	0.000558643	0.00434479	1	Dsp,Jup,
GO:0055024	regulation of cardiac muscle tissue development	0.0169492	0.00188174	0.00457447	1	Pin1,Ctdp1,Foxp1,
GO:0060420	regulation of heart growth	0.0169492	0.00188174	0.00457447	1	Pin1,Ctdp1,Foxp1,
GO:0007568	aging	0.0225989	0.00379289	0.00471143	1	Nsmce2,Sin3a,Cdkn2a,Krt14,
GO:0002312	B cell activation involved in immune response	0.0169492	0.00191115	0.00477768	1	Aplf,Mlh1,Nbn,
GO:0071482	cellular response to light stimulus	0.0169492	0.00191115	0.00477768	1	Aurkb,Ercc4,Noc2l,
GO:0043921	modulation by host of viral transcription	0.0112994	0.000588045	0.0048111	1	Snw1,Smarcb1,
GO:0045815	positive regulation of gene expression, epigenetic	0.0112994	0.000588045	0.0048111	1	Atad2b,Atad2,
GO:0051123	RNA polymerase II transcriptional preinitiation complex assembly	0.0112994	0.000588045	0.0048111	1	Gtf2f2,Atf7ip,
GO:0052312	modulation of transcription in other organism involved in symbiotic interaction	0.0112994	0.000588045	0.0048111	1	Snw1,Smarcb1,
GO:0052472	modulation by host of symbiont transcription	0.0112994	0.000588045	0.0048111	1	Snw1,Smarcb1,
GO:0070897	DNA-dependent transcriptional preinitiation complex assembly	0.0112994	0.000588045	0.0048111	1	Gtf2f2,Atf7ip,
GO:0034623	cellular macromolecular complex disassembly	0.0225989	0.00382229	0.0048416	1	Smarcd2,Smarcb1,Tfip11,Kif2c,
GO:0090263	positive regulation of canonical Wnt receptor signaling pathway	0.0169492	0.00194055	0.00498627	1	Nle1,Pin1,Col1a1,
GO:0030154	cell differentiation	0.175141	0.108524	0.00500632	1	Nle1,Pin1,Wdr36,Atxn10,Esco2,Nbn,Kif20b,Ywhag,Foxp1,Cttn,Sin3a,Col1a1,Uhrf2,Alkbh5,Prrx1,Tpt1,Rif1,Ctdp1,Snw1,Tfip11,Smarcb1,HRNR,Ddx41,Paf1,Tgm3,Trps1,Mbd1,Dsp,Cdkn2a,Krt14,Fignl1,
GO:0019827	stem cell maintenance	0.0225989	0.0038811	0.00510915	1	Rif1,Paf1,Cdkn2a,Tpt1,
GO:0048638	regulation of developmental growth	0.0282486	0.00629208	0.00537494	1	Pin1,Wdr36,Cttn,Ctdp1,Foxp1,
GO:0000079	regulation of cyclin-dependent protein kinase activity	0.0169492	0.00202876	0.00564468	1	Ccnt1,Cdkn2a,Mnat1,
GO:0032984	macromolecular complex disassembly	0.0225989	0.00399871	0.00567361	1	Smarcd2,Smarcb1,Tfip11,Kif2c,
GO:0010941	regulation of cell death	0.0847458	0.0405163	0.00578822	1	Pin1,Snw1,Noc2l,Ddx47,Mnat1,Ctnnbl1,Mre11a,Txnrd1,Polb,Phip,Aurkb,Sin3a,Mlh1,Cdkn2a,Fignl1,
GO:0048024	regulation of nuclear mRNA splicing, via spliceosome	0.0169492	0.00205816	0.00587516	1	Snw1,Srsf2,NSRP1,
GO:0048524	positive regulation of viral reproduction	0.0169492	0.00205816	0.00587516	1	Snw1,Smarcb1,Trim27,
GO:0048864	stem cell development	0.0225989	0.00405751	0.00597083	1	Rif1,Paf1,Cdkn2a,Tpt1,
GO:0048589	developmental growth	0.039548	0.0122019	0.00625046	1	Pin1,Wdr36,Cttn,Ctdp1,Nbn,Foxp1,Setdb1,
GO:0051100	negative regulation of binding	0.0282486	0.0065273	0.00625858	1	Pin1,Btaf1,Aurkb,Tfip11,Cdkn2a,
GO:0000726	non-recombinational repair	0.0112994	0.000676252	0.00634116	1	Mlh1,Mre11a,
GO:0002903	negative regulation of B cell apoptosis	0.0112994	0.000676252	0.00634116	1	Aurkb,Noc2l,
GO:0060260	regulation of transcription initiation from RNA polymerase II promoter	0.0112994	0.000676252	0.00634116	1	Gtf2f2,Atf7ip,
GO:2000104	negative regulation of DNA-dependent DNA replication	0.0112994	0.000676252	0.00634116	1	Clspn,Mre11a,
GO:0040007	growth	0.0677966	0.0294317	0.00639021	1	Dmap1,Pin1,Wdr36,Ctdp1,Nbn,Morf4l2,Foxp1,Setdb1,Phip,Wdr48,Cttn,Cdkn2a,
GO:0045109	intermediate filament organization	0.0112994	0.000705654	0.00689411	1	Dsp,Krt14,
GO:0043549	regulation of kinase activity	0.0508475	0.0189939	0.00697535	1	Ccnt1,Rad50,Clspn,Nbn,Mnat1,Mre11a,Trim27,Cdkn2a,Zfp91,
GO:0009628	response to abiotic stimulus	0.0508475	0.0190527	0.00711102	1	Noc2l,Jup,Topbp1,Aurkb,Ercc4,Eya3,Fignl1,Rbm3,Cdk2,
GO:0006796	phosphate metabolic process	0.107345	0.057893	0.00711859	1	Pin1,Nbn,Ywhab,Mre11a,Rngtt,Cdk11b,Ccnt1,Ctdp1,Rad50,Clspn,Mnat1,Trim27,Phip,Aurkb,Papss1,Cdkn2a,Eya3,Cdk2,Zfp91,
GO:0006793	phosphorus metabolic process	0.107345	0.0579224	0.00715562	1	Pin1,Nbn,Ywhab,Mre11a,Rngtt,Cdk11b,Ccnt1,Ctdp1,Rad50,Clspn,Mnat1,Trim27,Phip,Aurkb,Papss1,Cdkn2a,Eya3,Cdk2,Zfp91,
GO:0051649	establishment of localization in cell	0.107345	0.05804	0.00730529	1	Dmap1,Jup,Kif20b,Ywhab,Ywhag,Foxp1,Cttn,Mlh1,Kif2c,Alkbh5,Noc2l,Cdc23,Zc3h11a,Trim27,Nusap1,Phip,Cdca8,Cdkn2a,NSRP1,
GO:0051098	regulation of binding	0.0451977	0.0158184	0.00742463	1	Pin1,Btaf1,Smarcb1,Tfip11,Jup,Trim27,Aurkb,Cdkn2a,
GO:0040008	regulation of growth	0.0508475	0.0191997	0.00745905	1	Dmap1,Pin1,Wdr36,Ctdp1,Morf4l2,Foxp1,Phip,Cttn,Cdkn2a,
GO:0032786	positive regulation of transcription elongation, DNA-dependent	0.0112994	0.000735056	0.00746812	1	Gtf2f2,Paf1,
GO:0034613	cellular protein localization	0.0734463	0.0338714	0.00750094	1	Dmap1,Esco2,Jup,Kif20b,Ywhab,Ywhag,Phip,Cttn,Aurkb,Paf1,Col1a1,Sin3a,Mtbp,
GO:0000086	G2/M transition of mitotic cell cycle	0.0169492	0.00226397	0.00764608	1	Sin3a,Nbn,Mre11a,
GO:0008630	DNA damage response, signal transduction resulting in induction of apoptosis	0.0169492	0.00226397	0.00764608	1	Snw1,Mlh1,Polb,
GO:0065009	regulation of molecular function	0.107345	0.0583341	0.00769069	1	Pin1,Btaf1,Nbn,Jup,Ywhab,Mre11a,Ccnt1,Rad50,Tfip11,Smarcb1,Clspn,Mnat1,Psme3,Pkp4,Trim27,Aurkb,Cdkn2a,Nrd1,Zfp91,
GO:0043085	positive regulation of catalytic activity	0.0621469	0.026462	0.0077502	1	Pin1,Ccnt1,Rad50,Clspn,Nbn,Psme3,Ywhab,Mre11a,Pkp4,Aurkb,Zfp91,
GO:0070727	cellular macromolecule localization	0.0734463	0.0341066	0.00792352	1	Dmap1,Esco2,Jup,Kif20b,Ywhab,Ywhag,Phip,Cttn,Aurkb,Paf1,Col1a1,Sin3a,Mtbp,
GO:0042981	regulation of apoptosis	0.079096	0.0380465	0.00798349	1	Pin1,Snw1,Noc2l,Ddx47,Mnat1,Ctnnbl1,Mre11a,Polb,Phip,Aurkb,Sin3a,Mlh1,Cdkn2a,Fignl1,
GO:0002376	immune system process	0.112994	0.0628326	0.008014	1	Med23,Esco2,Nbn,Ctnnbl1,Foxp1,Crnkl1,Snrpb2,Sin3a,Mlh1,Hist1h3a,Alkbh5,Pms2,Aplf,HRNR,Ddx41,Psme1,Trim27,Polb,Paf1,Cdkn2a,
GO:0003301	physiological cardiac muscle hypertrophy	0.0112994	0.000764459	0.00806297	1	Pin1,Ctdp1,
GO:0061049	cell growth involved in cardiac muscle cell development	0.0112994	0.000764459	0.00806297	1	Pin1,Ctdp1,
GO:0070979	protein K11-linked ubiquitination	0.0112994	0.000764459	0.00806297	1	Cdc23,Cdc27,
GO:0060284	regulation of cell development	0.0621469	0.0266972	0.00825045	1	Pin1,Wdr36,Ctdp1,Snw1,Nbn,Ywhag,Cttn,Col1a1,Mbd1,Cdkn2a,Prrx1,
GO:0051347	positive regulation of transferase activity	0.039548	0.012937	0.00848343	1	Ccnt1,Aurkb,Rad50,Clspn,Nbn,Mre11a,Zfp91,
GO:0050896	response to stimulus	0.322034	0.240804	0.00859991	1	Pin1,Nbn,Jup,Ywhag,Foxp1,Topbp1,Snrpb2,Col1a1,Srprb,Prrx1,Pms2,Snw1,Clspn,Noc2l,Pms1,Mnat1,Ddx41,Trim27,Polb,Setdb1,Wdr48,Nsmce2,Trps1,Sfr1,Hmgcs1,Cdkn2a,Eya3,Zfp91,Fignl1,Rbm3,Cdk2,Nle1,Dmap1,Esco2,Ywhab,Mre11a,Crnkl1,Cdc45,Sin3a,Mlh1,Trrap,Hist1h3a,Rbbp
GO:0043067	regulation of programmed cell death	0.079096	0.0383993	0.00861642	1	Pin1,Snw1,Noc2l,Ddx47,Mnat1,Ctnnbl1,Mre11a,Polb,Phip,Aurkb,Sin3a,Mlh1,Cdkn2a,Fignl1,
GO:0001832	blastocyst growth	0.0112994	0.000793861	0.00867844	1	Nbn,Setdb1,
GO:0055017	cardiac muscle tissue growth	0.0169492	0.00238158	0.00878454	1	Pin1,Ctdp1,Foxp1,
GO:0051640	organelle localization	0.0282486	0.00714475	0.00905515	1	Cdca8,Mlh1,Cdc23,Nusap1,Kif2c,
GO:0034243	regulation of transcription elongation from RNA polymerase II promoter	0.0112994	0.000823263	0.00931428	1	Gtf2f2,Paf1,
GO:0050793	regulation of developmental process	0.107345	0.059569	0.00949434	1	Pin1,Wdr36,Nbn,Ywhag,Foxp1,Cttn,Col1a1,Prrx1,Tpt1,Rif1,Aplf,Ctdp1,Snw1,Zmym2,Phip,Paf1,Trps1,Mbd1,Cdkn2a,
GO:0045740	positive regulation of DNA replication	0.0169492	0.00246979	0.00970008	1	Aurkb,Wiz,Cdk2,
GO:0009057	macromolecule catabolic process	0.0621469	0.0274911	0.0101265	1	Pin1,Arih1,Magohb,Psme3,Rnaseh2c,Psme1,Usp48,Mlh1,Cdkn2a,Klhl11,Nrd1,
GO:0034330	cell junction organization	0.0225989	0.00473376	0.010157	1	Cttn,Dsp,Jup,Pkp4,
GO:0051179	localization	0.214689	0.147776	0.0104184	1	Pin1,Med23,Jup,Fabp5,Kif20b,Ywhag,Foxp1,Col1a1,Prpf40a,Kif2c,Crabp1,Atp6v1a,Noc2l,Magohb,Cdc23,Zc3h11a,Nusap1,Trim27,Tcof1,Dsp,Cdkn2a,Cdk2,Dmap1,Cenpv,Esco2,Ywhab,Cttn,Sin3a,Mlh1,Alkbh5,Prpf31,Phip,Scai,Paf1,Aurkb,Cdca8,Mtbp,NSRP1,
GO:0002902	regulation of B cell apoptosis	0.0112994	0.000882068	0.0106462	1	Aurkb,Noc2l,
GO:0030261	chromosome condensation	0.0112994	0.000882068	0.0106462	1	Nusap1,Ncapd3,
GO:0035304	regulation of protein dephosphorylation	0.0112994	0.000882068	0.0106462	1	Pin1,Ywhab,
GO:0090398	cellular senescence	0.0112994	0.000882068	0.0106462	1	Nsmce2,Cdkn2a,
GO:0022604	regulation of cell morphogenesis	0.0338983	0.0104084	0.0108384	1	Wdr36,Cttn,Col1a1,Zmym2,Prrx1,Phip,
GO:0009314	response to radiation	0.0338983	0.0104378	0.0109786	1	Aurkb,Topbp1,Ercc4,Noc2l,Eya3,Fignl1,
GO:0009719	response to endogenous stimulus	0.0564972	0.0240804	0.0109844	1	Ywhag,Phip,Col1a1,Sfr1,Sin3a,Hmgcs1,Cdkn2a,Rbbp5,Pelp1,Cdk2,
GO:0006352	transcription initiation, DNA-dependent	0.0169492	0.0025874	0.0110042	1	Gtf2f2,Atf7ip,Gtf2e1,
GO:0000387	spliceosomal snRNP assembly	0.0112994	0.00091147	0.0113418	1	Snrpd2,Prpf31,
GO:2000142	regulation of transcription initiation, DNA-dependent	0.0112994	0.00091147	0.0113418	1	Gtf2f2,Atf7ip,
GO:0043393	regulation of protein binding	0.0225989	0.00491018	0.0114964	1	Pin1,Aurkb,Tfip11,Cdkn2a,
GO:0060419	heart growth	0.0169492	0.0026462	0.0116924	1	Pin1,Ctdp1,Foxp1,
GO:0045216	cell-cell junction organization	0.0169492	0.0026756	0.0120456	1	Dsp,Jup,Pkp4,
GO:0051704	multi-organism process	0.0677966	0.0321661	0.012355	1	Rad50,Snw1,Smarcb1,Nbn,Ddx41,Mre11a,Crnkl1,Paf1,Sin3a,Snrpb2,Hist1h3a,Alkbh5,
GO:0045132	meiotic chromosome segregation	0.0112994	0.000970274	0.0127913	1	Ercc4,Mlh1,
GO:0051438	regulation of ubiquitin-protein ligase activity	0.0112994	0.000970274	0.0127913	1	Pin1,Cdkn2a,
GO:0010942	positive regulation of cell death	0.0451977	0.0174943	0.0130569	1	Pin1,Snw1,Ddx47,Ctnnbl1,Txnrd1,Polb,Mlh1,Cdkn2a,
GO:0000077	DNA damage checkpoint	0.0169492	0.00276381	0.0131418	1	Clspn,Nbn,Mre11a,
GO:0048588	developmental cell growth	0.0225989	0.00511599	0.0131966	1	Pin1,Wdr36,Cttn,Ctdp1,
GO:0000381	regulation of alternative nuclear mRNA splicing, via spliceosome	0.0112994	0.000999677	0.0135448	1	Srsf2,NSRP1,
GO:0042113	B cell activation	0.0282486	0.00793861	0.0137832	1	Aplf,Mlh1,Nbn,Cdkn2a,Foxp1,
GO:0016579	protein deubiquitination	0.0169492	0.00282262	0.0139032	1	Trrap,Usp48,Wdr48,
GO:0046620	regulation of organ growth	0.0169492	0.00282262	0.0139032	1	Pin1,Ctdp1,Foxp1,
GO:0051701	interaction with host	0.0169492	0.00282262	0.0139032	1	Rad50,Nbn,Mre11a,
GO:0071826	ribonucleoprotein complex subunit organization	0.0225989	0.0052042	0.0139717	1	Tfip11,Snrpd2,Crnkl1,Prpf31,
GO:0051028	mRNA transport	0.0169492	0.00285202	0.0142931	1	Magohb,Zc3h11a,Alkbh5,
GO:0000462	maturation of SSU-rRNA from tricistronic rRNA transcript (SSU-rRNA, 5.8S rRNA, LSU-rRNA)	0.0112994	0.00102908	0.014317	1	Utp20,Noc4l,
GO:0002053	positive regulation of mesenchymal cell proliferation	0.0112994	0.00102908	0.014317	1	Foxp1,Prrx1,
GO:0031424	keratinization	0.0112994	0.00102908	0.014317	1	Tgm3,HRNR,
GO:0051851	modification by host of symbiont morphology or physiology	0.0112994	0.00102908	0.014317	1	Snw1,Smarcb1,
GO:0046907	intracellular transport	0.0734463	0.0368704	0.014436	1	Dmap1,Noc2l,Jup,Kif20b,Ywhab,Ywhag,Zc3h11a,Trim27,Phip,Cttn,Cdkn2a,NSRP1,Alkbh5,
GO:0045595	regulation of cell differentiation	0.0847458	0.0451031	0.014501	1	Rif1,Pin1,Wdr36,Ctdp1,Snw1,Nbn,Ywhag,Cttn,Paf1,Trps1,Col1a1,Mbd1,Cdkn2a,Tpt1,Prrx1,
GO:0033036	macromolecule localization	0.107345	0.0623916	0.0149098	1	Dmap1,Esco2,Jup,Kif20b,Ywhab,Ywhag,Foxp1,Cttn,Sin3a,Col1a1,Alkbh5,Magohb,Zc3h11a,Trim27,Phip,Paf1,Aurkb,Dsp,Mtbp,
GO:0030177	positive regulation of Wnt receptor signaling pathway	0.0169492	0.00291082	0.0150914	1	Nle1,Pin1,Col1a1,
GO:0055007	cardiac muscle cell differentiation	0.0169492	0.00291082	0.0150914	1	Pin1,Ctdp1,Foxp1,
GO:0050685	positive regulation of mRNA processing	0.0112994	0.00105848	0.0151079	1	Paf1,Snw1,
GO:0070534	protein K63-linked ubiquitination	0.0112994	0.00105848	0.0151079	1	Trim27,Zfp91,
GO:0044281	small molecule metabolic process	0.112994	0.0669489	0.0152558	1	Pin1,Yars,Fabp5,Rbbp5,Umps,Uhrf2,Alkbh5,Crabp1,Snw1,Ezh1,Atp6v1a,Atf7ip,Txnrd1,Mettl16,Pkp4,Setdb1,Paf1,Eed,Hmgcs1,Papss1,
GO:0031570	DNA integrity checkpoint	0.0169492	0.00294023	0.0154999	1	Clspn,Nbn,Mre11a,
GO:0006368	transcription elongation from RNA polymerase II promoter	0.0112994	0.00108788	0.0159172	1	Gtf2f2,Paf1,
GO:0030071	regulation of mitotic metaphase/anaphase transition	0.0112994	0.00108788	0.0159172	1	Nsmce2,Cdc23,
GO:0051340	regulation of ligase activity	0.0112994	0.00108788	0.0159172	1	Pin1,Cdkn2a,
GO:0051983	regulation of chromosome segregation	0.0112994	0.00108788	0.0159172	1	Nsmce2,Kif2c,
GO:0071214	cellular response to abiotic stimulus	0.0225989	0.00543942	0.0161779	1	Aurkb,Ercc4,Noc2l,Fignl1,
GO:0071845	cellular component disassembly at cellular level	0.0225989	0.00546882	0.0164682	1	Smarcd2,Smarcb1,Tfip11,Kif2c,
GO:0065008	regulation of biological quality	0.146893	0.0948517	0.0166004	1	Pin1,Wdr36,Gnl3,Nbn,Ywhab,Wiz,Ywhag,Mre11a,Cttn,Sin3a,Prpf40a,Crabp1,Ctdp1,Rad50,Snw1,Smarcb1,Brwd1,Txnrd1,Trim27,Polb,Wdr48,Phip,Nsmce2,Aurkb,Ercc4,Cdkn2a,
GO:0044265	cellular macromolecule catabolic process	0.0508475	0.0219341	0.0166065	1	Arih1,Magohb,Psme3,Rnaseh2c,Psme1,Usp48,Mlh1,Cdkn2a,Klhl11,
GO:0018193	peptidyl-amino acid modification	0.0508475	0.0219635	0.0167362	1	Dmap1,Clspn,Smarcb1,Noc2l,Morf4l2,Phip,Aurkb,Trrap,Cdk2,
GO:0043044	ATP-dependent chromatin remodeling	0.0112994	0.00111729	0.0167447	1	Smarcd2,Smarcb1,
GO:0051702	interaction with symbiont	0.0112994	0.00111729	0.0167447	1	Snw1,Smarcb1,
GO:0050790	regulation of catalytic activity	0.0847458	0.0459851	0.0169797	1	Pin1,Ccnt1,Rad50,Clspn,Nbn,Mnat1,Psme3,Ywhab,Mre11a,Trim27,Pkp4,Aurkb,Cdkn2a,Zfp91,Nrd1,
GO:0043484	regulation of RNA splicing	0.0169492	0.00305783	0.0171957	1	Snw1,Srsf2,NSRP1,
GO:0048863	stem cell differentiation	0.0225989	0.00555703	0.0173584	1	Rif1,Paf1,Cdkn2a,Tpt1,
GO:0031577	spindle checkpoint	0.0112994	0.00114669	0.0175902	1	Aurkb,Mtbp,
GO:0051568	histone H3-K4 methylation	0.0112994	0.00114669	0.0175902	1	Snw1,Rbbp5,
GO:0008219	cell death	0.0903955	0.0506601	0.0182507	1	Pin1,Ddx47,Ctnnbl1,Mre11a,Sin3a,Mlh1,Snw1,Noc2l,Mnat1,Psme3,Txnrd1,Phip,Polb,Aurkb,Cdkn2a,Fignl1,
GO:0016265	death	0.0903955	0.0506601	0.0182507	1	Pin1,Ddx47,Ctnnbl1,Mre11a,Sin3a,Mlh1,Snw1,Noc2l,Mnat1,Psme3,Txnrd1,Phip,Polb,Aurkb,Cdkn2a,Fignl1,
GO:0022411	cellular component disassembly	0.0225989	0.00564523	0.0182782	1	Smarcd2,Smarcb1,Tfip11,Kif2c,
GO:0001932	regulation of protein phosphorylation	0.0621469	0.0300197	0.0183415	1	Pin1,Ccnt1,Rad50,Clspn,Nbn,Mnat1,Mre11a,Trim27,Phip,Cdkn2a,Zfp91,
GO:0006915	apoptosis	0.0847458	0.0464556	0.0184289	1	Pin1,Snw1,Noc2l,Ddx47,Mnat1,Psme3,Ctnnbl1,Mre11a,Polb,Phip,Aurkb,Sin3a,Mlh1,Cdkn2a,Fignl1,
GO:0001783	B cell apoptosis	0.0112994	0.00117609	0.0184534	1	Aurkb,Noc2l,
GO:0032844	regulation of homeostatic process	0.0338983	0.0117609	0.0186967	1	Aurkb,Rad50,Gnl3,Ercc4,Nbn,Mre11a,
GO:0006468	protein phosphorylation	0.079096	0.0424569	0.0191313	1	Pin1,Ccnt1,Rad50,Clspn,Nbn,Mnat1,Mre11a,Trim27,Phip,Aurkb,Cdk11b,Cdkn2a,Zfp91,Cdk2,
GO:0035065	regulation of histone acetylation	0.0112994	0.00120549	0.0193342	1	Smarcb1,Noc2l,
GO:0045104	intermediate filament cytoskeleton organization	0.0112994	0.00120549	0.0193342	1	Dsp,Krt14,
GO:0043627	response to estrogen stimulus	0.0169492	0.00320485	0.0194557	1	Sfr1,Rbbp5,Pelp1,
GO:0061136	regulation of proteasomal protein catabolic process	0.0169492	0.00323425	0.0199265	1	Arih1,Psme3,Psme1,
GO:0033674	positive regulation of kinase activity	0.0338983	0.0119667	0.0201631	1	Ccnt1,Rad50,Clspn,Nbn,Mre11a,Zfp91,
GO:0010464	regulation of mesenchymal cell proliferation	0.0112994	0.00123489	0.0202324	1	Foxp1,Prrx1,
GO:0010611	regulation of cardiac muscle hypertrophy	0.0112994	0.00123489	0.0202324	1	Pin1,Ctdp1,
GO:0032784	regulation of transcription elongation, DNA-dependent	0.0112994	0.00123489	0.0202324	1	Gtf2f2,Paf1,
GO:0045103	intermediate filament-based process	0.0112994	0.00123489	0.0202324	1	Dsp,Krt14,
GO:0000226	microtubule cytoskeleton organization	0.0338983	0.0119961	0.0203787	1	Aurkb,Mlh1,Nusap1,Kif2c,Cdk2,Fignl1,
GO:0008629	induction of apoptosis by intracellular signals	0.0169492	0.00326365	0.0204035	1	Snw1,Mlh1,Polb,
GO:0010243	response to organic nitrogen	0.0225989	0.00585105	0.0205405	1	Sin3a,Col1a1,Hmgcs1,Cdkn2a,
GO:0002244	hemopoietic progenitor cell differentiation	0.0169492	0.00329305	0.0208867	1	Sin3a,Esco2,HRNR,
GO:0007129	synapsis	0.0112994	0.0012643	0.0211478	1	Mlh1,Mre11a,
GO:0014743	regulation of muscle hypertrophy	0.0112994	0.0012643	0.0211478	1	Pin1,Ctdp1,
GO:0012501	programmed cell death	0.0847458	0.0472788	0.0211912	1	Pin1,Snw1,Noc2l,Ddx47,Mnat1,Psme3,Ctnnbl1,Mre11a,Polb,Phip,Aurkb,Sin3a,Mlh1,Cdkn2a,Fignl1,
GO:0006278	RNA-dependent DNA replication	0.0112994	0.0012937	0.0220801	1	Aurkb,Rad50,
GO:0007004	telomere maintenance via telomerase	0.0112994	0.0012937	0.0220801	1	Aurkb,Rad50,
GO:0010812	negative regulation of cell-substrate adhesion	0.0112994	0.0012937	0.0220801	1	Col1a1,Cdkn2a,
GO:0043254	regulation of protein complex assembly	0.0282486	0.00902649	0.0226202	1	Gtf2f2,Cttn,Tfip11,Atf7ip,Trim27,
GO:0006406	mRNA export from nucleus	0.0112994	0.0013231	0.0230292	1	Zc3h11a,Alkbh5,
GO:0048738	cardiac muscle tissue development	0.0225989	0.00608627	0.0233283	1	Pin1,Ctdp1,Dsp,Foxp1,
GO:0051091	positive regulation of transcription factor activity	0.0225989	0.00608627	0.0233283	1	Smarcb1,Cdkn2a,Jup,Trim27,
GO:0090047	positive regulation of transcription regulator activity	0.0225989	0.00608627	0.0233283	1	Smarcb1,Cdkn2a,Jup,Trim27,
GO:0034504	protein localization to nucleus	0.0282486	0.0091147	0.023466	1	Dmap1,Paf1,Col1a1,Jup,Phip,
GO:0010212	response to ionizing radiation	0.0169492	0.00346947	0.0239178	1	Topbp1,Eya3,Fignl1,
GO:0000380	alternative nuclear mRNA splicing, via spliceosome	0.0112994	0.0013525	0.0239949	1	Srsf2,NSRP1,
GO:0030490	maturation of SSU-rRNA	0.0112994	0.0013525	0.0239949	1	Utp20,Noc4l,
GO:0051817	modification of morphology or physiology of other organism involved in symbiotic interaction	0.0112994	0.0013525	0.0239949	1	Snw1,Smarcb1,
GO:0070229	negative regulation of lymphocyte apoptosis	0.0112994	0.0013525	0.0239949	1	Aurkb,Noc2l,
GO:0009411	response to UV	0.0169492	0.00349887	0.0244448	1	Aurkb,Ercc4,Noc2l,
GO:0050657	nucleic acid transport	0.0169492	0.00352827	0.0249782	1	Magohb,Zc3h11a,Alkbh5,
GO:0050658	RNA transport	0.0169492	0.00352827	0.0249782	1	Magohb,Zc3h11a,Alkbh5,
GO:0051236	establishment of RNA localization	0.0169492	0.00352827	0.0249782	1	Magohb,Zc3h11a,Alkbh5,
GO:0019220	regulation of phosphate metabolic process	0.0677966	0.0356355	0.0252175	1	Pin1,Ccnt1,Rad50,Clspn,Nbn,Mnat1,Ywhab,Mre11a,Trim27,Phip,Cdkn2a,Zfp91,
GO:0051174	regulation of phosphorus metabolic process	0.0677966	0.0356943	0.0254978	1	Pin1,Ccnt1,Rad50,Clspn,Nbn,Mnat1,Ywhab,Mre11a,Trim27,Phip,Cdkn2a,Zfp91,
GO:0010833	telomere maintenance via telomere lengthening	0.0112994	0.00144071	0.0269894	1	Aurkb,Rad50,
GO:0048468	cell development	0.101695	0.062127	0.0273511	1	Pin1,Wdr36,Atxn10,Nbn,Kif20b,Ywhag,Foxp1,Cttn,Col1a1,Prrx1,Tpt1,Rif1,Ctdp1,Snw1,Paf1,Trps1,Mbd1,Cdkn2a,
GO:0043066	negative regulation of apoptosis	0.0451977	0.0201699	0.0277467	1	Pin1,Noc2l,Mnat1,Mre11a,Phip,Aurkb,Sin3a,Fignl1,
GO:0001501	skeletal system development	0.0338983	0.0129076	0.027863	1	Nle1,Trps1,Col1a1,Setdb1,Prrx1,Wdr48,
GO:0008156	negative regulation of DNA replication	0.0112994	0.00147011	0.0280194	1	Clspn,Mre11a,
GO:0043065	positive regulation of apoptosis	0.039548	0.0165535	0.028539	1	Pin1,Snw1,Ddx47,Mlh1,Cdkn2a,Ctnnbl1,Polb,
GO:0006354	transcription elongation, DNA-dependent	0.0112994	0.00149951	0.029065	1	Gtf2f2,Paf1,
GO:0007043	cell-cell junction assembly	0.0112994	0.00149951	0.029065	1	Jup,Pkp4,
GO:0043068	positive regulation of programmed cell death	0.039548	0.0166417	0.0292531	1	Pin1,Snw1,Ddx47,Mlh1,Cdkn2a,Ctnnbl1,Polb,
GO:0043069	negative regulation of programmed cell death	0.0451977	0.0204346	0.0296478	1	Pin1,Noc2l,Mnat1,Mre11a,Phip,Aurkb,Sin3a,Fignl1,
GO:0030163	protein catabolic process	0.0451977	0.020464	0.0298644	1	Pin1,Arih1,Psme3,Psme1,Usp48,Cdkn2a,Klhl11,Nrd1,
GO:0006917	induction of apoptosis	0.0225989	0.0065861	0.0299846	1	Snw1,Ddx47,Mlh1,Polb,
GO:0012502	induction of programmed cell death	0.0225989	0.0065861	0.0299846	1	Snw1,Ddx47,Mlh1,Polb,
GO:0016064	immunoglobulin mediated immune response	0.0169492	0.00379289	0.0300593	1	Aplf,Mlh1,Nbn,
GO:0034329	cell junction assembly	0.0169492	0.00379289	0.0300593	1	Cttn,Jup,Pkp4,
GO:0016575	histone deacetylation	0.0112994	0.00152892	0.030126	1	Sin3a,Morf4l2,
GO:0035051	cardiac cell differentiation	0.0169492	0.00382229	0.030655	1	Pin1,Ctdp1,Foxp1,
GO:0042325	regulation of phosphorylation	0.0621469	0.0325777	0.0309066	1	Pin1,Ccnt1,Rad50,Clspn,Nbn,Mnat1,Mre11a,Trim27,Phip,Cdkn2a,Zfp91,
GO:0010463	mesenchymal cell proliferation	0.0112994	0.00155832	0.0312022	1	Foxp1,Prrx1,
GO:0031124	mRNA 3'-end processing	0.0112994	0.00155832	0.0312022	1	Paf1,Mlh1,
GO:0071391	cellular response to estrogen stimulus	0.0112994	0.00155832	0.0312022	1	Sfr1,Pelp1,
GO:0002682	regulation of immune system process	0.0621469	0.0326365	0.0312536	1	Aplf,Med23,Trim27,Foxp1,Crnkl1,Paf1,Snrpb2,Sin3a,Hist1h3a,Cdkn2a,Alkbh5,
GO:0019724	B cell mediated immunity	0.0169492	0.0038517	0.0312569	1	Aplf,Mlh1,Nbn,
GO:0048705	skeletal system morphogenesis	0.0225989	0.00667431	0.0312641	1	Nle1,Col1a1,Prrx1,Wdr48,
GO:0008360	regulation of cell shape	0.0169492	0.0038811	0.031865	1	Brwd1,Prpf40a,Phip,
GO:0030216	keratinocyte differentiation	0.0169492	0.0038811	0.031865	1	Tgm3,Dsp,HRNR,
GO:0006282	regulation of DNA repair	0.0112994	0.00158772	0.0322935	1	Eya3,Fignl1,
GO:0008104	protein localization	0.0903955	0.0543942	0.0324305	1	Dmap1,Esco2,Jup,Kif20b,Ywhab,Ywhag,Foxp1,Cttn,Sin3a,Col1a1,Trim27,Phip,Paf1,Aurkb,Dsp,Mtbp,
GO:0006403	RNA localization	0.0169492	0.0039105	0.0324793	1	Magohb,Zc3h11a,Alkbh5,
GO:2000107	negative regulation of leukocyte apoptosis	0.0112994	0.00161712	0.0333997	1	Aurkb,Noc2l,
GO:0006401	RNA catabolic process	0.0169492	0.0039693	0.0337263	1	Magohb,Mlh1,Rnaseh2c,
GO:0016311	dephosphorylation	0.0282486	0.0100556	0.0337732	1	Pin1,Ctdp1,Rngtt,Ywhab,Eya3,
GO:0016310	phosphorylation	0.0847458	0.0502484	0.0338177	1	Pin1,Ccnt1,Rad50,Clspn,Nbn,Mnat1,Mre11a,Trim27,Phip,Aurkb,Cdk11b,Cdkn2a,Papss1,Zfp91,Cdk2,
GO:2000026	regulation of multicellular organismal development	0.0847458	0.0502779	0.0339654	1	Pin1,Wdr36,Aplf,Ctdp1,Snw1,Nbn,Ywhag,Foxp1,Cttn,Paf1,Trps1,Col1a1,Mbd1,Cdkn2a,Prrx1,
GO:0043388	positive regulation of DNA binding	0.0225989	0.00688013	0.0343732	1	Smarcb1,Cdkn2a,Jup,Trim27,
GO:0002637	regulation of immunoglobulin production	0.0112994	0.00164653	0.0345205	1	Aplf,Foxp1,
GO:0070301	cellular response to hydrogen peroxide	0.0112994	0.00164653	0.0345205	1	Cdkn2a,Txnrd1,
GO:0007017	microtubule-based process	0.039548	0.0173473	0.0354051	1	Aurkb,Mlh1,Kif20b,Nusap1,Kif2c,Cdk2,Fignl1,
GO:0031329	regulation of cellular catabolic process	0.039548	0.0173767	0.0356786	1	Pin1,Arih1,Cdkn2a,Psme3,Psme1,Pkp4,Nrd1,
GO:0043623	cellular protein complex assembly	0.0338983	0.0137309	0.0360184	1	Cttn,Gps1,Aurkb,Psmg1,Mlh1,Trim27,
GO:0035265	organ growth	0.0169492	0.00408691	0.0362942	1	Pin1,Ctdp1,Foxp1,
GO:0007492	endoderm development	0.0112994	0.00170533	0.0368055	1	Paf1,Bptf,
GO:0018149	peptide cross-linking	0.0112994	0.00170533	0.0368055	1	Tgm3,Dsp,
GO:0034599	cellular response to oxidative stress	0.0169492	0.00417512	0.0382844	1	Sin3a,Cdkn2a,Txnrd1,
GO:0051262	protein tetramerization	0.0169492	0.00420452	0.0389599	1	Tgm3,Hist1h3a,Txnrd1,
GO:0015931	nucleobase, nucleoside, nucleotide and nucleic acid transport	0.0169492	0.00423392	0.0396415	1	Magohb,Zc3h11a,Alkbh5,
GO:0032869	cellular response to insulin stimulus	0.0169492	0.00426333	0.0403292	1	Ywhag,Cdk2,Phip,
GO:0007569	cell aging	0.0112994	0.00179354	0.0403386	1	Nsmce2,Cdkn2a,
GO:2000045	regulation of G1/S transition of mitotic cell cycle	0.0112994	0.00179354	0.0403386	1	Psme3,Psme1,
GO:0000209	protein polyubiquitination	0.0169492	0.00429273	0.0410229	1	Arih1,Trim27,Zfp91,
GO:0042787	protein ubiquitination involved in ubiquitin-dependent protein catabolic process	0.0169492	0.00432213	0.0417226	1	Arih1,Cdkn2a,Klhl11,
GO:0001558	regulation of cell growth	0.0282486	0.010673	0.0418575	1	Pin1,Wdr36,Cttn,Ctdp1,Cdkn2a,
GO:0055013	cardiac muscle cell development	0.0112994	0.00185234	0.0427623	1	Pin1,Ctdp1,
GO:0045596	negative regulation of cell differentiation	0.039548	0.0181412	0.0432891	1	Rif1,Ctdp1,Paf1,Mbd1,Nbn,Cdkn2a,Tpt1,
GO:0006305	DNA alkylation	0.0112994	0.00188174	0.0439942	1	Atf7ip,Uhrf2,
GO:0006306	DNA methylation	0.0112994	0.00188174	0.0439942	1	Atf7ip,Uhrf2,
GO:0006405	RNA export from nucleus	0.0112994	0.00188174	0.0439942	1	Zc3h11a,Alkbh5,
GO:0006476	protein deacetylation	0.0112994	0.00188174	0.0439942	1	Sin3a,Morf4l2,
GO:0060548	negative regulation of cell death	0.0451977	0.0221987	0.0446492	1	Pin1,Noc2l,Mnat1,Mre11a,Phip,Aurkb,Sin3a,Fignl1,
GO:0048513	organ development	0.129944	0.0895593	0.0451338	1	Nle1,Pin1,Psmg1,Esco2,Jup,Foxp1,Sin3a,Col1a1,Zfp422,Prrx1,Ctdp1,Krt76,Tfip11,HRNR,Mnat1,Polb,Wdr48,Paf1,Tgm3,Trps1,Bptf,Dsp,Cdkn2a,
GO:0042273	ribosomal large subunit biogenesis	0.0112994	0.00191115	0.0452391	1	Nle1,Noc2l,
GO:0055006	cardiac cell development	0.0112994	0.00194055	0.046497	1	Pin1,Ctdp1,
GO:0090305	nucleic acid phosphodiester bond hydrolysis	0.0112994	0.00194055	0.046497	1	Rad50,Ercc4,
GO:0009913	epidermal cell differentiation	0.0169492	0.00452795	0.0467879	1	Tgm3,Dsp,HRNR,
GO:0032870	cellular response to hormone stimulus	0.0282486	0.0110258	0.0469596	1	Sfr1,Pelp1,Ywhag,Cdk2,Phip,
GO:0060429	epithelium development	0.0451977	0.0224633	0.0472639	1	HRNR,Kif20b,Gzf1,Foxp1,Tgm3,Dsp,Cdkn2a,Krt14,
GO:0006720	isoprenoid metabolic process	0.0112994	0.00196995	0.0477677	1	Crabp1,Hmgcs1,
GO:0043502	regulation of muscle adaptation	0.0112994	0.00196995	0.0477677	1	Pin1,Ctdp1,
GO:0018105	peptidyl-serine phosphorylation	0.0225989	0.00767399	0.0479966	1	Aurkb,Clspn,Cdk2,Phip,
GO:0009653	anatomical structure morphogenesis	0.107345	0.0712123	0.0482518	1	Nle1,Wdr36,Atxn10,Kif20b,Foxp1,Cttn,Col1a1,Zfp422,Prrx1,Zmym2,Txnrd1,Gzf1,Wdr48,Phip,Polb,Paf1,Trps1,Dsp,Cdkn2a,
GO:0042274	ribosomal small subunit biogenesis	0.0112994	0.00199935	0.049051	1	Utp20,Noc4l,
GO:0051225	spindle assembly	0.0112994	0.00199935	0.049051	1	Aurkb,Mlh1,
GO:0090316	positive regulation of intracellular protein transport	0.0169492	0.00464556	0.0498124	1	Dmap1,Jup,Kif20b,
GO:0080134	regulation of response to stress	0.0508475	0.0268149	0.0498766	1	Crnkl1,Sin3a,Snrpb2,Hist1h3a,Cdkn2a,Eya3,Alkbh5,Fignl1,Prrx1,
GO:0044248	cellular catabolic process	0.079096	0.0487195	0.0514275	1	Crabp1,Pin1,Arih1,Magohb,Psme3,Rnaseh2c,Psme1,Txnrd1,Pkp4,Usp48,Mlh1,Cdkn2a,Klhl11,Nrd1,
GO:0032388	positive regulation of intracellular transport	0.0169492	0.00476316	0.0529301	1	Dmap1,Jup,Kif20b,
GO:0003300	cardiac muscle hypertrophy	0.0112994	0.00208756	0.0529748	1	Pin1,Ctdp1,
GO:0035601	protein deacylation	0.0112994	0.00211696	0.0543068	1	Sin3a,Morf4l2,
GO:0002285	lymphocyte activation involved in immune response	0.0169492	0.00482197	0.0545236	1	Aplf,Mlh1,Nbn,
GO:0031334	positive regulation of protein complex assembly	0.0169492	0.00482197	0.0545236	1	Gtf2f2,Cttn,Trim27,
GO:0014897	striated muscle hypertrophy	0.0112994	0.00214636	0.0556507	1	Pin1,Ctdp1,
GO:0070228	regulation of lymphocyte apoptosis	0.0112994	0.00214636	0.0556507	1	Aurkb,Noc2l,
GO:0016202	regulation of striated muscle tissue development	0.0169492	0.00491018	0.0569565	1	Pin1,Ctdp1,Foxp1,
GO:0030330	DNA damage response, signal transduction by p53 class mediator	0.0112994	0.00217577	0.0570062	1	Snw1,Cdkn2a,
GO:0018209	peptidyl-serine modification	0.0225989	0.00814442	0.0572906	1	Aurkb,Clspn,Cdk2,Phip,
GO:0030855	epithelial cell differentiation	0.0282486	0.0117315	0.0582284	1	Tgm3,Dsp,HRNR,Krt14,Foxp1,
GO:0014896	muscle hypertrophy	0.0112994	0.00220517	0.0583731	1	Pin1,Ctdp1,
GO:0048661	positive regulation of smooth muscle cell proliferation	0.0112994	0.00220517	0.0583731	1	Mnat1,Orc1,
GO:0048634	regulation of muscle organ development	0.0169492	0.00496898	0.0586067	1	Pin1,Ctdp1,Foxp1,
GO:0022618	ribonucleoprotein complex assembly	0.0169492	0.00499838	0.0594402	1	Snrpd2,Crnkl1,Prpf31,
GO:0060828	regulation of canonical Wnt receptor signaling pathway	0.0169492	0.00502779	0.0602794	1	Nle1,Pin1,Col1a1,
GO:0071375	cellular response to peptide hormone stimulus	0.0169492	0.00502779	0.0602794	1	Ywhag,Cdk2,Phip,
GO:0030838	positive regulation of actin filament polymerization	0.0112994	0.00229338	0.0625414	1	Cttn,Trim27,
GO:2000243	positive regulation of reproductive process	0.0112994	0.00229338	0.0625414	1	Snw1,Smarcb1,
GO:0033002	muscle cell proliferation	0.0169492	0.00514539	0.0636913	1	Mnat1,Foxp1,Orc1,
GO:0051216	cartilage development	0.0169492	0.00514539	0.0636913	1	Trps1,Col1a1,Prrx1,
GO:0032868	response to insulin stimulus	0.0169492	0.0051748	0.064558	1	Ywhag,Cdk2,Phip,
GO:0007507	heart development	0.0338983	0.0161418	0.0681048	1	Pin1,Ctdp1,Trps1,Dsp,Mnat1,Foxp1,
GO:0031123	RNA 3'-end processing	0.0112994	0.00244039	0.069704	1	Paf1,Mlh1,
GO:0009725	response to hormone stimulus	0.0338983	0.0163182	0.0709471	1	Sfr1,Rbbp5,Pelp1,Ywhag,Cdk2,Phip,
GO:0006304	DNA modification	0.0112994	0.00246979	0.0711675	1	Atf7ip,Uhrf2,
GO:0009894	regulation of catabolic process	0.039548	0.0204052	0.071678	1	Pin1,Arih1,Cdkn2a,Psme3,Psme1,Pkp4,Nrd1,
GO:0090257	regulation of muscle system process	0.0169492	0.00541001	0.0716862	1	Pin1,Cttn,Ctdp1,
GO:0034614	cellular response to reactive oxygen species	0.0112994	0.00249919	0.072641	1	Cdkn2a,Txnrd1,
GO:0042307	positive regulation of protein import into nucleus	0.0112994	0.00249919	0.072641	1	Dmap1,Jup,
GO:0042542	response to hydrogen peroxide	0.0112994	0.00252859	0.0741244	1	Cdkn2a,Txnrd1,
GO:2000106	regulation of leukocyte apoptosis	0.0112994	0.00252859	0.0741244	1	Aurkb,Noc2l,
GO:0051603	proteolysis involved in cellular protein catabolic process	0.0338983	0.0165241	0.0743487	1	Arih1,Cdkn2a,Psme3,Klhl11,Psme1,Usp48,
GO:0040011	locomotion	0.0677966	0.0424274	0.0748425	1	Pin1,Cenpv,Rad50,Med23,Nbn,Jup,Mre11a,Foxp1,Scai,Cttn,Col1a1,Prpf40a,
GO:0017015	regulation of transforming growth factor beta receptor signaling pathway	0.0112994	0.002558	0.0756175	1	Pin1,Snw1,
GO:0001934	positive regulation of protein phosphorylation	0.0282486	0.0128194	0.0783777	1	Pin1,Rad50,Nbn,Mre11a,Phip,
GO:0032386	regulation of intracellular transport	0.0225989	0.0090853	0.0785445	1	Dmap1,Cdkn2a,Jup,Kif20b,
GO:0001704	formation of primary germ layer	0.0112994	0.0026168	0.0786321	1	Paf1,Txnrd1,
GO:0000956	nuclear-transcribed mRNA catabolic process	0.0112994	0.0026756	0.081684	1	Magohb,Mlh1,
GO:0043500	muscle adaptation	0.0112994	0.0026756	0.081684	1	Pin1,Ctdp1,
GO:0070227	lymphocyte apoptosis	0.0112994	0.0026756	0.081684	1	Aurkb,Noc2l,
GO:0051099	positive regulation of binding	0.0225989	0.00923231	0.0821773	1	Smarcb1,Cdkn2a,Jup,Trim27,
GO:0044257	cellular protein catabolic process	0.0338983	0.0169945	0.0824688	1	Arih1,Cdkn2a,Psme3,Klhl11,Psme1,Usp48,
GO:0009259	ribonucleotide metabolic process	0.0225989	0.00934992	0.0851425	1	Pin1,Atp6v1a,Umps,Pkp4,
GO:0016049	cell growth	0.0282486	0.0132016	0.0862448	1	Pin1,Wdr36,Cttn,Ctdp1,Cdkn2a,
GO:0050767	regulation of neurogenesis	0.039548	0.0213754	0.0865929	1	Wdr36,Cttn,Snw1,Mbd1,Nbn,Ywhag,Prrx1,
GO:0000902	cell morphogenesis	0.0508475	0.0300785	0.0875634	1	Wdr36,Atxn10,Kif20b,Zmym2,Foxp1,Phip,Cttn,Col1a1,Prrx1,
GO:0045859	regulation of protein kinase activity	0.0338983	0.0173179	0.0883277	1	Ccnt1,Clspn,Cdkn2a,Mnat1,Trim27,Zfp91,
GO:0032273	positive regulation of protein polymerization	0.0112994	0.00282262	0.0894692	1	Cttn,Trim27,
GO:0042476	odontogenesis	0.0112994	0.00282262	0.0894692	1	Col1a1,Zfp422,
GO:0030516	regulation of axon extension	0.0112994	0.00285202	0.0910519	1	Wdr36,Cttn,
GO:0010498	proteasomal protein catabolic process	0.0225989	0.00958513	0.0912279	1	Arih1,Psme3,Klhl11,Psme1,
GO:0042327	positive regulation of phosphorylation	0.0282486	0.0134662	0.0919257	1	Pin1,Rad50,Nbn,Mre11a,Phip,
GO:0071495	cellular response to endogenous stimulus	0.0338983	0.0175237	0.0921724	1	Sfr1,Col1a1,Pelp1,Ywhag,Cdk2,Phip,
GO:0040012	regulation of locomotion	0.039548	0.0217283	0.0924253	1	Pin1,Rad50,Med23,Col1a1,Nbn,Mre11a,Scai,
GO:0006334	nucleosome assembly	0.0112994	0.00288142	0.0926428	1	Hist1h3a,Hist1h1c,
GO:0031647	regulation of protein stability	0.0169492	0.00605686	0.0929875	1	Pin1,Cdkn2a,Wiz,
GO:0046777	protein autophosphorylation	0.0169492	0.00605686	0.0929875	1	Rad50,Nbn,Mre11a,
GO:0046822	regulation of nucleocytoplasmic transport	0.0169492	0.00608627	0.0940119	1	Dmap1,Cdkn2a,Jup,
GO:0051090	regulation of transcription factor activity	0.0225989	0.00979095	0.096719	1	Smarcb1,Cdkn2a,Jup,Trim27,
GO:0090046	regulation of transcription regulator activity	0.0225989	0.00979095	0.096719	1	Smarcb1,Cdkn2a,Jup,Trim27,
GO:0007399	nervous system development	0.0847458	0.0585987	0.0971487	1	Pin1,Wdr36,Psmg1,Atxn10,Snw1,Smarcb1,Nbn,Mnat1,Kif20b,Ywhag,Foxp1,Cttn,Bptf,Mbd1,Prrx1,
GO:0080135	regulation of cellular response to stress	0.0225989	0.00982035	0.0975159	1	Cdkn2a,Eya3,Prrx1,Fignl1,
GO:0046824	positive regulation of nucleocytoplasmic transport	0.0112994	0.00299903	0.0990862	1	Dmap1,Jup,
GO:0022603	regulation of anatomical structure morphogenesis	0.039548	0.0222575	0.101578	1	Wdr36,Cttn,Col1a1,Cdkn2a,Zmym2,Prrx1,Phip,
GO:0071887	leukocyte apoptosis	0.0112994	0.00305783	0.102354	1	Aurkb,Noc2l,
GO:0010562	positive regulation of phosphorus metabolic process	0.0282486	0.0139661	0.103169	1	Pin1,Rad50,Nbn,Mre11a,Phip,
GO:0045937	positive regulation of phosphate metabolic process	0.0282486	0.0139661	0.103169	1	Pin1,Rad50,Nbn,Mre11a,Phip,
GO:0048583	regulation of response to stimulus	0.107345	0.0786804	0.103674	1	Nle1,Pin1,Ywhab,Crnkl1,Snrpb2,Col1a1,Sin3a,Hist1h3a,Alkbh5,Prrx1,Aplf,Snw1,Trim27,Phip,Scai,Cdkn2a,Eya3,Zfp91,Fignl1,
GO:0070887	cellular response to chemical stimulus	0.0734463	0.0496898	0.103715	1	Snw1,Ddx41,Jup,Ywhag,Txnrd1,Phip,Col1a1,Sfr1,Sin3a,Cdkn2a,Pelp1,Rbm3,Cdk2,
GO:0002700	regulation of production of molecular mediator of immune response	0.0112994	0.00308724	0.103999	1	Aplf,Foxp1,
GO:0009451	RNA modification	0.0112994	0.00308724	0.103999	1	Mettl16,Alkbh5,
GO:0048699	generation of neurons	0.0621469	0.0405163	0.106097	1	Pin1,Wdr36,Atxn10,Snw1,Nbn,Kif20b,Ywhag,Foxp1,Cttn,Mbd1,Prrx1,
GO:0010948	negative regulation of cell cycle process	0.0112994	0.00314604	0.107311	1	Mtbp,Mre11a,
GO:0006886	intracellular protein transport	0.039548	0.0226691	0.109029	1	Dmap1,Cttn,Jup,Kif20b,Ywhab,Ywhag,Phip,
GO:0034764	positive regulation of transmembrane transport	0.0112994	0.00320485	0.11065	1	Dmap1,Jup,
GO:0051093	negative regulation of developmental process	0.039548	0.0227867	0.11121	1	Rif1,Ctdp1,Paf1,Mbd1,Nbn,Cdkn2a,Tpt1,
GO:0010639	negative regulation of organelle organization	0.0169492	0.0065861	0.112119	1	Ercc4,Noc2l,Mtbp,
GO:0071310	cellular response to organic substance	0.0564972	0.0363412	0.112339	1	Ddx41,Jup,Ywhag,Phip,Col1a1,Sfr1,Sin3a,Pelp1,Rbm3,Cdk2,
GO:0008361	regulation of cell size	0.0282486	0.0143777	0.112919	1	Pin1,Wdr36,Cttn,Ctdp1,Cdkn2a,
GO:0002366	leukocyte activation involved in immune response	0.0169492	0.00661551	0.113223	1	Aplf,Mlh1,Nbn,
GO:0051153	regulation of striated muscle cell differentiation	0.0112994	0.00326365	0.114017	1	Pin1,Ctdp1,
GO:0071900	regulation of protein serine/threonine kinase activity	0.0225989	0.0104084	0.11409	1	Ccnt1,Cdkn2a,Mnat1,Zfp91,
GO:0002263	cell activation involved in immune response	0.0169492	0.00667431	0.115444	1	Aplf,Mlh1,Nbn,
GO:0060070	canonical Wnt receptor signaling pathway	0.0169492	0.00670371	0.11656	1	Nle1,Pin1,Col1a1,
GO:0032535	regulation of cellular component size	0.0338983	0.0188174	0.118361	1	Pin1,Wdr36,Cttn,Ctdp1,Cdkn2a,Trim27,
GO:0045862	positive regulation of proteolysis	0.0112994	0.00335186	0.119116	1	Arih1,Nrd1,
GO:0042592	homeostatic process	0.0734463	0.0509835	0.11967	1	Wdr36,Rad50,Gnl3,Nbn,Mre11a,Txnrd1,Polb,Wdr48,Nsmce2,Aurkb,Sin3a,Ercc4,Cdkn2a,
GO:0009887	organ morphogenesis	0.0451977	0.0278145	0.121939	1	Nle1,Wdr48,Col1a1,Trps1,Dsp,Zfp422,Cdkn2a,Prrx1,
GO:0006402	mRNA catabolic process	0.0112994	0.00341066	0.122547	1	Magohb,Mlh1,
GO:0007051	spindle organization	0.0112994	0.00344006	0.124271	1	Aurkb,Mlh1,
GO:0043434	response to peptide hormone stimulus	0.0169492	0.00690953	0.124489	1	Ywhag,Cdk2,Phip,
GO:0002250	adaptive immune response	0.0225989	0.0107906	0.125487	1	Aplf,Mlh1,Nbn,Trim27,
GO:0030111	regulation of Wnt receptor signaling pathway	0.0169492	0.00693893	0.125638	1	Nle1,Pin1,Col1a1,
GO:0032501	multicellular organismal process	0.259887	0.22134	0.126452	1	Pin1,Nbn,Jup,Kif20b,Ywhag,Foxp1,Col1a1,Zfp422,Prrx1,Pms2,Ctdp1,Snw1,Tfip11,Mnat1,Gzf1,Trim27,Polb,Setdb1,Wdr48,Trps1,Bptf,Mbd1,Dsp,Cdkn2a,Eya3,Fignl1,Nle1,Wdr36,Psmg1,Atxn10,Esco2,Ctnnbl1,Cttn,Sin3a,Mlh1,Cdk11b,Alkbh5,Aplf,Krt76,Smarcb1,HRNR,Zmym2,Txnrd1,
GO:0006605	protein targeting	0.0282486	0.0149657	0.127586	1	Dmap1,Jup,Ywhab,Ywhag,Phip,
GO:0048660	regulation of smooth muscle cell proliferation	0.0112994	0.00349887	0.127737	1	Mnat1,Orc1,
GO:0032989	cellular component morphogenesis	0.0508475	0.0327541	0.128469	1	Wdr36,Atxn10,Kif20b,Zmym2,Foxp1,Phip,Cttn,Col1a1,Prrx1,
GO:0050821	protein stabilization	0.0112994	0.00352827	0.129479	1	Pin1,Wiz,
GO:0002449	lymphocyte mediated immunity	0.0169492	0.00705654	0.13027	1	Aplf,Mlh1,Nbn,
GO:0031400	negative regulation of protein modification process	0.0169492	0.00705654	0.13027	1	Noc2l,Cdkn2a,Ywhab,
GO:0042303	molting cycle	0.0112994	0.00355767	0.131226	1	Trps1,Krt14,
GO:0042633	hair cycle	0.0112994	0.00355767	0.131226	1	Trps1,Krt14,
GO:0010033	response to organic substance	0.079096	0.0567757	0.132153	1	Ddx41,Jup,Ywhag,Phip,Paf1,Sin3a,Col1a1,Sfr1,Hmgcs1,Cdkn2a,Rbbp5,Pelp1,Rbm3,Cdk2,
GO:0048675	axon extension	0.0112994	0.00358707	0.132979	1	Wdr36,Cttn,
GO:0031214	biomineral tissue development	0.0112994	0.00361648	0.134737	1	Tfip11,Col1a1,
GO:0016055	Wnt receptor signaling pathway	0.0225989	0.0111141	0.135492	1	Nle1,Pin1,Paf1,Col1a1,
GO:0022612	gland morphogenesis	0.0112994	0.00364588	0.1365	1	Cdkn2a,Polb,
GO:0051960	regulation of nervous system development	0.039548	0.0241098	0.137317	1	Wdr36,Cttn,Snw1,Mbd1,Nbn,Ywhag,Prrx1,
GO:0051101	regulation of DNA binding	0.0225989	0.0111729	0.137345	1	Smarcb1,Cdkn2a,Jup,Trim27,
GO:0048659	smooth muscle cell proliferation	0.0112994	0.00367528	0.138269	1	Mnat1,Orc1,
GO:0051234	establishment of localization	0.146893	0.117697	0.138347	1	Dmap1,Jup,Fabp5,Kif20b,Ywhab,Ywhag,Foxp1,Cttn,Col1a1,Mlh1,Kif2c,Alkbh5,Crabp1,Atp6v1a,Magohb,Noc2l,Cdc23,Zc3h11a,Nusap1,Trim27,Phip,Tcof1,Cdca8,Cdkn2a,NSRP1,Cdk2,
GO:0009056	catabolic process	0.079096	0.057305	0.139145	1	Crabp1,Pin1,Arih1,Magohb,Psme3,Rnaseh2c,Psme1,Txnrd1,Pkp4,Usp48,Mlh1,Cdkn2a,Klhl11,Nrd1,
GO:0072358	cardiovascular system development	0.0451977	0.0287554	0.139328	1	Pin1,Ctdp1,Mnat1,Foxp1,Col1a1,Trps1,Dsp,Prrx1,
GO:0072359	circulatory system development	0.0451977	0.0287554	0.139328	1	Pin1,Ctdp1,Mnat1,Foxp1,Col1a1,Trps1,Dsp,Prrx1,
GO:0051707	response to other organism	0.039548	0.0242863	0.14101	1	Paf1,Snrpb2,Sin3a,Ddx41,Hist1h3a,Crnkl1,Alkbh5,
GO:0007517	muscle organ development	0.0225989	0.0112905	0.141083	1	Pin1,Ctdp1,Dsp,Foxp1,
GO:0030833	regulation of actin filament polymerization	0.0112994	0.00373409	0.141821	1	Cttn,Trim27,
GO:0002460	adaptive immune response based on somatic recombination of immune receptors built from immunoglobulin superfamily domains	0.0169492	0.00735056	0.142107	1	Aplf,Mlh1,Nbn,
GO:0055001	muscle cell development	0.0169492	0.00735056	0.142107	1	Pin1,Ctdp1,Foxp1,
GO:0000302	response to reactive oxygen species	0.0112994	0.00376349	0.143604	1	Cdkn2a,Txnrd1,
GO:0031347	regulation of defense response	0.0282486	0.0155832	0.143875	1	Snrpb2,Sin3a,Hist1h3a,Crnkl1,Alkbh5,
GO:0048545	response to steroid hormone stimulus	0.0169492	0.00740937	0.144516	1	Sfr1,Rbbp5,Pelp1,
GO:0007162	negative regulation of cell adhesion	0.0112994	0.00379289	0.145392	1	Col1a1,Cdkn2a,
GO:0051168	nuclear export	0.0112994	0.00379289	0.145392	1	Zc3h11a,Alkbh5,
GO:0033157	regulation of intracellular protein transport	0.0169492	0.00746817	0.14694	1	Dmap1,Jup,Kif20b,
GO:0022008	neurogenesis	0.0621469	0.0433095	0.147104	1	Pin1,Wdr36,Atxn10,Snw1,Nbn,Kif20b,Ywhag,Foxp1,Cttn,Mbd1,Prrx1,
GO:0045732	positive regulation of protein catabolic process	0.0112994	0.00382229	0.147185	1	Arih1,Nrd1,
GO:0050663	cytokine secretion	0.0112994	0.00382229	0.147185	1	Trim27,Foxp1,
GO:0009416	response to light stimulus	0.0169492	0.00749757	0.148156	1	Aurkb,Ercc4,Noc2l,
GO:0043547	positive regulation of GTPase activity	0.0112994	0.0038517	0.148983	1	Pin1,Pkp4,
GO:0048534	hemopoietic or lymphoid organ development	0.039548	0.0247861	0.151731	1	Paf1,Sin3a,Esco2,HRNR,Cdkn2a,Foxp1,Polb,
GO:0048706	embryonic skeletal system development	0.0112994	0.0039105	0.152591	1	Col1a1,Prrx1,
GO:0031589	cell-substrate adhesion	0.0169492	0.00764459	0.154288	1	Cttn,Col1a1,Cdkn2a,
GO:0015031	protein transport	0.0564972	0.038958	0.154376	1	Dmap1,Jup,Kif20b,Ywhab,Ywhag,Trim27,Foxp1,Phip,Cttn,Col1a1,
GO:0051147	regulation of muscle cell differentiation	0.0112994	0.0039399	0.154401	1	Pin1,Ctdp1,
GO:0050864	regulation of B cell activation	0.0112994	0.0039693	0.156216	1	Aplf,Cdkn2a,
GO:0014706	striated muscle tissue development	0.0225989	0.0117903	0.157407	1	Pin1,Ctdp1,Dsp,Foxp1,
GO:0002819	regulation of adaptive immune response	0.0112994	0.00399871	0.158034	1	Aplf,Trim27,
GO:0051222	positive regulation of protein transport	0.0169492	0.007821	0.16175	1	Dmap1,Jup,Kif20b,
GO:0006606	protein import into nucleus	0.0169492	0.0078504	0.163004	1	Dmap1,Jup,Phip,
GO:0032147	activation of protein kinase activity	0.0112994	0.00408691	0.163514	1	Clspn,Zfp91,
GO:0060348	bone development	0.0112994	0.00408691	0.163514	1	Col1a1,Setdb1,
GO:0045165	cell fate commitment	0.0169492	0.0078798	0.164262	1	Paf1,Trps1,Prrx1,
GO:0051170	nuclear import	0.0169492	0.0078798	0.164262	1	Dmap1,Jup,Phip,
GO:0030041	actin filament polymerization	0.0112994	0.00411632	0.165349	1	Cttn,Trim27,
GO:0006979	response to oxidative stress	0.0169492	0.00793861	0.166785	1	Sin3a,Cdkn2a,Txnrd1,
GO:0010810	regulation of cell-substrate adhesion	0.0112994	0.00414572	0.167187	1	Col1a1,Cdkn2a,
GO:0016337	cell-cell adhesion	0.0225989	0.0120843	0.167324	1	Pnn,Dsp,Jup,Pkp4,
GO:0050678	regulation of epithelial cell proliferation	0.0169492	0.00796801	0.168051	1	Cdkn2a,Foxp1,Wdr48,
GO:0006753	nucleoside phosphate metabolic process	0.0338983	0.0209344	0.168215	1	Pin1,Atp6v1a,Papss1,Umps,Txnrd1,Pkp4,
GO:0009117	nucleotide metabolic process	0.0338983	0.0209344	0.168215	1	Pin1,Atp6v1a,Papss1,Umps,Txnrd1,Pkp4,
GO:0007179	transforming growth factor beta receptor signaling pathway	0.0112994	0.00417512	0.169028	1	Pin1,Snw1,
GO:0048812	neuron projection morphogenesis	0.0282486	0.0164947	0.169459	1	Wdr36,Cttn,Kif20b,Foxp1,Prrx1,
GO:0060537	muscle tissue development	0.0225989	0.0122607	0.17338	1	Pin1,Ctdp1,Dsp,Foxp1,
GO:0008064	regulation of actin polymerization or depolymerization	0.0112994	0.00432213	0.178286	1	Cttn,Trim27,
GO:0051248	negative regulation of protein metabolic process	0.0225989	0.0124078	0.178484	1	Pin1,Noc2l,Cdkn2a,Ywhab,
GO:0009205	purine ribonucleoside triphosphate metabolic process	0.0169492	0.00823263	0.179568	1	Pin1,Atp6v1a,Pkp4,
GO:0030832	regulation of actin filament length	0.0112994	0.00435153	0.180147	1	Cttn,Trim27,
GO:0035303	regulation of dephosphorylation	0.0112994	0.00435153	0.180147	1	Pin1,Ywhab,
GO:0022414	reproductive process	0.0508475	0.0355473	0.180279	1	Rad50,Snw1,Smarcb1,Nbn,Mre11a,Trim27,Wdr48,Mlh1,Alkbh5,
GO:0044087	regulation of cellular component biogenesis	0.0282486	0.0169063	0.181564	1	Gtf2f2,Cttn,Tfip11,Atf7ip,Trim27,
GO:0071383	cellular response to steroid hormone stimulus	0.0112994	0.00438094	0.182011	1	Sfr1,Pelp1,
GO:0010608	posttranscriptional regulation of gene expression	0.0282486	0.0169357	0.182441	1	Pin1,Cdkn2a,Pum3,Wiz,Rbm3,
GO:0048729	tissue morphogenesis	0.0282486	0.0169651	0.183319	1	Col1a1,Dsp,Kif20b,Gzf1,Txnrd1,
GO:0009199	ribonucleoside triphosphate metabolic process	0.0169492	0.00832084	0.183454	1	Pin1,Atp6v1a,Pkp4,
GO:0000003	reproduction	0.0508475	0.0357237	0.183836	1	Rad50,Snw1,Smarcb1,Nbn,Mre11a,Trim27,Wdr48,Mlh1,Alkbh5,
GO:0051223	regulation of protein transport	0.0225989	0.0126724	0.187797	1	Dmap1,Jup,Kif20b,Ywhab,
GO:0048646	anatomical structure formation involved in morphogenesis	0.0451977	0.031137	0.188466	1	Nle1,Atxn10,Kif20b,Txnrd1,Foxp1,Paf1,Col1a1,Trps1,
GO:0009144	purine nucleoside triphosphate metabolic process	0.0169492	0.00843845	0.188671	1	Pin1,Atp6v1a,Pkp4,
GO:0031396	regulation of protein ubiquitination	0.0112994	0.00449854	0.189495	1	Pin1,Cdkn2a,
GO:0048858	cell projection morphogenesis	0.0338983	0.0217577	0.18968	1	Wdr36,Cttn,Atxn10,Kif20b,Foxp1,Prrx1,
GO:0007163	establishment or maintenance of cell polarity	0.0112994	0.00452795	0.191373	1	Kif20b,Kif2c,
GO:0050679	positive regulation of epithelial cell proliferation	0.0112994	0.00455735	0.193253	1	Foxp1,Wdr48,
GO:0048732	gland development	0.0169492	0.00861486	0.196567	1	Krt76,Cdkn2a,Polb,
GO:0032271	regulation of protein polymerization	0.0112994	0.00464556	0.198908	1	Cttn,Trim27,
GO:0006399	tRNA metabolic process	0.0112994	0.00467496	0.200798	1	Yars,Dus3l,
GO:0030182	neuron differentiation	0.0508475	0.0367234	0.204578	1	Pin1,Wdr36,Atxn10,Nbn,Kif20b,Ywhag,Foxp1,Cttn,Prrx1,
GO:0007155	cell adhesion	0.039548	0.0270795	0.205439	1	Cttn,Pnn,Col1a1,Dsp,Cdkn2a,Jup,Pkp4,
GO:0032990	cell part morphogenesis	0.0338983	0.0223751	0.206442	1	Wdr36,Cttn,Atxn10,Kif20b,Foxp1,Prrx1,
GO:0002443	leukocyte mediated immunity	0.0169492	0.00887948	0.208559	1	Aplf,Mlh1,Nbn,
GO:0007369	gastrulation	0.0112994	0.00482197	0.210276	1	Paf1,Txnrd1,
GO:0022610	biological adhesion	0.039548	0.0272853	0.210587	1	Cttn,Pnn,Col1a1,Dsp,Cdkn2a,Jup,Pkp4,
GO:0045664	regulation of neuron differentiation	0.0282486	0.017906	0.21222	1	Wdr36,Cttn,Nbn,Ywhag,Prrx1,
GO:0030308	negative regulation of cell growth	0.0112994	0.00488077	0.21408	1	Ctdp1,Cdkn2a,
GO:0009141	nucleoside triphosphate metabolic process	0.0169492	0.00902649	0.215291	1	Pin1,Atp6v1a,Pkp4,
GO:0009150	purine ribonucleotide metabolic process	0.0169492	0.00902649	0.215291	1	Pin1,Atp6v1a,Pkp4,
GO:0042306	regulation of protein import into nucleus	0.0112994	0.00491018	0.215984	1	Dmap1,Jup,
GO:0055086	nucleobase, nucleoside and nucleotide metabolic process	0.0338983	0.0227867	0.217905	1	Pin1,Atp6v1a,Papss1,Umps,Txnrd1,Pkp4,
GO:0050673	epithelial cell proliferation	0.0169492	0.0090853	0.217997	1	Cdkn2a,Foxp1,Wdr48,
GO:0051146	striated muscle cell differentiation	0.0169492	0.0090853	0.217997	1	Pin1,Ctdp1,Foxp1,
GO:0090066	regulation of anatomical structure size	0.0338983	0.0228161	0.218732	1	Pin1,Wdr36,Cttn,Ctdp1,Cdkn2a,Trim27,
GO:0051495	positive regulation of cytoskeleton organization	0.0112994	0.00496898	0.219798	1	Cttn,Trim27,
GO:0008154	actin polymerization or depolymerization	0.0112994	0.00499838	0.221707	1	Cttn,Trim27,
GO:0009967	positive regulation of signal transduction	0.039548	0.0277263	0.221779	1	Nle1,Pin1,Snw1,Col1a1,Cdkn2a,Prrx1,Phip,
GO:0009607	response to biotic stimulus	0.039548	0.0277557	0.222532	1	Paf1,Snrpb2,Sin3a,Ddx41,Hist1h3a,Crnkl1,Alkbh5,
GO:0045184	establishment of protein localization	0.0564972	0.0427803	0.227776	1	Dmap1,Jup,Kif20b,Ywhab,Ywhag,Trim27,Foxp1,Phip,Cttn,Col1a1,
GO:0007160	cell-matrix adhesion	0.0112994	0.00514539	0.231271	1	Cttn,Cdkn2a,
GO:0007178	transmembrane receptor protein serine/threonine kinase signaling pathway	0.0169492	0.00937932	0.23163	1	Pin1,Trps1,Snw1,
GO:0030097	hemopoiesis	0.0338983	0.023316	0.232954	1	Paf1,Sin3a,Esco2,HRNR,Cdkn2a,Foxp1,
GO:0003012	muscle system process	0.0169492	0.00940872	0.233002	1	Pin1,Cttn,Ctdp1,
GO:0010769	regulation of cell morphogenesis involved in differentiation	0.0169492	0.00943812	0.234376	1	Wdr36,Cttn,Col1a1,
GO:0045792	negative regulation of cell size	0.0112994	0.0052042	0.235105	1	Ctdp1,Cdkn2a,
GO:0070201	regulation of establishment of protein localization	0.0225989	0.0139661	0.235355	1	Dmap1,Jup,Kif20b,Ywhab,
GO:0050770	regulation of axonogenesis	0.0112994	0.0052336	0.237023	1	Wdr36,Cttn,
GO:0006508	proteolysis	0.0451977	0.0332539	0.237489	1	Arih1,Psme3,Psme1,Usp48,Prep,Cdkn2a,Klhl11,Nrd1,
GO:0031331	positive regulation of cellular catabolic process	0.0112994	0.00532181	0.242782	1	Arih1,Nrd1,
GO:0006511	ubiquitin-dependent protein catabolic process	0.0225989	0.0141719	0.243183	1	Arih1,Cdkn2a,Klhl11,Usp48,
GO:0046649	lymphocyte activation	0.0282486	0.0189645	0.246337	1	Aplf,Mlh1,Nbn,Cdkn2a,Foxp1,
GO:0033500	carbohydrate homeostasis	0.0112994	0.00541001	0.248548	1	Sin3a,Cdkn2a,
GO:0042593	glucose homeostasis	0.0112994	0.00541001	0.248548	1	Sin3a,Cdkn2a,
GO:0017038	protein import	0.0169492	0.00976155	0.249577	1	Dmap1,Jup,Phip,
GO:0010563	negative regulation of phosphorus metabolic process	0.0112994	0.00543942	0.25047	1	Cdkn2a,Ywhab,
GO:0045936	negative regulation of phosphate metabolic process	0.0112994	0.00543942	0.25047	1	Cdkn2a,Ywhab,
GO:0070925	organelle assembly	0.0112994	0.00543942	0.25047	1	Aurkb,Mlh1,
GO:0019941	modification-dependent protein catabolic process	0.0225989	0.0144365	0.253333	1	Arih1,Cdkn2a,Klhl11,Usp48,
GO:0051129	negative regulation of cellular component organization	0.0225989	0.0144365	0.253333	1	Tfip11,Ercc4,Noc2l,Mtbp,
GO:0043632	modification-dependent macromolecule catabolic process	0.0225989	0.0146423	0.261288	1	Arih1,Cdkn2a,Klhl11,Usp48,
GO:0030198	extracellular matrix organization	0.0112994	0.00570404	0.26779	1	Tfip11,Col1a1,
GO:0052548	regulation of endopeptidase activity	0.0112994	0.00570404	0.26779	1	Psme3,Nrd1,
GO:2000146	negative regulation of cell motility	0.0112994	0.00570404	0.26779	1	Pin1,Scai,
GO:0048584	positive regulation of response to stimulus	0.0508475	0.0397224	0.271976	1	Nle1,Pin1,Snw1,Phip,Col1a1,Sin3a,Cdkn2a,Eya3,Prrx1,
GO:0006469	negative regulation of protein kinase activity	0.0112994	0.00579224	0.273565	1	Cdkn2a,Trim27,
GO:0051258	protein polymerization	0.0112994	0.00579224	0.273565	1	Cttn,Trim27,
GO:0051271	negative regulation of cellular component movement	0.0112994	0.00582165	0.275489	1	Pin1,Scai,
GO:0090092	regulation of transmembrane receptor protein serine/threonine kinase signaling pathway	0.0112994	0.00585105	0.277413	1	Pin1,Snw1,
GO:0031175	neuron projection development	0.0338983	0.0248449	0.278099	1	Wdr36,Cttn,Atxn10,Kif20b,Foxp1,Prrx1,
GO:0007018	microtubule-based movement	0.0112994	0.00588045	0.279337	1	Kif20b,Kif2c,
GO:0044092	negative regulation of molecular function	0.0338983	0.0249331	0.280768	1	Pin1,Btaf1,Aurkb,Tfip11,Cdkn2a,Trim27,
GO:0051239	regulation of multicellular organismal process	0.0903955	0.0770045	0.288776	1	Pin1,Wdr36,Nbn,Ywhag,Foxp1,Cttn,Col1a1,Prrx1,Ctdp1,Aplf,Snw1,Trim27,Paf1,Trps1,Mbd1,Cdkn2a,
GO:0042221	response to chemical stimulus	0.107345	0.0929405	0.288826	1	Jup,Ywhag,Foxp1,Sin3a,Col1a1,Rbbp5,Pelp1,Alkbh5,Snw1,Ddx41,Mnat1,Txnrd1,Phip,Paf1,Sfr1,Hmgcs1,Cdkn2a,Cdk2,Rbm3,
GO:0006184	GTP catabolic process	0.0112994	0.00605686	0.290872	1	Pin1,Pkp4,
GO:0033124	regulation of GTP catabolic process	0.0112994	0.00605686	0.290872	1	Pin1,Pkp4,
GO:0043087	regulation of GTPase activity	0.0112994	0.00605686	0.290872	1	Pin1,Pkp4,
GO:0009207	purine ribonucleoside triphosphate catabolic process	0.0112994	0.00608627	0.292793	1	Pin1,Pkp4,
GO:0023056	positive regulation of signaling	0.039548	0.0304019	0.293624	1	Nle1,Pin1,Snw1,Col1a1,Cdkn2a,Prrx1,Phip,
GO:0009203	ribonucleoside triphosphate catabolic process	0.0112994	0.00611567	0.294713	1	Pin1,Pkp4,
GO:0010647	positive regulation of cell communication	0.039548	0.0305195	0.296908	1	Nle1,Pin1,Snw1,Col1a1,Cdkn2a,Prrx1,Phip,
GO:0048870	cell motility	0.0451977	0.0356649	0.297972	1	Pin1,Cenpv,Med23,Jup,Scai,Cttn,Col1a1,Prpf40a,
GO:0051674	localization of cell	0.0451977	0.0356649	0.297972	1	Pin1,Cenpv,Med23,Jup,Scai,Cttn,Col1a1,Prpf40a,
GO:0060560	developmental growth involved in morphogenesis	0.0112994	0.00617447	0.29855	1	Wdr36,Cttn,
GO:0009146	purine nucleoside triphosphate catabolic process	0.0112994	0.00620388	0.300468	1	Pin1,Pkp4,
GO:0009952	anterior/posterior pattern formation	0.0112994	0.00620388	0.300468	1	Nle1,Bptf,
GO:0006725	cellular aromatic compound metabolic process	0.0112994	0.00629208	0.306216	1	Umps,Txnrd1,
GO:0009154	purine ribonucleotide catabolic process	0.0112994	0.00635089	0.310043	1	Pin1,Pkp4,
GO:0033673	negative regulation of kinase activity	0.0112994	0.00635089	0.310043	1	Cdkn2a,Trim27,
GO:0045860	positive regulation of protein kinase activity	0.0169492	0.0110552	0.311519	1	Ccnt1,Clspn,Zfp91,
GO:0009143	nucleoside triphosphate catabolic process	0.0112994	0.00643909	0.315775	1	Pin1,Pkp4,
GO:0009261	ribonucleotide catabolic process	0.0112994	0.0064685	0.317684	1	Pin1,Pkp4,
GO:0034762	regulation of transmembrane transport	0.0169492	0.0112317	0.320038	1	Dmap1,Jup,Trim27,
GO:0046039	GTP metabolic process	0.0112994	0.0065273	0.321497	1	Pin1,Pkp4,
GO:0046483	heterocycle metabolic process	0.0338983	0.0262856	0.322337	1	Pin1,Atp6v1a,Papss1,Umps,Txnrd1,Pkp4,
GO:0042692	muscle cell differentiation	0.0169492	0.0112905	0.322879	1	Pin1,Ctdp1,Foxp1,
GO:0010927	cellular component assembly involved in morphogenesis	0.0112994	0.00661551	0.327208	1	Atxn10,Foxp1,
GO:0045926	negative regulation of growth	0.0112994	0.00661551	0.327208	1	Ctdp1,Cdkn2a,
GO:0040013	negative regulation of locomotion	0.0112994	0.00667431	0.331008	1	Pin1,Scai,
GO:0006928	cellular component movement	0.0451977	0.037135	0.336532	1	Pin1,Cenpv,Med23,Jup,Scai,Cttn,Col1a1,Prpf40a,
GO:0061061	muscle structure development	0.0225989	0.0165535	0.336893	1	Pin1,Ctdp1,Dsp,Foxp1,
GO:0032880	regulation of protein localization	0.0225989	0.0165829	0.338071	1	Dmap1,Jup,Kif20b,Ywhab,
GO:0010035	response to inorganic substance	0.0169492	0.0116139	0.338501	1	Cdkn2a,Mnat1,Txnrd1,
GO:0032269	negative regulation of cellular protein metabolic process	0.0169492	0.0116139	0.338501	1	Noc2l,Cdkn2a,Ywhab,
GO:0006412	translation	0.0225989	0.0166417	0.340427	1	Yars,Eif3l,Pum3,Rbm3,
GO:0051348	negative regulation of transferase activity	0.0112994	0.00682132	0.340481	1	Cdkn2a,Trim27,
GO:0043062	extracellular structure organization	0.0169492	0.0117021	0.342759	1	Pin1,Tfip11,Col1a1,
GO:0009896	positive regulation of catabolic process	0.0112994	0.00688013	0.344259	1	Arih1,Nrd1,
GO:0071902	positive regulation of protein serine/threonine kinase activity	0.0112994	0.00696833	0.349913	1	Ccnt1,Zfp91,
GO:0009306	protein secretion	0.0112994	0.00699774	0.351794	1	Trim27,Foxp1,
GO:0045321	leukocyte activation	0.0282486	0.0220517	0.351967	1	Aplf,Mlh1,Nbn,Cdkn2a,Foxp1,
GO:0016477	cell migration	0.039548	0.0325189	0.353763	1	Cttn,Cenpv,Med23,Col1a1,Jup,Prpf40a,Scai,
GO:0048568	embryonic organ development	0.0169492	0.0119373	0.354103	1	Bptf,Prrx1,Wdr48,
GO:0051345	positive regulation of hydrolase activity	0.0169492	0.0119373	0.354103	1	Pin1,Psme3,Pkp4,
GO:0030811	regulation of nucleotide catabolic process	0.0112994	0.00705654	0.355551	1	Pin1,Pkp4,
GO:0033121	regulation of purine nucleotide catabolic process	0.0112994	0.00705654	0.355551	1	Pin1,Pkp4,
GO:0006163	purine nucleotide metabolic process	0.0225989	0.0171415	0.360466	1	Pin1,Atp6v1a,Papss1,Pkp4,
GO:0006952	defense response	0.0451977	0.0384875	0.372679	1	Ddx41,Trim27,Crnkl1,Polb,Sin3a,Snrpb2,Hist1h3a,Alkbh5,
GO:0051402	neuron apoptosis	0.0112994	0.00740937	0.377921	1	Pin1,Polb,
GO:0006417	regulation of translation	0.0112994	0.00743877	0.379771	1	Pum3,Rbm3,
GO:0007409	axonogenesis	0.0169492	0.0127018	0.39077	1	Wdr36,Cttn,Foxp1,
GO:0002683	negative regulation of immune system process	0.0112994	0.00776219	0.399966	1	Cdkn2a,Trim27,
GO:0048598	embryonic morphogenesis	0.0225989	0.0181412	0.400465	1	Paf1,Kif20b,Txnrd1,Prrx1,
GO:0070997	neuron death	0.0112994	0.0077916	0.401787	1	Pin1,Polb,
GO:0044106	cellular amine metabolic process	0.0169492	0.0129958	0.404748	1	Yars,Fabp5,Txnrd1,
GO:0010720	positive regulation of cell development	0.0112994	0.0078504	0.405421	1	Snw1,Col1a1,
GO:0006195	purine nucleotide catabolic process	0.0112994	0.00790921	0.409045	1	Pin1,Pkp4,
GO:0048666	neuron development	0.0338983	0.0292258	0.414867	1	Wdr36,Cttn,Atxn10,Kif20b,Foxp1,Prrx1,
GO:0010975	regulation of neuron projection development	0.0169492	0.013231	0.415864	1	Wdr36,Cttn,Prrx1,
GO:0048872	homeostasis of number of cells	0.0112994	0.00802681	0.416261	1	Polb,Wdr48,
GO:0032956	regulation of actin cytoskeleton organization	0.0112994	0.00805622	0.418058	1	Cttn,Trim27,
GO:0007265	Ras protein signal transduction	0.0112994	0.00811502	0.421643	1	Setdb1,Scai,
GO:0032970	regulation of actin filament-based process	0.0112994	0.00823263	0.428781	1	Cttn,Trim27,
GO:0072523	purine-containing compound catabolic process	0.0112994	0.00826203	0.430558	1	Pin1,Pkp4,
GO:0072521	purine-containing compound metabolic process	0.0225989	0.0192291	0.443493	1	Pin1,Atp6v1a,Papss1,Pkp4,
GO:0007264	small GTPase mediated signal transduction	0.0169492	0.0138779	0.446075	1	Srprb,Setdb1,Scai,
GO:0048610	cellular process involved in reproduction	0.0169492	0.0138779	0.446075	1	Snw1,Smarcb1,Trim27,
GO:0006810	transport	0.118644	0.113669	0.45207	1	Dmap1,Jup,Fabp5,Kif20b,Ywhab,Ywhag,Foxp1,Cttn,Col1a1,Alkbh5,Crabp1,Magohb,Noc2l,Atp6v1a,Zc3h11a,Trim27,Phip,Tcof1,Cdkn2a,NSRP1,Cdk2,
GO:0044057	regulation of system process	0.0225989	0.0194643	0.452686	1	Pin1,Cttn,Ctdp1,Ywhag,
GO:0009166	nucleotide catabolic process	0.0112994	0.00864426	0.453391	1	Pin1,Pkp4,
GO:2000145	regulation of cell motility	0.0225989	0.0197877	0.465247	1	Pin1,Med23,Col1a1,Scai,
GO:0007283	spermatogenesis	0.0169492	0.0143189	0.466321	1	Mlh1,Alkbh5,Wdr48,
GO:0048232	male gamete generation	0.0169492	0.0143483	0.467659	1	Mlh1,Alkbh5,Wdr48,
GO:0001775	cell activation	0.0282486	0.0254035	0.468665	1	Aplf,Mlh1,Nbn,Cdkn2a,Foxp1,
GO:0043161	proteasomal ubiquitin-dependent protein catabolic process	0.0112994	0.00890888	0.468892	1	Arih1,Klhl11,
GO:0060562	epithelial tube morphogenesis	0.0112994	0.00893828	0.470598	1	Kif20b,Gzf1,
GO:0007015	actin filament organization	0.0112994	0.00902649	0.475697	1	Cttn,Trim27,
GO:0052547	regulation of peptidase activity	0.0112994	0.00902649	0.475697	1	Psme3,Nrd1,
GO:0030031	cell projection assembly	0.0112994	0.0091147	0.480767	1	Cttn,Atxn10,
GO:0034655	nucleobase, nucleoside, nucleotide and nucleic acid catabolic process	0.0112994	0.0091735	0.48413	1	Pin1,Pkp4,
GO:0034656	nucleobase, nucleoside and nucleotide catabolic process	0.0112994	0.0091735	0.48413	1	Pin1,Pkp4,
GO:0051270	regulation of cellular component movement	0.0225989	0.0204934	0.492288	1	Pin1,Med23,Col1a1,Scai,
GO:0009165	nucleotide biosynthetic process	0.0112994	0.00949693	0.502385	1	Papss1,Umps,
GO:0044270	cellular nitrogen compound catabolic process	0.0112994	0.00964394	0.510545	1	Pin1,Pkp4,
GO:0046700	heterocycle catabolic process	0.0112994	0.00964394	0.510545	1	Pin1,Pkp4,
GO:0035295	tube development	0.0169492	0.0154656	0.517349	1	Kif20b,Gzf1,Foxp1,
GO:0003002	regionalization	0.0112994	0.00982035	0.520222	1	Nle1,Bptf,
GO:0006520	cellular amino acid metabolic process	0.0112994	0.00987916	0.52342	1	Yars,Txnrd1,
GO:0031344	regulation of cell projection organization	0.0169492	0.0157302	0.528756	1	Wdr36,Cttn,Prrx1,
GO:0030036	actin cytoskeleton organization	0.0169492	0.015789	0.531271	1	Cttn,Trim27,Foxp1,
GO:0034404	nucleobase, nucleoside and nucleotide biosynthetic process	0.0112994	0.010085	0.534498	1	Papss1,Umps,
GO:0034654	nucleobase, nucleoside, nucleotide and nucleic acid biosynthetic process	0.0112994	0.010085	0.534498	1	Papss1,Umps,
GO:0007420	brain development	0.0169492	0.015936	0.537525	1	Psmg1,Bptf,Mnat1,
GO:0000904	cell morphogenesis involved in differentiation	0.0225989	0.0218165	0.541385	1	Wdr36,Cttn,Col1a1,Foxp1,
GO:0010646	regulation of cell communication	0.0564972	0.0563347	0.542322	1	Nle1,Pin1,Snw1,Ywhab,Ywhag,Scai,Phip,Col1a1,Cdkn2a,Prrx1,
GO:0050776	regulation of immune response	0.0169492	0.0160536	0.542494	1	Aplf,Sin3a,Trim27,
GO:0048667	cell morphogenesis involved in neuron differentiation	0.0169492	0.0161418	0.546201	1	Wdr36,Cttn,Foxp1,
GO:0007417	central nervous system development	0.0225989	0.0219929	0.547751	1	Psmg1,Bptf,Mbd1,Mnat1,
GO:0030098	lymphocyte differentiation	0.0112994	0.010379	0.550018	1	Cdkn2a,Foxp1,
GO:0030155	regulation of cell adhesion	0.0112994	0.010379	0.550018	1	Col1a1,Cdkn2a,
GO:0009308	amine metabolic process	0.0169492	0.0162888	0.55234	1	Yars,Fabp5,Txnrd1,
GO:0030029	actin filament-based process	0.0169492	0.0164653	0.559643	1	Cttn,Trim27,Foxp1,
GO:0015672	monovalent inorganic cation transport	0.0112994	0.0107612	0.569649	1	Atp6v1a,Cdk2,
GO:0009966	regulation of signal transduction	0.0564972	0.0575696	0.5703	1	Nle1,Pin1,Snw1,Ywhab,Scai,Phip,Col1a1,Cdkn2a,Zfp91,Prrx1,
GO:0035239	tube morphogenesis	0.0112994	0.0107906	0.571133	1	Kif20b,Gzf1,
GO:0001503	ossification	0.0112994	0.0110552	0.584326	1	Col1a1,Fignl1,
GO:0051249	regulation of lymphocyte activation	0.0112994	0.0110846	0.585773	1	Aplf,Cdkn2a,
GO:0044282	small molecule catabolic process	0.0169492	0.0172885	0.592765	1	Crabp1,Pin1,Pkp4,
GO:0051336	regulation of hydrolase activity	0.0225989	0.0233454	0.594988	1	Pin1,Psme3,Pkp4,Nrd1,
GO:0008285	negative regulation of cell proliferation	0.0169492	0.0174061	0.597364	1	Smarcb1,Cdkn2a,Mtbp,
GO:0051051	negative regulation of transport	0.0112994	0.0114081	0.60145	1	Ywhab,Trim27,
GO:0030335	positive regulation of cell migration	0.0112994	0.0114375	0.602853	1	Med23,Col1a1,
GO:0007167	enzyme linked receptor protein signaling pathway	0.0225989	0.0236394	0.604867	1	Pin1,Trps1,Snw1,Phip,
GO:0007276	gamete generation	0.0169492	0.0177884	0.612079	1	Mlh1,Alkbh5,Wdr48,
GO:0030030	cell projection organization	0.0338983	0.0358413	0.612089	1	Wdr36,Cttn,Atxn10,Kif20b,Foxp1,Prrx1,
GO:2000147	positive regulation of cell motility	0.0112994	0.0117609	0.618041	1	Med23,Col1a1,
GO:0032879	regulation of localization	0.0564972	0.0599806	0.622774	1	Dmap1,Pin1,Med23,Jup,Kif20b,Ywhab,Trim27,Scai,Col1a1,Cdkn2a,
GO:0051272	positive regulation of cellular component movement	0.0112994	0.0119079	0.624797	1	Med23,Col1a1,
GO:0051493	regulation of cytoskeleton organization	0.0112994	0.0119373	0.626137	1	Cttn,Trim27,
GO:0040017	positive regulation of locomotion	0.0112994	0.0121431	0.635414	1	Med23,Col1a1,
GO:0002684	positive regulation of immune system process	0.0169492	0.0186116	0.642542	1	Med23,Sin3a,Foxp1,
GO:0034220	ion transmembrane transport	0.0112994	0.0123195	0.643223	1	Atp6v1a,Trim27,
GO:0010817	regulation of hormone levels	0.0112994	0.0123783	0.645797	1	Crabp1,Sin3a,
GO:0030334	regulation of cell migration	0.0169492	0.0189056	0.653009	1	Med23,Col1a1,Scai,
GO:0055085	transmembrane transport	0.0225989	0.0255212	0.664557	1	Dmap1,Atp6v1a,Jup,Trim27,
GO:0002694	regulation of leukocyte activation	0.0112994	0.0128194	0.664635	1	Aplf,Cdkn2a,
GO:0023051	regulation of signaling	0.0621469	0.0683014	0.670303	1	Nle1,Pin1,Snw1,Ywhab,Ywhag,Scai,Phip,Col1a1,Cdkn2a,Zfp91,Prrx1,
GO:0002009	morphogenesis of an epithelium	0.0112994	0.0130546	0.67435	1	Kif20b,Gzf1,
GO:0007389	pattern specification process	0.0112994	0.0130546	0.67435	1	Nle1,Bptf,
GO:0051241	negative regulation of multicellular organismal process	0.0112994	0.0130546	0.67435	1	Ctdp1,Trim27,
GO:0006140	regulation of nucleotide metabolic process	0.0112994	0.013084	0.675549	1	Pin1,Pkp4,
GO:0035556	intracellular signal transduction	0.0564972	0.0629208	0.682134	1	Pin1,Snw1,Nbn,Polb,Setdb1,Scai,Mlh1,Cdkn2a,Srprb,Zfp91,
GO:0006955	immune response	0.0282486	0.0332539	0.7045	1	Aplf,Sin3a,Mlh1,Nbn,Trim27,
GO:0060341	regulation of cellular localization	0.0225989	0.0269325	0.705148	1	Dmap1,Cdkn2a,Jup,Kif20b,
GO:0045597	positive regulation of cell differentiation	0.0169492	0.0204934	0.705746	1	Pin1,Snw1,Col1a1,
GO:0050865	regulation of cell activation	0.0112994	0.0138779	0.706572	1	Aplf,Cdkn2a,
GO:0051240	positive regulation of multicellular organismal process	0.0169492	0.0209344	0.719268	1	Pin1,Cttn,Cdkn2a,
GO:0019953	sexual reproduction	0.0169492	0.021052	0.722792	1	Mlh1,Alkbh5,Wdr48,
GO:0002521	leukocyte differentiation	0.0112994	0.0143483	0.72377	1	Cdkn2a,Foxp1,
GO:0008610	lipid biosynthetic process	0.0112994	0.0144659	0.727935	1	Hmgcs1,Fabp5,
GO:0051050	positive regulation of transport	0.0169492	0.0214342	0.734009	1	Dmap1,Jup,Kif20b,
GO:0048585	negative regulation of response to stimulus	0.0225989	0.0282262	0.739158	1	Pin1,Ywhab,Trim27,Scai,
GO:0009968	negative regulation of signal transduction	0.0169492	0.0216401	0.7399	1	Pin1,Ywhab,Scai,
GO:0032504	multicellular organism reproduction	0.0169492	0.0218753	0.746507	1	Mlh1,Alkbh5,Wdr48,
GO:0048609	multicellular organismal reproductive process	0.0169492	0.0218753	0.746507	1	Mlh1,Alkbh5,Wdr48,
GO:0051094	positive regulation of developmental process	0.0225989	0.0290788	0.759916	1	Pin1,Snw1,Col1a1,Cdkn2a,
GO:0006812	cation transport	0.0169492	0.0224927	0.763218	1	Atp6v1a,Trim27,Cdk2,
GO:0051049	regulation of transport	0.0338983	0.0425745	0.769105	1	Dmap1,Cdkn2a,Jup,Kif20b,Ywhab,Trim27,
GO:0023057	negative regulation of signaling	0.0169492	0.0231396	0.779762	1	Pin1,Ywhab,Scai,
GO:0010648	negative regulation of cell communication	0.0169492	0.0232572	0.782666	1	Pin1,Ywhab,Scai,
GO:0001816	cytokine production	0.0112994	0.0162888	0.785979	1	Trim27,Foxp1,
GO:0006066	alcohol metabolic process	0.0112994	0.0164065	0.789324	1	Hmgcs1,Fabp5,
GO:0019752	carboxylic acid metabolic process	0.0169492	0.02361	0.791192	1	Crabp1,Yars,Txnrd1,
GO:0043436	oxoacid metabolic process	0.0169492	0.02361	0.791192	1	Crabp1,Yars,Txnrd1,
GO:0044255	cellular lipid metabolic process	0.0169492	0.023757	0.794662	1	Crabp1,Hmgcs1,Fabp5,
GO:0006082	organic acid metabolic process	0.0169492	0.0239922	0.800114	1	Crabp1,Yars,Txnrd1,
GO:0044271	cellular nitrogen compound biosynthetic process	0.0112994	0.0169945	0.80537	1	Papss1,Umps,
GO:0045087	innate immune response	0.0112994	0.0172591	0.812232	1	Sin3a,Trim27,
GO:0042180	cellular ketone metabolic process	0.0169492	0.0249037	0.820117	1	Crabp1,Yars,Txnrd1,
GO:0001568	blood vessel development	0.0112994	0.0175825	0.820326	1	Col1a1,Prrx1,
GO:0001944	vasculature development	0.0112994	0.0182882	0.836916	1	Col1a1,Prrx1,
GO:0055114	oxidation-reduction process	0.0169492	0.0263738	0.848805	1	Dus3l,Txnrd1,Alkbh5,
GO:0043086	negative regulation of catalytic activity	0.0112994	0.0191115	0.854521	1	Cdkn2a,Trim27,
GO:0030001	metal ion transport	0.0112994	0.0196701	0.865467	1	Trim27,Cdk2,
GO:0007154	cell communication	0.0564972	0.0758578	0.871147	1	Nle1,Pin1,Snw1,Ywhab,Ywhag,Scai,Phip,Col1a1,Cdkn2a,Prrx1,
GO:0044283	small molecule biosynthetic process	0.0112994	0.0209932	0.888456	1	Papss1,Umps,
GO:0006811	ion transport	0.0169492	0.0301079	0.904522	1	Atp6v1a,Trim27,Cdk2,
GO:0032940	secretion by cell	0.0112994	0.0237864	0.925566	1	Trim27,Foxp1,
GO:0006629	lipid metabolic process	0.0169492	0.033548	0.938745	1	Crabp1,Hmgcs1,Fabp5,
GO:0009611	response to wounding	0.0112994	0.0260798	0.947022	1	Col1a1,Polb,
GO:0046903	secretion	0.0112994	0.0274617	0.956968	1	Trim27,Foxp1,
GO:0016044	cellular membrane organization	0.0112994	0.0279615	0.960107	1	Cttn,Jup,
GO:0061024	membrane organization	0.0112994	0.0286672	0.964169	1	Cttn,Jup,
GO:0009605	response to external stimulus	0.0169492	0.0383111	0.967757	1	Snw1,Jup,Foxp1,
GO:0007243	intracellular protein kinase cascade	0.0112994	0.03099	0.974927	1	Pin1,Zfp91,
GO:0023014	signal transduction via phosphorylation event	0.0112994	0.0310488	0.975154	1	Pin1,Zfp91,
GO:0019725	cellular homeostasis	0.0112994	0.031431	0.976584	1	Sin3a,Txnrd1,
GO:0016192	vesicle-mediated transport	0.0112994	0.0335774	0.983253	1	Cttn,Trim27,
GO:0007165	signal transduction	0.101695	0.154862	0.984611	1	Nle1,Pin1,Nbn,Ywhab,Col1a1,Mlh1,Srprb,Prrx1,Clspn,Snw1,Phip,Scai,Setdb1,Polb,Paf1,Trps1,Cdkn2a,Zfp91,
GO:0048878	chemical homeostasis	0.0112994	0.0369292	0.990154	1	Sin3a,Cdkn2a,
GO:0023052	signaling	0.107345	0.170386	0.993022	1	Nle1,Pin1,Nbn,Ywhab,Ywhag,Col1a1,Mlh1,Srprb,Prrx1,Clspn,Snw1,Phip,Scai,Setdb1,Polb,Paf1,Trps1,Cdkn2a,Zfp91,
GO:0007166	cell surface receptor linked signaling pathway	0.0508475	0.104525	0.996406	1	Nle1,Pin1,Snw1,Ywhab,Phip,Paf1,Col1a1,Trps1,Prrx1,
GO:0003008	system process	0.0338983	0.0887066	0.998831	1	Pin1,Cttn,Ctdp1,Col1a1,Nbn,Ywhag,
GO:0050877	neurological system process	0.0169492	0.0742995	0.999869	1	Col1a1,Nbn,Ywhag,
GO:0008150	biological_process	0.0564972	0.508541	1	1	Pin1,Yars,Cenpi,Jup,Kif20b,Rngtt,Umps,Uhrf2,Kif2c,Pms2,Ccnt1,Snw1,Zbtb10,Ezh1,Atp6v1a,Noc2l,Cdc23,Atf7ip,Rcor2,Zc3h11a,Nusap1,Mettl16,Nsmce2,Trps1,Prpf4,Dsp,Cnbp,Cenpv,Zranb2,Rad54l2,Mre11a,Cttn,Hist1h3a,Pelp1,Alkbh5,Rif1,HRNR,Zmym2,Ahsa1,Ddx50,Cwf19l1,Gn
GO:XXXXXXX	unannotated	0.0338983	0.309812	1	1	Abraxas1,Lmnb2,Fam50a,Tp53bp1,Sgo1,Nsmce4a,
