# Supplementary material for: ISG15 conjugation to proteins on nascent DNA mitigates DNA replication stress
Source: Nat Commun. 2022 Oct 10;13:5971. doi: 10.1038/s41467-022-33535-y (PMC9550767; doi:10.1038/s41467-022-33535-y)
Supplement: Supplementary file 5 — Supplementary Data 3 [file 41467_2022_33535_MOESM5_ESM.xlsx]

## Sheet: Tagged vs Untagged ISG15
Proteins pulled down from Nbs1-/- 3FLAG-6HIS-ISG15 vs. Nbs1-/- ISG15. Data accompanies Figures 4C
Accession	Protein	Mean Log2 ratio	Mean Log10 absorbance in 3FLAG-6HIS-ISG15
O35459	Ech1	5.52564	3.04399
Q8VDC3	Aco1	5.29729	3.50088	Proteins in red were confirmed via western blotting
Q9Z2F2	Oasl2	5.18861	3.54787
Q3TI98	Farsb	4.82676	3.6916
Q6NXX7	Abce1	4.76927	3.48279
Q641P0	Actr3b	4.75973	2.65973
Q8BJW6	Eif2a	4.7445	3.71357
Q01853	Vcp	4.71617	3.98967
P61161	Actr2	4.68669	2.99561
Q3UDB1	Cct7	4.65399	3.81011
P48036	Anxa5	4.63881	3.41183
Q811J3	Ireb2	4.638	2.49686
Q8VI94	Oasl1	4.34945	2.76716
Q9D0R2	Tars	4.25306	4.04853
Q8K010	Oplah	4.23283	2.60195
Q3UXN3	Cars	4.22637	3.3475
Q8C952	Fen1	4.21465	3.81583
Q2NL51	Gsk3a	4.17962	2.31785
P14824	Anxa6	4.1559	3.97425
Q8R378	Shoc2	4.12056	3.26884
Q9D051	Pdhb	4.10781	2.44832
Q4FJR9	Isg15	4.05353	4.01195
Q3TEK2	Hspa8	3.93715	4.42188
Q3TGW0	Actr3	3.92011	3.03197
Q3UJP4	Cct3	3.89581	3.56796
B1AX98	Lrrc47	3.89006	2.30298
Q9WVE8	Pacsin2	3.86823	2.55907
B2RRS6	Usp18	3.85196	3.0778
Q8BS90	Bora	3.82862	2.28544
P63087	Ppp1cc; Gm5601	3.8107	2.8251
Q01730	Rsu1	3.79783	2.83197
Q9CW03	Smc3	3.7946	4.01411
E9Q1G8	Sept7	3.78563	3.56838
Q52KG9	Cct6a	3.74251	3.48172
Q3UEB3-2	Puf60	3.73785	3.19239
P32233	Drg1	3.72095	3.32893
Q3THX4	Vps45	3.68861	2.22879
Q8C650	Sept10	3.67404	2.89457
Q922S8	Kif2c	3.6565	2.25551
Q3TLR7	Dtl	3.64894	2.4514
Q9WUM3	Coro1b	3.59776	2.58681
Q9R0H0	Acox1	3.58567	3.78457
Q6NZB3	Rrm1	3.57131	3.12903
Q3V117	Acly	3.56393	4.43436
Q8VI93	Oas3	3.55345	3.44447
Q3U8W0	Ppp1ca	3.54534	3.22657
Q8BRF7	Scfd1	3.54352	3.31895
Q8C1B7	Sept11	3.54248	3.76753
Q9R0H5	Krt71	3.52896	3.21817
Q9D8C4	Ifi35	3.49574	2.63099
Q9CQU5	Zwint	3.45426	1.90741
Q3TFC0	Mov10	3.45248	3.62583
G3UZX1	Vars	3.36137	2.8554
B2RRI2	Sbno1	3.34719	2.08189
Q6PGC1	Dhx29	3.33225	3.07858
O70310	Nmt1	3.22621	3.79259
Q9CU62	Smc1a	3.21248	3.76495
Q3UKQ2	Cct8	3.14685	3.56381
Q6ZPT2	Lars	3.14608	3.95637
Q3U844	Csnk1a1	3.14241	2.57444
Q8VHK9	Dhx36	3.11833	3.37707
E9PX59	Samd9l	3.09153	3.79813
P80315	Cct4	3.08772	3.1458
Q01320	Top2a	3.08584	4.0755
Q99LI7	Cstf3	3.07798	2.95916
Q3TFF0	Dnaja2	3.06765	2.74013
Q2M4G1	Mtx2	3.057	3.01206
P11983	Tcp1	3.04648	3.01795
Q571M2	Hspa4	3.04633	2.56932
P0DOV1-2	Trap1	3.03671	2.7824
Q9D5V5	Cul5	3.01313	2.98831
Q3UE06	Nploc4	2.99637	3.43507
P26041	Msn	2.93908	2.66459
P39053	Dnm1	2.92746	3.01601
Q8CG48	Smc2	2.92548	3.99568
Q8CI86	Plcb3	2.92487	3.1357
Q4FJP2	Nmi	2.92347	2.55612
P07901	Hsp90aa1	2.91944	2.97994
P15533	Trim30a	2.91617	2.2048
Q3TPD9	Maoa	2.88398	2.80168
Q3TDF8	Etf1	2.88226	2.7991
Q3UH60	Dip2b	2.87971	3.82038
Q9EQU5-2	Set	2.8758	2.12597
Q8BU30	Iars	2.84867	3.83661
Q6ZWX6	Eif2s1	2.82529	2.47885
Q3UZH3	Mthfd1	2.81109	3.01435
Q9R1S8	Capn7	2.8091	2.33224
P50580	Pa2g4	2.79905	3.27915
E9Q555	Rnf213	2.79702	4.64412
A2APF7	Herc6	2.78953	2.0463
A6ZI44	Aldoa	2.78216	3.76488
Q05DR6	Cul1	2.7629	2.21245
Q8CC03	Ap1g1	2.74655	2.63347
Q61768	Kif5b	2.73669	2.95107
E9Q3X6	Maob	2.71948	2.58861
Q7TPT7	Vars	2.69459	4.23219
Q9CZU3	Skiv2l2	2.66875	3.57173
P17918	Pcna	2.65984	2.49982
P06745	Gpi1	2.65477	2.90102
Q8BWT5	Dip2a	2.64803	3.14524
B2RUC7	Strap	2.58401	2.15076
Q3TPF5	Prmt1	2.58371	2.96708
Q3UM17	Rbpj	2.56586	3.14173
Q3TGQ3	Ctnna1	2.53616	3.38004
Q3U1J4	Ddb1	2.53355	3.93687
Q3U6N9	1110038F14Rik	2.52054	2.36031
Q91WQ3	Yars	2.51325	2.59234
Q5SWN2	Rpa1	2.51281	2.0983
A2AL50	Agps	2.5108	3.77381
E9QB02	Mars	2.47114	3.15308
G3X8Y3	Naa15	2.4694	3.31176
Q6ZPS9	Pdcd6ip	2.46642	2.45629
Q6NVF4	Helb	2.3883	2.17231
D3Z3L3	Trim12c	2.38748	1.99078
Q6KAR6	Exoc3	2.38046	2.16584
Q71LX8	Hsp90ab1	2.36964	3.80701
A0A0R4J0I6	Acad11	2.3647	3.46872
A0A0R4J0V5	Polr2a	2.33186	3.24396
Q8CIG3	Kdm1b	2.33158	2.9265
A0A1Y7VMH3	Vrk1	2.32299	3.12916
A2AAW9	Eif2s3x	2.30223	2.61162
Q99KC8	Upf1	2.28755	2.26928
Q6P9P6	Kif11	2.27462	1.89927
Q8BML9	Qars	2.27404	3.76755
Q3UMI7	Eef2	2.25265	3.88372
Q3TJ07	Stau1	2.22822	2.22324
Q5U222	Ddx5	2.21614	3.79319
B9EIU1	Eprs	2.21049	3.8813
Q5FWB6	Rplp0	2.19253	3.30607
Q3ULW0	Ran	2.1874	2.19075
Q3UHZ3	Dnmt1	2.16008	3.92954
Q3UXT5	Txlna	2.15906	2.96762
Q9DBB4	Naa16	2.15894	1.73759
Q6Y5D8	Arhgap10	2.15005	2.88559
Q99M73	Krt84	2.14288	2.13497
B1ARD6	Slfn9	2.12957	3.36394
Q3U3H9	Dcaf7	2.12846	2.99107
Q542X7	Cct2	2.12488	4.05981
Q8CFK5	Kars	2.1105	3.75887
Q78PY7	Snd1	2.09917	4.01895
Q80ZX0	Sec24b	2.09663	2.17595
P80316	Cct5	2.09398	2.32879
P70388	Rad50	2.08962	2.62583
P14576	Srp54a; Srp54b	2.07999	2.86996
F6ZFU0	Eef1d	2.05744	2.99793
Q9WVM3	Anapc7	2.05361	2.19229
Q6PCM1	Kdm3a	2.02952	2.67555
Q8BUR4	Dock1	2.01518	3.03667
Q3TCJ7	Samhd1	2.01124	4.20404
Q60790	Rasa3	2.00321	2.16286
Q9Z1N5	Ddx39b	2.00044	3.08345
P70670	Naca	1.98771	3.24955
Q64511	Top2b	1.98732	2.93457
Q8BT60	Cpne3	1.98291	2.91519
P11440	Cdk1	1.98124	2.88457
G3UZ34	Eftud2	1.97284	3.63441
B9EHX4	Atm	1.97018	3.59159
A2A6Q5	Cdc27	1.96038	3.19786
Q9DC48	Cdc40	1.94332	3.28002
D4AFX7	Dnajc13	1.93986	3.75284
Q8VDP3	Mical1	1.9375	2.66422
B9EK95	Myof	1.93534	4.03689
Q3UPA1	Gna11	1.93278	2.22141
Q7TMB8	Cyfip1	1.92189	3.16735
Q8BK67	Rcc2	1.9189	3.46839
P14206	Rpsa; LOC100045332; LOC100505031; LOC102642689	1.91118	2.32654
P28660	Nckap1	1.90927	3.38465
P54823	Ddx6	1.90901	2.11959
Q9EPU0	Vwa5a	1.90548	2.39872
Q9JKF1	Iqgap1	1.90001	3.85133
F6TLV3	Fndc3a	1.88921	2.20871
Q8C6L5	Mb21d1	1.87897	2.08672
B2RQV1	Naa25	1.87648	3.25175
O08663	Metap2	1.87209	2.30266
E9QN31	Nop2	1.85499	2.67752
A0A1S6GWH5	Uba1	1.85051	2.77539
Q3U2P1	Sec24a	1.84726	1.9312
Q3TQ70	Gnb1	1.84194	2.87149
E9QNN1	Dhx9	1.83274	4.0045
Q8CAS9	Parp9	1.82687	3.2222
Q3TQY2	Dctn4	1.82312	2.13418
Q3U7X9	Ap2a2	1.81627	3.2686
Q61414	Dkc1	1.77149	2.18227
Q6ZPH4	Rangap1	1.76905	2.07298
A0A068EW80	Ldha	1.76615	2.23565
D3Z369	Wdr12	1.7624	2.04786
A2AKV1	Atp5c1	1.75391	2.0404
Q9DCL9	Paics	1.74347	2.40483
Q8VE11	Mtmr6	1.7411	2.86537
Q9Z1R9	Prss1	1.73434	2.93313
Q8C2N9	Msh6	1.73234	3.35192
Q05D44	Eif5b	1.72182	3.60726
Q3UZF0	Prim1	1.71949	2.44553
Q8C5C0	Samhd1	1.71726	2.7617
P42208	Sept2	1.71062	2.13338
P46460	Nsf	1.70729	2.74115
Q8C0C7	Farsa	1.70241	3.08348
P11928	Oas1a	1.70068	2.96424
Q3U1C2	Ruvbl1	1.70036	3.06946
P51660	Hsd17b4	1.69113	4.12948
Q8CGF4	Sec24c	1.6741	1.77634
Q8BZ20	Parp12	1.67055	3.58051
Q9D8N0	Eef1g	1.66752	3.85251
Q64727	Vcl	1.65656	3.20935
P68040	Gnb2l1; Rack1	1.65572	3.32068
Q2EMV9	Parp14	1.65456	3.38277
Q3UU77	Diap3; Diaph3	1.6545	1.95085
E9Q2X6	Smc4	1.65352	3.7706
Q52L97	Kpna2	1.64963	3.17489
Q9WVM1	Racgap1	1.64351	1.97151
A0A494BAS6	Decr2	1.6277	2.62793
Q3TCH7	Cul4a	1.62635	2.24969
B1ASP2	Jak1	1.62596	3.53232
A0A571BF54	Gpr39	1.61453	2.33786
E9PZQ1	Ddx60	1.60464	2.81574
Q3TF74	Coro1c	1.59843	3.25199
Q9WTX2	Prkra	1.59059	2.06465
E0CXB9	Ctnna2	1.57805	1.87766
Q8CFI7	Polr2b	1.56807	2.56585
B2RSV4	Sf3b3	1.56474	3.93022
P70700	Polr1b	1.5598	2.73147
Q64282	Ifit1	1.55269	3.35962
A2AGT5	Ckap5	1.55239	4.18717
Q3UKJ7	Smu1	1.54609	3.41864
Q9CQW9	Ifitm3	1.52603	2.73022
A2AQ25	Etl4	1.52197	1.55691
Q99MU3	Adar	1.51264	3.08597
Q6ZPR6	Ibtk	1.50804	2.32521
Q3V0C5	Usp48	1.50577	2.30016
E9PZJ8	Ascc3	1.4998	3.29305
E9Q5F6	Ubc	1.49827	3.87163
Q3V2G3	Prss3	1.48843	2.15045
O89051	Itm2b	1.48067	2.17026
A2AF47	Dock11	1.4601	3.9584
Q501J6	Ddx17	1.45839	3.25136
P01901	Nmt2	1.45459	2.05173
Q6P4T2	Snrnp200	1.44146	4.37941
Q8C4J3	Prkacb	1.43494	2.61821
Q8C290	Hnrnpu	1.43433	3.77089
Q61555	Fbn2	1.43251	2.78997
Q80UG5	Sept9	1.43186	3.31896
B2RWY6	Msh3	1.42924	2.72718
Q3UXI9	Ilf2	1.42664	2.51865
E9QAQ5	Gsk3b	1.42644	2.36229
D3Z5T2	Armc10	1.41339	2.3982
Q3UTE4	Rad21	1.41293	2.44122
Q6P5D8	Smchd1	1.4108	3.36429
O35134	Polr1a	1.3858	3.24365
P63037	Dnaja1	1.38487	2.40917
Q3UHT6	Fasn	1.37302	3.5227
B2RX14	Zcchc11	1.37143	2.27439
F8WGX5	Dmxl1	1.3673	2.65234
Q570Z8	Picalm	1.36673	2.12205
O70251	Eef1b2	1.34806	3.26811
P60330	Ncapg	1.33309	2.20194
Q3UE51	Hk1	1.32622	2.1329
Q9DBC3	Cmtr1; Ftsjd2	1.32367	1.73799
P97329	Kif20a	1.30856	3.05985
Q3UG81	Plk1	1.30799	3.37201
Q8C2E6	Slc16a1	1.30556	2.90282
Q3THK0	Prim2	1.30342	2.95345
O55047	Tlk2	1.30018	3.17135
Q9CZW5	Tomm70a	1.28902	3.21586
P63094	Gnas	1.28492	2.00924
Q8R5H6	Wasf1	1.27408	1.89459
B9EKE9	Ddx3x	1.2733	1.79099
Q9D0I9	Rars	1.25676	2.65882
P30999	Ctnnd1	1.24173	2.40045
Q60848	Hells	1.23787	2.33325
Q3U094	Arpc1b	1.23256	3.21852
P97479	Myo7a	1.22648	2.3442
Q8VE18	Smg8	1.21761	2.70702
Q99MR6	Srrt	1.21302	2.30546
P09041	Pgk2	1.21048	2.37005
Q6P542	Abcf1	1.2011	2.53428
Q61753	Phgdh	1.20085	1.97243
Q3TAJ5	Rsl1d1	1.19103	2.64503
Q8R010	Aimp2	1.18911	3.12625
B9EJ77	Tanc1	1.18009	2.86564
B1AZ46	Baiap2	1.17702	2.33925
A2A9M4	Dock7	1.17112	3.62612
Q8K2P7	Slc38a1	1.16877	2.48593
Q3TZP3	Mta2	1.16514	2.51335
Q3TI99	Dock5	1.15808	1.93526
A0A1G5SJL2	Irgm1	1.15638	2.83487
Q922J9	Far1	1.15155	3.16613
Q91XL9	Osbpl1a	1.1486	2.78125
Q8CEC6	Ppwd1	1.146	2.12483
E9QM38	Slc12a2	1.13846	2.32181
E9PVA6	Git2	1.13145	2.14176
Q8BGK6	Slc7a6	1.13106	1.96614
Q9DBR1	Xrn2	1.12361	3.14916
Q9JHU4	Dync1h1	1.10995	3.77916
A0A0G2JGS4	Camk2d	1.09935	3.87913
F8VPK0	Ttc37	1.09058	1.79414
Q3U890	Hars	1.085	2.17551
F8VQ87	Xrn1	1.08474	3.42822
B5X0E4	Abcb5	1.08393	2.31249
Q99PV0	Prpf8	1.08372	4.09293
F6Q3G7	Upf2	1.0739	2.31942
Q80VZ1	Capn6	1.07335	3.23695
A0A140LHA2	Bub3	1.07318	2.31983
Q8CFE6	Slc38a2	1.07153	3.19824
Q9WTS9	Rbms2	1.06803	1.55023
F8WJ93	Eml4	1.06769	3.51403
Q3UKC1	Tax1bp1	1.0663	2.24142
Q8VDN2	Atp1a1	1.05884	4.05425
Q9ES28	Arhgef7	1.05198	2.78053
Q61687	Atrx	1.05009	3.04096
Q8BK80	Lonp2	1.03847	2.29994
A0A0N4SVM0	Capza2	1.03755	1.93902
F8WI14	Raph1	1.03541	1.75282
A2A432	Cul4b	1.03193	3.2114
P06795	Abcb1b	1.03006	2.73683
A2AQA7	Aqr	1.02987	3.2587
Q9DCD2	Xab2	1.02323	3.37773
G3MV68	Slc7a1	1.02043	2.50846
E9Q405	Myo18a	1.01884	2.44607
P47802	Mtx1	1.0137	1.8739
Q8C0V0	Tlk1	1.01367	2.63048
A0A1S6GWH4	Nsun2	1.01105	2.84717
A0A087WNZ7	Trip12	1.00859	2.0406
O35638	Stag2	1.00577	3.30745
Q5SW75	Ints8	1.00288	1.6149
G5E829	Atp2b1	0.999433	2.98921
Q61191	Hcfc1	0.996051	3.10777
Q8BG51	Rhot1	0.995693	2.84469
M1VMF6	Mta1	0.993725	2.2667
Q8VDP4	2610301G19Rik; Ccar2	0.991781	2.33143
A0A286YCW8		0.978537	2.29973
F8WH20	Osbpl3	0.967907	2.14644
Q922N9	Trim25	0.964228	3.25683
Q60737	Csnk2a1	0.963207	3.545
O55222	Ilk	0.959998	3.24841
Q91VR5	Ddx1	0.95643	3.48316
Q3TPW2	Ttk	0.956206	1.81558
Q9DBG7	Srpr	0.955574	2.40688
Q922B2	Dars	0.949872	3.84537
A0A0R4J1Q0	Edc4	0.948634	3.29144
Q8BX57	Pxk	0.943989	2.64483
E9PWG6	Espl1	0.941141	2.32087
Q3V3R1	Mthfd1l	0.932582	2.3108
E9QLK7	Trrap	0.931822	3.04285
Q7TMN7	Anxa4	0.930508	1.90417
B7ZN33	Nisch	0.925956	2.61337
P13020	Gsn	0.925942	3.12263
Q3TEF0	Cdc23	0.925144	2.36211
Q6DFV1	Ncapg2	0.922102	1.97543
Q3UGR6	Pafah1b1	0.920124	2.95117
A0A2R8W710		0.918413	2.09968
G3X9B1	Heatr1	0.91753	3.46399
A1L361	Tbk1	0.910112	1.72263
P35831	Ptpn12	0.909481	2.16077
Q3UWY4	Lrch1	0.909259	2.95641
Q9D1M4	Eef1e1	0.907427	3.01878
E9PVA8	Gcn1l1	0.902194	2.78422
Q923T9-3	Camk2g	0.902085	3.78047
E9Q467	Abcc4	0.897509	1.7864
Q7TQ39		0.897025	1.69723
O55143	Atp2a2	0.895224	3.92327
E9QMH1	Apobec3	0.893861	2.56697
Q542G9	Anxa2	0.893126	3.89804
Q3UWL3	Ccnb1	0.891125	2.7939
A0A286YE28		0.886807	2.5881
E9QMR2	Dock9	0.885998	3.32237
Q3UQM7	Slc7a5	0.884411	2.62721
Q6P5F9	Xpo1	0.881921	2.02098
Q9CSH3	Dis3	0.865338	3.76627
P63038	Hspd1	0.863467	2.33143
Q91ZW3	Smarca5	0.860014	3.18877
Q8BH57	Wdr48	0.859993	1.90363
Q8R2Q8	Bst2	0.85462	2.94382
Q571A2	Cul2	0.852042	2.4721
Q52KI7		0.847034	2.28409
P08752	Gnai2	0.84563	3.02278
Q925J9	Med1	0.844687	2.9266
Q8R2R0	Exosc10	0.841463	1.76604
Q7TN23	Ipo5	0.837779	1.66134
P61620	Sec61a1	0.837421	3.36615
Q3TIV5	Zc3h15	0.835052	2.39199
Q3UIR3	Dtx3l	0.827774	3.51067
X5J4W9		0.823501	2.04532
Q9QY73	Tmem59	0.818925	2.51488
B2RXS4	Plxnb2	0.818755	1.57171
Q8R3N6	Thoc1	0.816925	2.07609
Q1W5W7	BC094435	0.810672	3.40417
P56480	Atp5b	0.806348	2.85009
Q3TI84	Cdc16	0.804525	3.31212
Q3TSG8	Mnda; Ifi211	0.803129	2.79754
E9Q6R7	Utrn	0.801826	3.66909
Q04187		0.801478	3.20269
Q8K387	Usp45	0.797814	1.6994
Q99N87	Mrps5	0.797476	2.67182
Q3THU8	Slc25a3	0.796989	3.51728
Q3TYS4	Sec23b	0.79052	1.38382
P53995	Anapc1	0.780878	3.42493
A2AS03	BC006779; Helz2	0.780331	1.57345
E9Q561	Eif4a2	0.777201	2.13767
Q5U431		0.771457	2.58827
Q64337	Sqstm1	0.766594	2.66983
Q3TJF2	Ola1	0.765134	1.59494
Q3B7Z2	Osbp	0.764008	2.90428
P59997	Kdm2a	0.760994	2.94134
Q8CB30	Mrps31	0.759623	2.65341
Q3UDQ7	Afg3l2	0.755029	3.24041
P70227	Itpr3	0.753533	2.9076
Q8CIE6	Copa	0.747649	3.98395
A2ANY6	Mdn1	0.74243	2.02551
Q6ZQ08	Cnot1	0.741387	2.35898
Q3U5Y4	Anapc5	0.726732	2.69806
Q9ERU9	Ranbp2	0.726539	4.03526
Q9JLV5	Cul3	0.721794	2.61342
A0A1Z3MI45	Ifi204	0.71806	3.92542
E9QPI5	Pds5a	0.714518	2.99688
P70424	Erbb2	0.712757	1.96778
B1AU25	Aifm1	0.712748	2.13001
Q3ULJ5	Psmd3	0.711947	2.02776
Q6NVF2	Pld1	0.711295	2.54139
O54774	Ssh2	0.710743	1.61752
Q8BXA5	Clptm1l	0.709079	2.00108
Q78XF5	Ostc	0.708397	2.47494
B2RVR2	Tmem181b-ps	0.706856	2.10755
Q3V3C0	Polrmt	0.705505	2.23249
P70245	Ebp	0.699974	2.01284
Q542S9	Sntb2	0.69814	2.04941
A0A4X7	Ints3	0.692563	2.18355
Q3TXS9	Rps2	0.686561	2.34054
Q5NC05	Ttf2	0.685428	2.82582
Q6S5J6	Krit1	0.684939	2.10449
B2RS80	Ggcx	0.679858	1.89487
A0A0N4SVG9		0.679586	2.3753
O88342	Wdr1	0.679042	3.38052
Q3U7K7	Trim21	0.675168	2.97153
Q64430	Atp7a	0.672127	1.75929
Q3TBA3	Tap1	0.671748	3.08909
D3Z0K6	Rsbn1l	0.670767	1.74429
Q6ZQH8	Nup188	0.666777	2.6488
B2RY04	Pml	0.665627	2.3126
Q8BKG0	Slc6a11	0.663646	2.02449
Q7TT37	Ikbkap	0.661284	2.70226
A2AE27	Ampd2	0.658479	2.49241
Q3TJD4	Atp5f1	0.652749	2.77408
Q9QXS1	Plec	0.652326	4.70987
Q545V8	Csnk2a2	0.650862	2.38543
Q8K4W8	Clcn3	0.649759	2.38444
A0A286YCX6		0.644918	2.58269
F8WHU5	Pds5b	0.643424	3.38158
O55029	Copb2	0.641911	3.2265
Q3TZZ7	Esyt2	0.639322	1.5611
P57784	Snrpa1	0.637671	1.52179
Q62261-2	Spnb2; Sptbn1	0.637014	2.05327
Q3TUR1	Stt3a	0.63529	3.51902
Q3UL43	Nup155	0.635042	1.89459
Q8BHB4	Wdr3	0.631267	3.49933
Q8VCB1	Ndc1; Tmem48	0.625758	2.23992
E9Q3B1		0.62186	2.66001
O35382	Exoc4	0.618447	2.17797
Q6A0C9	Ap2m1	0.61753	1.85278
Q3UIC2	Cdh2	0.616955	2.01599
A2ATU0	Dhtkd1	0.616664	1.99432
B1AVY7	Kif16b	0.616063	1.48501
J3QK52	Noc2l	0.611742	2.25828
Q545A2	Slc25a5	0.611654	3.2447
O35218	Cpsf2	0.606274	3.01437
Q3TMA0	Slc16a3	0.605545	1.83632
E9PUU4	Gemin5	0.602221	3.52547
E9PZM4	Atp13a3	0.598871	1.60423
Q3TRJ1	Vps35	0.597364	2.35449
O08599	Stxbp1	0.596385	3.02042
Q6P5D3	Dhx57	0.592793	2.60233
Q03265	Atp5a1	0.591967	3.13011
A0A338P697		0.591002	2.18682
Q921S7	Mrpl37	0.588372	2.94559
Q6URW6	Sympk	0.588091	2.31122
P38647	Hspa9	0.587409	2.50365
Q6P1Y9	Exoc1	0.583955	2.79145
Q8K2Z4	Ncapd2	0.582962	3.0816
F6VQ19		0.582206	1.94448
Q80W54	Zmpste24	0.581549	3.33502
Q6NXH9	Krt73	0.58121	2.91222
B4XVN8	Setdb2	0.580452	2.52394
Q3TXS7	Psmd1	0.576485	2.46872
Q6ZPR5	Smpd4	0.572688	2.5731
Q61102	Abcb7	0.571615	2.83869
Q9CQX5	Cldn25; Cldnd1	0.570653	2.15045
Q3TIZ0	Tuba1c	0.566152	1.66511
Q3UYV9	Ncbp1	0.563394	2.34596
Q6P9J9	Ano6	0.560912	2.28646
Q80X90	Flnb	0.559324	4.34916
Q8R1S9	Slc38a4	0.558901	2.61674
Q8C140	Slc25a13	0.557469	2.48608
E9QAI5		0.554434	3.59797
Q9WTI7-3	Myo1c	0.552715	3.78286
Q9QXS1-3	Plec	0.550973	3.20397
B1AVP5	Gemin8	0.548841	2.14286
E9Q1M6		0.547543	1.76005
F2Z461	Zbp1	0.545593	2.2163
G3X9T7	Lgals9	0.543676	1.80072
I6L970	Aup1	0.541732	1.91328
B9EJ54	Nup205	0.535497	2.14255
Q8QZY1	Eif3l	0.535442	2.25983
O08749	Ankle2	0.534869	2.37511
Q9ERG2	Strn3	0.534081	2.42177
Q80YG4	Sec63	0.528375	3.20809
Q8K226	Plk2	0.525683	1.8907
P35585	Ap1m1	0.524551	1.86894
Q91YN0	D6Wsu163e	0.523585	1.93095
E9Q411	Nbas	0.516035	1.97841
Q3UBT6	Csnk1d	0.514294	2.07225
Q2YDW2	Msto1	0.50724	2.10721
Q5SX53	Rab3gap2	0.503986	1.8657
F6RPJ9		0.50235	2.4808
A2ACH6	Sgcd	0.49909	2.4662
A0A2R8VI94		0.497399	1.74819
A0A1Y7VK55		0.496905	3.06545
E9QAT4	Sec16a	0.495146	1.7532
F8VQC7	Ktn1	0.493552	3.79462
Q8VCM8	Ncln	0.488022	3.13224
Q0QEL9	Cs	0.487546	2.03322
Q9R0Q6	Arpc1a	0.486346	2.67477
Q5SWR1	Ap2b1	0.481516	2.91222
Q9D517	Agpat3	0.47871	2.07773
Q3UJF5	Top3b	0.477837	2.98177
Q3TAQ9	Wdr36	0.472679	3.16277
Q3U645	Abcd3	0.470373	3.30985
F8WH41	Strn	0.469263	2.63322
Q8R1B4	Eif3c	0.467528	2.59977
A2AQD6	Ssfa2	0.465448	2.14114
Q3UXF7	Scfd2	0.464522	2.08153
F6TQE2		0.454973	2.11661
P82349	Sgcb	0.45315	1.87506
Q9R1Q6	Tmem176b	0.453125	2.22853
Q6ZWQ0	Syne2	0.452399	2.57392
Q5RL79	Krtcap2	0.450399	2.29292
F8VQ29	Iqgap3	0.450126	2.3441
Q5SWW4	Med13	0.449989	2.31524
H3BJQ0		0.449803	2.6288
Q5SV80	Myo19	0.449094	2.81388
Q3UPL0	Sec31a	0.448864	2.22968
A2RSJ4	Uhrf1bp1l	0.445575	2.3941
Q9JIF7	Copb1	0.44523	2.455
E9Q2B0	Gtf3c4	0.442207	2.68686
Q8BU03	Pwp2	0.441831	3.28543
P02340	Trp53	0.441743	2.28578
Q8BVI9	Slc25a4	0.439162	3.65479
Q5XG71	Utp20	0.43856	2.10924
Q8CHC8	Adnp2	0.437231	2.61384
B1ARU4	Macf1	0.434108	2.55406
Q7TQK1	Ints7	0.434053	2.14129
A2ABV5	Med14	0.433183	1.50106
Q3U6X7	Mcart1; Slc25a51	0.433106	2.2235
Q8K4X7	Rpl10a	0.433091	2.03503
Q3TEN9	Gyk; Gk	0.432984	1.84261
Q9CR84	Atp5g1	0.431107	2.65215
Q14B21	Mrpl9	0.427736	2.6507
Q3TJZ6	Fam98a	0.426856	2.40993
Q69ZN1	Sgpl1	0.425994	1.58883
Q61231	Tap2	0.418243	2.99649
Q3TMB5	Rps6ka1	0.416243	1.79344
Q80U89	Cltc	0.415359	3.07886
Q3UB06	Srpk1	0.41376	1.76042
P97370	Atp1b3	0.412284	3.10877
Q8BQF0	Nup88	0.410285	2.91164
Q8VCD5	Med17	0.40952	2.70005
F8WHU7	Stag1	0.404245	2.22102
B7ZC46	Sept8	0.401447	2.38703
Q921F4	Hnrnpll; Hnrpll	0.400766	2.46523
P25799	Nfkb1	0.399825	1.95497
O88286-3	Rhog	0.399733	1.40312
Q3U7R1	Esyt1	0.398008	3.45266
B1AZI6	Thoc2	0.39068	3.38952
A0A140T8Q3	Slc2a1	0.390055	1.95134
Q3TN39	Slc3a2	0.387111	3.03005
D3Y273	Slc4a7	0.383834	3.02778
Q8C1E7	Tmem120a	0.383639	1.61172
Q9WV92	Epb4.1l3; Epb41l3	0.383137	2.64326
A0A1L1STE4	Ilf3	0.382487	3.56512
Q9CY27	Tecr	0.380943	2.9539
Q9QY76	Vapb	0.378683	1.64689
E9PYK3	Parp4	0.376037	2.61925
Q3U541	G3bp2	0.375044	2.42927
P62259	Ywhae	0.372551	2.02694
O88840	Fbn1	0.369059	3.41245
F8VPU2	Farp1	0.368173	3.73292
A0A1D5RLD8		0.367749	3.24681
Q8VD75	Hip1	0.357123	2.34104
Q3UG80	Vps18	0.354845	2.62449
Q8K4Q8	Colec12	0.35274	1.99056
Q6ZQL4	Wdr43	0.352157	3.3389
Q8K4P0	Wdr33	0.351326	3.7772
P53026	Agpat4	0.349497	2.15305
Q923B1	Cers6; Lass6	0.347354	2.30792
Q8C8R3	Ank2	0.344095	1.60906
Q8VCY6	Utp6	0.343733	2.59412
Q8JZN7	Rhot2	0.339621	2.04708
Q7TMX2	Ppp2r1a	0.338839	1.85974
Q9CVB6	Arpc2	0.338411	3.66033
Q9D679	Tapbp	0.337531	3.16095
Q8BKT7	Thoc5	0.335739	2.4679
Q9D0N7	Chaf1b	0.334496	1.64787
O78206	H2-D1	0.333394	3.25883
Q80U93	Nup214	0.330961	2.79996
Q61263	Soat1	0.329884	2.07809
Q3TX36	Parp1	0.327881	2.68922
Q9D7B7	Gpx8	0.326827	2.63759
Q8BT06	Cd63	0.32361	2.50427
Q80UP8	Slc20a2	0.322061	1.98811
Q99JX7	Nxf1	0.320139	1.69723
Q62425	Ndufa4	0.319906	2.31101
Q9D4H1	Exoc2	0.317948	2.68006
Q6DID7	Wls	0.317316	2.34947
G3X956	Supt16; Supt16h	0.3164	3.9526
Q7TS64	Adrbk1; Grk2	0.314416	1.72387
I7HLV2	Rpl10	0.314357	3.15474
Q8BM55	Tmem214	0.313634	2.80291
A0A0A6YVS2		0.311056	2.11942
Q3TV47	Atp1b1	0.309135	1.8014
Q8K1A5	Tmem41b	0.309079	1.8704
Q8BRH0	Tmtc3	0.303872	2.72263
Q8BMD8	Slc25a24	0.299903	2.4553
Q922V4	Plrg1	0.299606	3.56239
Q61390	Cct6b	0.298475	1.73997
P54116	Stom	0.297421	2.37098
Q8BVE3	Atp6v1h	0.296518	2.00668
Q8BJ71	Nup93	0.293843	3.03731
Q99KP6	Prpf19	0.292805	3.46783
Q9JLR1	Sec61a2	0.292078	2.09708
Q8CFE4	Scyl2	0.291799	3.10022
Q8CHC4	Synj1	0.289832	2.72534
Q02248	Ctnnb1	0.289669	3.19623
Q9EPE9	Atp13a1	0.289182	3.37144
Q7TN98	Cpeb4	0.288636	1.88195
Q9JKN1	Slc30a7	0.287188	2.16167
A0A0R4J025	Rcbtb1	0.28404	2.49339
Q6A0A9	Fam120a	0.282587	3.98672
A0A286YCS7		0.279409	2.42029
Q3UGT1	Cpt1a	0.278961	2.66834
Q3TAF0	Eefsec	0.277798	2.36884
A0A087WQ94		0.276378	3.52267
Q5DTP7	Chd4	0.274891	4.07923
Q91WX5	Bak1	0.27297	1.98318
H3BL08		0.269866	2.23452
B9EIV8	Slc12a7	0.269641	1.87245
O70503	Hsd17b12	0.263429	2.38184
B9EKS2	Kdm3b	0.263303	2.50304
F6SD17	Dcaf8	0.262816	1.87766
Q3UHW0	Pum1	0.259036	3.09484
Q3UH06	Rreb1	0.253036	1.52504
Q8BVG4	Dpp9	0.25297	1.86034
Q91YM4	Tbrg4	0.252268	2.9241
A0A0N4SUW7		0.251831	1.93702
Q9DAE1	Nfxl1	0.251492	1.87477
E0CZE8		0.243644	2.14442
Q3TX90	Lox	0.243173	2.57807
Q8VD00	Tmem97	0.242024	1.66699
A0A140LHR3	Spcs2	0.241574	3.25964
E9Q5A7	Zfhx4	0.232967	2.70872
Q5FW91	Tuba3b; Tuba3a	0.231616	3.35607
Q3UFE4	Galnt1	0.231186	1.78068
Q6ZQ61	Matr3	0.229644	3.5438
Q6ZQF0	Topbp1	0.227125	2.33606
Q60865	Caprin1	0.224706	3.05102
Q921T2	Tor1aip1	0.224487	2.33506
G3X9M0	Dap3	0.223445	3.50946
Q8CDZ5	Nup133	0.217801	3.26677
A2AJ15	Man1b1	0.21635	2.46045
G5E8U2	Zfp827	0.210766	2.20249
Q8CH18	Ccar1	0.210761	2.93483
A0A0A6YXR0		0.210113	2.30685
Q62130	Ptpn14	0.206823	2.84677
Q7TPQ3	Shprh	0.205612	2.81064
Q9JJ66	Cdc20	0.205436	2.35392
Q8R322	Gle1	0.204384	1.57921
Q62261	Spnb2; Sptbn1	0.202323	4.4622
D3YXQ7	Flot2	0.201759	1.88986
G3UXR7		0.196432	1.27761
Q3TFE8	Kpnb1	0.196156	2.90317
Q80SY5	Prpf38b	0.192713	2.94839
Q8BJW5	Nol11	0.187078	3.33992
Q9D1M0	Preb	0.186683	2.33173
B2RRE7	Otud4	0.186225	2.81538
Q61292	Lamb2	0.18222	3.90649
Q6PB44	Ptpn23	0.17947	1.96895
P47857	Pfkm	0.17918	2.19507
Q69ZF7	Cnnm4	0.179037	2.20669
Q5FW97	Eno1; Gm5506; Eno1b	0.177288	2.87154
Q8BH74	Nup107	0.17665	2.59279
Q4FK79	Ssr3	0.174523	2.39366
Q8BJS8	Mtbp	0.169962	1.88874
Q99K23	Ufsp2	0.168151	2.1771
Q9Z1D7	Kdm6a	0.167674	1.89708
Q3UVK0	Ermp1	0.167105	2.91574
A2A930	Prdm16	0.161491	2.17883
P52875	Tmem165	0.161129	2.06614
Q3TAC0	Bcas3	0.160392	1.68842
P58501	Gcfc1; Paxbp1	0.159546	1.77159
Q99LE6	Abcf2	0.152745	3.99893
Q60668	Hnrnpd	0.149736	2.61516
Q8VDF2	Uhrf1	0.14926	2.41447
Q8VCJ5	Chpf2	0.144307	1.59051
Q3UF30	S100a10	0.140736	3.09149
B7ZMT1	Cdk19	0.139407	1.92788
Q9D7B2	Lims1	0.138505	3.07489
G3UX26		0.135557	2.66124
B0V2Q7	Lclat1	0.133361	2.01995
Q6PCM2	Ints6	0.133063	2.24773
Q545F8	Rps4x	0.130699	2.85217
A2AGH8	Med12	0.130371	1.49762
Q6PB66	Lrpprc	0.130146	2.69113
Q5KU39	Vps41	0.129148	2.11909
Q3U9G9	Lbr	0.129051	3.2587
Q9D554	Sf3a3	0.126794	2.70044
Q6PFD9	Nup98	0.124916	3.38449
Q0PD67	Rab1; Rab1a	0.124587	2.50195
P70206	Plxna1	0.124161	1.85217
Q3TXE5	Canx	0.123163	3.68477
Q9DB54	1500011H22Rik; Fam216a	0.11982	1.93425
Q6ZWQ7	Spcs3	0.118973	2.41672
D4N6R6		0.11684	2.20398
Q80X32	Maged1	0.116696	1.43136
E9Q0Y4	Sipa1	0.11564	2.48144
Q91W06	Tcirg1	0.114453	2.50501
Q3TN31	Psma7	0.112651	2.57241
A0A0U1RPV3	Cdipt	0.110649	1.55691
Q91XU3	Pip4k2c	0.109011	2.25334
O70318	Epb4.1l2; Epb41l2	0.107951	3.70495
O70311	H2-K1	0.107597	2.35708
Q8BJS4	Sun2	0.104798	3.56496
Q8BUM1	Tardbp	0.103035	2.77543
Q80T69	Rsbn1	0.102856	2.497
Q3U505	Rpn2	0.0992337	3.65232
Q9CWD1	Tmem33	0.0946598	2.06726
Q7TSH3	Zfp516	0.0935176	2.93435
Q3TY73	Meis2	0.0933565	2.68744
A0A0G2JF72	Csde1	0.0914686	2.26387
O70585	Dtnb	0.0910262	2.31608
F6YPR4		0.0907371	1.8485
P10126	Eef1a1; LOC101056619	0.0872841	3.90764
Q8BU14	Sec62	0.0867559	2.70454
Q3TQZ0	Wdr75	0.0856014	3.65945
Q99MR8	Mccc1	0.081478	3.35453
P61804	Dad1	0.0807278	2.25971
Q9D2D7	Zfp687	0.0774017	2.9918
Q4VAA7	Snx33	0.0759771	2.2079
Q8BL74	Gtf3c2	0.0758429	2.23717
E9Q634	Myo1e	0.0741695	2.32777
Q09XV5	Chd8	0.0706191	2.98947
E9QKV6	Myo9b	0.068168	1.6994
A2AL85	Asph	0.0677403	3.21512
Q6IME9	Krt72; Krt72-ps	0.0666102	2.62956
Q8K2C9	Ptplad1; Hacd3	0.0645897	2.89925
Q99M50	Plscr1	0.0625489	2.52724
P14733	Lmnb1	0.0619227	2.19271
E9Q8W9	Usp3	0.0604414	2.64217
Q9D3B1	Ptplb; Hacd2	0.0594859	2.12743
A2RRJ6	Mib1	0.0556092	2.41614
Q61033	Tmpo	0.0516044	1.73679
Q99LF4	Otx1	0.049843	2.36483
B2RWT5	Ppig	0.0496997	2.79869
Q3V0N4	Bms1	0.0475334	2.35803
P49282-3	Slc11a2	0.0465285	1.62014
A0A158SIT8	Pelp1	0.0450762	2.02428
A0A0A6YWM5	Slc25a11	0.045054	1.91882
Q8C3F2	Fam120c	0.043839	1.71012
P47758	Srprb	0.0411563	2.80017
Q91YQ5	Rpn1	0.0410878	3.79626
Q9Z2W1	Stk25	0.0376142	1.52827
A0A0A0MQ76		0.0369749	1.72016
P52480	Pkm	0.034642	2.29776
Q4FJX5	Dhcr7	0.0326583	2.00152
Q9D1B9	Mrpl28	0.0326175	2.33183
B1AQD4	Rab34	0.0291493	1.79588
Q8BH59	Slc25a12	0.0284118	3.63655
S4R1H6		0.028248	2.11478
Q1MWP8	Ehd4	0.0280856	2.68133
D6RGM8	Tmem208	0.0266982	2.22466
Q7TPW6	Slc25a20	0.0266724	2.59389
A0A0R4J0I9	Lrp1	0.0255175	3.6036
Q5DTT3	BC016423; Fam208b	0.0253664	2.32181
A2A7F4	Rlf	0.0196564	2.11926
Q9EPU4	Cpsf1	0.0143585	3.61801
Q91WM3	Rrp9	0.0138955	2.42406
P62281	Rps11	0.00858636	2.51911
D3YYT1	Glyr1	0.0081264	3.29431
D3YUW8		0.00801961	3.70336
Q9JI18	Lrp1b	0.00781076	2.10003
Q8BHY2	Noc4l	0.00683368	2.58092
B2RUJ2	Erbb2ip; Erbin	0.005511	3.054
A0A1L1SQU7	Fat1	0.00076981	3.94929
Q01237	Hmgcr	0.00025181	1.57692
Q8BMA3	Cnksr3	-0.0016504	2.37803
A0A068BIT0	Slc39a7	-0.00351752	3.01555
A0A3G0YW97		-0.00414272	2.10089
F6W7C7		-0.00497189	2.43989
O35604	Npc1	-0.00554298	1.87332
Q8N7N5		-0.00792178	1.92634
A2A5V2	Sh3bp1	-0.00807567	3.05845
E9Q804	Ankrd17	-0.00915399	2.36333
Q9D8L3	Ssr4	-0.0164829	2.10158
Q9Z1M8	Ik	-0.0174823	2.29436
B2RX66	Taok1	-0.0184931	3.37363
A0A1W2P7S8	LOC102635473; Gm32802; LOC102635357; Gm32717	-0.0190899	1.95737
Q924C6	Rps6	-0.019917	1.72795
Q8BMS1	Hadha	-0.0248359	1.96942
O08547	Sec22b	-0.0248916	2.58115
A0A3Q4EC24		-0.0256146	2.80065
Q8C872	Tfrc	-0.0263315	2.67127
Q6IE82	Phf16; Jade3	-0.0292786	1.87996
Q8CGY8	Ogt	-0.0298106	3.48325
Q3TIX9	Usp39	-0.0304264	3.11822
B2RTE3	Prpf38a	-0.0309871	2.63438
E9Q8I7	Nfxl1	-0.0322632	2.73199
Q6PDP7	Dcakd	-0.0326603	2.17609
B7ZP22	Hnrnpa2b1	-0.0329195	3.19372
Q8C145	Slc39a6	-0.0336351	2.63954
Q3UJU5	Rps3a; Rps3a1	-0.0342451	2.1651
Q99ME2	Wdr6	-0.0358697	2.76526
Q3TZW5	Zfp280b	-0.0364641	1.71307
Q61136	Prpf4b	-0.039871	3.47427
A0A0J9YVI1		-0.0414306	2.08725
A0A0A6YWC8		-0.0415221	2.54642
Q91W86	Vps11	-0.0420764	2.29347
Q6P5F6	Slc39a10	-0.0433592	2.86427
D3YWT0		-0.0437949	2.73022
P63101	Ywhaz	-0.0445689	2.62284
Q8C4J7	Tbl3	-0.0494527	3.64691
Q3U6P5	Hnrnpc	-0.0510238	2.27346
E9QP00	Tra2a	-0.0519743	3.09675
Q9CRA4	Sc4mol; Msmo1	-0.0535194	2.53447
Q9U410	Exoc5	-0.0540696	1.59879
Q8VHX6	Flnc	-0.0554783	3.48983
D3Z5I1	Zc3hav1	-0.0597676	3.49395
Q6ZWN5	Rps9	-0.0609396	2.45439
B2RQQ8	Col4a2	-0.0622292	1.46687
Q5SV64	Myh10	-0.0623297	3.92608
Q8BGH2	Samm50	-0.0637641	2.29842
Q8BIA4	Fbxw8	-0.0648532	1.67761
Q8BSQ2	Zkscan3	-0.0661351	2.19921
O88466	Zfp106	-0.0661712	1.83948
P58404	Strn4	-0.0672612	2.71303
A0A2K6EDP7		-0.0684142	3.30235
Q65Z40	Wapal; Wapl	-0.0698184	3.08459
A2A654	Bptf	-0.0723719	3.06179
Q922M3	Kctd10	-0.0749836	1.79518
Q861Q5	H13	-0.0758612	2.35468
E9Q9E1	Eif4g1	-0.0761459	2.7288
Q7TPV4	Mybbp1a	-0.0763537	3.55428
Q9Z175	Loxl3	-0.0797557	2.45735
G3UXA6	Ptbp3; Rod1	-0.0801707	2.30557
D3Z4D3		-0.080727	2.32397
Q99JR1	Sfxn1	-0.0840738	2.12057
A2AKX3	Setx	-0.0878448	2.70723
Q3UK39	Mcm2	-0.0891142	3.17142
A1A550	Tcf7l1	-0.0934643	2.10653
Q7TQH0-2	Atxn2l	-0.0951325	3.37188
Q3USK5	Tead1	-0.0964705	2.91926
Q3TUQ7	Prkaa1	-0.0975234	2.7771
D3YTZ8	Rab15	-0.0981904	2.32439
Q60987	Foxg1	-0.105484	2.75884
Q54AH9	Hbb-b2	-0.105601	2.40372
K3W4Q8	Bsg	-0.107249	2.23553
A0A0R4J0H8	Fndc3b	-0.108335	2.63058
Q8BH24	Tm9sf4	-0.115252	2.08796
Q8BFZ9	Erlin2	-0.116677	1.82705
Q6PFX9	Tnks	-0.116889	2.55636
Q9WTK5	Nfkb2	-0.12122	2.34518
O35492	Clk3	-0.121383	2.49297
P39098	Man1a2	-0.121762	2.17624
Q3UMR5	Ccdc109a; Mcu	-0.122278	1.9645
A0A0A6YW53	Map4k4	-0.12335	3.0816
Q91Z96	Bmp2k	-0.123861	2.1364
Q8R055	Lig1	-0.124272	1.85582
E9Q6L0	Clasp1	-0.124356	1.84696
Q2M4I5	Gatad2a	-0.124762	1.8791
Q3UID0	Smarcc2	-0.12574	3.8072
A2AQR4	Zfp64	-0.126479	2.26752
Q3TZK4	Immt	-0.126806	2.59906
Q0VGR5	Cdk5rap2	-0.127574	2.71362
E9Q7G0	Numa1	-0.12825	3.1029
D3Z136		-0.13028	2.34674
Q9D8V0	H13	-0.130378	2.3033
E9QP59	Lemd3	-0.130989	3.054
D3Z6I4	Cryzl1	-0.132511	2.59994
Q3TQP6	Me1	-0.133393	2.26114
G3UZM1	Jmjd1c	-0.135516	3.34796
Q9D6Z1	Nop56	-0.136371	2.67656
E9PV44		-0.136454	2.8024
E9PW43		-0.137933	2.58053
Q9R1C7	Prpf40a	-0.139948	3.64197
Q3U057	Cpsf3	-0.142026	3.44789
Q60634		-0.142967	1.8341
Q505N6	Trip6	-0.143404	1.90634
Q99LI5	Zfp281	-0.143858	3.0867
Q80X44	Zbtb24	-0.14398	2.72815
A0A158RFV1	Raver1; Raver1-fdx1l; Gm38431	-0.143981	2.64048
Q80X82	Myh14	-0.145674	2.62071
E9Q175	Myo6	-0.146945	3.66335
B7ZP42	Cask	-0.147245	3.52218
P70390	Shox2	-0.147489	1.40824
Q1AJD0	Kat7; Myst2	-0.147659	1.89348
F8VPV0	Pcnt	-0.148005	3.35178
Q6PCP0	Ddx21	-0.148926	2.95653
A0A217FL60		-0.152387	1.993
Q9QYI4	Dnajb12	-0.153456	3.43846
E9PZD2	Micall2	-0.153633	1.8968
Q9CPV1	Ska1	-0.154481	2.41069
F8VPY2	Taf5	-0.155801	1.99891
Q8BJ03	Cox15	-0.156012	2.1564
Q5SS54	D10Wsu52e; Rtcb	-0.158609	2.55182
O54734	Ddost	-0.158775	2.75324
Q8BTM8	Flna	-0.162392	4.58168
Q8C0P7	Zfp451	-0.162917	1.95061
Q8VDD5	Myh9	-0.164472	4.18576
Q3TPN0	Nid2	-0.165098	3.88694
Q8C796	Rcor2	-0.165318	2.17869
Q62141-1	Sin3b	-0.167205	2.81647
Q99J09	Wdr77	-0.169336	1.70885
A0A0R3P9C8		-0.169721	3.0425
A0A0R4J0U8	1190005F20Rik; Trmt1l	-0.170863	3.41562
E9QA15		-0.17186	3.38182
E9Q7E2	Arid2	-0.173285	3.25058
Q8CAQ8	Immt	-0.176533	3.94237
Q3THL7	Vdac1	-0.177618	2.43449
Q8BHZ4	Zfp592	-0.179486	3.00689
P35278	Rab5c	-0.183535	1.85217
E9PV24	Fga	-0.184308	1.40654
P97461	Rps5	-0.184517	1.7185
Q99KW3-1	Triobp	-0.184566	2.675
Q3U0I9	Snx8	-0.184686	2.68061
Q6ZQ33	Rab11fip5	-0.186737	2.37867
Q8R480	Nup85	-0.187734	1.6026
Q80U70	Suz12	-0.187799	3.14771
Q61001	Lama5	-0.188457	4.05247
Q3TL53	Loxl4	-0.190349	1.96166
E9QAS7	Inpp5a	-0.191075	2.59073
P19785	Esr1	-0.19108	2.78792
A6BLY7	Krt28	-0.193672	2.74088
Q3UMT7	Hnrnpl	-0.193679	3.83439
O35286	Dhx15	-0.195078	3.90934
Q8C6F5	Tm9sf3	-0.196515	2.78618
Q3TRH8	Capzb	-0.196954	3.08133
Q2KHK7	Mal2	-0.199157	1.57978
J3QJX3		-0.203501	3.00441
A2A6A1	Mlec	-0.205356	2.3995
H3BJ02		-0.205657	1.46389
Q8VBZ3	Clptm1	-0.210777	2.32201
Q6ZQ51	Vps39	-0.213296	2.27543
E9Q447	Spna2; Sptan1	-0.215986	4.27997
Q8CIG8	Prmt5	-0.218025	2.64997
O35593	Psmd14	-0.219516	2.36012
Q9DAX9	Appbp2	-0.220013	1.69285
P97305	Nfatc3	-0.220502	2.83582
Q9CQA3	Ptk7	-0.220621	1.82705
Q8K2M0	Mrpl38	-0.220775	2.06089
E9Q3Z5		-0.224661	2.58303
Q6NXK2	Zfp532	-0.226154	2.39829
Q0KL02	Trio	-0.227013	2.84985
Q8K0C4	Cyp51	-0.227187	1.75587
Q99KI3	Emc3	-0.229117	1.89098
Q80V08	Rpl17	-0.229524	3.22683
Q8BFR5	Tufm	-0.229728	2.988
A2BFF8	Dync1i2	-0.230607	3.61369
Q922Q8	Lrrc59	-0.232293	3.06047
A0A0R4J049	Prmt5	-0.232474	3.69752
Q62517	Zfp260	-0.232525	2.60606
Q3TDS9	Rpl13a	-0.232694	2.06183
A0A2I3BRW0		-0.233363	2.59977
Q6GQT9	Nomo1	-0.2337	2.34064
E9Q5K9	Ythdc1	-0.237349	2.65341
Q059U9	Akap8	-0.239756	2.94503
A0A0R4J0D3	Stt3b	-0.241035	2.61805
Q80ZV5	Ino80b	-0.241321	2.04238
Q3THE1	Rpl5	-0.24274	1.45179
Q3TM59	Smarcd2	-0.242894	1.70714
A0A286YDA2		-0.24381	2.42773
Q05DV1	Por	-0.246134	3.4565
B2RY27	Taok3	-0.247366	3.45243
D3Z345	Rplp2	-0.247859	2.13242
D3YUP8	Ing3	-0.247902	2.05115
A0JLQ7		-0.249766	2.98776
Q9D1R9	Rpl34-ps1; Rpl34; Gm4705	-0.251618	2.52498
Q3THJ0	Rpl18a	-0.255938	3.54503
Q3UDJ7	Actn4	-0.257003	3.96229
B2RWS6	Ep300	-0.259071	3.19709
Q8CGK3	Lonp1	-0.262927	1.78817
Q8R0F5	Rbmx2	-0.263339	2.55413
A0A0J9YUM4		-0.263443	3.28192
Q6P9P9	Zfp655	-0.263809	2.74912
Q3UP61	Dlg1	-0.264172	3.05635
P14148	Rpl7	-0.266097	2.29568
A0A0R4J031	Trim35	-0.266506	2.1214
Q3UF82	Mapk1	-0.270272	1.72673
Q3V1H1	Ckap2	-0.270558	1.68395
F8VQJ3	Lamc1	-0.271098	3.46959
Q3TJD7	Pdlim7	-0.273321	2.97914
A0A0R4J114	Diexf	-0.273761	1.95255
Q69ZP5	Ergic1	-0.276445	2.30984
Q76I79	Ssh1	-0.27645	1.62118
E9Q4X2	Uggt2	-0.277671	2.41979
P14602	Hspb1	-0.277805	2.02592
A3KGI3	Casc5; Knl1	-0.279661	1.97772
Q920L1	Fads1	-0.282538	2.33153
Q3UL36	Arglu1	-0.282735	1.81723
Q3UBJ6	Eif6	-0.28797	1.52827
B2RQC2	Usp42	-0.289396	1.69592
O08715	Akap1	-0.29041	2.30211
Q9WVG9	Msl3	-0.291581	1.44948
Q3TL95	Psma4	-0.29243	2.29015
Q8BPZ8	Fam175a; Abraxas1	-0.293814	1.80754
Q3TEP0	Aaas	-0.293842	3.23861
Q3UW40	Rpl24	-0.294603	1.96965
Q8K297	Glt25d1; Colgalt1	-0.294792	2.86891
Q8BMK4	Ckap4	-0.294889	3.96734
Q3TB93	Ptpn1	-0.295253	2.76283
Q6ZQJ2	Khdrbs1	-0.295399	2.4922
Q3U955	Tmpo	-0.295572	3.00048
Q58ET1	Rpl7a	-0.295922	2.06948
O70305	Atxn2	-0.296063	3.07849
Q9JIY2	Cbll1	-0.298015	3.19732
O70569	Rps14	-0.298923	1.20683
E2S038	Foxp1	-0.300536	3.39109
F6U6X3		-0.300669	2.99176
E9PYH0	Slc29a1	-0.301172	1.66745
Q60597	Ogdh	-0.301728	3.88154
Q9Z0R0	Gsg2; Haspin	-0.304936	1.66134
A6PWY4	Wdr76	-0.308571	2.55182
O70546	Zscan12	-0.309681	2.0249
Q8BXJ2	Trerf1	-0.313171	1.86183
Q3UB67	Rpl3	-0.313863	3.11044
E0CYC4		-0.314251	1.59329
E0CYH4	Wdr26	-0.31602	1.70286
Q9Z103	Adnp	-0.316183	3.58859
Q9Z0Z7	Klf5	-0.318363	2.90996
Q3UJY1	Vcan	-0.319596	1.85914
Q61335	Bcap31	-0.324555	2.70295
Q3TKT4	Smarca4	-0.326086	2.87049
A2CG76	Ehmt2	-0.326125	2.86876
P30415	Nktr	-0.334434	2.14737
Q3TCF1	Fn1	-0.334494	2.28937
A0A0A6YWM8	Map4k4	-0.334892	2.50345
Q4FK88	Anxa1	-0.3358	2.63236
Q80YR4	Zfp598	-0.336704	2.48423
Q9DBY0	Foxp4	-0.337567	3.02598
Q4VBE8	Wdr18	-0.339244	2.9213
Q3UBR5	Ptbp1	-0.339445	3.69468
P47963	Rpl13	-0.341312	2.96284
Q3UK83	Hnrnpa1	-0.342658	3.06408
Q3UM18	Lsg1	-0.343165	2.21405
Q6NS46	Pdcd11	-0.34403	2.72774
B2RRU2	Zfp276	-0.344246	2.32274
Q3TGL4	Fbln2	-0.344838	2.28814
Q3U0X6	Zfp217	-0.349851	2.49797
Q9DBV4	Mxra8	-0.351253	3.14167
Q8VIK5	Pear1	-0.351899	2.04238
Q7TPU6	Maml2	-0.356035	1.90795
Q6NZQ2	Ddx31	-0.357306	2.81895
Q3UHS6	Tln1	-0.358393	2.74017
A0A0G2JGL8	Dhx30	-0.358522	2.12024
Q8BYK6	Ythdf3	-0.360532	1.43775
G5E8I8	Cherp	-0.360546	3.55715
Q8C4K6	Dsc1	-0.361407	2.04961
Q61329	Zfhx3	-0.361418	2.99763
A0A140LHU0	Adam9	-0.362681	2.46307
Q8BL48	Unk	-0.363524	1.53339
Q9D0F3	Lman1	-0.363632	3.36961
Q8R0T3	Wdr46	-0.364372	2.69346
Q5SWD9	Tsr1	-0.364442	2.11744
A2ADH1	Magt1	-0.365608	2.32623
B1AWT7	Ube2j1	-0.365667	1.88874
H3BJM1	Foxp1	-0.36743	2.40286
G3X9G2	Mink1	-0.368192	1.6981
Q69Z99	Zfp512	-0.369031	2.18639
Q8K327	Champ1; Zfp828	-0.372776	3.55323
P14115	Rpl27a	-0.376374	3.37719
Q9CWX4	Rpusd4	-0.376733	1.66652
Q8K3A9	Mepce	-0.377143	3.06902
Q9JLQ0	Fastkd2	-0.379431	1.80787
Q8C7X2-2	Emc1	-0.381779	3.69875
A0A0A6YWP7	Rcor3	-0.382352	2.02015
P62830	Rpl23; LOC100044627; LOC100862455	-0.383776	2.66318
Q6NS45	Ccdc66	-0.384313	1.86688
Q497E1	Rps23	-0.384977	2.75197
Q7TPD1-3	Fbxo11	-0.385085	1.96023
Q3U4D1	Gm4737	-0.387416	1.5172
P33174	Kif4	-0.387544	1.63246
Q9WV55	Vapa	-0.389357	1.71096
Q5SWZ5	Mprip	-0.391678	1.57749
Q8VDJ3	Hdlbp	-0.393502	3.92125
Q8C006	Trim35	-0.394672	3.53474
P97454	Smad5	-0.397834	2.76054
Q3TUU5	Tex30	-0.398156	2.58512
Q9Z2X1	Hnrnpf	-0.398281	2.11311
Q8R2U0	Metap1	-0.398614	2.64276
E3SRG8	Smad4	-0.39866	2.95434
Q8CBV1	Etv6	-0.400834	2.01072
Q9DA72	1700019B03Rik; Tex45	-0.403414	2.48806
D6RDB5		-0.406692	1.97612
A0A494BAV5		-0.407097	1.86629
Q3TN84	P4ha1	-0.408106	2.4079
Q5I0T8	Rpl19; Rpl19-ps11	-0.408511	2.85503
B7ZNV2	Gli3	-0.408749	2.6434
E9Q9X1		-0.408829	2.30632
Q3TRC8	Arrb2	-0.410027	2.10106
Q3UJS2	Fbl	-0.411997	3.37611
Q4VA98	Zfp219	-0.415224	2.02284
Q3TLT9	Cd44	-0.415763	2.50799
P29341	Pabpc1	-0.418093	2.88911
F6VQH5		-0.418441	1.71559
A0A0R4J0G4	Ranbp10	-0.420872	2.14644
D3YXK2	Safb	-0.424903	3.44898
Q9JMA3	Gata6	-0.425275	1.37566
Q5SF07	Igf2bp2	-0.425282	3.5647
Q6P3Y5	Zfp280c	-0.42538	2.84767
O08785	Clock	-0.425773	1.95036
Q5M9N6	Rpl37a	-0.426603	1.92091
Q5HZI9	Cdk2	-0.426902	2.27312
P16546-2	Spna2; Sptan1	-0.431415	2.59045
P59110	Senp1	-0.432191	2.23274
Q8BSP4	Six1	-0.433101	2.37603
Q8C570	Ndufs2	-0.43568	1.89845
Q9CR11	Yeats4	-0.435688	1.68753
Q9EPL2	Clstn1	-0.436277	2.03222
A0A1S6GWH7	Maff	-0.436861	1.3294
Q8R3B7	Brd8	-0.43709	1.31702
Q6NV83	U2surp	-0.43829	1.62014
Q00PI9	Hnrnpul2	-0.439035	2.10806
Q642K1	Rpl18	-0.440081	3.07386
Q8BSF4	Pisd	-0.44071	2.25527
B7ZMQ0	Rpusd3	-0.441254	2.02243
Q3UQ28	Pxdn	-0.442263	2.66825
Q07231	Zscan21	-0.443042	2.70757
Q3UYD0	Utp14a	-0.446517	1.99211
Q60767	Ly75	-0.446874	1.91619
Q3TIJ5	Bop1	-0.447716	3.23364
Q8BM75	Arid5b	-0.44945	2.27508
Q9DC23	Dnajc10	-0.45014	3.82828
Q8QZV7	Asun; Spata30; Ints13	-0.451381	3.4223
P10493	Nid1	-0.451593	3.62944
V9GX74	Trps1	-0.452551	3.43951
Q8R2N2	Cirh1a; Utp4	-0.454131	3.84915
Q71V27	Csrp2	-0.454589	2.28488
E9Q852		-0.454655	1.72428
Q8K2B3	Sdha	-0.455767	2.95844
P62918	Rpl8	-0.457067	2.93764
Q80V86	Ap3d1	-0.45744	1.5611
O35493	Clk4	-0.459297	2.46672
O70472	Tmem131	-0.461233	2.9857
Q8R149	Bud13	-0.461417	1.70586
Q9D666	Sun1	-0.464297	2.25467
H9H9S3		-0.46461	1.52634
D3YZ62	Myo5a	-0.466551	3.11322
Q02257	Jup	-0.467192	3.64369
Q8R3N1	Nop14	-0.469378	3.07731
Q6A065	Cep170	-0.474238	3.15696
A0A0B4J1L4	Obsl1	-0.474733	1.6026
E9QAQ7	Arid1a	-0.475304	3.11616
Q497N1	Rps26; Rps26-ps1	-0.475325	1.9266
Q8K3G7	Rtn4	-0.475473	1.75128
P62242	Rps8; Gm15501	-0.47575	2.05115
Q3UZ17	Luc7l2	-0.477629	2.99957
Q9QZ88	Vps29	-0.480053	3.09328
Q9JKY5	Hip1r	-0.482309	3.01166
A2AJ72	Fubp3	-0.48237	2.73711
A2AG58	A830080D01Rik; Bclaf3	-0.484044	2.88343
Q60520	Sin3a	-0.484496	3.82828
A5CVE4	Stim2	-0.485399	2.83979
Q3UFF9	Elavl1	-0.485457	2.2257
Q8VC94	Rpl11	-0.486128	2.40552
D3Z132		-0.486392	1.63246
Q8BYU6	Tor1aip2	-0.487651	3.09211
A0A0N4SUH4	D19Bwg1357e; Pum3	-0.488037	3.01005
A0A0R4J008	Hdac2	-0.489533	2.9017
Q922E6	Cd2ap	-0.491625	1.95641
D3Z4U0	Ogfr	-0.491845	1.34341
F8VQ93	Phip	-0.493043	2.45125
Q9QWV9	Ccnt1	-0.493949	3.17797
O88630	Gosr1	-0.494717	2.04258
A0A3Q4EHL9		-0.496758	2.3934
Q3UBU0	Hsp90b1	-0.496854	2.03603
Q4VAC9-2	Plekhg3	-0.497673	3.26391
Q8K298	Anln	-0.499153	2.49213
P70257-2	Nfix	-0.500251	1.78283
A0A1B0GRA5	Stim1	-0.500512	3.16333
Q497I3	Fabp5	-0.503137	1.92686
Q91X78		-0.503909	2.40824
Q9CQM8	Rpl21; Gm14648; Gm10240; Rpl21-ps15	-0.508475	2.76253
Q5M8Q0	Rpl15	-0.509731	3.23845
Q61990	Pcbp2	-0.510414	2.32253
Q9EPF5	Olfr703	-0.512211	2.08831
Q5EBP9	Trim28	-0.513746	3.37631
Q60972	Rbbp4	-0.513856	3.01062
P97931	Ung	-0.514092	1.58883
Q6IE21	Otud6a	-0.514199	2.61878
Q80UM7	Mogs	-0.514236	2.74566
O55187	Cbx4	-0.518955	2.04727
Q6P3F1	Zfp384	-0.519167	2.50133
Q9D1L9	Hbxip; Lamtor5	-0.520495	1.53593
A0A023J6F3		-0.520598	2.34976
Q91VH6	Memo1	-0.52097	1.49066
G3UXT8		-0.521382	2.20992
E9PVB5	Ttc17	-0.522102	3.15198
Q8C2Q7	Hnrnph1	-0.522405	2.50284
Q6ZQI3	Gpatch8	-0.5253	2.38516
H7CHP8	Ehmt1	-0.526356	2.69522
Q7TPD1	Fbxo11	-0.527803	2.62526
Q6UIL4	Kif14	-0.527956	1.67852
Q6PAC3	Dcaf13	-0.531595	2.98733
Q9Z277	Baz1b	-0.532271	3.35029
Q3TX21	Cyr61	-0.532963	2.22583
O70378	Emc8	-0.533039	3.33184
A0A2I3BPG9		-0.534166	2.86326
Q3TDV8	Zfp444	-0.534474	3.15681
Q6PCS8	Zbtb40	-0.535545	1.7478
Q14B90	Tgm5	-0.536351	1.69984
Q9WTL4	Insrr	-0.536798	2.09864
Q61286	Tcf12	-0.537146	3.15963
Q6A4J8	Usp7	-0.537245	3.1766
P40201	Chd1	-0.539235	2.91913
Q99ME9	Gtpbp4	-0.539682	3.07445
Q3USW5	Foxred2	-0.539711	2.30136
Z4YJD9	Krt12	-0.540265	2.24192
P54071	Idh2	-0.540827	2.12057
Q80UU6	Zranb2	-0.541921	1.75435
Q80WJ7	Mtdh	-0.54321	2.05269
A0A2I3BQR1		-0.54586	2.30287
E9QAF4	Phldb3	-0.550378	2.15473
Q9Z0R9	Fads2	-0.55129	2.74792
Q8VEG6	Cnot6l	-0.551355	2.04591
Q9CPX7	Mrps16	-0.552002	2.97273
Q8BGZ7	Krt75	-0.553794	2.48735
Q924H7	LOC101056456; Wac	-0.554937	3.33254
D0EW11	Mcfd2	-0.555398	2.51687
Q9JHP7	Kdelc1	-0.556142	2.26799
Q99KF1	Tmed9	-0.556807	2.36614
D3YWT3	Tcf7l2	-0.558101	2.82207
P23772	Gata3	-0.558798	2.52699
Q810A7	Ddx42	-0.560685	3.54313
Q80X98	Dhx38	-0.560922	2.06539
Q61781	Krt14	-0.561806	3.16692
Q91VB8	Hba-a1; Hba-a2	-0.561816	2.67325
V9GWW1	Zfp280d	-0.562678	2.75804
A0A1L1SRG5		-0.564083	2.055
Q9QXD8	Limd1	-0.566632	2.55775
Q9QWL7	Krt17	-0.568886	3.89168
Q9D4H4	Amotl1	-0.569858	1.70969
Q5M9N9	Prdx2	-0.57023	2.37867
Q8K4L4	Pof1b	-0.571947	2.58127
Q91VJ4	Stk38	-0.572867	3.19851
H7BXC3		-0.573653	2.46307
A0A1B0GS70	Psma1	-0.575044	2.48423
Q9Z2I0	Letm1	-0.575067	2.36277
Q8VHZ7	Imp4	-0.575563	2.27439
D3Z3S1	Sec13	-0.57708	2.32439
F6U2C2		-0.577123	2.39846
A2A4X6	Gm12355	-0.579192	2.12743
Q9D0M3	Cyc1	-0.57962	2.89104
V9GWZ0		-0.580842	2.21735
Q91WD5	Rae1	-0.581077	1.84696
E9QMN5	Sp3	-0.581406	2.05519
Q9Z117	Zfp53	-0.587287	1.83696
W6PPA1	Ank3	-0.588419	2.12532
Q08EE6	Tsku	-0.590873	2.13862
Q5SFM8	Rbm27	-0.593027	3.08588
Q08376	Zbtb14; Zfp161	-0.593263	2.63829
A0A0U1RNL7		-0.593488	2.43497
Q9D4G5	Pop1	-0.595231	3.03131
Q9D8E6	Rpl4	-0.596277	2.66881
P04104	Krt1	-0.596839	3.31798
Q6PGN1	Fam132b; Erfe	-0.597471	1.72304
A0A2I3BQZ9		-0.598676	3.0446
D1MAF3	Sp2	-0.600965	2.05289
O08856	Ell	-0.60835	3.1697
E9Q1Z0	4732456N10Rik; Krt90	-0.608942	3.23164
Q3THW5	H2afv	-0.609997	2.60152
B9EHJ3	Tjp1	-0.612089	3.96303
P27046	Man2a1	-0.612191	2.32869
O89001	Cpd	-0.612247	2.44358
Q571H2	Tatdn2	-0.613517	2.21405
Q99KX9	Hc	-0.613534	2.58614
E9Q557	Dsp	-0.61371	3.96265
Q8K2R5	Zfp668	-0.615904	2.54089
Q8VEH8	Erlec1	-0.616708	3.34297
Q3TSB7	Actg1	-0.616793	4.01674
Q8K0L9	Zbtb20	-0.618599	2.25382
A0A0A0MQE8	Arhgap21	-0.618606	2.00753
B1ASA5	Zfp362	-0.62122	1.37107
A8Y5J3	Cpsf3l; Ints11	-0.62325	2.90674
Q7TT32	Col3a1	-0.62519	2.51673
J3QMG3		-0.625562	2.4188
Q6PI88	Zfp358	-0.626188	2.0412
Q8R1G6	Pdlim2	-0.626583	1.69548
Q6A085	Zfp629	-0.626925	1.93399
P11679	Krt8	-0.628179	1.79379
P97350	Pkp1	-0.629565	2.87731
Q9D6G1	Hnrnpab	-0.631789	1.93349
Q5J8K5	Erc2	-0.632751	2.6536
Q8CBE6	Dag1	-0.633034	2.5094
Q9JJ28	Flii	-0.633871	3.58474
A0A2I3BPY7		-0.63413	2.4621
Q91YK2	Rrp1b	-0.634156	1.88649
Q60749	Seh1l	-0.636937	2.58263
Q9Z315	Sart1	-0.639267	2.30438
Q9D824	Fip1l1	-0.640473	3.16108
Q8VCQ8	Cald1	-0.641053	2.06614
Q9EPK5	Wwtr1	-0.641842	1.93374
Q9CPN9	2210010C04Rik	-0.643649	3.35556
O70230	Zfp143	-0.644039	2.81984
Q9JKK7	Tmod2	-0.648655	2.84939
Q9JHT5	Ammecr1	-0.648677	2.75155
Q00899	Yy1	-0.648859	2.77728
A2AVJ7	Rrbp1	-0.64925	3.57009
Q99M74	Krt82	-0.652062	1.8907
Q8C5H3	Rbbp7	-0.65228	3.79887
Q8VH34	Lamp1	-0.653178	1.68842
Q3ULB0	Rbm6	-0.653503	2.39085
Q3TRV0	Fiz1	-0.656464	2.07482
A0A494B9D7		-0.660054	2.37227
D3YVW2	Golim4	-0.661151	2.98778
Q9JLF6	Tgm1	-0.661793	3.15308
G3X8Q0	Sp1	-0.662152	2.28012
G3UVU2	Sf3a2	-0.663855	3.48269
Q9DBH5	Lman2	-0.664107	2.18682
A0A140T8P5	Igkv8-24	-0.664294	1.63998
B2RWW2	Golgb1	-0.665886	3.46105
F7BCP8		-0.66702	2.71147
E9QP99	Golga3	-0.668422	2.7094
A0A0A6YWH7	Ctsd	-0.670186	1.63397
Q64012	Raly	-0.672292	1.42325
Q9ESP1	Sdf2l1	-0.672389	1.78462
Q9DCE5	Pak1ip1	-0.672955	3.49519
Q7TPV0	Gtf2h2	-0.675157	2.33866
Q8BGS3	Zkscan1	-0.67715	1.74935
A2A7B5	Prdm2	-0.678382	1.94325
A2A7P4	Zfp691	-0.68073	1.51121
Q80YR5	Safb2	-0.68302	3.55906
O08807	Prdx4	-0.683971	2.11711
P50446	Krt6a	-0.68441	2.66591
Q80XP8	Fam76b	-0.685585	3.65003
P16301	Lcat	-0.685798	1.16732
B2RWS7	Zfp609	-0.686164	3.12075
Q4V9X9	Rpl23a	-0.686201	2.36791
E9PZ16	Hspg2	-0.686273	4.29581
A0A075B5K6	Igkv2-109	-0.686445	1.30535
Q32P04	Krt5	-0.687342	4.02724
Q8CE60	Hal	-0.687558	2.61055
Q0VDM9	Krt78	-0.687957	3.31096
E9Q624	Zfp644	-0.690112	2.43096
G5E8R3	Pcx	-0.690374	2.6816
Q8R016	Blmh	-0.693397	2.90736
Q8VHG2	Amot	-0.694948	2.91952
Q3TG92	Actc1	-0.695469	2.53857
Q3TVI8	Pbxip1	-0.695683	2.96548
Q7M6Z4	Kif27	-0.696489	2.33646
Q9QWF0	Chaf1a	-0.696936	2.35488
Q52KE7	Ccnl1	-0.699031	1.70885
Q9ES97	Rtn3	-0.701278	2.32191
Q6P1H6	Dld	-0.702178	2.43973
Q6NWV4	Mcm3ap	-0.70321	2.06651
P70257-1	Nfix	-0.705752	3.3313
Q6IFZ6	Krt77	-0.705825	3.63048
Q9CQT2	Rbm7	-0.707535	2.7216
Q6NZQ6	Zfp740	-0.708361	2.50209
Q3UV17	Krt76	-0.708792	3.49114
A2A513	Krt10	-0.710686	3.94262
A0A3Q4EGK3		-0.711649	4.28251
Q9DCT5	Sdf2	-0.713025	2.68305
Q3TW40	Hnrnpm	-0.713416	2.52336
Q7TSF1	Dsg1b	-0.714264	2.66741
F6SQH7		-0.714524	2.89187
F6RNF9		-0.715917	1.42406
Q9R0E1	Plod3	-0.71637	4.01493
E9Q5F9	Setd2	-0.717646	2.52917
Q61733	Krt23	-0.718312	2.45133
Q6PD29	Zfp513	-0.719845	2.58286
Q5F2E7	Nufip2	-0.720654	3.55062
Q9CX96	Gzf1	-0.724336	1.77996
B9EKB0	Lamb1	-0.728759	3.45957
Q80X50	Ubap2l	-0.729935	3.43458
Q8BND5	Qsox1	-0.730423	1.95689
Q3UHN4	Cacna1a	-0.732738	2.8001
Q80W68	Kirrel	-0.733514	1.46687
B9EKB8	Igf2r	-0.734554	2.6232
A0A2R8VHR6		-0.735245	2.99907
Q9EP71	Rai14	-0.735534	3.97416
Q6PHZ5	Rbm15b	-0.737699	1.99585
Q3TWN8	Aldh18a1	-0.740021	3.9949
O09106	Hdac1	-0.740155	2.96937
Q3TTY5	Krt2	-0.741047	3.60947
P19001	Krt19	-0.742982	2.26174
P14873	Map1b; Mtap1b	-0.743055	3.25659
G3X9C2	Nccrp1	-0.743263	1.67761
E0CYH7	Filip1l	-0.744331	2.67564
Q4PJX1	BC003331	-0.746891	2.6318
Q8K1L2	Spin4	-0.74814	2.54102
Q3U3M5	Ccnk	-0.748999	2.71504
Q5XF89	Chd2	-0.750165	1.66181
P46737	Brcc3	-0.751449	2.33716
P97868	Rbbp6	-0.751901	3.16953
Q3UZU3	Foxj3	-0.757423	2.05327
Q61245	Col11a1	-0.759218	3.16358
Q546B3	Satb2	-0.760141	2.53466
A0A0R4J011	Tcf3	-0.761319	2.37273
E9Q0B5		-0.765737	2.90151
Q8VIG1	Rest	-0.768078	3.83616
H3BKK0		-0.768307	1.91434
Q9R0E2	Plod1	-0.771299	3.82735
Q6IR21	Aptx	-0.77227	2.47611
F8WHM5		-0.772709	2.40355
Q545T0	Ctsk	-0.778959	2.1084
Q80W00	Ppp1r10	-0.78503	3.52772
E9Q3P4	Cenpf	-0.78786	2.21919
B2RX29	Zfp575	-0.788611	2.60943
A0A087WQW8		-0.789319	2.69293
P58022	Loxl2	-0.790457	3.11543
J3QNK5		-0.791859	2.37254
P09055	Itgb1	-0.793308	3.27971
Q64318	Zeb1	-0.793627	2.56638
Q9D8W7	Ociad2	-0.796169	2.19243
Q64726	Azgp1	-0.797656	1.19033
Q8R326	Pspc1	-0.797913	2.25744
G5E866	Sf3b1	-0.802579	3.17224
Q80SX2	C4bp	-0.804503	0.966142
Q7TPR4	Actn1	-0.806426	3.50385
A0A0G2JG52	Aim1; Crybg1	-0.807703	2.51667
Q3UZG3	Hnrnpa3	-0.809582	1.92376
Q9DCZ4	Apoo	-0.811345	1.47129
P07744	Krt4	-0.81176	1.41747
Q9D4J7	Phf6	-0.812642	3.31316
D3Z5I9	Rbm33	-0.81528	2.63311
Q2VIS4	Flg2	-0.815532	2.58833
E9Q9V3	Ncor2	-0.818745	2.65108
P97496	Smarcc1	-0.819345	4.04001
Q6NV66	Zfp646	-0.820519	3.32831
B2RUG7	Zfr	-0.820727	2.26893
Q3U4G3	AI480653; Xxylt1	-0.820781	1.60853
G3UYU5		-0.82286	2.65021
Q6NZC0	Adam10	-0.824455	2.04883
A0A571BEV2		-0.824602	2.3075
Q8K363	Ddx18	-0.824716	1.63246
P35700	Prdx1	-0.826639	3.06703
Q8BVU9	Serpinh1	-0.827291	3.68911
Q62504	Spen	-0.828427	2.36192
Q3UYZ8	Ctcf	-0.833425	3.44015
Q8R4U7	Luzp1	-0.833838	2.7973
P11276	Fn1	-0.835069	4.06662
A2A816	Park7	-0.836961	1.80448
P01791		-0.837159	1.30856
Q9D8S4	Rexo2	-0.837218	1.47129
Q9JJZ6	Klf13	-0.837392	1.67806
Q9R059	Fhl3	-0.840108	2.09008
P19536	Cox5b	-0.842466	1.45025
P60335	Pcbp1	-0.844078	2.39742
Q9D8L4		-0.845071	1.2492
A0A0U1RNU4		-0.846531	2.60255
Q3UFI4	Rpl6	-0.848095	2.73038
Q3UHX0	Nol8	-0.848787	2.7696
Q8BJZ0	Zmynd11	-0.84882	2.60493
Q5SXC4	Vezf1	-0.850221	2.68601
Q3UCW4		-0.851128	1.7344
Q91VA7	Idh3b	-0.85195	1.81657
Q8K411	Pitrm1	-0.857858	3.13936
Q3TQY7	Ubap1	-0.861584	2.7614
Q8R550	Sh3kbp1	-0.862091	1.85065
B2RQG2	Phf3	-0.862599	3.40249
Q6P8K8	Cpa4	-0.862676	2.10738
Q7TQK0	Ccnt2	-0.863442	1.30963
P00687	Amy1	-0.864338	2.31639
A0A0R4J0J8	Specc1l	-0.865086	1.96895
Q8K0V4	Cnot3	-0.866917	2.48416
E9PVX6	Mki67	-0.868281	2.59062
Q3U8W3	Grn	-0.869438	2.36521
E9Q784	Zc3h13	-0.874693	2.30287
D3YWX2	Ylpm1	-0.875737	3.11113
A0A3B2WBH9		-0.877958	1.90009
F8VPZ9	Gltscr1; Bicra	-0.880262	1.71642
Q61782		-0.883224	1.95328
Q8C5B4	Amy2a5	-0.884074	2.85043
Q8QZY9	Sf3b4	-0.886327	2.91574
Q3UZR8	Eif2b1	-0.887728	1.95809
A0A0A0MQ73	Kmt2d; Mll2	-0.892818	1.58827
Q8BJ90	Zfp771	-0.893503	2.55985
Q80T21	Adamtsl4	-0.893664	2.61098
Q14AX6	Cdk12	-0.897312	2.28758
Q3UM20	Nono	-0.897498	3.75328
Q8VIJ6	Sfpq	-0.900697	3.72439
Q8C9W5	Erap1	-0.904033	1.92221
Q64475	Hist1h2bb	-0.904911	2.62185
Q8BFW7	Lpp	-0.907574	2.49803
P02104	Hbb-y	-0.907637	2.72288
P47915	Rpl29; Gm8210	-0.908914	2.97123
Q04750	Top1	-0.912205	3.63148
Q5NCR9	Ccdc55; Nsrp1	-0.912548	3.17451
Q9EST1	Gsdma	-0.913782	2.95303
Q8VED5	Krt79	-0.914441	3.19912
Q8CJF7	Ahctf1	-0.91537	2.2783
Q9Z2D6	Mecp2	-0.917034	2.33284
Q9CWU9	Nup37	-0.919759	3.35585
Q9DBR7	Ppp1r12a	-0.919786	2.64266
Q8CJG0	Ago2; Eif2c2	-0.921555	3.70272
Q5SQB7	Npm1	-0.921599	2.38157
Q91VX2	Ubap2	-0.922366	3.4542
Q6PR54	Rif1	-0.922796	2.27138
Q811R6	Klf16	-0.924389	1.45332
I7HIP8	Nfib	-0.926707	2.4575
P16951	Atf2; LOC100047997; LOC102641666	-0.926868	1.43136
Q63ZW6	Col4a5	-0.927592	0.774517
Q1W617	Shroom4	-0.932401	2.99952
Q4L0E7	Krt77	-0.934204	1.58263
Q6IFX2	Krt42	-0.936624	2.95883
P01644	Ce9	-0.937462	2.24267
B7ZWM7	Ankrd11	-0.940696	2.11594
D3YTT9	Zzz3	-0.941097	1.4764
A0A0N4SV71	Creb5	-0.941606	3.0049
Q61765	Krt31	-0.942966	2.25672
P48678	Lmna	-0.942985	3.77524
Q810K5	Ybx1	-0.945484	1.88734
P84244	H3f3a; H3f3b	-0.946542	2.51706
Q9D1M1	Polr1d	-0.947671	1.89042
A0A0B4J1J2	Igkv5-43	-0.956787	1.8879
Q8CH25	Sltm	-0.95983	2.10483
Q569U6	Junb	-0.959918	2.19215
Q9Z2K1	Krt16	-0.960074	2.58184
E9Q3E2	Synpo	-0.964033	1.33945
A0A4E9FT70		-0.965259	2.30363
Q6P5E4	Uggt1	-0.967113	1.79588
Q9R0X4	Acot9	-0.969286	3.29702
G3X9L9	Pde4dip	-0.969983	2.37685
B9EKB5	Baz2b	-0.974024	1.54095
A0A0B4J1E2	Snw1	-0.976788	2.08707
E9PXX7	Txndc5	-0.978554	2.37264
Q91ZE0	Tmlhe	-0.979368	3.28833
P63168	Dynll1	-0.981546	1.84011
G3X8Q5	Cp	-0.982176	2.99843
Q543F3	Cnn2	-0.983514	2.40993
E9PV48	I830012O16Rik; Ifit3b	-0.986576	2.12336
Q6B822	Hist1h4d	-0.988067	2.27852
Q8K019	Bclaf1	-0.988545	3.65425
A0A0N4SV80		-0.98873	1.14145
F2Z3U3	Ecm1	-0.993488	1.63195
Q80VM4	Zfp579	-1.0002	2.70079
O35126	Atn1	-1.00083	2.24391
Q3UDZ1	Wiz	-1.01306	1.42406
Q9ERG0	Lima1	-1.0131	3.55582
Q9D6H6	Ndufb3	-1.01406	2.99078
A2IXM7		-1.01458	1.95207
Q8CB77	Tceb3; Eloa	-1.01588	2.18653
B2RXS8	Ptprz1	-1.01656	1.53782
A0A0U1RNL9	Maz	-1.01783	1.6637
A0A087WNX7		-1.02217	1.70757
A0N8M7	Zfml; Zfp638	-1.02412	1.36642
Q9JJI8	Rpl38; Rpl38-ps1; Rpl38-ps2	-1.02505	2.20575
P39061-1	Col18a1	-1.02711	2.60048
F6YUI5	Shroom3	-1.03131	1.66978
Q9Z2L2	Hspb1	-1.03293	2.26304
Q00897	Serpina1d	-1.03703	1.71307
E9PYZ7		-1.03749	1.87099
Q3TSS3	Cbln1	-1.03954	2.24514
Q60847	Col12a1	-1.03964	1.3784
Q9JL35	Hmgn5	-1.04632	1.46464
L0N7N1	Ahnak	-1.04818	1.74233
Q61624	Zfp148	-1.04841	3.26817
Q6KCD5	Nipbl	-1.0486	2.60788
P55065	Pltp	-1.04863	2.37116
Q00780	Col8a1	-1.05029	1.49762
Q792Z1	Try10	-1.05264	2.98943
A0A2I3BPN6		-1.05364	3.43558
O88968	Tcn2	-1.05944	2.73687
Q8BGY2	Eif5a2	-1.06117	2.41681
G3UZI2		-1.06372	2.27335
P59235	Nup43	-1.06493	2.48144
Q8BR92	Palm2	-1.06679	2.59846
B0QZF8	Usp36	-1.07118	2.45773
Q5SWV3	Pdlim4	-1.07148	2.6291
Q9D0B1	Zfp524	-1.07367	2.52029
Q9JKB3	Csda; Ybx3	-1.07436	1.77488
Q3TVZ1	Cat	-1.07748	2.61658
Q5BL05	Cux1	-1.07809	1.63296
G3UW85	Erh	-1.07922	1.63498
A0A494B9W7		-1.07934	2.38525
F6ZBR8		-1.08094	2.79654
F6UK66		-1.08216	2.72403
P27773	Pdia3	-1.08371	2.05862
P51125-3	Cast	-1.08586	1.69984
O08789	Mnt	-1.09251	1.74036
Q9Z0P5	Twf2	-1.09594	2.66106
Q3UK30	Fus	-1.0983	2.46232
X5J569		-1.10094	1.88564
Q61818	Rai1	-1.10155	1.98834
Q91W72	B230219D22Rik	-1.10436	1.33945
Q5RJ54	Zfp187; Zscan26	-1.10554	3.01934
X5J4F7		-1.10649	1.60206
Q9CRB2	Nhp2	-1.11368	1.41162
E9PWW9	Rsf1	-1.11491	2.17955
Q8R2M2	Dnttip2	-1.1168	2.06521
A0A0A0MQ79	Prrc2c	-1.11972	2.69276
Q3UG37	Hdac6	-1.11988	3.51302
P07309	Ttr	-1.11988	2.55291
Q569Z6	Thrap3	-1.12125	3.85151
Q5R3T5	LOC384413	-1.12307	1.90714
Q9ESC8	Aff4	-1.12837	2.30814
G3X8T2	Zc3h18	-1.12888	1.71307
Q01149	Col1a2	-1.13143	3.14956
Q9ESU6	Brd4	-1.13381	3.53865
Q9CQR2	Rps21	-1.13488	2.27738
Q3U5B1	Mavs	-1.14042	1.25527
K7TQW9		-1.14196	2.4178
E9Q6J5	Bod1l	-1.14888	2.5172
P50543	S100a11	-1.14972	1.86183
Q3TGR2	Fgb	-1.15451	2.00647
P21614	Gc	-1.15478	1.33143
Q91X72	Hpx	-1.1557	2.77214
Q6P5H2	Nes	-1.15841	3.22157
A0A1B0GR19		-1.16943	2.34986
Q8BTV2	Cpsf7	-1.16958	3.24803
Q91YR1	Twf1	-1.17301	3.48506
Q3TPQ8	Sugp1	-1.17812	1.14613
X5J5I2		-1.18426	1.83632
P97315	Csrp1	-1.18468	2.1745
A0A338P6E8		-1.18663	2.19521
P09103	P4hb	-1.18689	2.82487
Q3UEG8	Cfb	-1.18782	1.67761
Q2WFW2	Fcna	-1.18871	2.16167
Q8BI84	Mia3	-1.18967	2.10466
Q7M739	Tpr	-1.19601	2.62859
Q6P2L7	Casc4	-1.19631	2.48904
P51125	Cast	-1.19774	2.26067
E9PYL2	Prr12	-1.19799	1.99255
E9Q4Q2	Sf1	-1.19863	3.23501
Q8CJF9	Ago3; Eif2c3	-1.19883	2.55497
Q99JR5	Tinagl1	-1.2027	2.81634
O08784	Tcof1	-1.20369	2.7982
Q6NXI6	Rprd2	-1.20372	2.33666
B7ZN02	9430020K01Rik; Jcad	-1.20383	2.7608
E9PYB0		-1.20651	2.21392
B1AY10	Nfx1	-1.20988	1.93298
Q6KAT1	Ltbp3	-1.21072	1.6248
X5J5C5		-1.21147	1.68169
A0A0A6YWI9		-1.21291	2.01199
Q3U292	Hist1h1d	-1.21381	2.41863
Q8BKG3	Sdhb	-1.21515	1.76938
P70399	Trp53bp1	-1.21559	3.14314
Q91WU7	Itih1	-1.21855	1.81191
K7TR71		-1.21964	1.055
Q62470	Itga3	-1.22075	3.27886
K7TR19		-1.22358	1.9752
Q7TNV0	Dek	-1.22614	1.84788
A0A494B9M3	Dbr1	-1.22806	2.20426
A0A338P6U8		-1.23045	2.44459
Q9ES94	Ctsz	-1.23107	1.2833
Q5R3X0	Igh-V	-1.23127	1.93601
Q920E9	Igkv3-12	-1.23168	1.73719
P99027		-1.23324	2.03981
A0A097PUD0		-1.23662	2.16316
P52927	Hmga2	-1.23868	1.49485
A0A0C6E3V3		-1.23919	2.08743
A0A0N4SV32		-1.23999	2.91458
P15066	Jund	-1.24102	1.68305
Q9JJR1	Zfp275	-1.24939	2.47618
Q80WR0	Nup153	-1.25275	2.40943
Q3UWX7	Zc3h11a	-1.25475	1.85794
P01725	Iglv1	-1.25601	1.45332
A0A075B5L2	Igkv4-91	-1.26365	1.61648
A0A0U5BRI3		-1.26451	1.33445
Q3U962	Col5a2	-1.26466	2.58155
Q9D735	2310036O22Rik; Trir	-1.26878	2.14019
Q059T9	Prpf4	-1.26925	3.68412
Q7TPE3		-1.27575	1.38471
A0A0A6YWS9		-1.27784	1.59605
X5J4P7		-1.27907	1.6981
Q8K1F1	Igkv4-57-1	-1.2791	1.44326
X5J531		-1.27988	2.02078
Q3TRX4	Palm	-1.28173	1.14922
Q9QXF0		-1.28374	1.85944
Q3TIV2	Tcea1	-1.28503	1.91619
A0A075B5U4		-1.2901	2.41664
E9Q2M9	Lrpap1	-1.29038	2.14845
X5J5H9		-1.29509	1.68034
Q3U055	Plod2	-1.29891	2.72403
B2RY19	Cgnl1	-1.30714	1.716
K7U5Z3		-1.30822	1.95231
Q3TVM1	Sf3a1	-1.30925	2.33955
F7DBB3		-1.3162	3.28375
Q91XL1	Lrg1	-1.32115	0.863323
Q3V1T9	Plg	-1.32186	3.10845
P01741		-1.32448	2.25358
Q9EPQ8	Tcf20	-1.32709	3.58315
A0A075B5R5	LOC668418	-1.32755	2.54992
Q921C1	Igkv2-137	-1.33013	1.16435
P62897	Cycs; Gm10053	-1.33429	1.44948
P01807		-1.33717	2.09639
P14069	S100a6	-1.338	2.32056
Q91Z05	Ighg	-1.33887	1.89845
P08730	Krt13	-1.33894	3.40499
A0A1B0GRU3		-1.34054	1.08991
A0A4E9FSP6		-1.34236	2.04864
Q6NVF9	Cpsf6	-1.34477	2.4261
K7TGV2		-1.34511	2.16643
Q1WWK3	Hist1h1b	-1.34832	1.30211
Q80ZI7	Igh-VJ558	-1.34966	1.65369
Q4JFI8	Apcs	-1.35063	1.55328
P01027	C3	-1.35258	3.27788
E9Q616	Ahnak	-1.35308	4.50089
Q7TS98		-1.35347	4.08104
P01872	Ighm	-1.35607	2.66011
E9QMC1	Cgn	-1.35795	2.12401
A0A2S0DFI2		-1.35827	1.78533
Q8CD23	Ncl	-1.35828	2.83467
P06909	Cfh	-1.35885	2.37033
A0A140T8M2	Igkv12-44	-1.35974	2.48911
G0YP42		-1.36101	2.49087
B2RWV7	Ppp1r18	-1.36134	1.92247
Q3U6Q1	Wbp11	-1.36371	2.22634
Q91X92	Igh-VJ558	-1.36718	2.24204
Q9WUF3	Casp8ap2	-1.36853	2.67811
Q6YJU2	Fetub	-1.36985	2.13098
Q60598	Cttn	-1.36996	3.33636
P01635	Igkv12-41	-1.37313	1.81723
P58871	Tnks1bp1	-1.37442	2.05937
Q8BJ05	Zc3h14	-1.37469	1.86688
B2RXW7	C4b	-1.38152	3.02553
A0A140T8M5	Igkv6-15	-1.38166	2.09552
A0A075B5N4		-1.38643	1.5849
Q91Y44	Brdt	-1.38703	2.16032
A0A2S0DFH5		-1.38809	2.09587
P07759	Serpina3k	-1.39201	2.78661
A0A0M4KM70		-1.39316	4.57902
P16045	Lgals1	-1.39371	2.42218
Q8CI08-2	Slain2	-1.39436	2.27427
X5J5H8		-1.39445	2.00647
H9KV15	Son	-1.39876	2.8437
A0A2S0DFH2		-1.40137	3.24321
Q8BQ02	Hmgb1	-1.40323	1.91249
P03977		-1.40611	1.32838
K7TR43		-1.40653	2.24883
X5J5G5		-1.40909	1.87245
Q9CR68	Uqcrfs1	-1.41045	1.52504
Q8K0Z4		-1.41056	2.04139
Q549A5	Clu	-1.4114	2.319
A0A0A6YX66	LOC672918	-1.41183	2.50297
G5E8R2	Tpm1	-1.41679	1.63347
Q497I4	Krt35	-1.41709	2.16554
X5J5R3	Ighv1-62	-1.41777	1.43775
P01642	Igkv5-48; Igkv12-47	-1.42014	1.32222
A0A0R4J039	Hrg	-1.42461	2.39707
Q3U422	Ndufv3	-1.42514	1.76975
A2N494		-1.4307	1.95182
Q58E70	Tpm3	-1.43073	2.5471
X5J5T1		-1.43451	2.39672
Q6PF95		-1.43484	2.75055
A0A4U9FKB1		-1.43503	2.64753
Q9CXZ1	Ndufs4	-1.4358	1.16584
Q3UNM2	Numa1	-1.4379	1.2266
A0A0G2JFA8	Igkv17-121	-1.44094	1.61119
X5J4V1	Ighv1-62	-1.44288	1.5849
P01746	LOC238440	-1.44356	1.51121
E9PZM7	Scaf11	-1.44413	2.76697
X5J5G0		-1.44945	1.2878
A2AP40	Rbm17	-1.45162	1.90849
A2ATP6	Myef2	-1.45344	1.62377
P10639	Txn1	-1.45406	2.33985
A0A494BB01		-1.45434	1.85974
K7TRE7		-1.45536	2.09202
X5J4C6		-1.45934	2.04532
O08677-2	Kng1	-1.46371	2.617
Q546G4	Alb	-1.46404	3.29331
Q3KQQ4	Serpina1b	-1.46434	1.67348
Q9JL79		-1.46891	2.43632
Q8BHK3	Slc36a2	-1.46976	1.6835
Q8BHG9	Cggbp1	-1.47191	2.06427
P17809	Igkv6-17	-1.47433	1.71559
A0A075B5Q3		-1.47491	1.16137
Q3U661	Tox4	-1.47503	1.82995
O88986	Gcat	-1.47707	1.69636
K7TGY2		-1.47876	1.35122
P18524	LOC641088	-1.47952	2.37521
A0A140LIU3		-1.48689	1.92634
P11087	Col1a1	-1.49079	3.41092
Q3U425	Pom121	-1.49203	2.17739
K7THE6		-1.49422	2.07445
A2APB8	Tpx2	-1.49485	2.56726
Q66K04		-1.49676	2.37199
K7TDJ4		-1.49747	2.40432
B5DC71		-1.49749	2.105
Q99LC4		-1.49777	2.0308
B2RPV4	Rbm12b2	-1.49852	1.52375
Q80W39	Sf3b2	-1.50004	2.37291
E9Q5L2	Itih4	-1.50312	2.43321
Q8VDD0	Igkv4-70	-1.50392	2.32541
Q8K1F0	Igkv4-71	-1.50542	2.10568
K7TDI0	LOC102642252	-1.50551	1.7638
Q61646	Hp	-1.50672	2.06726
Q91XA9	Chia; Chia1	-1.50991	2.12888
K7TDT9		-1.51	2.86246
Q99KG3	Rbm10	-1.51065	2.44932
A2API8	Akap2	-1.51073	3.53559
Q922U1	Prpf3	-1.51239	2.01263
A0A1X9HIL1		-1.513	1.40739
Q9JIX8-4	Acin1	-1.51692	1.69854
I6L998		-1.51793	2.2503
Q61838	Pzp	-1.52777	3.44809
P0DP27	Calm3; Calm1; Calm2	-1.52845	1.86629
Q8BKI2	Tnrc6b	-1.52946	2.84637
K7TD85		-1.52983	2.1181
A0A075B5U7	LOC673196	-1.52983	2.21748
Q9CY42	Apoh	-1.52987	2.11494
Q9D1J3	Sarnp; Gm6563	-1.53688	1.45712
Q569X3	Snrpc	-1.53733	2.36698
A0A0A6YWN3		-1.53973	1.69767
Q5PSV9	Mdc1	-1.54621	2.40875
A0A0B4J1I1	Igkv16-104	-1.54873	0.937016
Q9CT19	Hmgb2	-1.55059	1.93902
P07758	Serpina1a; Serpina1d	-1.55459	2.70616
Q63870	Col7a1	-1.55798	1.83822
K7TR90		-1.56101	1.42813
Q920E8	Ighv1-43	-1.5623	2.37958
Q3TXB1	C1qa	-1.56264	2.4624
Q5DTJ4	Prrc2a	-1.56279	2.72341
P02463	Col4a1	-1.56419	2.12662
Q7TQM2		-1.56684	1.31911
O70333	Cript	-1.56864	1.44091
Q9CX22	Cfl1	-1.56892	2.20426
A0A0G2JFY5	Fubp1	-1.57012	2.76324
P28665	Mug1	-1.57135	3.16887
K7TRJ8		-1.57273	1.64836
Q91WT1	Igh-VJ558	-1.57365	2.19893
X5J5H6		-1.57709	1.64738
B7ZWK5	Fam178a; Slf2	-1.5777	1.70544
A0A075B5X4		-1.57827	2.00108
P01671		-1.5792	2.20615
A1A4T2	Ganab	-1.58042	3.14515
Q61408	Gm4788	-1.58138	2.00689
A0A2I3BRL8		-1.58183	2.46605
Q9JII5	Dazap1	-1.58427	1.71559
P27546	Map4; Mtap4	-1.58521	3.25051
Q3TUA1	Hnrnpk	-1.58574	3.15103
Q3U0V1	Khsrp	-1.59597	3.16468
Q811U5	LOC213156	-1.59957	2.10907
K7TDI1		-1.60164	1.89625
A0A0G2JGQ8	LOC386520	-1.60297	1.94424
K7T930		-1.60643	2.32294
Q3TCN2	Plbd2	-1.60992	2.64802
Q3U6I5	C1qb	-1.61242	2.20723
Q8C9B9	Dido1	-1.61255	1.5611
X5J4H4		-1.61703	1.25768
P18528	Gm16971; Ighv5-4	-1.61742	2.1372
F7CVJ5		-1.62399	1.5302
A0A0G2JFN9	LOC641089	-1.63158	2.644
X5J4Z8		-1.63427	1.20548
Q925S1	Ighv9-4	-1.63515	2.1745
Q9JL74	ENSMUSG00000053690	-1.63687	1.80889
Q921A6	Igkv19-93	-1.64096	2.36521
Q3U8A5	Igkv4-55	-1.64153	1.4417
A2ALU4	Shroom2	-1.64298	2.97861
Q3TUQ5	Pnn	-1.64814	1.6248
A2A6H0	Lasp1	-1.65939	1.20276
Q61704	Itih3	-1.66246	1.41664
P01869	Ighg1	-1.66503	2.48316
G3UYV7		-1.66578	2.02098
Q9JL99	Clec1b	-1.66991	1.93827
Q921I1	Trf	-1.67001	3.14411
B3V097	Cstf2	-1.67251	2.25164
Q8BSZ5	Ctss	-1.67275	1.5605
A0A1B0GR85	2900026A02Rik	-1.67361	1.22531
Q02105	C1qc	-1.68128	2.43201
P01679		-1.68217	1.52569
P01665	Igkv3-4	-1.68242	1.266
O35233	Aff1	-1.68761	1.03141
D1MQ07	Kcnn4	-1.6878	1.03543
X5J4S7		-1.68929	1.55811
X5J573		-1.7001	1.72181
Q80TU6	Acin1	-1.70746	3.04772
X5J5I0		-1.70757	1.93626
Q01488	Apoa4	-1.70808	1.41581
B1AWB9	Col5a1	-1.71051	2.72567
A0A075B5N3		-1.72531	1.42243
Q8BTI8	Srrm2	-1.72882	2.80448
Q3U6D7	Syngr1	-1.73761	1.18469
Q9JHS9	Cwc15	-1.751	1.2014
X5J4L2		-1.7612	1.70329
Q9QWK4	Cd5l	-1.7627	1.34044
Q6PIP8		-1.76583	1.68034
Q99JF8	Psip1	-1.76659	2.0835
P01748	Ighv1-53	-1.76964	1.30428
X5J5F7		-1.77285	1.83885
P01663		-1.77308	1.52634
Q9CQU0	Txndc12	-1.77708	3.07408
Q9Z1P6	Ndufa7	-1.78245	1.48926
K7T988		-1.7986	1.31387
Q8K0J4	Efemp1	-1.80384	1.30856
P51859	Hdgf	-1.80429	1.38828
K7U6F1		-1.80531	1.52244
Q5SUT0	Ewsr1	-1.81141	2.33465
Q9JHJ0	Tmod3	-1.81911	3.03898
A0A0U5BC76		-1.82148	1.43056
K7THD7		-1.8222	1.39005
Q61247	Serpinf2	-1.82514	1.19451
E9QK41	Ablim1	-1.85604	4.06651
K7U5Q2		-1.87648	1.42406
P83870	Phf5a	-1.87711	2.18184
P01865	Ighg2a; Ighg	-1.88725	1.68797
Q6IMF0	Krt83; Krt87	-1.88954	2.03782
Q3TIU3	Ahsg	-1.89114	1.79099
Q3TSY9	Eif4b	-1.89192	2.70234
P52503	Ndufs6	-1.9014	2.59129
Q69ZX8	Ablim3	-1.92921	3.15043
G3UWS5	Pabpn1	-1.94274	1.80346
B7ZN28	Papln	-1.99098	1.6149
Q9QXS6	Dbn1	-2.00287	3.41287
P23953	Ces1c	-2.02433	1.39445
A0A0A6YWG2		-2.02585	1.51255
E9Q9C7	Ablim1	-2.07605	2.77056
A0A087WPM0		-2.12648	1.61013
K7U695		-2.21382	2.2222
K7TR64		-2.23559	1.12872
A0A0R4J0G6	Qpct	-2.23706	2.58838
Q8BQ46	Taf15	-2.41618	1.23553
J3QNM3		-2.51345	0.596597

## Sheet: +4OHT vs -4OHT 
Proteins pulled down from Nbs1-/- 3FLAG-6HIS-ISG15 vs. Nbs1+/+ 3FLAG-6HIS-ISG15. Data accompanies Figures 4D
Accession	Protein	Mean Log2 ratio	Mean Log 10 abundance in +4OHT
P35585	Ap1m1	7.01101	1.86894	Proteins in red were confirmed via western blotting
Q8K2P7	Slc38a1	6.98132	2.48593
G3UZX1	Vars	6.604	2.8554
Q8K010	Oplah	6.40494	2.60195
B7ZMT1	Cdk19	6.1467	1.92788
Q3U6X7	Mcart1; Slc25a51	5.43044	2.2235
Q7TPW6	Slc25a20	5.20212	2.59389
A0A3Q4EC24	Mtch1	5.11616	2.80065
O35459	Ech1	5.00569	3.04399
Q3UEB3-2	Puf60	4.76872	3.19239
Q8BVI9	Slc25a4	4.45979	3.65479
Q8C650	Sept10	4.42358	2.89457
Q8BU03	Pwp2	4.4116	3.28543
E9QP00	Tra2a	4.41092	3.09675
Q3UG80	Vps18	4.3759	2.62449
Q64430	Atp7a	4.2932	1.75929
A2AE27	Ampd2	4.24882	2.49241
Q3THU8	Slc25a3	4.22791	3.51728
Q6ZQF0	Topbp1	4.21246	2.33606
A0A0J9YUM4	Ctbp1	4.1702	3.28192
A0A0R4J0D3	Stt3b	4.15302	2.61805
Q3TI98	Farsb	4.13129	3.6916
Q811J3	Ireb2	4.03847	2.49686
Q8CIG8	Prmt5	3.9976	2.64997
Q8CFI7	Polr2b	3.98111	2.56585
Q9CRA4	Sc4mol; Msmo1	3.9716	2.53447
Q923B1	Cers6; Lass6	3.95319	2.30792
Q6NXX7	Abce1	3.91508	3.48279
Q9WUM3	Coro1b	3.90991	2.58681
Q9D8N0	Eef1g	3.8951	3.85251
Q8K0L9	Zbtb20	3.87488	2.25382
Q6A0A9	Fam120a	3.84719	3.98672
P19785	Esr1	3.839	2.78792
O70311	H2-K1	3.82164	2.35708
F6YPR4	Axl	3.81898	1.8485
Q8BKT7	Thoc5	3.81698	2.4679
Q9DC23	Dnajc10	3.77848	3.82828
Q9D051	Pdhb	3.75027	2.44832
Q9D679	Tapbp	3.70499	3.16095
Q6KAR6	Exoc3	3.68451	2.16584
Q922S8	Kif2c	3.67905	2.25551
Q8C952	Fen1	3.67518	3.81583
A0A140LHR3	Spcs2	3.63845	3.25964
Q3TCJ7	Samhd1	3.62392	4.20404
Q8BJW5	Nol11	3.59957	3.33992
Q8VI93	Oas3	3.59335	3.44447
Q9CQW9	Ifitm3	3.58209	2.73022
Q3UWY4	Lrch1	3.5676	2.95641
Q8BK67	Rcc2	3.54023	3.46839
B2RRS6	Usp18	3.53967	3.0778
F6Q3G7	Upf2	3.53569	2.31942
Q9Z2F2	Oasl2	3.51935	3.54787
Q64337	Sqstm1	3.4917	2.66983
Q8VDC3	Aco1	3.49051	3.50088
Q8VDN2	Atp1a1	3.47935	4.05425
Q8CB30	Mrps31	3.46359	2.65341
Q8BZ20	Parp12	3.4587	3.58051
P48036	Anxa5	3.45473	3.41183
Q3TEN9	Gyk; Gk	3.4386	1.84261
Q3TFC0	Mov10	3.42316	3.62583
E9Q5K9	Ythdc1	3.41596	2.65341
Q6PDP7	Dcakd	3.40762	2.17609
Q9D8L3	Ssr4	3.39205	2.10158
P32233	Drg1	3.38637	3.32893
Q52KG9	Cct6a	3.3575	3.48172
A2RSJ4	Uhrf1bp1l	3.34987	2.3941
Q8C5C0	Samhd1	3.34683	2.7617
Q9D0R2	Tars	3.34012	4.04853
Q8BU30	Iars	3.33252	3.83661
A2A6Q5	Cdc27	3.32998	3.19786
E9Q8W9	Usp3	3.31666	2.64217
E9PX59	Samd9l	3.31573	3.79813
Q3UXN3	Cars	3.31031	3.3475
Q9CPX7	Mrps16	3.27802	2.97273
Q8VEH8	Erlec1	3.27743	3.34297
Q3UE06	Nploc4	3.27058	3.43507
Q542X7	Cct2	3.2501	4.05981
Q64282	Ifit1	3.23054	3.35962
P70257-2	Nfix	3.22547	1.78283
Q2NL51	Gsk3a	3.22222	2.31785
Q3V117	Acly	3.20745	4.43436
Q6ZPT2	Lars	3.2025	3.95637
Q3TF74	Coro1c	3.20245	3.25199
Q3U844	Csnk1a1	3.20235	2.57444
E9Q555	Rnf213	3.19298	4.64412
Q545A2	Slc25a5	3.18959	3.2447
Q3U645	Abcd3	3.18461	3.30985
Q3UIR3	Dtx3l	3.17724	3.51067
G3X956	Supt16; Supt16h	3.176	3.9526
Q52KI7	Wdfy4	3.16358	2.28409
P61161	Actr2	3.15346	2.99561
A0A1Z3MI45	Ifi204	3.14565	3.92542
Q78PY7	Snd1	3.14341	4.01895
Q8BJW6	Eif2a	3.12888	3.71357
Q6P1Y9	Exoc1	3.11596	2.79145
Q3TJ07	Stau1	3.11013	2.22324
D3Z3L3	Trim12c	3.10787	1.99078
Q6NZC0	Adam10	3.10278	2.04883
Q3UG81	Plk1	3.10024	3.37201
Q99M73	Krt84	3.09743	2.13497
P17918	Pcna	3.07739	2.49982
Q80X82	Myh14	3.05348	2.62071
P0DOV1-2	Trap1	3.04921	2.7824
Q61102	Abcb7	3.04915	2.83869
Q6PCM1	Kdm3a	3.04772	2.67555
B9EK95	Myof	3.04756	4.03689
Q8BRF7	Scfd1	3.02854	3.31895
A0A0R4J0I6	Acad11	3.02746	3.46872
P14824	Anxa6	3.0257	3.97425
Q5FWB6	Rplp0	3.02111	3.30607
Q8C006	Trim35	3.02047	3.53474
P11928	Oas1a	3.01669	2.96424
Q3UE51	Hk1	3.00948	2.1329
B1AWT7	Ube2j1	2.97194	1.88874
E9Q3B1	Rcbtb2	2.97191	2.66001
Q3TLR7	Dtl	2.95018	2.4514
Q6P4T2	Snrnp200	2.94829	4.37941
Q9D8C4	Ifi35	2.94712	2.63099
O08785	Clock	2.9445	1.95036
Q9R0H0	Acox1	2.9429	3.78457
A2AGT5	Ckap5	2.9364	4.18717
E9PZQ1	Ddx60	2.93614	2.81574
Q9D6Z1	Nop56	2.93445	2.67656
Q6NS46	Pdcd11	2.92076	2.72774
B1ARD6	Slfn9	2.91447	3.36394
A0A0G2JGS4	Camk2d	2.91268	3.87913
Q8C2E6	Slc16a1	2.89132	2.90282
Q8VI94	Oasl1	2.8853	2.76716
Q99LI7	Cstf3	2.88448	2.95916
B4XVN8	Setdb2	2.87933	2.52394
Q8CIE6	Copa	2.87697	3.98395
Q9D0F3	Lman1	2.86305	3.36961
Q3U7K7	Trim21	2.8564	2.97153
Q9D1M4	Eef1e1	2.85283	3.01878
Q8C0V0	Tlk1	2.84642	2.63048
Q545V8	Csnk2a2	2.84461	2.38543
B2RY04	Pml	2.84346	2.3126
Q9CSH3	Dis3	2.83846	3.76627
Q3UM17	Rbpj	2.83802	3.14173
O35218	Cpsf2	2.83363	3.01437
B5X0E4	Abcb5	2.82599	2.31249
A0A140T8Q3	Slc2a1	2.82301	1.95134
Q8CC03	Ap1g1	2.82164	2.63347
O09106	Hdac1	2.81992	2.96937
Q01853	Vcp	2.80433	3.98967
Q99JR5	Tinagl1	2.80392	2.81634
Q3TB93	Ptpn1	2.78919	2.76283
Q923T9-3	Camk2g	2.78434	3.78047
Q3TRC8	Arrb2	2.77688	2.10106
Q8C0C7	Farsa	2.77466	3.08348
A0A1S6GWH4	Nsun2	2.77107	2.84717
Q60597	Ogdh	2.77047	3.88154
Q91YQ5	Rpn1	2.76799	3.79626
Q99KP6	Prpf19	2.76734	3.46783
Q3TQZ0	Wdr75	2.76396	3.65945
Q91VR5	Ddx1	2.75424	3.48316
P58022	Loxl2	2.75379	3.11543
Q3TGW0	Actr3	2.73986	3.03197
A0A0R4J008	Hdac2	2.73694	2.9017
Q3UDB1	Cct7	2.72937	3.81011
E9QNN1	Dhx9	2.71572	4.0045
F2Z461	Zbp1	2.70255	2.2163
Q8CG48	Smc2	2.70046	3.99568
Q3UJS2	Fbl	2.69771	3.37611
A2AF47	Dock11	2.69671	3.9584
Q61231	Tap2	2.6925	2.99649
O70310	Nmt1	2.6917	3.79259
Q3TXE5	Canx	2.69002	3.68477
Q9ESP1	Sdf2l1	2.68744	1.78462
Q6NZB3	Rrm1	2.68209	3.12903
Q3UDJ7	Actn4	2.67351	3.96229
P61620	Sec61a1	2.67312	3.36615
Q60790	Rasa3	2.67254	2.16286
Q9CZU3	Skiv2l2	2.66486	3.57173
Q922B2	Dars	2.65983	3.84537
A2AL50	Agps	2.65893	3.77381
J3QJX3	Sel1l	2.64645	3.00441
E9QMH1	Apobec3	2.64589	2.56697
F6TLV3	Fndc3a	2.63824	2.20871
Q3U1J4	Ddb1	2.63806	3.93687
Q2EMV9	Parp14	2.63732	3.38277
Q80VZ1	Capn6	2.63253	3.23695
Q6ZPS9	Pdcd6ip	2.6271	2.45629
Q8C4J7	Tbl3	2.62419	3.64691
Q641P0	Actr3b	2.62402	2.65973
P07901	Hsp90aa1	2.62101	2.97994
P46737	Brcc3	2.61763	2.33716
O55143	Atp2a2	2.61405	3.92327
Q80W54	Zmpste24	2.61286	3.33502
Q9D4G5	Pop1	2.61041	3.03131
Q3UKQ2	Cct8	2.60331	3.56381
Q8C6L5	Mb21d1	2.5994	2.08672
A0A0R4J0G6	Qpct	2.58574	2.58838
Q8BML9	Qars	2.58464	3.76755
E9QM38	Slc12a2	2.55757	2.32181
Q8BMA3	Cnksr3	2.55125	2.37803
D6RDB5	Arhgap23	2.55032	1.97612
Q8CFK5	Kars	2.54737	3.75887
P11983	Tcp1	2.52749	3.01795
G3MV68	Slc7a1	2.52478	2.50846
A0A4X7	Ints3	2.51828	2.18355
Q3UHZ3	Dnmt1	2.5155	3.92954
Q3UJP4	Cct3	2.51495	3.56796
D3Z5T2	Armc10	2.51146	2.3982
Q3UG37	Hdac6	2.51059	3.51302
Q6DFV1	Ncapg2	2.50901	1.97543
Q9D5V5	Cul5	2.50443	2.98831
Q7TMB8	Cyfip1	2.50339	3.16735
G3X9B1	Heatr1	2.50118	3.46399
Q3TEK2	Hspa8	2.49562	4.42188
Q6P5E4	Uggt1	2.49114	1.79588
Q8R2N2	Cirh1a; Utp4	2.49066	3.84915
Q9CU62	Smc1a	2.48596	3.76495
A2AKV1	Atp5c1	2.4824	2.0404
E9Q1G8	Sept7	2.47696	3.56838
Q9QXS1-3	Plec	2.47523	3.20397
Q01320	Top2a	2.47451	4.0755
Q7TPT7	Vars	2.46621	4.23219
Q8CAS9	Parp9	2.46568	3.2222
Q9D0N7	Chaf1b	2.46264	1.64787
A0A087WNZ7	Trip12	2.46223	2.0406
Q91YM4	Tbrg4	2.4619	2.9241
Q60737	Csnk2a1	2.45852	3.545
P60330	Ncapg	2.45787	2.20194
F8VQ87	Xrn1	2.45504	3.42822
G3UZ34	Eftud2	2.451	3.63441
B9EIU1	Eprs	2.44372	3.8813
P15533	Trim30a	2.42978	2.2048
O78206	H2-D1	2.42567	3.25883
Q3TL53	Loxl4	2.41491	1.96166
Q3UH60	Dip2b	2.41457	3.82038
E9PXX7	Txndc5	2.41264	2.37264
Q8CFE6	Slc38a2	2.41136	3.19824
Q8R378	Shoc2	2.41107	3.26884
Q9CW03	Smc3	2.40445	4.01411
Q3TFF0	Dnaja2	2.4027	2.74013
Q8BHB4	Wdr3	2.39889	3.49933
Q9EPE9	Atp13a1	2.38996	3.37144
O55047	Tlk2	2.37483	3.17135
P97370	Atp1b3	2.35628	3.10877
Q8C1B7	Sept11	2.34947	3.76753
B2RRI2	Sbno1	2.34799	2.08189
Q4FJP2	Nmi	2.3474	2.55612
Q9JKF1	Iqgap1	2.34544	3.85133
Q8BG51	Rhot1	2.34149	2.84469
P80316	Cct5	2.33998	2.32879
Q3U9G9	Lbr	2.33925	3.2587
P68040	Gnb2l1; Rack1	2.33713	3.32068
A0A0N4SUH4	D19Bwg1357e; Pum3	2.33119	3.01005
G3UVU2	Sf3a2	2.32588	3.48269
Q9CPV1	Ska1	2.32546	2.41069
P10493	Nid1	2.3244	3.62944
Q6ZPH4	Rangap1	2.32159	2.07298
Q9Z175	Loxl3	2.32143	2.45735
Q8BL74	Gtf3c2	2.31482	2.23717
Q6PHZ5	Rbm15b	2.3119	1.99585
P06795	Abcb1b	2.30961	2.73683
D3Z6I4	Cryzl1	2.30646	2.59994
A0A0R4J0G4	Ranbp10	2.30428	2.14644
Q3ULJ5	Psmd3	2.30231	2.02776
Q7TQK1	Ints7	2.30209	2.14129
O55222	Ilk	2.30192	3.24841
P06745	Gpi1	2.30164	2.90102
Q8C5H3	Rbbp7	2.29994	3.79887
Q3TI84	Cdc16	2.29919	3.31212
Q69ZX8	Ablim3	2.29693	3.15043
Q3U7R1	Esyt1	2.29606	3.45266
Q8C7X2-2	Emc1	2.28681	3.69875
Q4FJR9	Isg15	2.26422	4.01195
Q8VD00	Tmem97	2.26405	1.66699
Q8BH59	Slc25a12	2.26378	3.63655
Q5DTP7	Chd4	2.26161	4.07923
Q3U8W0	Ppp1ca	2.25097	3.22657
Q3TRJ1	Vps35	2.24872	2.35449
Q60972	Rbbp4	2.24563	3.01062
Q8VHK9	Dhx36	2.24368	3.37707
Q9QY73	Tmem59	2.24092	2.51488
F8WJ93	Eml4	2.23711	3.51403
Q3TSG8	Mnda; Ifi211	2.22919	2.79754
Q8C0P7	Zfp451	2.22637	1.95061
P08752	Gnai2	2.2243	3.02278
A2AAW9	Eif2s3x	2.2213	2.61162
B9EHX4	Atm	2.22035	3.59159
E9PZJ8	Ascc3	2.21526	3.29305
P50580	Pa2g4	2.21405	3.27915
Q8BJ03	Cox15	2.21403	2.1564
Q01730	Rsu1	2.2139	2.83197
D4AFX7	Dnajc13	2.21174	3.75284
Q3UM20	Nono	2.21122	3.75328
A2A9M4	Dock7	2.20579	3.62612
Q9CZW5	Tomm70a	2.20261	3.21586
Q9D7B2	Lims1	2.19878	3.07489
Q3TWN8	Aldh18a1	2.19868	3.9949
Q71LX8	Hsp90ab1	2.19854	3.80701
Q9DCD2	Xab2	2.19618	3.37773
G3X8Y3	Naa15	2.1961	3.31176
B2RS80	Ggcx	2.19418	1.89487
Q8K2Z4	Ncapd2	2.19415	3.0816
G3UXA6	Ptbp3; Rod1	2.19241	2.30557
Q059T9	Prpf4	2.19145	3.68412
A0A571BF54	Gpr39	2.19117	2.33786
E9QAS7	Inpp5a	2.18691	2.59073
A0A338P697	Yeats2	2.18606	2.18682
Q8BQF0	Nup88	2.18399	2.91164
Q3USK5	Tead1	2.18068	2.91926
A0A0R4J0U8	1190005F20Rik; Trmt1l	2.17288	3.41562
D3Z136	Elovl5	2.17196	2.34674
Q02248	Ctnnb1	2.16139	3.19623
Q3UZH3	Mthfd1	2.16017	3.01435
A0A1Y7VMH3	Vrk1	2.16015	3.12916
Q6PGC1	Dhx29	2.15966	3.07858
Q3U3H9	Dcaf7	2.15781	2.99107
I7HIP8	Nfib	2.15502	2.4575
Q8CHC8	Adnp2	2.15295	2.61384
B2RUC7	Strap	2.15263	2.15076
Q8VE11	Mtmr6	2.1503	2.86537
A2CG76	Ehmt2	2.14886	2.86876
Q9WVE8	Pacsin2	2.14755	2.55907
Q8R1B4	Eif3c	2.14709	2.59977
Q3UHT6	Fasn	2.14707	3.5227
Q9DBR1	Xrn2	2.13875	3.14916
O35134	Polr1a	2.13768	3.24365
Q2M4G1	Mtx2	2.12135	3.01206
D3YWT0	Sec11a	2.11941	2.73022
Q5SW75	Ints8	2.10522	1.6149
Q3THX4	Vps45	2.09097	2.22879
P97479	Myo7a	2.09001	2.3442
Q8BXA5	Clptm1l	2.08648	2.00108
Q6ZPR5	Smpd4	2.08644	2.5731
Q3TBA3	Tap1	2.08134	3.08909
A0A1B0GRA5	Stim1	2.07527	3.16333
B9EJ77	Tanc1	2.07451	2.86564
E9QB02	Mars	2.07195	3.15308
P16546-2	Spna2; Sptan1	2.06266	2.59045
Q9JHT5	Ammecr1	2.06101	2.75155
Q3TPF5	Prmt1	2.06057	2.96708
Q3TAJ5	Rsl1d1	2.05796	2.64503
Q6P5D8	Smchd1	2.05722	3.36429
A0A1L1SQU7	Fat1	2.05584	3.94929
Q3TXS7	Psmd1	2.05102	2.46872
Q3THJ0	Rpl18a	2.05076	3.54503
Q61768	Kif5b	2.05054	2.95107
Q3U1C2	Ruvbl1	2.04661	3.06946
Q571M2	Hspa4	2.0394	2.56932
Q3UL43	Nup155	2.03142	1.89459
A0A0R4J0V5	Polr2a	2.02956	3.24396
Q8R0T3	Wdr46	2.02713	2.69346
Q6NVF4	Helb	2.0267	2.17231
Q52L97	Kpna2	2.02623	3.17489
Q91ZE0	Tmlhe	2.02198	3.28833
P11440	Cdk1	2.02138	2.88457
Q3TUR1	Stt3a	2.01718	3.51902
Q91YR1	Twf1	2.01717	3.48506
Q3U7X9	Ap2a2	2.01334	3.2686
Q1W5W7	BC094435	2.013	3.40417
Q9JLR1	Sec61a2	2.00766	2.09708
P35831	Ptpn12	2.0072	2.16077
Q3THK0	Prim2	2.00266	2.95345
Q3UZF0	Prim1	2.00179	2.44553
G3X9T7	Lgals9	1.99214	1.80072
Q5XG71	Utp20	1.97546	2.10924
F8WHU5	Pds5b	1.97446	3.38158
A0A217FL60	Eipr1	1.96997	1.993
Q60767	Ly75	1.96968	1.91619
Q3UJF5	Top3b	1.96831	2.98177
P97305	Nfatc3	1.96134	2.83582
Q3TIJ5	Bop1	1.9581	3.23364
Q9ES28	Arhgef7	1.95599	2.78053
A2ATU0	Dhtkd1	1.95251	1.99432
D3Y273	Slc4a7	1.95075	3.02778
Q9JIF7	Copb1	1.95016	2.455
Q80YG4	Sec63	1.94977	3.20809
Q3UID0	Smarcc2	1.94942	3.8072
Q62261	Spnb2; Sptbn1	1.94741	4.4622
Q8VDF2	Uhrf1	1.94261	2.41447
Q99MU3	Adar	1.93963	3.08597
Q8R010	Aimp2	1.93418	3.12625
Q3UXI9	Ilf2	1.92507	2.51865
O89051	Itm2b	1.92278	2.17026
Q6ZPR6	Ibtk	1.92124	2.32521
Q3TUQ7	Prkaa1	1.91667	2.7771
Q3UPL0	Sec31a	1.91574	2.22968
G3X9M0	Dap3	1.91487	3.50946
Q8BVU9	Serpinh1	1.91457	3.68911
Q8VDJ3	Hdlbp	1.91299	3.92125
A0A1L1STE4	Ilf3	1.91258	3.56512
E9QAI5	Cad	1.91063	3.59797
J3QK52	Noc2l	1.90552	2.25828
P02340	Trp53	1.89774	2.28578
Q3V0C5	Usp48	1.89703	2.30016
A0A0R4J049	Prmt5	1.89654	3.69752
P26041	Msn	1.89342	2.66459
H3BJM1	Foxp1	1.89306	2.40286
E9PVB5	Ttc17	1.89047	3.15198
Q3UPA1	Gna11	1.88991	2.22141
Q9EPU4	Cpsf1	1.88924	3.61801
Q99LE6	Abcf2	1.88883	3.99893
A0A286YCS7	Lims2	1.88882	2.42029
Q8BUM1	Tardbp	1.88787	2.77543
B2RSV4	Sf3b3	1.88695	3.93022
P80315	Cct4	1.88645	3.1458
Q9WTI7-3	Myo1c	1.88544	3.78286
Q9EPU0	Vwa5a	1.88453	2.39872
Q8VCM8	Ncln	1.88252	3.13224
P51660	Hsd17b4	1.86983	4.12948
Q3UKJ7	Smu1	1.8694	3.41864
O88342	Wdr1	1.86686	3.38052
Q8BWT5	Dip2a	1.86674	3.14524
Q3TJZ6	Fam98a	1.8657	2.40993
F6SD17	Dcaf8	1.86204	1.87766
Q920L1	Fads1	1.86064	2.33153
Q6P3Y5	Zfp280c	1.85343	2.84767
Q60848	Hells	1.85338	2.33325
Q9R1Q6	Tmem176b	1.85232	2.22853
B2RX14	Zcchc11	1.85189	2.27439
Q8CI86	Plcb3	1.84731	3.1357
A2BFF8	Dync1i2	1.84599	3.61369
O88840	Fbn1	1.84462	3.41245
Q91XL9	Osbpl1a	1.84397	2.78125
E9PZ16	Hspg2	1.84391	4.29581
Q99MR6	Srrt	1.84193	2.30546
B2RTE3	Prpf38a	1.84105	2.63438
Q922N9	Trim25	1.83543	3.25683
P39053	Dnm1	1.83532	3.01601
F8VQ29	Iqgap3	1.82085	2.3441
Q8R2Q8	Bst2	1.81661	2.94382
I6L970	Aup1	1.81136	1.91328
O35638	Stag2	1.79676	3.30745
Q99ME9	Gtpbp4	1.79513	3.07445
Q61753	Phgdh	1.79212	1.97243
D3YUW8		1.78958	3.70336
Q8BH74	Nup107	1.78949	2.59279
Q3UMI7	Eef2	1.78321	3.88372
Q8QZY1	Eif3l	1.78059	2.25983
Q3UVK0	Ermp1	1.77891	2.91574
Q6IR21	Aptx	1.77861	2.47611
Q9DBG7	Srpr	1.77769	2.40688
Q05DV1	Por	1.77454	3.4565
A0A0R4J1Q0	Edc4	1.76783	3.29144
P63087	Ppp1cc; Gm5601	1.76619	2.8251
A0A1G5SJL2	Irgm1	1.76425	2.83487
Q9EQU5-2	Set	1.76396	2.12597
Q8BS90	Bora	1.76237	2.28544
A0A494BAS6		1.76221	2.62793
Q3TDF8	Etf1	1.76073	2.7991
F8VPY2	Taf5	1.75461	1.99891
Q8C872	Tfrc	1.75249	2.67127
Q4VBE8	Wdr18	1.75029	2.9213
A0A1S6GWH5	Uba1	1.7502	2.77539
Q9JKK7	Tmod2	1.73787	2.84939
Q8K1A5	Tmem41b	1.7375	1.8704
Q3UKC1	Tax1bp1	1.73568	2.24142
Q9R0H5	Krt71	1.73193	3.21817
E9PUU4	Gemin5	1.72797	3.52547
P39098	Man1a2	1.72546	2.17624
Q3TPN0	Nid2	1.72456	3.88694
A2A432	Cul4b	1.72298	3.2114
D3YWT3	Tcf7l2	1.72052	2.82207
Q80X90	Flnb	1.71825	4.34916
P97496	Smarcc1	1.70408	4.04001
E9Q9C7	Ablim1	1.70292	2.77056
F8WGX5		1.69727	2.65234
F8VPU2	Farp1	1.69605	3.73292
Q6NVF2	Pld1	1.69328	2.54139
E9PZM4	Atp13a3	1.68671	1.60423
Q8VE18	Smg8	1.68628	2.70702
Q8K297	Glt25d1; Colgalt1	1.68577	2.86891
B7ZN33	Nisch	1.68524	2.61337
Q3UU77	Diap3; Diaph3	1.6842	1.95085
F6SQH7		1.68239	2.89187
Q7TPD1-3	Fbxo11	1.6797	1.96023
Q3U0I9	Snx8	1.67935	2.68061
Q8VDP3	Mical1	1.67477	2.66422
Q6PFX9	Tnks	1.67459	2.55636
Q6S5J6	Krit1	1.67456	2.10449
Q99KC8	Upf1	1.67329	2.26928
Q6ZQH8	Nup188	1.67151	2.6488
Q3UWL3	Ccnb1	1.66532	2.7939
P63037	Dnaja1	1.66475	2.40917
Q6ZQ51	Vps39	1.6642	2.27543
A0A068BIT0	Slc39a7	1.66399	3.01555
M1VMF6	Mta1	1.66222	2.2667
Q3TZP3	Mta2	1.65716	2.51335
G5E8I8	Cherp	1.65231	3.55715
P53995	Anapc1	1.64817	3.42493
Q3TAF0	Eefsec	1.64301	2.36884
Q5U222	Ddx5	1.64274	3.79319
E9Q3X6		1.64175	2.58861
O70585	Dtnb	1.63069	2.31608
Q99PV0	Prpf8	1.62956	4.09293
Q5SWN2	Rpa1	1.62894	2.0983
Q9CY27	Tecr	1.62727	2.9539
Q80U70	Suz12	1.62029	3.14771
B1ASP2	Jak1	1.61887	3.53232
Q80ZX0	Sec24b	1.61515	2.17595
Q9Z1N5	Ddx39b	1.61362	3.08345
O70503	Hsd17b12	1.61177	2.38184
P70227	Itpr3	1.61003	2.9076
Q545F8	Rps4x	1.60784	2.85217
Q6ZQ61	Matr3	1.60354	3.5438
Q9ERU9	Ranbp2	1.60332	4.03526
B1AZI6	Thoc2	1.6032	3.38952
Q3TEP0	Aaas	1.60035	3.23861
Q5M8Q0	Rpl15	1.59999	3.23845
Q3B7Z2	Osbp	1.5984	2.90428
A0JLQ7		1.59463	2.98776
Q8VCD5	Med17	1.5936	2.70005
Q3U094	Arpc1b	1.59309	3.21852
Q9D2D7	Zfp687	1.58873	2.9918
A0A158SIT8	Pelp1	1.58785	2.02428
F8WI14	Raph1	1.58706	1.75282
Q6PFD9	Nup98	1.58498	3.38449
Q8R3N6	Thoc1	1.58191	2.07609
Q9DCE5	Pak1ip1	1.57978	3.49519
B1AU25	Aifm1	1.57641	2.13001
Q8K4W8	Clcn3	1.57495	2.38444
A0A1Y7VK55		1.57478	3.06545
Q9D7B7	Gpx8	1.5745	2.63759
Q8C2N9	Msh6	1.57264	3.35192
A0A0A6YWM8	Map4k4	1.57213	2.50345
Q3U6N9	1110038F14Rik	1.57069	2.36031
E9Q7E2	Arid2	1.57047	3.25058
Q80VM4	Zfp579	1.57009	2.70079
Q6ZWX6	Eif2s1	1.56811	2.47885
Q7TS64	Adrbk1; Grk2	1.56802	1.72387
A2A5V2	Sh3bp1	1.56439	3.05845
Q6ZQL4	Wdr43	1.56387	3.3389
A0A0R3P9C8		1.5625	3.0425
A2A7F4	Rlf	1.55634	2.11926
Q3TPD9	Maoa	1.55352	2.80168
A0A0A6YWM5	Slc25a11	1.55191	1.91882
Q3U057	Cpsf3	1.55085	3.44789
Q9ERG2	Strn3	1.54923	2.42177
O08663	Metap2	1.54583	2.30266
Q546B3	Satb2	1.54554	2.53466
Q8BJS4	Sun2	1.54148	3.56496
Q3ULW0	Ran	1.53947	2.19075
P52875	Tmem165	1.53684	2.06614
H3BJQ0		1.53419	2.6288
P28660	Nckap1	1.53415	3.38465
O70378	Emc8	1.52934	3.33184
Q8VCY6	Utp6	1.52607	2.59412
Q3U2P1	Sec24a	1.52283	1.9312
P54116	Stom	1.52047	2.37098
Q3UGR6	Pafah1b1	1.52002	2.95117
B9EIV8	Slc12a7	1.51862	1.87245
Q6PAC3	Dcaf13	1.51768	2.98733
E3SRG8	Smad4	1.51703	2.95434
Q91WQ3	Yars	1.51521	2.59234
Q91VJ4	Stk38	1.5148	3.19851
Q7TPV0	Gtf2h2	1.5114	2.33866
Q7TT37	Ikbkap	1.5105	2.70226
E9Q2X6		1.51016	3.7706
Q4VAA7	Snx33	1.50923	2.2079
Q8C290	Hnrnpu	1.50151	3.77089
Q61624	Zfp148	1.50144	3.26817
Q8BTV2	Cpsf7	1.49772	3.24803
Q3TXS9	Rps2	1.49623	2.34054
Q922J9	Far1	1.4903	3.16613
A0A2R8W710		1.48965	2.09968
E9Q4X2	Uggt2	1.48805	2.41979
Q62261-2	Spnb2; Sptbn1	1.48052	2.05327
F6ZFU0		1.4803	2.99793
Q8CDZ5	Nup133	1.47985	3.26677
Q5KU39	Vps41	1.47826	2.11909
Q9DBC3	Cmtr1; Ftsjd2	1.47655	1.73799
S4R1H6		1.47627	2.11478
Q8CGY8	Ogt	1.47615	3.48325
A0A286YCX6		1.47496	2.58269
Q3TPW2	Ttk	1.46898	1.81558
Q6ZQ08	Cnot1	1.4688	2.35898
Q3UYZ8	Ctcf	1.46769	3.44015
Q6DID7	Wls	1.45989	2.34947
Q3UQ28	Pxdn	1.45884	2.66825
Q8K226	Plk2	1.45391	1.8907
Q3TIX9	Usp39	1.45021	3.11822
Q5U431		1.44997	2.58827
O35286	Dhx15	1.44764	3.90934
Q9WVM1	Racgap1	1.44727	1.97151
Q3UB06	Srpk1	1.44638	1.76042
Q61001	Lama5	1.44621	4.05247
B1AVP5	Gemin8	1.44457	2.14286
Q3TSB7	Actg1	1.44431	4.01674
Q91ZW3	Smarca5	1.44377	3.18877
Q9CQX5	Cldn25; Cldnd1	1.44344	2.15045
Q7TPQ3	Shprh	1.44199	2.81064
Q6P9P6	Kif11	1.44157	1.89927
Q9QYI4	Dnajb12	1.44144	3.43846
G5E829	Atp2b1	1.43861	2.98921
B2RQV1	Naa25	1.4371	3.25175
Q64511	Top2b	1.43669	2.93457
Q570Z8	Picalm	1.4304	2.12205
P70388	Rad50	1.43038	2.62583
O08547	Sec22b	1.42936	2.58115
Q9D1M0	Preb	1.42911	2.33173
Q9R1C7	Prpf40a	1.42623	3.64197
Q3UB67	Rpl3	1.42114	3.11044
Q9Z0Z7	Klf5	1.41885	2.90996
Q8BT60	Cpne3	1.40979	2.91519
Q3TX90	Lox	1.40879	2.57807
A6ZI44	Aldoa	1.40686	3.76488
Q9D1B9	Mrpl28	1.40552	2.33183
Q9CVB6	Arpc2	1.40482	3.66033
Q3UBR5	Ptbp1	1.40301	3.69468
Q8BUR4	Dock1	1.40132	3.03667
F6U6X3		1.40026	2.99176
Q8BKG0	Slc6a11	1.39858	2.02449
A2AL85	Asph	1.39812	3.21512
Q3TDV8	Zfp444	1.39802	3.15681
F8WH20	Osbpl3	1.39732	2.14644
Q99N87	Mrps5	1.39601	2.67182
Q61292	Lamb2	1.3949	3.90649
Q9R0E1	Plod3	1.39402	4.01493
Q3U055	Plod2	1.39069	2.72403
Q8CEC6	Ppwd1	1.39019	2.12483
Q7TPR4	Actn1	1.38764	3.50385
Q3UHW0	Pum1	1.38422	3.09484
Q9DBB4	Naa16	1.38171	1.73759
Q059U9	Akap8	1.38019	2.94503
A0A0A6YVS2		1.37494	2.11942
A0A068EW80	Ldha	1.37369	2.23565
A2AJ15	Man1b1	1.37273	2.46045
Q9D554	Sf3a3	1.37249	2.70044
Q8VDD5	Myh9	1.37245	4.18576
Q8R2U0	Metap1	1.36564	2.64276
B0V2Q7	Lclat1	1.36196	2.01995
P70424	Erbb2	1.36014	1.96778
Q8BYU6	Tor1aip2	1.35872	3.09211
Q3UQM7	Slc7a5	1.34684	2.62721
E9QAT4	Sec16a	1.34684	1.7532
E9QAQ5	Gsk3b	1.34642	2.36229
E9Q6R7	Utrn	1.34028	3.66909
Q9WTX2	Prkra	1.33691	2.06465
Q8VHZ7	Imp4	1.33406	2.27439
P63094	Gnas	1.32635	2.00924
Q5NC05	Ttf2	1.32522	2.82582
Q99ME2	Wdr6	1.32519	2.76526
Q9QZ88	Vps29	1.32313	3.09328
Q6URW6	Sympk	1.32293	2.31122
F8VQJ3	Lamc1	1.32243	3.46959
Q8CGF4	Sec24c	1.32221	1.77634
G3UYU5		1.3139	2.65021
Q9CR84	Atp5g1	1.30768	2.65215
B1AZ46	Baiap2	1.30008	2.33925
A0A2R8VI94		1.29959	1.74819
Q4FK79	Ssr3	1.29137	2.39366
B2RWS6	Ep300	1.29078	3.19709
Q60520	Sin3a	1.28677	3.82828
B7ZP42	Cask	1.28521	3.52218
B2RWY6	Msh3	1.27718	2.72718
W6PPA1	Ank3	1.27688	2.12532
O55029	Copb2	1.27617	3.2265
E9QMR2	Dock9	1.2733	3.32237
Q3TN39	Slc3a2	1.27309	3.03005
Q3UDQ7	Afg3l2	1.27273	3.24041
P10126	Eef1a1; LOC101056619	1.27165	3.90764
Q5SWD9	Tsr1	1.27049	2.11744
Q0QEL9	Cs	1.26957	2.03322
O54734	Ddost	1.26952	2.75324
Q3TJD4	Atp5f1	1.26807	2.77408
Q8BMK4	Ckap4	1.26333	3.96734
Q9DAE1	Nfxl1	1.26323	1.87477
P30999	Ctnnd1	1.26157	2.40045
Q3UP61	Dlg1	1.26053	3.05635
B1ARU4	Macf1	1.25995	2.55406
Q3UMT7	Hnrnpl	1.25902	3.83439
Q5SF07	Igf2bp2	1.25902	3.5647
Q69ZN1	Sgpl1	1.25389	1.58883
B2RVR2	Tmem181b-ps	1.25289	2.10755
Q62130	Ptpn14	1.25228	2.84677
Q8CAQ8	Immt	1.24882	3.94237
B9EKE9	Ddx3x	1.24873	1.79099
Q9JIY2	Cbll1	1.24489	3.19732
Q8VDP4	2610301G19Rik; Ccar2	1.24122	2.33143
E9QK41	Ablim1	1.23908	4.06651
Q8BGK6	Slc7a6	1.23622	1.96614
A0A0A6YW53	Map4k4	1.23333	3.0816
P42208	Sept2	1.23314	2.13338
O88466	Zfp106	1.22889	1.83948
A8Y5J3	Cpsf3l; Ints11	1.22165	2.90674
Q62517	Zfp260	1.2207	2.60606
Q571A2	Cul2	1.2172	2.4721
Q9D4J7	Phf6	1.21238	3.31316
P97931	Ung	1.21042	1.58883
P97329	Kif20a	1.20649	3.05985
Q3UYV9	Ncbp1	1.20572	2.34596
A0A286YCW8		1.19853	2.29973
Q99MR8	Mccc1	1.19793	3.35453
Q7TPD1	Fbxo11	1.19556	2.62526
Q7TPV4	Mybbp1a	1.19099	3.55428
Q3TZK4	Immt	1.188	2.59906
P38647	Hspa9	1.18789	2.50365
E9PVA6	Git2	1.1864	2.14176
Q8C140	Slc25a13	1.18122	2.48608
Q78XF5	Ostc	1.18101	2.47494
Q9JHU4	Dync1h1	1.17991	3.77916
Q80YR4	Zfp598	1.17699	2.48423
E9QLK7	Trrap	1.17017	3.04285
Q8BSF4	Pisd	1.16871	2.25527
P70206	Plxna1	1.168	1.85217
Q3TEF0	Cdc23	1.16673	2.36211
A2AQA7	Aqr	1.16316	3.2587
Q9R0Q6	Arpc1a	1.16248	2.67477
Q62425	Ndufa4	1.15902	2.31101
Q9DC48	Cdc40	1.15729	3.28002
Q8BHY2	Noc4l	1.15159	2.58092
Q9R1S8	Capn7	1.15005	2.33224
P70257-1	Nfix	1.14826	3.3313
Q8C2Q7	Hnrnph1	1.14401	2.50284
O35593	Psmd14	1.14374	2.36012
Q9DCL9	Paics	1.13933	2.40483
Q3U505	Rpn2	1.13847	3.65232
E9QPI5	Pds5a	1.13708	2.99688
Q9JJ28	Flii	1.13693	3.58474
Q5SV80	Myo19	1.13442	2.81388
O35382	Exoc4	1.13328	2.17797
A6PWY4	Wdr76	1.13208	2.55182
A2RRJ6	Mib1	1.13169	2.41614
Q8K411	Pitrm1	1.13106	3.13936
Q9Z277	Baz1b	1.13024	3.35029
Q05D44	Eif5b	1.1297	3.60726
Q8BK80	Lonp2	1.12791	2.29994
Q2YDW2	Msto1	1.12721	2.10721
A0A0R4J025	Rcbtb1	1.12463	2.49339
Q6NWV4	Mcm3ap	1.1246	2.06651
A2AQD6	Ssfa2	1.11764	2.14114
Q3TV47	Atp1b1	1.11678	1.8014
O70318	Epb4.1l2; Epb41l2	1.11477	3.70495
P46460	Nsf	1.11213	2.74115
B2RUJ2	Erbb2ip; Erbin	1.11061	3.054
D3Z132		1.10675	1.63246
Q9CQU5	Zwint	1.1005	1.90741
Q8VBZ3	Clptm1	1.09632	2.32201
A0A0N4SVM0		1.0951	1.93902
Q8VHX6	Flnc	1.09439	3.48983
Q8BM55	Tmem214	1.09258	2.80291
Q91WX5	Bak1	1.09039	1.98318
Q9JHP7	Kdelc1	1.08851	2.26799
Q1W617	Shroom4	1.08682	2.99952
P14115	Rpl27a	1.08658	3.37719
Q8R2R0	Exosc10	1.08593	1.76604
A0A0A0MQ76		1.08358	1.72016
P02104	Hbb-y	1.08212	2.72288
Q8QZV7	Asun; Spata30; Ints13	1.08015	3.4223
Q5SWR1	Ap2b1	1.0796	2.91222
Q8C4J3	Prkacb	1.07817	2.61821
Q3UK39	Mcm2	1.07773	3.17142
O08599	Stxbp1	1.07561	3.02042
Q9R0E2	Plod1	1.07515	3.82735
Q9DBY0	Foxp4	1.06554	3.02598
P59235	Nup43	1.06523	2.48144
Q3TAQ9	Wdr36	1.06243	3.16277
Q8BPZ8	Fam175a; Abraxas1	1.05876	1.80754
Q6P5F9	Xpo1	1.05823	2.02098
Q3TJD7	Pdlim7	1.05765	2.97914
Q99KW3-1	Triobp	1.05457	2.675
Q99JR1	Sfxn1	1.04978	2.12057
Q8BX57	Pxk	1.04385	2.64483
Q9JLV5	Cul3	1.04321	2.61342
Q5SS54	D10Wsu52e; Rtcb	1.04221	2.55182
Q6IE82	Phf16; Jade3	1.0414	1.87996
Q9QXS1	Plec	1.03648	4.70987
Q3TG92	Actc1	1.03628	2.53857
O89001	Cpd	1.03618	2.44358
P56480	Atp5b	1.03579	2.85009
Q3UGT1	Cpt1a	1.03578	2.66834
P53026	Agpat4	1.03563	2.15305
Q922V4	Plrg1	1.0344	3.56239
Q3UBT6	Csnk1d	1.03319	2.07225
Q9DA72	1700019B03Rik; Tex45	1.03181	2.48806
D3YYT1	Glyr1	1.03125	3.29431
Q8CIG3	Kdm1b	1.03075	2.9265
Q9D3B1	Ptplb; Hacd2	1.03025	2.12743
Q3V3R1	Mthfd1l	1.02907	2.3108
Q3UXF7	Scfd2	1.02791	2.08153
P97454	Smad5	1.02769	2.76054
Q3TN84	P4ha1	1.02695	2.4079
Q8VCB1	Ndc1; Tmem48	1.0172	2.23992
E9QN31	Nop2	1.01349	2.67752
P62281	Rps11	1.00967	2.51911
E9Q175	Myo6	1.00946	3.66335
Q8BJ71	Nup93	1.00874	3.03731
Q61414		1.0042	2.18227
Q9JKY5	Hip1r	1.00387	3.01166
Q9Z0P5	Twf2	1.00377	2.66106
A2ABV5	Med14	1.00246	1.50106
V9GX74	Trps1	1.00037	3.43951
E9Q405	Myo18a	0.996321	2.44607
E9Q5F6		0.991371	3.87163
B2RY27	Taok3	0.987806	3.45243
Q6PB66	Lrpprc	0.987381	2.69113
Q3TQ70	Gnb1	0.984949	2.87149
Q501J6	Ddx17	0.978525	3.25136
Q8K0C4	Cyp51	0.977437	1.75587
Q542G9	Anxa2	0.977119	3.89804
Q5SWW4	Med13	0.97387	2.31524
P59997	Kdm2a	0.971566	2.94134
P13020	Gsn	0.968302	3.12263
P01901	Nmt2	0.967977	2.05173
Q9CWU9	Nup37	0.966323	3.35585
Q8R0F5	Rbmx2	0.965855	2.55413
Q5SV64	Myh10	0.962965	3.92608
E9Q411	Nbas	0.959326	1.97841
D0EW11	Mcfd2	0.95812	2.51687
E9Q0Y4	Sipa1	0.956443	2.48144
Q9DCT5	Sdf2	0.953271	2.68305
Q3TFE8	Kpnb1	0.950826	2.90317
Q9Z103	Adnp	0.950429	3.58859
F8WH41	Strn	0.947161	2.63322
A2ALU4	Shroom2	0.946438	2.97861
B7ZMQ0	Rpusd3	0.945357	2.02243
Q8BTM8	Flna	0.944266	4.58168
Q80UM7	Mogs	0.940119	2.74566
Q3TGQ3	Ctnna1	0.937396	3.38004
E9PVA8	Gcn1l1	0.934076	2.78422
Q61263	Soat1	0.929536	2.07809
Q6ZWQ7	Spcs3	0.929328	2.41672
Q6Y5D8	Arhgap10	0.929257	2.88559
Q8BFZ9	Erlin2	0.927975	1.82705
O70546	Zscan12	0.927902	2.0249
Q99LI5	Zfp281	0.927315	3.0867
Q91XU3	Pip4k2c	0.921499	2.25334
Q3UXT5	Txlna	0.919863	2.96762
Q9CQT2	Rbm7	0.91521	2.7216
A0A2I3BQZ9		0.914476	3.0446
P14576	Srp54a; Srp54b	0.914338	2.86996
P14206	Rpsa; LOC100045332; LOC100505031; LOC102642689	0.911922	2.32654
Q6NXH9	Krt73	0.907949	2.91222
E0CYC4		0.906311	1.59329
Q8VC94	Rpl11	0.905423	2.40552
Q61329	Zfhx3	0.90006	2.99763
Q3U541	G3bp2	0.896163	2.42927
P47963	Rpl13	0.894596	2.96284
Q9D0M3	Cyc1	0.889189	2.89104
Q8BT06	Cd63	0.887755	2.50427
B1AVY7	Kif16b	0.884699	1.48501
P27773	Pdia3	0.879284	2.05862
B9EKB0	Lamb1	0.869221	3.45957
P54823	Ddx6	0.864922	2.11959
Q80T21	Adamtsl4	0.864602	2.61098
A0A140LHU0	Adam9	0.861583	2.46307
Q8BMD8	Slc25a24	0.859402	2.4553
Q6A4J8	Usp7	0.858713	3.1766
Q69ZP5	Ergic1	0.848384	2.30984
Q8R1S9	Slc38a4	0.839696	2.61674
Q3TQY7	Ubap1	0.838793	2.7614
Q6P5D3	Dhx57	0.836801	2.60233
Q9JII5	Dazap1	0.836004	1.71559
Q7TSH3	Zfp516	0.835353	2.93435
E9QKV6	Myo9b	0.834441	1.6994
Q8R5H6	Wasf1	0.831028	1.89459
E9Q6L0	Clasp1	0.825959	1.84696
Q5DTT3	BC016423; Fam208b	0.821323	2.32181
B2RX66	Taok1	0.81919	3.37363
Q9DAX9	Appbp2	0.814459	1.69285
Q8C1E7	Tmem120a	0.81439	1.61172
P70700	Polr1b	0.81424	2.73147
E9Q3Z5		0.813867	2.58303
D6RGM8	Tmem208	0.813184	2.22466
B2RRE7	Otud4	0.813075	2.81538
Q8K327	Champ1; Zfp828	0.806422	3.55323
E9Q634	Myo1e	0.804284	2.32777
Q861Q5	H13	0.802802	2.35468
Q91WD5	Rae1	0.802375	1.84696
Q80UG5	Sept9	0.795394	3.31896
Q9R0X4	Acot9	0.795104	3.29702
Q80T69	Rsbn1	0.791162	2.497
Q14B21	Mrpl9	0.789191	2.6507
Q7TQ39		0.788251	1.69723
Q9Z2W1	Stk25	0.787486	1.52827
A0A494B9M3	Dbr1	0.785329	2.20426
Q9WVM3	Anapc7	0.785175	2.19229
Q3TRV0	Fiz1	0.784871	2.07482
A0A140LHA2		0.782232	2.31983
Q8C796	Rcor2	0.779795	2.17869
Q3V3C0	Polrmt	0.779363	2.23249
P63038	Hspd1	0.779279	2.33143
F6TQE2		0.778753	2.11661
Q921S7	Mrpl37	0.77852	2.94559
Q04750	Top1	0.778473	3.63148
Q8K2B3	Sdha	0.775462	2.95844
Q80U89	Cltc	0.775097	3.07886
Q9QXD8	Limd1	0.773282	2.55775
Q9DBV4	Mxra8	0.764748	3.14167
Q9WTK5	Nfkb2	0.764487	2.34518
Q8CHC4	Synj1	0.764325	2.72534
Q4VAC9-2	Plekhg3	0.763563	3.26391
Q9WV92	Epb4.1l3; Epb41l3	0.761217	2.64326
P47758	Srprb	0.760994	2.80017
I7HLV2	Rpl10	0.760598	3.15474
Q9CWD1	Tmem33	0.755413	2.06726
Q8CJG0	Ago2; Eif2c2	0.754969	3.70272
A0A3Q4EGK3		0.750067	4.28251
Q3U5Y4	Anapc5	0.743764	2.69806
Q91Z96	Bmp2k	0.739881	2.1364
Q6P542	Abcf1	0.736388	2.53428
F8VQ93	Phip	0.736088	2.45125
A0A2K6EDP7		0.735148	3.30235
Q8K2C9	Ptplad1; Hacd3	0.734714	2.89925
O70251	Eef1b2	0.733908	3.26811
Q80U93	Nup214	0.732291	2.79996
Q9D6H6	Ndufb3	0.732275	2.99078
Q8BFW7	Lpp	0.72509	2.49803
Q0VGR5	Cdk5rap2	0.72257	2.71362
E9Q2B0	Gtf3c4	0.722501	2.68686
E9PZD2	Micall2	0.720839	1.8968
F6VQ19		0.718846	1.94448
Q3UM18	Lsg1	0.718557	2.21405
A0A087WQ94		0.718174	3.52267
Q61687	Atrx	0.716756	3.04096
A1L361	Tbk1	0.715395	1.72263
Q8BFR5	Tufm	0.711455	2.988
Q64727	Vcl	0.71071	3.20935
Q3UTE4	Rad21	0.709669	2.44122
Q3TRH8	Capzb	0.704616	3.08133
Q8C6F5	Tm9sf3	0.702366	2.78618
Q61555	Fbn2	0.698408	2.78997
Q8K4P0	Wdr33	0.69635	3.7772
Q3USW5	Foxred2	0.695622	2.30136
Q3TCH7	Cul4a	0.694315	2.24969
Q6GQT9	Nomo1	0.689076	2.34064
E9Q447	Spna2; Sptan1	0.689013	4.27997
Q5EBP9	Trim28	0.684307	3.37631
A0A0R4J0H8	Fndc3b	0.684159	2.63058
Q6PCS8	Zbtb40	0.68199	1.7478
Q3TIV5	Zc3h15	0.680952	2.39199
E9PYK3	Parp4	0.677949	2.61925
Q3TI99	Dock5	0.676147	1.93526
Q8BJS8	Mtbp	0.670008	1.88874
Q3TMA0	Slc16a3	0.669711	1.83632
D3Z3S1	Sec13	0.663575	2.32439
Q3UIC2	Cdh2	0.662827	2.01599
B7ZNV2	Gli3	0.662695	2.6434
A1A4T2	Ganab	0.65898	3.14515
Q5RL79	Krtcap2	0.658507	2.29292
Q6PCM2	Ints6	0.656565	2.24773
Q9Z1D7	Kdm6a	0.655149	1.89708
Q61191	Hcfc1	0.654309	3.10777
P62918	Rpl8	0.649903	2.93764
F8VPV0	Pcnt	0.647033	3.35178
Q925J9	Med1	0.642301	2.9266
Q4FK88	Anxa1	0.637181	2.63236
P82349	Sgcb	0.634547	1.87506
E9Q8I7	Nfxl1	0.632523	2.73199
Q3TJF2	Ola1	0.626876	1.59494
H3BL08		0.621642	2.23452
A2ANY6	Mdn1	0.619857	2.02551
D3Z5I1	Zc3hav1	0.615991	3.49395
E0CXB9	Ctnna2	0.613053	1.87766
Q9JKN1	Slc30a7	0.609465	2.16167
B9EHJ3	Tjp1	0.605692	3.96303
P47802	Mtx1	0.597849	1.8739
Q3ULB0	Rbm6	0.597704	2.39085
Q8BVG4	Dpp9	0.593934	1.86034
Q8BJZ0	Zmynd11	0.592806	2.60493
Q9D8V0	H13	0.587213	2.3033
Q8K1L2	Spin4	0.585839	2.54102
Q3UMR5	Ccdc109a; Mcu	0.584674	1.9645
Q99K23	Ufsp2	0.584608	2.1771
Q8R480	Nup85	0.583563	1.6026
Q497E1	Rps23	0.581407	2.75197
O88630	Gosr1	0.580655	2.04258
Q6P9P9	Zfp655	0.579745	2.74912
Q7TMX2	Ppp2r1a	0.578037	1.85974
F8VPK0	Ttc37	0.577175	1.79414
Q9CQM8	Rpl21; Gm14648; Gm10240; Rpl21-ps15	0.576731	2.76253
Q80XP8	Fam76b	0.56496	3.65003
Q8CFE4	Scyl2	0.563083	3.10022
Q80X44	Zbtb24	0.563037	2.72815
E9PWG6	Espl1	0.56285	2.32087
Q80UP8	Slc20a2	0.550531	1.98811
Q9D517	Agpat3	0.54839	2.07773
G3X9L9	Pde4dip	0.548061	2.37685
Q99M50	Plscr1	0.546613	2.52724
Q8BHZ4	Zfp592	0.546177	3.00689
P47857	Pfkm	0.546154	2.19507
Q5FW91	Tuba3b; Tuba3a	0.545611	3.35607
A5CVE4	Stim2	0.543146	2.83979
B9EKS2	Kdm3b	0.541416	2.50304
Q9EPL2	Clstn1	0.539002	2.03222
Q91X78		0.532893	2.40824
Q9D666	Sun1	0.53133	2.25467
P70670	Naca	0.530231	3.24955
Q91W06	Tcirg1	0.526648	2.50501
Q5SWZ5	Mprip	0.526107	1.57749
B1AQD4	Rab34	0.525565	1.79588
E2S038	Foxp1	0.52547	3.39109
Q9JJ66	Cdc20	0.523	2.35392
Q3TQY2	Dctn4	0.519544	2.13418
O08856	Ell	0.514336	3.1697
Q3TX36	Parp1	0.51072	2.68922
B2RWT5	Ppig	0.507341	2.79869
Q3TGL4	Fbln2	0.506833	2.28814
Q3V0N4	Bms1	0.506802	2.35803
Q9D1R9	Rpl34-ps1; Rpl34; Gm4705	0.504012	2.52498
Q8BRH0	Tmtc3	0.501586	2.72263
A0A2I3BPY7		0.500417	2.4621
Q3TY73	Meis2	0.499175	2.68744
Q91WM3	Rrp9	0.498018	2.42406
Q8VIG1	Rest	0.494219	3.83616
Q3UK83	Hnrnpa1	0.488961	3.06408
P35278	Rab5c	0.486187	1.85217
Q03265	Atp5a1	0.484592	3.13011
Q8K3A9	Mepce	0.483188	3.06902
Q6ZWQ0	Syne2	0.481061	2.57392
Q8N7N5		0.479015	1.92634
A0A0A6YXR0		0.477851	2.30685
F8VQC7	Ktn1	0.477655	3.79462
Q00899	Yy1	0.472949	2.77728
A2ACH6	Sgcd	0.470679	2.4662
Q9Z2X1	Hnrnpf	0.466681	2.11311
Q6NXK2	Zfp532	0.457207	2.39829
E9Q561	Eif4a2	0.453608	2.13767
Q3UBU0	Hsp90b1	0.452931	2.03603
B9EJ54	Nup205	0.450892	2.14255
A0A0R4J0I9	Lrp1	0.449873	3.6036
Q922M3	Kctd10	0.449159	1.79518
Q505N6	Trip6	0.447426	1.90634
Q3V2G3	Prss3	0.443771	2.15045
Q3UF82	Mapk1	0.441428	1.72673
B1AY10	Nfx1	0.441306	1.93298
Q8CGK3	Lonp1	0.437787	1.78817
Q542S9	Sntb2	0.435143	2.04941
Q61990	Pcbp2	0.433863	2.32253
Q8CBV1	Etv6	0.425028	2.01072
Q921F4	Hnrnpll; Hnrpll	0.418067	2.46523
Q91YN0	D6Wsu163e	0.41639	1.93095
Q6ZWN5	Rps9	0.407241	2.45439
Q9CWX4	Rpusd4	0.406884	1.66652
Q09XV5	Chd8	0.405887	2.98947
Q9CX96	Gzf1	0.403923	1.77996
Q62141-1	Sin3b	0.399439	2.81647
Q61136	Prpf4b	0.39868	3.47427
Q3UJU5	Rps3a; Rps3a1	0.397778	2.1651
Q8BU14	Sec62	0.395191	2.70454
Q3U0X6	Zfp217	0.394371	2.49797
Q99JX7	Nxf1	0.388445	1.69723
P09041	Pgk2	0.387467	2.37005
P59110	Senp1	0.383211	2.23274
Q9CR11	Yeats4	0.382889	1.68753
Q6KAT1	Ltbp3	0.377159	1.6248
Q3UJY1	Vcan	0.376312	1.85914
Q3TX21	Cyr61	0.376106	2.22583
Q3UF30	S100a10	0.375998	3.09149
Q9DB54	1500011H22Rik; Fam216a	0.371111	1.93425
Q80V08	Rpl17	0.365182	3.22683
Q69Z99	Zfp512	0.363856	2.18639
Q9EP71	Rai14	0.363525	3.97416
Q8K4X7	Rpl10a	0.363089	2.03503
Q3TIZ0	Tuba1c	0.362351	1.66511
A2A930	Prdm16	0.360831	2.17883
Q9Z0R9	Fads2	0.359884	2.74792
Q3TUA1	Hnrnpk	0.359254	3.15103
Q8BH24	Tm9sf4	0.358708	2.08796
Q91VA7	Idh3b	0.354381	1.81657
Q6PD29	Zfp513	0.354187	2.58286
O35492	Clk3	0.352905	2.49297
G5E8R3	Pcx	0.349268	2.6816
E0CZE8		0.347427	2.14442
Q3UFE4	Galnt1	0.346452	1.78068
A1A550	Tcf7l1	0.336662	2.10653
E9Q1M6		0.336429	1.76005
A0A0G2JF72	Csde1	0.33554	2.26387
E9Q5A7	Zfhx4	0.334187	2.70872
A0A0A0MQE8	Arhgap21	0.322306	2.00753
Q8BJ90	Zfp771	0.314464	2.55985
Q6ZQJ2	Khdrbs1	0.31317	2.4922
E9Q467	Abcc4	0.313159	1.7864
Q9DBH5	Lman2	0.308855	2.18682
Q8QZY9	Sf3b4	0.305369	2.91574
A2A654	Bptf	0.292479	3.06179
D3Z4D3		0.292101	2.32397
Q3UZU3	Foxj3	0.291233	2.05327
Q60634		0.28964	1.8341
B2RXS4	Plxnb2	0.286473	1.57171
Q3TDS9	Rpl13a	0.283894	2.06183
A0A0A6YWC8		0.280753	2.54642
A0A0B4J1L4	Obsl1	0.280704	1.6026
G5E8U2	Zfp827	0.276107	2.20249
Q5I0T8	Rpl19; Rpl19-ps11	0.274107	2.85503
Q8C8R3	Ank2	0.273333	1.60906
Q80SY5	Prpf38b	0.270826	2.94839
A0A0R4J031	Trim35	0.270521	2.1214
Q6PB44	Ptpn23	0.267548	1.96895
Q9JI18	Lrp1b	0.261304	2.10003
A2AS03	BC006779; Helz2	0.256751	1.57345
F6W7C7		0.256614	2.43989
P40201	Chd1	0.256475	2.91913
Q9Z1M8	Ik	0.251671	2.29436
Q61765	Krt31	0.25104	2.25672
Q810A7	Ddx42	0.250041	3.54313
Q8JZN7	Rhot2	0.248874	2.04708
Q8R326	Pspc1	0.248686	2.25744
Q8BVE3	Atp6v1h	0.246576	2.00668
A2AG58	A830080D01Rik; Bclaf3	0.242908	2.88343
Q8CJF9	Ago3; Eif2c3	0.241828	2.55497
Q9JLQ0	Fastkd2	0.24035	1.80787
Q3TMB5	Rps6ka1	0.235486	1.79344
Q54AH9	Hbb-b2	0.229168	2.40372
P27046	Man2a1	0.227489	2.32869
P39061-1	Col18a1	0.226839	2.60048
E9QMN5	Sp3	0.226714	2.05519
G3UX26		0.225356	2.66124
Q3TLT9	Cd44	0.221889	2.50799
O54774	Ssh2	0.221065	1.61752
Q6P5F6	Slc39a10	0.218654	2.86427
Q8BGH2	Samm50	0.21845	2.29842
D4N6R6		0.217453	2.20398
Q3THW5	H2afv	0.205498	2.60152
D3YUP8	Ing3	0.203465	2.05115
Q9WTS9	Rbms2	0.203247	1.55023
B2RX29	Zfp575	0.201514	2.60943
E0CYH4	Wdr26	0.199304	1.70286
Q8BH57	Wdr48	0.198672	1.90363
P97461	Rps5	0.192082	1.7185
Q8C145	Slc39a6	0.191654	2.63954
Q924C6	Rps6	0.187835	1.72795
Q5SFM8	Rbm27	0.186275	3.08588
Q80W00	Ppp1r10	0.179146	3.52772
Q6P3F1	Zfp384	0.174442	2.50133
Q9D4H1	Exoc2	0.173796	2.68006
F8WHU7	Stag1	0.167564	2.22102
Q99J09	Wdr77	0.166819	1.70885
O70230	Zfp143	0.164078	2.81984
Q7TQH0-2	Atxn2l	0.163253	3.37188
A2AQR4	Zfp64	0.159162	2.26752
Q61286	Tcf12	0.158875	3.15963
V9GWW1	Zfp280d	0.153941	2.75804
Q80ZV5	Ino80b	0.152502	2.04238
Q3UW40	Rpl24	0.14916	1.96965
Q3TUU5	Tex30	0.148019	2.58512
P48678	Lmna	0.147537	3.77524
Q6P1H6	Dld	0.146541	2.43973
O08789	Mnt	0.146293	1.74036
Q3THL7	Vdac1	0.143848	2.43449
Q9D0I9	Rars	0.138257	2.65882
Q4FJX5	Dhcr7	0.138072	2.00152
A2AGH8	Med12	0.134826	1.49762
F2Z3U3	Ecm1	0.128586	1.63195
A2A6A1	Mlec	0.126564	2.3995
E9Q9E1	Eif4g1	0.126561	2.7288
P61804	Dad1	0.124995	2.25971
Q9WVG9	Msl3	0.113706	1.44948
D3YZ62	Myo5a	0.10835	3.11322
Q9R059	Fhl3	0.0971421	2.09008
Q60749	Seh1l	0.0902962	2.58263
Q08EE6	Tsku	0.089127	2.13862
Q3TYS4	Sec23b	0.0885329	1.38382
Q58ET1	Rpl7a	0.0870049	2.06948
Q921T2	Tor1aip1	0.0858935	2.33506
Q3UFI4	Rpl6	0.0791387	2.73038
Q3TW40	Hnrnpm	0.0768786	2.52336
Q8K2R5	Zfp668	0.0721235	2.54089
A2AQ25	Etl4	0.0646471	1.55691
B2RRU2	Zfp276	0.0624621	2.32274
Q3U3M5	Ccnk	0.0577052	2.71504
Q8C3F2	Fam120c	0.0555834	1.71012
A2ADH1	Magt1	0.0507801	2.32623
Q00PI9	Hnrnpul2	0.0505818	2.10806
A0A286YE28		0.0418701	2.5881
A0A2I3BPG9		0.039263	2.86326
O08749	Ankle2	0.0376534	2.37511
Q8VEG6	Cnot6l	0.0354677	2.04591
Q69ZF7	Cnnm4	0.0330591	2.20669
A0A0A6YWP7	Rcor3	0.0326366	2.02015
E9PYH0	Slc29a1	0.0287105	1.66745
Q9Z117	Zfp53	0.0286265	1.83696
Q6A0C9	Ap2m1	0.0242352	1.85278
A0A0U1RNL7		0.0199425	2.43497
A0A0N4SVG9		0.0198576	2.3753
Q9Z1R9	Prss1	0.0183575	2.93313
Q5SXC4	Vezf1	0.0147386	2.68601
Q8BSQ2	Zkscan3	0.00173735	2.19921
Q9Z2I0	Letm1	-0.0015158	2.36277
Q9JJR1	Zfp275	-0.00679385	2.47618
Q7TMN7	Anxa4	-0.00801057	1.90417
Q8VIK5	Pear1	-0.00929386	2.04238
Q80X98	Dhx38	-0.0111868	2.06539
Q922E6	Cd2ap	-0.0169819	1.95641
P57784	Snrpa1	-0.0178033	1.52179
H7CHP8	Ehmt1	-0.0196121	2.69522
Q61390	Cct6b	-0.0290965	1.73997
Q91W86	Vps11	-0.0300612	2.29347
Q8C570	Ndufs2	-0.0309452	1.89845
A0A0N4SV71	Creb5	-0.0346818	3.0049
Q6IE21	Otud6a	-0.0441513	2.61878
X5J4W9		-0.0470204	2.04532
Q6ZQ33	Rab11fip5	-0.0491955	2.37867
Q8VD75	Hip1	-0.0546057	2.34104
O70305	Atxn2	-0.0571148	3.07849
O70472	Tmem131	-0.0591631	2.9857
G3UXT8		-0.0615648	2.20992
A0A0J9YVI1		-0.0631726	2.08725
A0A158RFV1	Raver1; Raver1-fdx1l; Gm38431	-0.0632317	2.64048
P58404	Strn4	-0.0708381	2.71303
B7ZC46	Sept8	-0.0711623	2.38703
Q5SX53	Rab3gap2	-0.078703	1.8657
Q8VCJ5	Chpf2	-0.0822126	1.59051
P30415	Nktr	-0.082355	2.14737
Q5HZI9	Cdk2	-0.0838437	2.27312
Q1AJD0	Kat7; Myst2	-0.0869357	1.89348
Q8CH18	Ccar1	-0.0889132	2.93483
A0A0N4SUW7		-0.0913931	1.93702
Q9QWV9	Ccnt1	-0.0930341	3.17797
Q61335	Bcap31	-0.0948188	2.70295
Q811R6	Klf16	-0.0986675	1.45332
F6RPJ9		-0.105402	2.4808
A0A1W2P7S8	LOC102635473; Gm32802; LOC102635357; Gm32717	-0.107381	1.95737
B7ZP22	Hnrnpa2b1	-0.107435	3.19372
P29341	Pabpc1	-0.113621	2.88911
Q3THE1	Rpl5	-0.126746	1.45179
Q3U6P5	Hnrnpc	-0.127088	2.27346
Q91VB8	Hba-a1; Hba-a2	-0.131576	2.67325
Q8R550	Sh3kbp1	-0.131881	1.85065
P62242	Rps8; Gm15501	-0.133064	2.05115
Q8BL48	Unk	-0.133213	1.53339
Q8VIJ6	Sfpq	-0.135016	3.72439
Q5M9N6	Rpl37a	-0.137604	1.92091
Q9D8E6	Rpl4	-0.139515	2.66881
Q99KX9	Hc	-0.14056	2.58614
O88986	Gcat	-0.145287	1.69636
Q0KL02	Trio	-0.146435	2.84985
Q0PD67	Rab1; Rab1a	-0.150684	2.50195
Q6PGN1	Fam132b; Erfe	-0.157184	1.72304
O08715	Akap1	-0.160547	2.30211
Q60987	Foxg1	-0.164891	2.75884
H3BJ02		-0.165106	1.46389
B7ZN02	9430020K01Rik; Jcad	-0.165224	2.7608
Q9ERG0	Lima1	-0.168234	3.55582
Q9CPN9	2210010C04Rik	-0.185266	3.35556
Q571H2	Tatdn2	-0.194705	2.21405
E9QP59	Lemd3	-0.19593	3.054
Q4VA98	Zfp219	-0.202014	2.02284
E0CYH7	Filip1l	-0.202022	2.67564
B9EKB8	Igf2r	-0.207576	2.6232
Q8R322	Gle1	-0.213293	1.57921
P09103	P4hb	-0.217471	2.82487
Q71V27	Csrp2	-0.218442	2.28488
Q3UZG3	Hnrnpa3	-0.223318	1.92376
Q65Z40	Wapal; Wapl	-0.228797	3.08459
Q6PI88	Zfp358	-0.228816	2.0412
Q8R055	Lig1	-0.229027	1.85582
D3YTZ8	Rab15	-0.232197	2.32439
P54071	Idh2	-0.235842	2.12057
Q07231	Zscan21	-0.243216	2.70757
Q6NV66	Zfp646	-0.248281	3.32831
Q3TKT4	Smarca4	-0.249802	2.87049
D1MAF3	Sp2	-0.249827	2.05289
G3X9G2	Mink1	-0.25467	1.6981
A0A0U1RPV3	Cdipt	-0.257194	1.55691
B2RWS7	Zfp609	-0.268404	3.12075
P14733	Lmnb1	-0.269635	2.19271
Q76I79	Ssh1	-0.26981	1.62118
A0A023J6F3		-0.26985	2.34976
Q08376	Zbtb14; Zfp161	-0.277409	2.63829
E9PV44		-0.278503	2.8024
Q9CQA3	Ptk7	-0.278968	1.82705
Q9WV55	Vapa	-0.279457	1.71096
Q3U8W3	Grn	-0.280487	2.36521
Q9EPK5	Wwtr1	-0.281765	1.93374
B2RQC2	Usp42	-0.28333	1.69592
P14148	Rpl7	-0.284416	2.29568
Q792Z1	Try10	-0.284897	2.98943
Q80X32	Maged1	-0.291889	1.43136
Q5RJ54	Zfp187; Zscan26	-0.293183	3.01934
Q6A065	Cep170	-0.299785	3.15696
E9Q9X1		-0.30306	2.30632
Q9QXS6	Dbn1	-0.303334	3.41287
Q9U410	Exoc5	-0.303358	1.59879
Q6P2L7	Casc4	-0.305294	2.48904
Q3TQP6	Me1	-0.307388	2.26114
A0A0U1RNU4		-0.310376	2.60255
Q6ZQI3	Gpatch8	-0.313079	2.38516
Q924H7	LOC101056456; Wac	-0.316139	3.33254
E9QAQ7	Arid1a	-0.317888	3.11616
A0A0U1RNL9	Maz	-0.324672	1.6637
Q9QY76	Vapb	-0.329773	1.64689
P09055	Itgb1	-0.330245	3.27971
A2AKX3	Setx	-0.331447	2.70723
Q9JJI8	Rpl38; Rpl38-ps1; Rpl38-ps2	-0.332829	2.20575
B2RY19	Cgnl1	-0.336847	1.716
Q3UZ17	Luc7l2	-0.341957	2.99957
Q8BKG3	Sdhb	-0.342046	1.76938
P11276	Fn1	-0.343598	4.06662
Q569U6	Junb	-0.348353	2.19215
Q3U4G3	AI480653; Xxylt1	-0.348402	1.60853
P23772	Gata3	-0.350979	2.52699
Q3UHX0	Nol8	-0.351212	2.7696
A0A286YDA2		-0.352358	2.42773
P58501	Gcfc1; Paxbp1	-0.358315	1.77159
Q9D0B1	Zfp524	-0.361071	2.52029
E9Q804	Ankrd17	-0.36197	2.36333
Q1MWP8	Ehd4	-0.362287	2.68133
A0A494BAV5		-0.365725	1.86629
Q60865	Caprin1	-0.365946	3.05102
P62830	Rpl23; LOC100044627; LOC100862455	-0.367523	2.66318
Q8BIA4	Fbxw8	-0.371145	1.67761
Q6NV83	U2surp	-0.373379	1.62014
G3UZM1	Jmjd1c	-0.382689	3.34796
A0A0G2JG52	Aim1; Crybg1	-0.386546	2.51667
Q7TPU6	Maml2	-0.388486	1.90795
Q60668	Hnrnpd	-0.388853	2.61516
Q8CBE6	Dag1	-0.392148	2.5094
Q922Q8	Lrrc59	-0.396519	3.06047
Q6NZQ2	Ddx31	-0.405288	2.81895
Q6PCP0	Ddx21	-0.405841	2.95653
A3KGI3	Casc5; Knl1	-0.40888	1.97772
K3W4Q8	Bsg	-0.409855	2.23553
B1ASA5	Zfp362	-0.410016	1.37107
Q91VH6	Memo1	-0.415212	1.49066
Q8R3N1	Nop14	-0.41956	3.07731
Q8R149	Bud13	-0.426916	1.70586
Q543F3	Cnn2	-0.429191	2.40993
D3Z5I9	Rbm33	-0.434207	2.63311
Q8R016	Blmh	-0.441745	2.90736
Q3U890	Hars	-0.443138	2.17551
Q7TN98	Cpeb4	-0.451677	1.88195
E9Q624	Zfp644	-0.452174	2.43096
O88286-3	Rhog	-0.453101	1.40312
Q3UFF9	Elavl1	-0.453366	2.2257
E9QP99	Golga3	-0.453427	2.7094
P49282-3	Slc11a2	-0.477327	1.62014
J3QNK5		-0.47882	2.37254
F8VPZ9	Gltscr1; Bicra	-0.481732	1.71642
A0A0R4J114	Diexf	-0.48785	1.95255
Q4V9X9	Rpl23a	-0.489834	2.36791
A0A2I3BQR1		-0.492334	2.30287
G3X8Q0	Sp1	-0.495201	2.28012
Q2M4I5	Gatad2a	-0.497104	1.8791
F6ZBR8		-0.49862	2.79654
O35493	Clk4	-0.502632	2.46672
Q8BSP4	Six1	-0.504586	2.37603
Q80UU6	Zranb2	-0.505675	1.75435
A0A1D5RLD8		-0.510321	3.24681
V9GWZ0		-0.51536	2.21735
Q5XF89	Chd2	-0.515366	1.66181
E9Q7G0	Numa1	-0.515523	3.1029
E9PW43		-0.521339	2.58053
Q80V86	Ap3d1	-0.524271	1.5611
Q3UDZ1	Wiz	-0.525384	1.42406
H3BKK0		-0.525873	1.91434
A0A4E9FT70		-0.529396	2.30363
E9PV48	I830012O16Rik; Ifit3b	-0.53493	2.12336
J3QMG3		-0.53665	2.4188
O35604	Npc1	-0.537525	1.87332
Q8CE60	Hal	-0.540733	2.61055
Q8BYK6	Ythdf3	-0.54331	1.43775
G3UW85	Erh	-0.544521	1.63498
P16951	Atf2; LOC100047997; LOC102641666	-0.546732	1.43136
Q9ES97	Rtn3	-0.547211	2.32191
B2RWW2	Golgb1	-0.54844	3.46105
Q3TN31	Psma7	-0.552302	2.57241
A0A338P6E8		-0.555044	2.19521
D3Z345	Rplp2	-0.565646	2.13242
Q8K298	Anln	-0.574195	2.49213
Q64012	Raly	-0.576604	1.42325
P33174	Kif4	-0.583703	1.63246
Q3TCF1	Fn1	-0.585922	2.28937
Q1WWK3	Hist1h1b	-0.587678	1.30211
Q8BXJ2	Trerf1	-0.589029	1.86183
A0A0R4J0J8	Specc1l	-0.589149	1.96895
Q99KI3	Emc3	-0.591725	1.89098
Q8K2M0	Mrpl38	-0.592278	2.06089
A0A571BEV2		-0.595084	2.3075
Q8CB77	Tceb3; Eloa	-0.598555	2.18653
A0A1S6GWH7	Maff	-0.600731	1.3294
Q7TNV0	Dek	-0.600979	1.84788
Q4PJX1	BC003331	-0.602441	2.6318
Q8K0V4	Cnot3	-0.604895	2.48416
Q642K1	Rpl18	-0.607368	3.07386
Q569Z6	Thrap3	-0.607589	3.85151
Q3V1H1	Ckap2	-0.615646	1.68395
E9Q5F9	Setd2	-0.618221	2.52917
A0A0G2JGL8	Dhx30	-0.619219	2.12024
Q6UIL4	Kif14	-0.621372	1.67852
Q01237	Hmgcr	-0.630292	1.57692
Q3U292	Hist1h1d	-0.630625	2.41863
F6U2C2		-0.636635	2.39846
D3YXK2	Safb	-0.638301	3.44898
A0A2I3BPN6		-0.641088	3.43558
Q5SWV3	Pdlim4	-0.641558	2.6291
O55187	Cbx4	-0.644785	2.04727
Q8R1G6	Pdlim2	-0.6448	1.69548
E9Q4Q2	Sf1	-0.64887	3.23501
Q8BMS1	Hadha	-0.656767	1.96942
Q9DCZ4	Apoo	-0.659735	1.47129
P99027		-0.665741	2.03981
G3X8Q5	Cp	-0.676523	2.99843
Q14AX6	Cdk12	-0.679407	2.28758
G3UZI2		-0.680208	2.27335
Q99KF1	Tmed9	-0.681791	2.36614
A2AVJ7	Rrbp1	-0.682068	3.57009
Q8CH25	Sltm	-0.682699	2.10483
P14069	S100a6	-0.685218	2.32056
A0A3B2WBH9		-0.685585	1.90009
Q3UHS6	Tln1	-0.689815	2.74017
Q64318	Zeb1	-0.691816	2.56638
L0N7N1	Ahnak	-0.692316	1.74233
Q3UCW4		-0.696848	1.7344
A0A1B0GR19		-0.700394	2.34986
Q9JJZ6	Klf13	-0.704376	1.67806
Q8C9W5	Erap1	-0.705924	1.92221
Q9CQU0	Txndc12	-0.707087	3.07408
Q8BJ05	Zc3h14	-0.711732	1.86688
Q52KE7	Ccnl1	-0.712717	1.70885
Q00780	Col8a1	-0.714539	1.49762
Q3U5B1	Mavs	-0.723766	1.25527
A2API8	Akap2	-0.724242	3.53559
Q2VIS4	Flg2	-0.731675	2.58833
Q8BM75	Arid5b	-0.738608	2.27508
P63101	Ywhaz	-0.744206	2.62284
Q3TVZ1	Cat	-0.744258	2.61658
P52927	Hmga2	-0.746677	1.49485
Q6A085	Zfp629	-0.757602	1.93399
Q6NVF9	Cpsf6	-0.758766	2.4261
A0A4E9FSP6		-0.764302	2.04864
Q8BGY2	Eif5a2	-0.766162	2.41681
Q9Z2D6	Mecp2	-0.766692	2.33284
Q8R4U7	Luzp1	-0.770492	2.7973
Q3UZR8	Eif2b1	-0.772887	1.95809
Q5F2E7	Nufip2	-0.781115	3.55062
Q9Z315	Sart1	-0.781566	2.30438
E9QA15		-0.782666	3.38182
E9Q852		-0.784735	1.72428
Q9D8S4	Rexo2	-0.784857	1.47129
Q6NS45	Ccdc66	-0.796613	1.86688
A0A3Q4EHL9		-0.797555	2.3934
F6RNF9		-0.797577	1.42406
Q8R3B7	Brd8	-0.802275	1.31702
D3YWX2	Ylpm1	-0.803818	3.11113
P70390	Shox2	-0.827377	1.40824
Q91W72	B230219D22Rik	-0.834011	1.33945
Q61033	Tmpo	-0.83443	1.73679
B2RQG2	Phf3	-0.837896	3.40249
E9Q784	Zc3h13	-0.840188	2.30287
P52480	Pkm	-0.840522	2.29776
Q922U1	Prpf3	-0.841622	2.01263
Q8K363	Ddx18	-0.843981	1.63246
A0A494B9D7		-0.844491	2.37227
P70399	Trp53bp1	-0.849633	3.14314
E9Q2M9	Lrpap1	-0.850181	2.14845
Q6IME9	Krt72; Krt72-ps	-0.852072	2.62956
Q5NCR9	Ccdc55; Nsrp1	-0.85526	3.17451
Q9JLF6	Tgm1	-0.856752	3.15308
E9PV24	Fga	-0.856812	1.40654
F6VQH5		-0.856993	1.71559
Q9D824	Fip1l1	-0.857264	3.16108
Q8K019	Bclaf1	-0.859023	3.65425
P01791		-0.863966	1.30856
P55065	Pltp	-0.864678	2.37116
Q9ESU6	Brd4	-0.864927	3.53865
G3X9C2	Nccrp1	-0.870807	1.67761
Q80YR5	Safb2	-0.875542	3.55906
A0A097PUD0		-0.878138	2.16316
B2RUG7	Zfr	-0.878994	2.26893
P35700	Prdx1	-0.887579	3.06703
E9Q616	Ahnak	-0.894621	4.50089
Q80W68	Kirrel	-0.897882	1.46687
A0A1L1SRG5		-0.90266	2.055
F6UK66		-0.902756	2.72403
Q62504	Spen	-0.902996	2.36192
P01644	Ce9	-0.907858	2.24267
A0A1B0GRU3		-0.917786	1.08991
Q80X50	Ubap2l	-0.923499	3.43458
Q3UL36	Arglu1	-0.925619	1.81723
P47915	Rpl29; Gm8210	-0.930507	2.97123
E9PYZ7		-0.939429	1.87099
F6YUI5	Shroom3	-0.940826	1.66978
D3YVW2	Golim4	-0.94439	2.98778
Q91VX2	Ubap2	-0.946366	3.4542
Q3TL95	Psma4	-0.946489	2.29015
F7DBB3		-0.94864	3.28375
P14873	Map1b; Mtap1b	-0.953658	3.25659
A0A2I3BRW0		-0.95834	2.59977
Q9D8W7	Ociad2	-0.960029	2.19243
Q9D1M1	Polr1d	-0.96261	1.89042
A0A0A0MQ73	Kmt2d; Mll2	-0.967813	1.58827
P16045	Lgals1	-0.972472	2.42218
P63168	Dynll1	-0.979513	1.84011
P84244	H3f3a; H3f3b	-0.980122	2.51706
Q8VCQ8	Cald1	-0.985098	2.06614
Q6P8K8	Cpa4	-0.986586	2.10738
Q8VHG2	Amot	-0.988528	2.91952
Q61818	Rai1	-0.98924	1.98834
P00687	Amy1	-0.989469	2.31639
E9Q9V3	Ncor2	-0.990146	2.65108
Q9JMA3	Gata6	-0.99648	1.37566
O08784	Tcof1	-0.99786	2.7982
A0A0A0MQ79	Prrc2c	-1.00201	2.69276
Q8BGS3	Zkscan1	-1.00225	1.74935
A0N8M7	Zfml; Zfp638	-1.00796	1.36642
B2RQQ8	Col4a2	-1.01272	1.46687
P60335	Pcbp1	-1.01322	2.39742
Q3UYD0	Utp14a	-1.01639	1.99211
A0A1B0GS70	Psma1	-1.0184	2.48423
A2A4X6	Gm12355	-1.02597	2.12743
P97315	Csrp1	-1.02638	2.1745
Q3TVI8	Pbxip1	-1.02652	2.96548
K7TGV2		-1.02706	2.16643
Q9JHJ0	Tmod3	-1.02767	3.03898
Q62470	Itga3	-1.03186	3.27886
Q9EPQ8	Tcf20	-1.03323	3.58315
O88968	Tcn2	-1.0409	2.73687
A0A140T8P5	Igkv8-24	-1.0412	1.63998
Q91YK2	Rrp1b	-1.0435	1.88649
A2AJ72	Fubp3	-1.04395	2.73711
A0A0A6YWH7	Ctsd	-1.04424	1.63397
P19536	Cox5b	-1.04471	1.45025
Q8CJF7	Ahctf1	-1.04705	2.2783
P62259	Ywhae	-1.05525	2.02694
Q7TQK0	Ccnt2	-1.05685	1.30963
Q3TM59	Smarcd2	-1.06972	1.70714
Q3U955	Tmpo	-1.07074	3.00048
P50543	S100a11	-1.07167	1.86183
B2RXS8	Ptprz1	-1.07477	1.53782
Q5FW97	Eno1; Gm5506; Eno1b	-1.07694	2.87154
P07744	Krt4	-1.07848	1.41747
A0A0B4J1J2	Igkv5-43	-1.08288	1.8879
G5E8R2	Tpm1	-1.10039	1.63347
E9PYB0		-1.10153	2.21392
A2A7P4	Zfp691	-1.10156	1.51121
E9PVX6	Mki67	-1.10944	2.59062
Q8BND5	Qsox1	-1.10994	1.95689
Q8C5B4	Amy2a5	-1.111	2.85043
Q3UBJ6	Eif6	-1.11136	1.52827
Q80WJ7	Mtdh	-1.112	2.05269
P27546	Map4; Mtap4	-1.11315	3.25051
Q00897	Serpina1d	-1.11629	1.71307
Q99LF4	Otx1	-1.11886	2.36483
Q9WUF3	Casp8ap2	-1.12438	2.67811
A0A338P6U8		-1.12651	2.44459
Q3U4D1	Gm4737	-1.12715	1.5172
B7ZWK5	Fam178a; Slf2	-1.12909	1.70544
B0QZF8	Usp36	-1.13919	2.45773
O70569	Rps14	-1.14043	1.20683
Q545T0	Ctsk	-1.1428	2.1084
Q9ESC8	Aff4	-1.14391	2.30814
Q9D1L9	Hbxip; Lamtor5	-1.14654	1.53593
Q7M739	Tpr	-1.15006	2.62859
B9EKB5	Baz2b	-1.15325	1.54095
Q8CI08-2	Slain2	-1.15761	2.27427
A2A7B5	Prdm2	-1.15801	1.94325
A0A075B5K6	Igkv2-109	-1.16269	1.30535
K7TR71		-1.16853	1.055
Q3U422	Ndufv3	-1.17403	1.76975
A0A0R4J011	Tcf3	-1.17436	2.37273
Q6NXI6	Rprd2	-1.17509	2.33666
Q8BTI8	Srrm2	-1.17914	2.80448
Q61733	Krt23	-1.18173	2.45133
A0A087WQW8		-1.19221	2.69293
Q9CRB2	Nhp2	-1.19467	1.41162
P97868	Rbbp6	-1.20215	3.16953
Q8BR92	Palm2	-1.20984	2.59846
Q6IMF0	Krt83; Krt87	-1.2184	2.03782
H7BXC3		-1.21991	2.46307
Q810K5	Ybx1	-1.22364	1.88734
Q8K4Q8	Colec12	-1.22501	1.99056
Q9JKB3	Csda; Ybx3	-1.22548	1.77488
E9Q6J5	Bod1l	-1.22709	2.5172
Q6KCD5	Nipbl	-1.23125	2.60788
Q9QWF0	Chaf1a	-1.23555	2.35488
Q9DBR7	Ppp1r12a	-1.23772	2.64266
D3YTT9	Zzz3	-1.24253	1.4764
A2ATP6	Myef2	-1.25944	1.62377
Q497I4	Krt35	-1.25994	2.16554
P01027	C3	-1.26406	3.27788
Q9D6G1	Hnrnpab	-1.26427	1.93349
H9KV15	Son	-1.26608	2.8437
Q8BI84	Mia3	-1.27041	2.10466
Q549A5	Clu	-1.27523	2.319
G5E866	Sf3b1	-1.27575	3.17224
P11679	Krt8	-1.27661	1.79379
Q2KHK7	Mal2	-1.27843	1.57978
Q64475	Hist1h2bb	-1.28001	2.62185
P07309	Ttr	-1.28172	2.55291
Q8CD23	Ncl	-1.2827	2.83467
P51125	Cast	-1.28501	2.26067
B2RPV4	Rbm12b2	-1.28589	1.52375
Q3UWX7	Zc3h11a	-1.28665	1.85794
Q3UEG8	Cfb	-1.28801	1.67761
X5J569		-1.28966	1.88564
P17809	Igkv6-17	-1.29022	1.71559
P16301	Lcat	-1.29031	1.16732
A6BLY7	Krt28	-1.29304	2.74088
A0A494B9W7		-1.2971	2.38525
Q9D4H4	Amotl1	-1.29768	1.70969
D1MQ07	Kcnn4	-1.29822	1.03543
Q3UK30	Fus	-1.30636	2.46232
G3UWS5	Pabpn1	-1.31132	1.80346
Q5R3T5	LOC384413	-1.31144	1.90714
D3YXQ7	Flot2	-1.31315	1.88986
O35126	Atn1	-1.31554	2.24391
Q9EST1	Gsdma	-1.32255	2.95303
Q9D8L4		-1.32264	1.2492
Q9CXZ1	Ndufs4	-1.3234	1.16584
Z4YJD9	Krt12	-1.32736	2.24192
F8WHM5		-1.32756	2.40355
Q9CX22	Cfl1	-1.3294	2.20426
Q3TPQ8	Sugp1	-1.33212	1.14613
A0A0C6E3V3		-1.34585	2.08743
B2RWV7	Ppp1r18	-1.35717	1.92247
K7TQW9		-1.35827	2.4178
P14602	Hspb1	-1.36302	2.02592
Q9JL99	Clec1b	-1.36644	1.93827
A0A0G2JGQ8	LOC386520	-1.36774	1.94424
E9Q3E2	Synpo	-1.36923	1.33945
B7ZWM7	Ankrd11	-1.3711	2.11594
Q569X3	Snrpc	-1.37469	2.36698
Q3V1T9	Plg	-1.38226	3.10845
Q5SQB7	Npm1	-1.38506	2.38157
K7TGY2		-1.38714	1.35122
E9QMC1	Cgn	-1.38733	2.12401
A0A140T8M2	Igkv12-44	-1.39119	2.48911
A0A140LIU3		-1.40044	1.92634
Q5BL05	Cux1	-1.40104	1.63296
Q80ZI7	Igh-VJ558	-1.40321	1.65369
Q6P5H2	Nes	-1.40414	3.22157
A0A0G2JFA8	Igkv17-121	-1.40805	1.61119
Q99KG3	Rbm10	-1.40821	2.44932
P01635	Igkv12-41	-1.412	1.81723
Q9CY42	Apoh	-1.42169	2.11494
A0A0G2JFN9	LOC641089	-1.4226	2.644
P51125-3	Cast	-1.42286	1.69984
A2A513	Krt10	-1.42732	3.94262
P15066	Jund	-1.43121	1.68305
A0A087WNX7		-1.43167	1.70757
G3UXR7		-1.43194	1.27761
E9PWW9	Rsf1	-1.43293	2.17955
Q91Y44	Brdt	-1.43905	2.16032
G3X8T2	Zc3h18	-1.45303	1.71307
Q64726	Azgp1	-1.45464	1.19033
Q8BKI2	Tnrc6b	-1.45754	2.84637
Q91Z05	Ighg	-1.46128	1.89845
Q5PSV9	Mdc1	-1.46487	2.40875
F7CVJ5		-1.46657	1.5302
Q80WR0	Nup153	-1.46887	2.40943
Q920E9	Igkv3-12	-1.46948	1.73719
Q8K4L4	Pof1b	-1.47045	2.58127
Q8BHK3	Slc36a2	-1.4749	1.6835
Q7TS98		-1.47583	4.08104
X5J5H9		-1.4779	1.68034
A0A1B0GR85	2900026A02Rik	-1.4854	1.22531
Q9CQR2	Rps21	-1.48554	2.27738
D3Z4U0	Ogfr	-1.48645	1.34341
Q3TSS3	Cbln1	-1.49007	2.24514
Q9QXF0		-1.4929	1.85944
Q8VH34	Lamp1	-1.49307	1.68842
A0A0N4SV32		-1.49373	2.91458
Q3TVM1	Sf3a1	-1.50129	2.33955
Q3TTY5	Krt2	-1.50215	3.60947
X5J531		-1.50385	2.02078
Q3U661	Tox4	-1.50652	1.82995
Q8K3G7	Rtn4	-1.50666	1.75128
Q9CT19	Hmgb2	-1.50804	1.93902
Q546G4	Alb	-1.51419	3.29331
Q2WFW2	Fcna	-1.5187	2.16167
Q6PR54	Rif1	-1.51981	2.27138
Q9JL35	Hmgn5	-1.52036	1.46464
A0A0U5BRI3		-1.52097	1.33445
X5J4H4		-1.52172	1.25768
A0A2S0DFI2		-1.52406	1.78533
Q9JIX8-4	Acin1	-1.52431	1.69854
Q497I3	Fabp5	-1.5262	1.92686
A2AP40	Rbm17	-1.52769	1.90849
Q3TGR2	Fgb	-1.52891	2.00647
G0YP42		-1.53135	2.49087
Q3U8A5	Igkv4-55	-1.53768	1.4417
Q58E70	Tpm3	-1.53785	2.5471
K7U5Z3		-1.53946	1.95231
Q8R2M2	Dnttip2	-1.54598	2.06521
A0A0A6YWS9		-1.54781	1.59605
Q91X72	Hpx	-1.55866	2.77214
A0A0B4J1E2	Snw1	-1.55926	2.08707
X5J5R3	Ighv1-62	-1.5652	1.43775
A0A0A6YWI9		-1.56631	2.01199
A0A2S0DFH2		-1.57489	3.24321
Q60598	Cttn	-1.57898	3.33636
Q5DTJ4	Prrc2a	-1.58383	2.72341
Q9JL79		-1.58824	2.43632
O08677-2	Kng1	-1.59322	2.617
X5J5I2		-1.59386	1.83632
K7U6F1		-1.59698	1.52244
K7TDT9		-1.59862	2.86246
A0A075B5L2	Igkv4-91	-1.59903	1.61648
P01741		-1.61064	2.25358
A0A0M4KM70		-1.61128	4.57902
Q3TUQ5	Pnn	-1.612	1.6248
X5J5C5		-1.61208	1.68169
E9PYL2	Prr12	-1.61275	1.99255
K7TRE7		-1.61287	2.09202
P52503	Ndufs6	-1.61837	2.59129
Q14B90	Tgm5	-1.62884	1.69984
K7TR19		-1.63007	1.9752
A0A494BB01		-1.63102	1.85974
A0A2S0DFH5		-1.63693	2.09587
K7TR43		-1.63722	2.24883
Q60847	Col12a1	-1.63771	1.3784
Q8K1F1	Igkv4-57-1	-1.6395	1.44326
A0A0A6YX66	LOC672918	-1.64222	2.50297
Q66K04		-1.64266	2.37199
B2RXW7	C4b	-1.64425	3.02553
A0A140T8M5	Igkv6-15	-1.64522	2.09552
X5J5T1		-1.64524	2.39672
E9PZM7	Scaf11	-1.646	2.76697
A0A0N4SV80		-1.64684	1.14145
Q91X92	Igh-VJ558	-1.64775	2.24204
Q8VDD0	Igkv4-70	-1.64963	2.32541
A0A075B5R5	LOC668418	-1.64972	2.54992
Q8K1F0	Igkv4-71	-1.66109	2.10568
Q3KQQ4	Serpina1b	-1.66293	1.67348
Q99LC4		-1.66558	2.0308
A2N494		-1.67099	1.95182
X5J573		-1.67409	1.72181
X5J5G0		-1.67445	1.2878
Q5R3X0	Igh-V	-1.67461	1.93601
Q3U6Q1	Wbp11	-1.67487	2.22634
P97350	Pkp1	-1.67551	2.87731
B1AWB9	Col5a1	-1.6768	2.72567
P83870	Phf5a	-1.67963	2.18184
A0A075B5U7	LOC673196	-1.68048	2.21748
Q3TSY9	Eif4b	-1.68143	2.70234
X5J5H8		-1.68273	2.00647
Q3TIV2	Tcea1	-1.68299	1.91619
Q3UHN4	Cacna1a	-1.68641	2.8001
B5DC71		-1.68821	2.105
Q921C1	Igkv2-137	-1.68867	1.16435
Q91WT1	Igh-VJ558	-1.6916	2.19893
A2IXM7		-1.69937	1.95207
A0A075B5N4		-1.70076	1.5849
Q8BHG9	Cggbp1	-1.70533	2.06427
I6L998		-1.70582	2.2503
P01671		-1.70627	2.20615
Q80TU6	Acin1	-1.70661	3.04772
A0A2I3BRL8		-1.70819	2.46605
X5J4V1	Ighv1-62	-1.7102	1.5849
Q920E8	Ighv1-43	-1.7177	2.37958
Q3UNM2	Numa1	-1.71816	1.2266
A0A075B5Q3		-1.71968	1.16137
P08730	Krt13	-1.72014	3.40499
Q6PF95		-1.72092	2.75055
Q9ES94	Ctsz	-1.72142	1.2833
Q8BQ02	Hmgb1	-1.72307	1.91249
A2A816	Park7	-1.7232	1.80448
Q5M9N9	Prdx2	-1.72371	2.37867
Q3U425	Pom121	-1.72796	2.17739
P01663		-1.72924	1.52634
Q3TRX4	Palm	-1.72984	1.14922
P07759	Serpina3k	-1.73284	2.78661
P03977		-1.73392	1.32838
P01665	Igkv3-4	-1.73509	1.266
P01746	LOC238440	-1.73594	1.51121
Q497N1	Rps26; Rps26-ps1	-1.73666	1.9266
K7U695		-1.73897	2.2222
Q8K0Z4		-1.74507	2.04139
P01872	Ighm	-1.74607	2.66011
Q99M74	Krt82	-1.74849	1.8907
F7BCP8		-1.75171	2.71147
X5J4P7		-1.75262	1.6981
Q02257	Jup	-1.75512	3.64369
A0A1X9HIL1		-1.75654	1.40739
A0A0R4J039	Hrg	-1.75764	2.39707
P18524	LOC641088	-1.76037	2.37521
Q7TSF1	Dsg1b	-1.76471	2.66741
Q925S1	Ighv9-4	-1.76483	2.1745
P62897	Cycs; Gm10053	-1.76558	1.44948
X5J4F7		-1.76599	1.60206
X5J5H6		-1.76658	1.64738
P01725	Iglv1	-1.76716	1.45332
Q3U0V1	Khsrp	-1.76963	3.16468
A0A4U9FKB1		-1.7705	2.64753
E9QAF4	Phldb3	-1.78112	2.15473
Q9D735	2310036O22Rik; Trir	-1.78556	2.14019
K7TDI1		-1.78641	1.89625
Q8C9B9	Dido1	-1.79556	1.5611
Q9Z1P6	Ndufa7	-1.79646	1.48926
Q6B822	Hist1h4d	-1.79905	2.27852
A0A075B5U4		-1.80251	2.41664
P06909	Cfh	-1.80313	2.37033
Q921A6	Igkv19-93	-1.82587	2.36521
P01679		-1.82911	1.52569
Q6PIP8		-1.83008	1.68034
Q811U5	LOC213156	-1.83241	2.10907
A2APB8	Tpx2	-1.83443	2.56726
Q6IFZ6	Krt77	-1.83465	3.63048
P01807		-1.83979	2.09639
K7THD7		-1.83982	1.39005
A0A0A6YWN3		-1.84262	1.69767
K7THE6		-1.84532	2.07445
Q9CR68	Uqcrfs1	-1.84732	1.52504
K7TR90		-1.85014	1.42813
G3UYV7		-1.85304	2.02098
K7TDI0	LOC102642252	-1.85429	1.7638
B3V097	Cstf2	-1.85451	2.25164
P07758	Serpina1a; Serpina1d	-1.85715	2.70616
Q3TCN2	Plbd2	-1.85806	2.64802
X5J4L2		-1.85908	1.70329
P58871	Tnks1bp1	-1.86945	2.05937
Q3U6I5	C1qb	-1.87399	2.20723
O35233	Aff1	-1.8802	1.03141
K7TD85		-1.88087	2.1181
X5J5I0		-1.88409	1.93626
P51859	Hdgf	-1.88621	1.38828
Q4JFI8	Apcs	-1.88954	1.55328
Q7M6Z4	Kif27	-1.89248	2.33646
Q7TPE3		-1.89283	1.38471
K7T988		-1.90299	1.31387
Q61838	Pzp	-1.90671	3.44809
P04104	Krt1	-1.91148	3.31798
Q9QWK4	Cd5l	-1.91185	1.34044
E9Q5L2	Itih4	-1.91229	2.43321
A0A075B5N3		-1.91284	1.42243
O08807	Prdx4	-1.9133	2.11711
P18528	Gm16971; Ighv5-4	-1.91533	2.1372
Q80W39	Sf3b2	-1.9157	2.37291
Q91XA9	Chia; Chia1	-1.92066	2.12888
K7TRJ8		-1.92197	1.64836
Q5J8K5	Erc2	-1.92363	2.6536
E9Q3P4	Cenpf	-1.9256	2.21919
A0A3G0YW97		-1.93157	2.10089
Q3TXB1	C1qa	-1.93464	2.4624
A0A2R8VHR6		-1.93555	2.99907
P28665	Mug1	-1.95124	3.16887
Q61247	Serpinf2	-1.96698	1.19451
Q7TQM2		-1.97071	1.31911
X5J4C6		-1.9716	2.04532
Q61646	Hp	-1.97334	2.06726
Q3UV17	Krt76	-1.97384	3.49114
X5J5F7		-1.97433	1.83885
P01748	Ighv1-53	-1.98409	1.30428
X5J5G5		-1.98594	1.87245
Q61408	Gm4788	-1.98758	2.00689
Q9JHS9	Cwc15	-1.98873	1.2014
P01642	Igkv5-48; Igkv12-47	-1.98904	1.32222
Q02105	C1qc	-1.99138	2.43201
Q921I1	Trf	-1.99737	3.14411
A0A087WPM0		-2.0001	1.61013
Q9JL74	ENSMUSG00000053690	-2.00991	1.80889
E9Q1Z0	4732456N10Rik; Krt90	-2.01505	3.23164
Q8BGZ7	Krt75	-2.01788	2.48735
Q61245	Col11a1	-2.02018	3.16358
Q6YJU2	Fetub	-2.02078	2.13098
K7TDJ4		-2.02669	2.40432
K7U5Q2		-2.02758	1.42406
Q8BSZ5	Ctss	-2.03065	1.5605
P21614	Gc	-2.0349	1.33143
A0A0G2JFY5	Fubp1	-2.04839	2.76324
X5J4Z8		-2.04965	1.20548
A0A0U5BC76		-2.04977	1.43056
P01865	Ighg2a; Ighg	-2.0549	1.68797
Q3TIU3	Ahsg	-2.05725	1.79099
X5J4S7		-2.07252	1.55811
P01869	Ighg1	-2.07409	2.48316
Q80SX2	C4bp	-2.07492	0.966142
Q0VDM9	Krt78	-2.08423	3.31096
A0A075B5X4		-2.08688	2.00108
K7T930		-2.09232	2.32294
Q9D1J3	Sarnp; Gm6563	-2.09381	1.45712
Q5SUT0	Ewsr1	-2.10303	2.33465
Q8C4K6	Dsc1	-2.11968	2.04961
Q91XL1	Lrg1	-2.16218	0.863323
Q8VED5	Krt79	-2.17416	3.19912
P23953	Ces1c	-2.17635	1.39445
E9Q0B5		-2.1772	2.90151
Q91WU7	Itih1	-2.18103	1.81191
Q01488	Apoa4	-2.19178	1.41581
Q61704	Itih3	-2.19306	1.41664
P10639	Txn1	-2.19351	2.33985
B7ZN28	Papln	-2.2155	1.6149
Q32P04	Krt5	-2.24746	4.02724
Q8BQ46	Taf15	-2.26853	1.23553
A0A0B4J1I1	Igkv16-104	-2.27173	0.937016
Q8K0J4	Efemp1	-2.28318	1.30856
A2A6H0	Lasp1	-2.29301	1.20276
Q3U6D7	Syngr1	-2.30702	1.18469
A0A0A6YWG2		-2.31652	1.51255
K7TR64		-2.36125	1.12872
O70333	Cript	-2.37654	1.44091
Q63870	Col7a1	-2.38481	1.83822
Q3U962	Col5a2	-2.38526	2.58155
E9Q557	Dsp	-2.39419	3.96265
Q9QWL7	Krt17	-2.3955	3.89168
Q99JF8	Psip1	-2.42828	2.0835
Q9EPF5	Olfr703	-2.42848	2.08831
P02463	Col4a1	-2.44875	2.12662
Q9Z2L2	Hspb1	-2.47501	2.26304
Q61781	Krt14	-2.60603	3.16692
Q01149	Col1a2	-2.85772	3.14956
Q7TT32	Col3a1	-2.87446	2.51673
P19001	Krt19	-2.88285	2.26174
Q63ZW6	Col4a5	-2.94529	0.774517
Q4L0E7	Krt77	-2.95841	1.58263
P0DP27	Calm3; Calm1; Calm2	-3.00331	1.86629
P11087	Col1a1	-3.22463	3.41092
Q61782		-3.23295	1.95328
Q6IFX2	Krt42	-3.55694	2.95883
J3QNM3		-3.55916	0.596597
P50446	Krt6a	-4.37491	2.66591
Q9Z2K1	Krt16	-4.42342	2.58184
Q9WTL4	Insrr	-5.04651	2.09864

## Sheet: Tagged vs untagged ISG15  GO
GO terms for proteins pulled down from Nbs1-/- 3FLAG-6HIS-ISG15 vs. Nbs1-/- ISG15. Data accompanies Figures 4C
GOID	GO_term	Frequency	Genome frequency	P-value	Corrected P-value	Gene(s)
GO:0009987	cellular process	0.892966	0.445327	4.64436e-67	8.18336e-64	Pgk2,Prkacb,Atm,Smc1a,Gnb2l1,Hsp90aa1,Vrk1,Dtl,Hsd17b4,Gpi1,Slc16a1,Aco1,Abce1,Dync1h1,Eif5b,Iars,Exoc3,Nmi,Dnaja2,Lars,Hcfc1,Tcp1,Eprs,Fen1,Baiap2,Ilf2,Arhgap10,Picalm,Rbpj,Phgdh,Hspa4,Usp18,Dhx29,Sbno1,Acly,Rhot1,Gsk3b,Anxa6,Smc3,Cct4,Top2a,Etf1,Eif2a,A
GO:0044238	primary metabolic process	0.633028	0.261239	3.51986e-46	6.20199e-43	Yars,Naa25,Csnk1a1,Pgk2,Prkacb,Puf60,Atm,Smc1a,Gnb2l1,Agps,Hsp90aa1,Snrnp200,Vrk1,Dtl,Hsd17b4,Gpi1,Oasl2,Slc16a1,Aco1,Hnrnpu,Abce1,Eif5b,Polr2a,Atrx,Top2b,Iars,Mars,Dnaja2,Metap2,Lars,Xrn2,Hcfc1,Dock7,Tcp1,Cct8,Eprs,Fen1,Ilf2,Picalm,Adar,Rbpj,Phgdh,Hspa4,
GO:0008152	metabolic process	0.675841	0.299521	9.87799e-46	1.7405e-42	Yars,Naa25,Csnk1a1,Pgk2,Prkacb,Puf60,Atm,Smc1a,Gnb2l1,Agps,Hsp90aa1,Snrnp200,Vrk1,Dtl,Hsd17b4,Gpi1,Oasl2,Slc16a1,Aco1,Hnrnpu,Abce1,Eif5b,Polr2a,Atrx,Top2b,Iars,Mars,Nmi,Dnaja2,Metap2,Lars,Xrn2,Hcfc1,Dock7,Tcp1,Cct8,Eprs,Fen1,Ilf2,Picalm,Adar,Rbpj,Phgdh,Hs
GO:0044237	cellular metabolic process	0.626911	0.262592	2.05973e-44	3.62924e-41	Yars,Naa25,Csnk1a1,Pgk2,Prkacb,Puf60,Atm,Smc1a,Gnb2l1,Hsp90aa1,Snrnp200,Vrk1,Dtl,Hsd17b4,Gpi1,Oasl2,Aco1,Hnrnpu,Abce1,Eif5b,Polr2a,Atrx,Top2b,Iars,Mars,Nmi,Dnaja2,Metap2,Lars,Xrn2,Hcfc1,Dock7,Tcp1,Cct8,Eprs,Fen1,Ilf2,Picalm,Adar,Rbpj,Phgdh,Hspa4,Polr1b,Us
GO:0071840	cellular component organization or biogenesis	0.461774	0.156008	1.22073e-39	2.15093e-36	Kif20a,Csnk1a1,Myo7a,Atm,Smc1a,Gnb2l1,Hsp90aa1,Bub3,Vrk1,Kif2c,Rplp0,Slc16a1,Hnrnpu,Abce1,Dync1h1,Ran,Atrx,Top2b,Pacsin2,Ckap5,Xrn2,Hcfc1,Dock7,Tcp1,Cct8,Baiap2,Arhgap10,Picalm,Adar,Rbpj,Phgdh,Hspa4,Polr1b,Dhx36,Coro1c,Rhot1,Gsk3b,Anxa6,Smc3,Mtx1,Cct4,Top
GO:0043170	macromolecule metabolic process	0.559633	0.229514	9.80558e-39	1.72774e-35	Yars,Naa25,Csnk1a1,Prkacb,Puf60,Atm,Smc1a,Gnb2l1,Hsp90aa1,Snrnp200,Vrk1,Dtl,Aco1,Hnrnpu,Abce1,Eif5b,Polr2a,Atrx,Top2b,Iars,Mars,Nmi,Dnaja2,Metap2,Lars,Xrn2,Hcfc1,Dock7,Tcp1,Cct8,Eprs,Fen1,Ilf2,Picalm,Adar,Rbpj,Phgdh,Hspa4,Polr1b,Usp18,Dhx29,Prim1,Sbno1,Dh
GO:0044260	cellular macromolecule metabolic process	0.525994	0.203993	1.00451e-38	1.76995e-35	Yars,Naa25,Csnk1a1,Prkacb,Puf60,Atm,Smc1a,Gnb2l1,Hsp90aa1,Snrnp200,Vrk1,Dtl,Aco1,Hnrnpu,Abce1,Eif5b,Polr2a,Atrx,Top2b,Iars,Mars,Dnaja2,Metap2,Lars,Xrn2,Hcfc1,Dock7,Tcp1,Cct8,Eprs,Fen1,Ilf2,Picalm,Adar,Rbpj,Hspa4,Polr1b,Usp18,Dhx29,Prim1,Sbno1,Dhx36,Coro1c
GO:0071841	cellular component organization or biogenesis at cellular level	0.40367	0.125459	2.3203e-37	4.08836e-34	Kif20a,Csnk1a1,Myo7a,Atm,Smc1a,Hsp90aa1,Bub3,Vrk1,Kif2c,Rplp0,Slc16a1,Hnrnpu,Abce1,Dync1h1,Ran,Atrx,Top2b,Pacsin2,Ckap5,Hcfc1,Dock7,Cct8,Tcp1,Baiap2,Arhgap10,Picalm,Adar,Rbpj,Phgdh,Hspa4,Polr1b,Dhx36,Coro1c,Rhot1,Gsk3b,Smc3,Mtx1,Cct4,Top2a,Raph1,Eif2a,Etf
GO:0016043	cellular component organization	0.443425	0.151186	3.3455e-37	5.89477e-34	Kif20a,Csnk1a1,Myo7a,Atm,Smc1a,Gnb2l1,Hsp90aa1,Bub3,Vrk1,Kif2c,Slc16a1,Hnrnpu,Abce1,Dync1h1,Ran,Atrx,Top2b,Pacsin2,Ckap5,Xrn2,Hcfc1,Dock7,Tcp1,Cct8,Baiap2,Arhgap10,Picalm,Adar,Rbpj,Phgdh,Hspa4,Polr1b,Dhx36,Coro1c,Rhot1,Gsk3b,Anxa6,Smc3,Mtx1,Cct4,Top2a,Rap
GO:0006996	organelle organization	0.321101	0.0818559	5.63702e-36	9.93243e-33	Kif20a,Kdm3a,Csnk1a1,Myo7a,Msh3,Atm,Ruvbl1,Smc1a,Hsp90aa1,Bub3,Vrk1,Kif2c,Myo18a,Slc16a1,Ctnna1,Hnrnpu,Dync1h1,Ran,Cct2,Atrx,Top2b,Pacsin2,Ckap5,Eml4,Sept2,Hcfc1,Tlk2,Dock7,Kif11,Cct8,Tcp1,Cct7,Stag2,Baiap2,Smc4,Arhgap10,Prmt1,Picalm,Diap3,Nsun2,Capn6,Rad
GO:0071842	cellular component organization at cellular level	0.385321	0.120667	5.18518e-35	9.13628e-32	Kif20a,Kdm3a,Csnk1a1,Myo7a,Msh3,Strap,Atm,Ruvbl1,Smc1a,Ctnna2,Hsp90aa1,Bub3,Vrk1,Kif2c,Myo18a,Vcl,Slc16a1,Ctnna1,Hnrnpu,Abce1,Dync1h1,Ran,Vcp,Cct2,Atrx,Top2b,Pacsin2,Ckap5,Eml4,Sept2,Hcfc1,Tlk2,Dock7,Kif11,Cct8,Tcp1,Cct7,Stag2,Baiap2,Smc4,Cyfip1,Arhgap10,
GO:0034641	cellular nitrogen compound metabolic process	0.428135	0.155685	1.49086e-32	2.62689e-29	Yars,Puf60,Atm,Smc1a,Gnb2l1,Hsp90aa1,Snrnp200,Dtl,Oasl2,Hnrnpu,Polr2a,Atrx,Top2b,Iars,Mars,Lars,Xrn2,Hcfc1,Cct8,Tcp1,Eprs,Fen1,Ilf2,Picalm,Adar,Rbpj,Phgdh,Polr1b,Dhx29,Prim1,Sbno1,Dhx36,Gsk3b,Ppwd1,Smc3,Gnas,Cct4,Top2a,Etf1,Rad21,Arhgef7,Mta2,Xab2,Rasa3,D
GO:0006139	nucleobase, nucleoside, nucleotide and nucleic acid metabolic process	0.406728	0.144483	1.33841e-31	2.35828e-28	Yars,Puf60,Atm,Smc1a,Gnb2l1,Snrnp200,Dtl,Oasl2,Hnrnpu,Polr2a,Atrx,Top2b,Iars,Mars,Lars,Xrn2,Hcfc1,Cct8,Tcp1,Eprs,Fen1,Ilf2,Picalm,Adar,Rbpj,Polr1b,Dhx29,Prim1,Sbno1,Dhx36,Gsk3b,Ppwd1,Smc3,Gnas,Cct4,Top2a,Etf1,Rad21,Arhgef7,Mta2,Xab2,Rasa3,Ddx17,Ddx3x,Naca
GO:0006807	nitrogen compound metabolic process	0.428135	0.159154	1.59577e-31	2.81175e-28	Yars,Puf60,Atm,Smc1a,Gnb2l1,Hsp90aa1,Snrnp200,Dtl,Oasl2,Hnrnpu,Polr2a,Atrx,Top2b,Iars,Mars,Lars,Xrn2,Hcfc1,Cct8,Tcp1,Eprs,Fen1,Ilf2,Picalm,Adar,Rbpj,Phgdh,Polr1b,Dhx29,Prim1,Sbno1,Dhx36,Gsk3b,Ppwd1,Smc3,Gnas,Cct4,Top2a,Etf1,Rad21,Arhgef7,Mta2,Xab2,Rasa3,D
GO:0065007	biological regulation	0.629969	0.324248	1.60137e-30	2.82161e-27	Csnk1a1,Prkacb,Puf60,Atm,Smc1a,Gnb2l1,Hsp90aa1,Bub3,Vrk1,Dtl,Hsd17b4,Kif2c,Gpi1,Slc16a1,Aco1,Hnrnpu,Abce1,Eif5b,Ran,Scfd1,Polr2a,Atrx,Pacsin2,Nmi,Armc10,Xrn2,Hcfc1,Dock5,Dock7,Tcp1,Cct8,Eprs,Baiap2,Ilf2,Arhgap10,Picalm,Adar,Abcb5,Rbpj,Phgdh,Hspa4,Oas1a,Dh
GO:0090304	nucleic acid metabolic process	0.363914	0.12443	3.48036e-29	6.13239e-26	Kdm3a,Yars,Puf60,Trip12,Msh3,Strap,Upf2,Atm,Ruvbl1,Smc1a,Snrnp200,Dtl,Tax1bp1,Hnrnpu,Vcp,Cct2,Polr2a,Ints8,Atrx,Helb,Top2b,Iars,Mars,Srrt,Lars,Prim2,Xrn2,Hcfc1,Cct8,Tcp1,Eprs,Fen1,Cct7,Stag2,Tars,Ilf2,Prmt1,Picalm,Nsun2,Adar,Eftud2,Rad50,Rbpj,Eef1d,Ddb1,T
GO:0009058	biosynthetic process	0.394495	0.15151	3.78127e-27	6.6626e-24	Yars,Puf60,Atm,Smc1a,Gnb2l1,Agps,Hsp90aa1,Dtl,Gpi1,Oasl2,Aco1,Hnrnpu,Abce1,Eif5b,Polr2a,Atrx,Top2b,Iars,Mars,Nmi,Lars,Xrn2,Hcfc1,Tcp1,Cct8,Eprs,Fen1,Ilf2,Picalm,Adar,Rbpj,Phgdh,Polr1b,Dhx29,Prim1,Sbno1,Dhx36,Acly,Gsk3b,Smc3,Gnas,Cct4,Top2a,Eif2a,Etf1,Rad2
GO:0044249	cellular biosynthetic process	0.388379	0.148158	6.41487e-27	1.1303e-23	Kdm3a,Yars,Puf60,Strap,Atm,Ruvbl1,Smc1a,Gnb2l1,Hsp90aa1,Dtl,Tax1bp1,Ldha,Gpi1,Oasl2,Aco1,Hnrnpu,Abce1,Eif5b,Vcp,Cct2,Polr2a,Atrx,Helb,Top2b,Iars,Atp1a1,Mars,Nmi,Srrt,Lars,Prim2,Xrn2,Nmt2,Hcfc1,Tcp1,Cct8,Eprs,Cct7,Fen1,Stag2,Tars,Ilf2,Prmt1,Ppp1ca,Picalm,A
GO:0006259	DNA metabolic process	0.152905	0.0225515	6.99063e-27	1.23175e-23	Cul4a,Trip12,Msh3,Gsk3b,Atm,Smc3,Gnas,Ruvbl1,Cct4,Smc1a,Top2a,Ascc3,Dtl,Cct5,Rad21,Hnrnpu,Vcp,Mta2,Cct2,Xab2,Hells,Kdm1b,Atrx,Helb,Top2b,Msh6,Cul4b,Prim2,Xrn2,Gsk3a,Cdk1,Cct8,Tcp1,Fen1,Cct7,Stag2,Dnmt1,Dkc1,Rad50,Upf1,Ddb1,Xrn1,Rrm1,Cct6a,Parp9,Prim1,Pcna
GO:0044267	cellular protein metabolic process	0.327217	0.110994	4.09988e-26	7.22399e-23	Dnaja1,Kdm3a,Yars,Naa25,Csnk1a1,Prkacb,Cul5,Trip12,Strap,Atm,Ruvbl1,Gnb2l1,Hsp90aa1,Vrk1,Dtl,Aco1,Abce1,Eif5b,Vcp,Cct2,Hsp90ab1,Iars,Mars,Dnaja2,Metap2,Lars,Nmt2,Hcfc1,Tlk2,Dock7,Cct8,Tcp1,Eprs,Cct7,Tars,Prmt1,Ppp1ca,Rad50,Eef1d,Rnf213,Ddb1,Hspa4,Trim30a,
GO:0010467	gene expression	0.373089	0.141219	5.73726e-26	1.0109e-22	Kdm3a,Yars,Prkacb,Puf60,Strap,Ruvbl1,Gnb2l1,Snrnp200,Tax1bp1,Dip2a,Aco1,Hnrnpu,Abce1,Eif5b,Cct2,Polr2a,Ints8,Atrx,Helb,Iars,Mars,Srrt,Msn,Metap2,Lars,Prim2,Xrn2,Hcfc1,Cct8,Tcp1,Eprs,Cct7,Tars,Ilf2,Prmt1,Ppp1ca,Picalm,Nsun2,Adar,Eftud2,Rbpj,Eef1d,Phgdh,Hsp
GO:0050789	regulation of biological process	0.587156	0.309076	6.19537e-26	1.09162e-22	Csnk1a1,Prkacb,Puf60,Atm,Smc1a,Gnb2l1,Hsp90aa1,Bub3,Dtl,Kif2c,Gpi1,Slc16a1,Aco1,Hnrnpu,Abce1,Eif5b,Ran,Scfd1,Polr2a,Atrx,Pacsin2,Nmi,Armc10,Xrn2,Hcfc1,Dock5,Dock7,Tcp1,Cct8,Eprs,Baiap2,Ilf2,Arhgap10,Picalm,Adar,Abcb5,Rbpj,Phgdh,Hspa4,Oas1a,Dhx36,Sbno1,Cor
GO:0019538	protein metabolic process	0.348624	0.126606	1.64911e-25	2.90574e-22	Dnaja1,Kdm3a,Yars,Naa25,Csnk1a1,Prkacb,Cul5,Trip12,Strap,Atm,Ruvbl1,Gnb2l1,Hsp90aa1,Vrk1,Dtl,Aco1,Abce1,Eif5b,Vcp,Cct2,Hsp90ab1,Iars,Mars,Dnaja2,Metap2,Lars,Nmt2,Hcfc1,Tlk2,Dock7,Cct8,Tcp1,Eprs,Cct7,Tars,Prmt1,Ppp1ca,Capn6,Rad50,Eef1d,Rnf213,Ddb1,Trim30a,
GO:0009059	macromolecule biosynthetic process	0.33945	0.122607	6.18975e-25	1.09063e-21	Kdm3a,Yars,Puf60,Strap,Atm,Ruvbl1,Smc1a,Gnb2l1,Dtl,Tax1bp1,Aco1,Hnrnpu,Abce1,Eif5b,Vcp,Cct2,Polr2a,Atrx,Helb,Top2b,Iars,Mars,Nmi,Srrt,Lars,Prim2,Xrn2,Nmt2,Hcfc1,Cct8,Tcp1,Eprs,Cct7,Fen1,Stag2,Tars,Ilf2,Prmt1,Ppp1ca,Picalm,Adar,Rad50,Rbpj,Eef1d,Trim30a,Pol
GO:0034645	cellular macromolecule biosynthetic process	0.333333	0.119814	1.35401e-24	2.38577e-21	Kdm3a,Yars,Puf60,Strap,Atm,Ruvbl1,Smc1a,Gnb2l1,Dtl,Tax1bp1,Aco1,Hnrnpu,Abce1,Eif5b,Vcp,Cct2,Polr2a,Atrx,Helb,Top2b,Iars,Mars,Srrt,Lars,Prim2,Xrn2,Nmt2,Hcfc1,Cct8,Tcp1,Eprs,Cct7,Fen1,Stag2,Tars,Ilf2,Prmt1,Ppp1ca,Picalm,Adar,Rad50,Rbpj,Eef1d,Trim30a,Polr1b,
GO:0051276	chromosome organization	0.143731	0.0252271	4.05468e-22	7.14435e-19	Kdm3a,Msh3,Atm,Smc3,Ruvbl1,Cct4,Smc1a,Top2a,Bub3,Vrk1,Kif2c,Cct5,Hnrnpu,Mta2,Cct2,Smchd1,Hells,Kdm1b,Zwint,Atrx,Top2b,Plk1,Msh6,Cul4b,Hcfc1,Tlk2,Cdk1,Cct8,Tcp1,Cct7,Stag2,Dnmt1,Smc4,Prmt1,Dkc1,Rad50,Upf1,Ddb1,Smc2,Ncapg,Set,Xrn1,Cct6a,Tlk1,Cct3,Dhx36,Rpa1
GO:0007049	cell cycle	0.17737	0.0394872	4.29562e-22	7.56888e-19	Kif20a,Cul4a,Csnk1a1,Prkacb,Msh3,Gsk3b,Cdc27,Atm,Smc3,Ruvbl1,Smc1a,Top2a,Anapc7,Gnb2l1,Hspa8,Bub3,Vrk1,Dtl,Kif2c,Rad21,Actr2,Sept9,Bora,Dync1h1,Ran,Actr3,Hells,Zwint,Atrx,Top2b,Plk1,Ckap5,Ddx39b,Msh6,Cul4b,Sept2,Sept11,Hcfc1,Camk2d,Tlk2,Sept10,Cdk1,Kif11,
GO:0043933	macromolecular complex subunit organization	0.183486	0.0433977	1.51318e-21	2.66623e-18	Farsa,Gna11,Gsk3b,Strap,Anxa6,Ruvbl1,Coro1b,Gnb2l1,Capza2,Hsp90aa1,Hspa8,Etf1,Kif2c,Eif2a,Ctnna1,Actr2,Sept9,Abce1,Dync1h1,Vcp,Actr3,Cct2,Xab2,Hells,Ddx3x,Atrx,Farsb,Actr3b,Ddx39b,Msn,Eml4,Prpf8,Sept2,Gnb1,Sept11,Hcfc1,Camk2d,Cdk1,Cdc40,Anxa5,Baiap2,Smc4,
GO:0022402	cell cycle process	0.146789	0.0280203	4.68792e-21	8.26011e-18	Kif20a,Cul4a,Csnk1a1,Msh3,Gsk3b,Cdc27,Atm,Smc3,Ruvbl1,Smc1a,Top2a,Anapc7,Bub3,Vrk1,Dtl,Kif2c,Rad21,Actr2,Bora,Dync1h1,Ran,Actr3,Hells,Zwint,Atrx,Top2b,Plk1,Ckap5,Ddx39b,Msh6,Sept2,Camk2d,Cdk1,Kif11,Stag2,Smc4,Ppp1ca,Nsun2,Rad50,Phgdh,Pdcd6ip,Smc2,Ncapg,Se
GO:0000279	M phase	0.116208	0.0167299	6.17312e-21	1.0877e-17	Csnk1a1,Msh3,Cdc27,Atm,Smc3,Ruvbl1,Smc1a,Top2a,Anapc7,Bub3,Vrk1,Kif2c,Rad21,Actr2,Bora,Actr3,Ran,Hells,Zwint,Top2b,Plk1,Msh6,Ckap5,Sept2,Cdk1,Kif11,Stag2,Smc4,Ppp1ca,Nsun2,Rad50,Smc2,Ncapg,Sept7,Xrn1,Rcc2,Racgap1,Rpa1,
GO:0065008	regulation of biological quality	0.272171	0.0948517	1.52331e-20	2.68406e-17	Csnk1a1,Cul5,Gna11,Acox1,Strap,Atm,Ctnna2,Gnb2l1,Hsp90aa1,Bub3,Vrk1,Hsd17b4,Vcl,Gpi1,Slc16a1,Aco1,Hnrnpu,Vcp,Cct2,Plcb3,Gpr39,Hsp90ab1,Atrx,Atp1a1,Stau1,Msn,Xrn2,Hcfc1,Cct8,Tcp1,Fbn2,Cct7,Baiap2,Cyfip1,Prmt1,Picalm,Adar,Rad50,Abcb5,Ddb1,Kif5b,Cct6a,Rpa1,D
GO:0050794	regulation of cellular process	0.529052	0.289318	2.83784e-20	5.00028e-17	Csnk1a1,Prkacb,Puf60,Atm,Smc1a,Gnb2l1,Hsp90aa1,Bub3,Dtl,Kif2c,Gpi1,Slc16a1,Aco1,Hnrnpu,Eif5b,Ran,Scfd1,Polr2a,Atrx,Pacsin2,Nmi,Xrn2,Hcfc1,Dock5,Dock7,Tcp1,Cct8,Eprs,Baiap2,Ilf2,Arhgap10,Picalm,Adar,Rbpj,Phgdh,Hspa4,Sbno1,Dhx36,Coro1c,Rhot1,Naa16,Gsk3b,Smc
GO:0006412	translation	0.11315	0.0166417	4.271e-20	7.5255e-17	Yars,Eif2s1,Farsa,Gnb2l1,Eef1b2,Etf1,Eif2a,Ireb2,Aco1,Abce1,Eif5b,Hars,Ddx3x,Qars,Eef2,Farsb,Iars,Mars,Ddx39b,Lars,Trap1,Pa2g4,Kars,Eprs,Tars,Ppp1ca,Upf1,Eef1d,Cars,Rars,Vars,Aimp2,Ddx6,Dhx29,Eef1g,Rsl1d1,Eif2s3x,
GO:0006260	DNA replication	0.0856269	0.00843845	5.27461e-20	9.29387e-17	Top2b,Prim2,Atm,Smc3,Cct4,Smc1a,Top2a,Cdk1,Tcp1,Cct8,Cct7,Fen1,Dtl,Stag2,Dkc1,Cct5,Rad50,Hnrnpu,Upf1,Cct2,Rrm1,Cct6a,Prim1,Pcna,Cct3,Atrx,Rpa1,Helb,
GO:0019222	regulation of metabolic process	0.376147	0.167622	5.42077e-20	9.5514e-17	Dnaja1,Kdm3a,Csnk1a1,Prkacb,Puf60,Msh3,Gna11,Strap,Atm,Ruvbl1,Smc1a,Gnb2l1,Hsp90aa1,Tax1bp1,Dip2a,Gpi1,Aco1,Hnrnpu,Abce1,Eif5b,Vcp,Cct2,Gpr39,Polr2a,Hsp90ab1,Atrx,Helb,Atp1a1,Nmi,Srrt,Msn,Xrn2,Hcfc1,Tlk2,Dock7,Cct8,Tcp1,Eprs,Cct7,Stag2,Ilf2,Prmt1,Ppp1ca,P
GO:0044085	cellular component biogenesis	0.220183	0.0663903	7.46843e-20	1.31594e-16	Myo7a,Gna11,Strap,Ruvbl1,Gnb2l1,Hsp90aa1,Vcl,Rplp0,Ctnna1,Abce1,Dync1h1,Ran,Vcp,Cct2,Atrx,Pacsin2,Msn,Sept2,Hcfc1,Cct8,Kif11,Baiap2,Cyfip1,Picalm,Adar,Rad50,Rnf213,Hspa4,Polr1b,Rsl1d1,Eif2s3x,Coro1c,Farsa,Gsk3b,Anxa6,Iqgap1,Coro1b,Capza2,Eif2a,Actr2,Wdr12
GO:0051301	cell division	0.107034	0.0153774	2.21093e-19	3.89567e-16	Kif20a,Csnk1a1,Smc3,Ruvbl1,Smc1a,Top2a,Anapc7,Bub3,Vrk1,Kif2c,Rad21,Actr2,Sept9,Bora,Ran,Actr3,Hells,Zwint,Ckap5,Plk1,Sept2,Sept11,Sept10,Cdk1,Kif11,Stag2,Smc4,Ppp1ca,Nsun2,Pdcd6ip,Smc2,Sept7,Rcc2,Racgap1,Samd9l,
GO:0010608	posttranscriptional regulation of gene expression	0.110092	0.0169357	6.05502e-19	1.0669e-15	Mov10,Naa16,Eif2s1,Cct4,Gnb2l1,Hspa8,Eif2a,Cct5,Ireb2,Aco1,Hnrnpu,Eif5b,Cct2,Ddx3x,Eef2,Plk1,Ddx39b,Srrt,Trap1,Zcchc11,Dhx9,Pa2g4,Hcfc1,Prkra,Cct8,Tcp1,Eprs,Cct7,Ppp1ca,Adar,Upf1,Naa15,Ddx6,Cct6a,Cct3,Nckap1,
GO:0022403	cell cycle phase	0.122324	0.0214636	6.29519e-19	1.10921e-15	Csnk1a1,Msh3,Cdc27,Atm,Smc3,Ruvbl1,Smc1a,Top2a,Anapc7,Bub3,Vrk1,Kif2c,Rad21,Actr2,Bora,Actr3,Ran,Hells,Zwint,Atrx,Top2b,Plk1,Msh6,Ckap5,Sept2,Camk2d,Cdk1,Kif11,Stag2,Smc4,Ppp1ca,Nsun2,Rad50,Smc2,Ncapg,Sept7,Xrn1,Rcc2,Racgap1,Rpa1,
GO:0016070	RNA metabolic process	0.287462	0.111523	1.29408e-18	2.28016e-15	Kdm3a,Yars,Puf60,Strap,Upf2,Atm,Ruvbl1,Snrnp200,Tax1bp1,Hnrnpu,Polr2a,Ints8,Atrx,Helb,Iars,Mars,Srrt,Lars,Prim2,Xrn2,Hcfc1,Eprs,Fen1,Tars,Ilf2,Prmt1,Picalm,Nsun2,Adar,Eftud2,Rbpj,Eef1d,Trim30a,Polr1b,Dhx29,Prim1,Rsl1d1,Smg8,Dhx36,Sbno1,Mov10,Farsa,Gsk3b,P
GO:0006418	tRNA aminoacylation for protein translation	0.0428135	0.0012937	3.55113e-18	6.2571e-15	Yars,Iars,Mars,Farsa,Cars,Rars,Lars,Vars,Kars,Eprs,Hars,Qars,Tars,Farsb,
GO:0060255	regulation of macromolecule metabolic process	0.330275	0.142719	3.61155e-18	6.36355e-15	Dnaja1,Kdm3a,Csnk1a1,Prkacb,Puf60,Msh3,Strap,Atm,Ruvbl1,Smc1a,Gnb2l1,Hsp90aa1,Tax1bp1,Dip2a,Aco1,Hnrnpu,Eif5b,Vcp,Cct2,Polr2a,Hsp90ab1,Atrx,Helb,Nmi,Srrt,Msn,Xrn2,Hcfc1,Tlk2,Dock7,Cct8,Tcp1,Eprs,Cct7,Stag2,Ilf2,Prmt1,Ppp1ca,Picalm,Adar,Rad50,Rbpj,Eef1d,Ph
GO:0080090	regulation of primary metabolic process	0.327217	0.14066	3.82287e-18	6.7359e-15	Dnaja1,Kdm3a,Csnk1a1,Prkacb,Puf60,Msh3,Strap,Atm,Ruvbl1,Smc1a,Gnb2l1,Hsp90aa1,Tax1bp1,Aco1,Hnrnpu,Eif5b,Vcp,Cct2,Gpr39,Polr2a,Hsp90ab1,Atrx,Helb,Atp1a1,Srrt,Xrn2,Hcfc1,Tlk2,Dock7,Cct8,Tcp1,Eprs,Cct7,Stag2,Ilf2,Prmt1,Ppp1ca,Picalm,Adar,Rad50,Rbpj,Eef1d,Hsp
GO:0051052	regulation of DNA metabolic process	0.0795107	0.00840904	6.8108e-18	1.20006e-14	Msh6,Msh3,Gsk3b,Atm,Smc3,Cct4,Smc1a,Gsk3a,Cdk1,Tcp1,Cct8,Cct7,Stag2,Dnmt1,Dkc1,Cct5,Rad50,Hnrnpu,Cct2,Cct6a,Pcna,Cct3,Kdm1b,Atrx,Dhx36,Helb,
GO:0043039	tRNA aminoacylation	0.0428135	0.00138191	1.02859e-17	1.81237e-14	Yars,Iars,Mars,Farsa,Cars,Rars,Lars,Vars,Kars,Eprs,Hars,Qars,Tars,Farsb,
GO:0043038	amino acid activation	0.0428135	0.00141131	1.43973e-17	2.53681e-14	Yars,Iars,Mars,Farsa,Cars,Rars,Lars,Vars,Kars,Eprs,Hars,Qars,Tars,Farsb,
GO:0000723	telomere maintenance	0.0519878	0.0026462	1.51154e-17	2.66333e-14	Atm,Cct4,Cct8,Tcp1,Cct7,Cct5,Dkc1,Rad50,Upf1,Hnrnpu,Cct2,Cct6a,Xrn1,Cct3,Atrx,Rpa1,Dhx36,
GO:0032200	telomere organization	0.0519878	0.0026462	1.51154e-17	2.66333e-14	Atm,Cct4,Cct8,Tcp1,Cct7,Cct5,Dkc1,Rad50,Upf1,Hnrnpu,Cct2,Cct6a,Xrn1,Cct3,Atrx,Rpa1,Dhx36,
GO:0032206	positive regulation of telomere maintenance	0.0397554	0.00120549	6.03669e-17	1.06366e-13	Dkc1,Cct5,Rad50,Atm,Cct4,Cct2,Cct6a,Cct8,Tcp1,Cct7,Cct3,Atrx,Dhx36,
GO:0000280	nuclear division	0.0856269	0.0113493	1.30337e-16	2.29653e-13	Plk1,Ckap5,Csnk1a1,Sept2,Cdc27,Atm,Smc3,Ruvbl1,Smc1a,Cdk1,Anapc7,Kif11,Bub3,Vrk1,Stag2,Smc4,Kif2c,Nsun2,Rad21,Bora,Smc2,Ran,Ncapg,Sept7,Hells,Rcc2,Racgap1,Zwint,
GO:0007067	mitosis	0.0856269	0.0113493	1.30337e-16	2.29653e-13	Plk1,Ckap5,Csnk1a1,Sept2,Cdc27,Atm,Smc3,Ruvbl1,Smc1a,Cdk1,Anapc7,Kif11,Bub3,Vrk1,Stag2,Smc4,Kif2c,Nsun2,Rad21,Bora,Smc2,Ran,Ncapg,Sept7,Hells,Rcc2,Racgap1,Zwint,
GO:0032204	regulation of telomere maintenance	0.0428135	0.00167593	2.12635e-16	3.74662e-13	Dkc1,Cct5,Rad50,Hnrnpu,Atm,Cct4,Cct2,Cct6a,Cct8,Tcp1,Cct7,Cct3,Atrx,Dhx36,
GO:0048519	negative regulation of biological process	0.284404	0.11852	2.15045e-16	3.78909e-13	Dnaja1,Kdm3a,Prkacb,Msh3,Strap,Atm,Smc1a,Rangap1,Ctnna2,Gnb2l1,Bub3,Dtl,Tax1bp1,Myo18a,Dip2a,Gpi1,Ctnna1,Hnrnpu,Gpr39,Hsp90ab1,Helb,Pacsin2,Atp1a1,Nmi,Srrt,Eml4,Hcfc1,Tlk2,Eprs,Fbn2,Stag2,Arhgap10,Prmt1,Picalm,Nsun2,Adar,Rad50,Rbpj,Rnf213,Phgdh,Ddb1,Hspa4
GO:0065003	macromolecular complex assembly	0.152905	0.0398989	2.81929e-16	4.96759e-13	Farsa,Gna11,Gsk3b,Strap,Anxa6,Ruvbl1,Coro1b,Gnb2l1,Capza2,Hsp90aa1,Eif2a,Ctnna1,Actr2,Sept9,Dync1h1,Vcp,Actr3,Cct2,Xab2,Hells,Ddx3x,Atrx,Farsb,Actr3b,Ddx39b,Msn,Prpf8,Sept2,Sept11,Gnb1,Hcfc1,Camk2d,Cdk1,Cdc40,Anxa5,Baiap2,Arpc1b,Picalm,Adar,Rad50,Rnf213,H
GO:0000087	M phase of mitotic cell cycle	0.0856269	0.0117609	3.25142e-16	5.729e-13	Plk1,Ckap5,Csnk1a1,Sept2,Cdc27,Atm,Smc3,Ruvbl1,Smc1a,Cdk1,Anapc7,Kif11,Bub3,Vrk1,Stag2,Smc4,Kif2c,Nsun2,Rad21,Bora,Smc2,Ran,Ncapg,Sept7,Hells,Rcc2,Racgap1,Zwint,
GO:0048518	positive regulation of biological process	0.30581	0.134427	3.55598e-16	6.26564e-13	Dnaja1,Kdm3a,Csnk1a1,Atm,Ruvbl1,Gnb2l1,Hsp90aa1,Myo18a,Ctnna1,Hnrnpu,Vcp,Cct2,Gpr39,Polr2a,Hsp90ab1,Atrx,Atp1a1,Stau1,Srrt,Msn,Hcfc1,Dock5,Dock7,Cct8,Tcp1,Fbn2,Cct7,Baiap2,Ilf2,Prmt1,Picalm,Adar,Rad50,Abcb5,Rbpj,Eef1d,Ddb1,Hspa4,Trim30a,Aimp2,Kif5b,Cct6a,
GO:0034660	ncRNA metabolic process	0.0825688	0.0108494	3.74776e-16	6.60356e-13	Yars,Iars,Mars,Farsa,Srrt,Skiv2l2,Zcchc11,Lars,Kars,Pa2g4,Prkra,Nop2,Eprs,Tars,Dkc1,Nsun2,Adar,Wdr12,Cars,Rars,Vars,Xrn1,Hars,Rsl1d1,Qars,Ints8,Farsb,
GO:0022607	cellular component assembly	0.189602	0.0603334	5.67345e-16	9.99661e-13	Coro1c,Myo7a,Farsa,Gna11,Gsk3b,Strap,Iqgap1,Anxa6,Ruvbl1,Coro1b,Gnb2l1,Capza2,Hsp90aa1,Eif2a,Vcl,Ctnna1,Actr2,Sept9,Arhgef7,Dync1h1,Vcp,Actr3,Cct2,Xab2,Hells,Ddx3x,Atrx,Farsb,Actr3b,Pacsin2,Ddx39b,Msn,Prpf8,Sept2,Gnb1,Sept11,Hcfc1,Camk2d,Cdk1,Cct8,Kif11,C
GO:0010833	telomere maintenance via telomere lengthening	0.0397554	0.00144071	8.40162e-16	1.48037e-12	Dkc1,Cct5,Rad50,Hnrnpu,Upf1,Atm,Cct4,Cct2,Cct6a,Cct8,Tcp1,Cct7,Cct3,
GO:0031323	regulation of cellular metabolic process	0.318043	0.145394	1.01127e-15	1.78186e-12	Dnaja1,Kdm3a,Csnk1a1,Puf60,Msh3,Strap,Atm,Ruvbl1,Smc1a,Gnb2l1,Hsp90aa1,Tax1bp1,Aco1,Hnrnpu,Eif5b,Vcp,Cct2,Polr2a,Hsp90ab1,Atrx,Helb,Atp1a1,Nmi,Srrt,Xrn2,Hcfc1,Tlk2,Dock7,Cct8,Tcp1,Eprs,Cct7,Stag2,Ilf2,Prmt1,Ppp1ca,Picalm,Adar,Rad50,Rbpj,Eef1d,Hspa4,Trim30
GO:0032502	developmental process	0.33945	0.161301	1.05806e-15	1.8643e-12	Kdm3a,Csnk1a1,Myo7a,Prkacb,Cul5,Trip12,Msh3,Gna11,Strap,Upf2,Atm,Smc1a,Ctnna2,Gnb2l1,Hsp90aa1,Snrnp200,Hsd17b4,Vcl,Dip2a,Gpi1,Tanc1,Ctnna1,Aco1,Hnrnpu,Hsp90ab1,Atrx,Top2b,Pacsin2,Iars,Dcaf7,Srrt,Msn,Sept2,Tlk2,Dock7,Fbn2,Stag2,Baiap2,Cyfip1,Ppp1ca,Prmt1,P
GO:0048285	organelle fission	0.0856269	0.0125254	1.61348e-15	2.84295e-12	Plk1,Ckap5,Csnk1a1,Sept2,Cdc27,Atm,Smc3,Ruvbl1,Smc1a,Cdk1,Anapc7,Kif11,Bub3,Vrk1,Stag2,Smc4,Kif2c,Nsun2,Rad21,Bora,Smc2,Ran,Ncapg,Sept7,Hells,Rcc2,Racgap1,Zwint,
GO:0006974	response to DNA damage stimulus	0.100917	0.0180824	1.62124e-15	2.85662e-12	Dnaja1,Cul4a,Trip12,Msh3,Atm,Smc3,Ruvbl1,Smc1a,Top2a,Ascc3,Dtl,Rad21,Vcp,Xab2,Atrx,Helb,Uba1,Ddx39b,Msh6,Plk1,Cul4b,Xrn2,Tlk2,Cdk1,Fen1,Ddx5,Rad50,Upf1,Ddb1,Parp9,Tlk1,Pcna,Rpa1,
GO:0016032	viral reproduction	0.0642202	0.00620388	1.77021e-15	3.11911e-12	Oas3,Cul4a,Ddx39b,Stau1,Oasl1,Cul1,Hcfc1,Top2a,Ifitm3,Etf1,Isg15,Ddx5,Adar,Rad50,Vcp,Ddb1,Trim30a,Ddx6,Hsp90ab1,Oas1a,Ddx3x,
GO:0009056	catabolic process	0.180428	0.057305	3.02034e-15	5.32185e-12	Cul4a,Csnk1a1,Pgk2,Cul5,Trip12,Acox1,Gsk3b,Upf2,Iqgap1,Atm,Gnb2l1,Dtl,Hsd17b4,Etf1,Ldha,Gpi1,Aco1,Aldoa,Arhgef7,Vcp,Rasa3,Plcb3,Acad11,Uba1,Irgm1,Plk1,Lonp2,Sf3b3,Maob,Skiv2l2,Cul4b,Zcchc11,Usp48,Cul1,Xrn2,Tlk2,Gsk3a,Hk1,Nploc4,Herc6,Fen1,Isg15,Ppp1ca,Rsu
GO:0044281	small molecule metabolic process	0.195719	0.0669489	5.30464e-15	9.34677e-12	Kdm3a,Yars,Pgk2,Acox1,Gnb2l1,Hsd17b4,Ldha,Gpi1,Oasl2,Aco1,Vcp,Iars,Mars,Lars,Eprs,Tars,Ppp1ca,Prmt1,Nsun2,Phgdh,Eef1g,Pdhb,Acly,Farsa,Gsk3b,Iqgap1,Gnas,Hspa8,Etf1,Mthfd1,Fasn,Mb21d1,Aldoa,Arhgef7,Mta2,Oplah,Rasa3,Hells,Acad11,Qars,Hars,Kdm1b,Farsb,Paics,L
GO:0006278	RNA-dependent DNA replication	0.0366972	0.0012937	7.59079e-15	1.3375e-11	Dkc1,Cct5,Rad50,Hnrnpu,Atm,Cct4,Cct2,Cct6a,Cct8,Tcp1,Cct7,Cct3,
GO:0007004	telomere maintenance via telomerase	0.0366972	0.0012937	7.59079e-15	1.3375e-11	Dkc1,Cct5,Rad50,Hnrnpu,Atm,Cct4,Cct2,Cct6a,Cct8,Tcp1,Cct7,Cct3,
GO:0006396	RNA processing	0.107034	0.0219341	1.19941e-14	2.11335e-11	Mov10,Puf60,Strap,Ppwd1,Aqr,Hspa8,Snrnp200,Wdr12,Hnrnpu,Xab2,Polr2a,Ints8,Helb,Ddx39b,Sf3b3,Skiv2l2,Srrt,Zcchc11,Dhx9,Prpf8,Pa2g4,Xrn2,Nop2,Prkra,Cstf3,Cdc40,Ddx5,Dkc1,Nsun2,Adar,Eftud2,Dhx29,Xrn1,Rsl1d1,Dhx36,
GO:0034621	cellular macromolecular complex subunit organization	0.116208	0.0261386	1.5427e-14	2.71824e-11	Strap,Ruvbl1,Coro1b,Capza2,Hsp90aa1,Hspa8,Etf1,Eif2a,Kif2c,Actr2,Abce1,Dync1h1,Actr3,Cct2,Xab2,Hells,Ddx3x,Atrx,Actr3b,Ddx39b,Eml4,Prpf8,Sept2,Cdc40,Smc4,Baiap2,Picalm,Arpc1b,Adar,Upf1,Smc2,Set,Hspa4,Mical1,Kif5b,Ddx6,Eif2s3x,Racgap1,
GO:0051321	meiotic cell cycle	0.0611621	0.00614507	1.78947e-14	3.15304e-11	Top2b,Plk1,Msh6,Prkacb,Msh3,Atm,Smc3,Smc1a,Top2a,Bub3,Stag2,Smc4,Ppp1ca,Nsun2,Rad50,Actr2,Actr3,Smc2,Xrn1,Rpa1,
GO:0071822	protein complex subunit organization	0.131498	0.0335186	1.9252e-14	3.39221e-11	Farsa,Gna11,Gsk3b,Anxa6,Coro1b,Gnb2l1,Capza2,Hsp90aa1,Hspa8,Etf1,Kif2c,Ctnna1,Actr2,Sept9,Abce1,Vcp,Actr3,Cct2,Ddx3x,Farsb,Actr3b,Msn,Eml4,Sept2,Sept11,Gnb1,Hcfc1,Camk2d,Cdk1,Anxa5,Baiap2,Arpc1b,Picalm,Rad50,Rnf213,Upf1,Hspa4,Samhd1,Sept7,Mical1,Rrm1,Racg
GO:0007059	chromosome segregation	0.0611621	0.00617447	1.96091e-14	3.45512e-11	Top2b,Plk1,Smc3,Smc1a,Tlk2,Top2a,Kif11,Bub3,Stag2,Smc4,Kif2c,Actr2,Rad21,Actr3,Smc2,Ncapg,Ddx3x,Rcc2,Zwint,Racgap1,
GO:0051179	localization	0.311927	0.147776	2.27738e-14	4.01275e-11	Kif20a,Dnaja1,Csnk1a1,Pgk2,Myo7a,Cul5,Strap,Atm,Rangap1,Ctnna2,Gnb2l1,Hsp90aa1,Bub3,Kif2c,Myo18a,Vcl,Slc16a1,Ctnna1,Abce1,Dync1h1,Ran,Vcp,Scfd1,Plcb3,Gpr39,Hsp90ab1,Osbpl1a,Atrx,Top2b,Pacsin2,Atp1a1,Stau1,Exoc3,Msn,Sept2,Dock5,Dock7,Tcp1,Fbn2,Picalm,Abcb5
GO:0006950	response to stress	0.220183	0.0862368	6.99194e-14	1.23198e-10	Dnaja1,Trip12,Msh3,Upf2,Atm,Ruvbl1,Smc1a,Ddx60,Hsp90aa1,Dtl,Vcl,Oasl2,Vcp,Hsp90ab1,Atrx,Helb,Git2,Dnaja2,Nmi,Xrn2,Tlk2,Eprs,Fen1,Adar,Rad50,Rbpj,Ddb1,Hspa4,Trim30a,Parp9,Rpa1,Cul4a,Eif2s1,Gsk3b,Smc3,Gnas,Top2a,Coro1b,Ifitm3,Ap1g1,Ascc3,Mb21d1,Rad21,Jak1,I
GO:0051128	regulation of cellular component organization	0.168196	0.0546882	8.00149e-14	1.40986e-10	Coro1c,Kdm3a,Gsk3b,Strap,Iqgap1,Atm,Cct4,Ctnna2,Coro1b,Gnb2l1,Capza2,Hsp90aa1,Hspa8,Bub3,Cct5,Actr2,Hnrnpu,Bora,Arhgef7,Vcp,Actr3,Cct2,Ddx3x,Atrx,Actr3b,Pacsin2,Plk1,Ddx39b,Msn,Eml4,Hcfc1,Tlk2,Gsk3a,Cct8,Tcp1,Kif11,Cct7,Baiap2,Dnmt1,Arpc1b,Picalm,Dkc1,Cap
GO:0006275	regulation of DNA replication	0.0519878	0.00435153	8.33654e-14	1.4689e-10	Atm,Smc3,Smc1a,Cct4,Cdk1,Cct8,Tcp1,Cct7,Stag2,Cct5,Dkc1,Hnrnpu,Cct2,Cct6a,Pcna,Cct3,Atrx,
GO:0033043	regulation of organelle organization	0.107034	0.0235218	9.26585e-14	1.63264e-10	Kdm3a,Atm,Cct4,Coro1b,Capza2,Bub3,Cct5,Actr2,Hnrnpu,Bora,Actr3,Cct2,Atrx,Actr3b,Plk1,Eml4,Tlk2,Cct8,Tcp1,Kif11,Cct7,Dnmt1,Baiap2,Dkc1,Arpc1b,Rad50,Capn6,Pdcd6ip,Kif5b,Cct6a,Tlk1,Cct3,Rcc2,Racgap1,Dhx36,
GO:0032846	positive regulation of homeostatic process	0.0519878	0.00452795	1.61726e-13	2.84962e-10	Gsk3b,Atm,Cct4,Sec24a,Gnb2l1,Cct8,Tcp1,Cct7,Cct5,Dkc1,Rad50,Cct2,Cct6a,Gpr39,Cct3,Atrx,Dhx36,
GO:0044248	cellular catabolic process	0.155963	0.0487195	1.6231e-13	2.85991e-10	Cul4a,Csnk1a1,Cul5,Trip12,Acox1,Gsk3b,Upf2,Iqgap1,Atm,Gnb2l1,Dtl,Hsd17b4,Etf1,Gpi1,Aco1,Arhgef7,Vcp,Rasa3,Plcb3,Acad11,Uba1,Irgm1,Plk1,Lonp2,Maob,Skiv2l2,Cul4b,Zcchc11,Usp48,Cul1,Xrn2,Tlk2,Gsk3a,Nploc4,Herc6,Fen1,Isg15,Ppp1ca,Rsu1,Rnf213,Upf1,Ddb1,Ech1,Sa
GO:0032210	regulation of telomere maintenance via telomerase	0.0336391	0.00123489	1.68424e-13	2.96763e-10	Dkc1,Cct5,Hnrnpu,Atm,Cct4,Cct2,Cct6a,Cct8,Tcp1,Cct7,Cct3,
GO:0032212	positive regulation of telomere maintenance via telomerase	0.030581	0.00091147	2.05257e-13	3.61663e-10	Dkc1,Cct5,Atm,Cct4,Cct2,Cct6a,Cct8,Tcp1,Cct7,Cct3,
GO:0042592	homeostatic process	0.159021	0.0509835	2.47434e-13	4.35978e-10	Rhot1,Cul5,Gna11,Acox1,Gsk3b,Strap,Atm,Anxa6,Gnas,Cct4,Ubc,Sec24a,Gnb2l1,Cct5,Gpi1,Mthfd1,Slc16a1,Ireb2,Atp2b1,Aco1,Hnrnpu,Aldoa,Vcp,Cct2,Gpr39,Acad11,Atrx,Atp1a1,Stau1,Ibtk,Gnb1,Camk2d,Hk1,Cct8,Tcp1,Cct7,Isg15,Prmt1,Picalm,Dkc1,Adar,Rad50,Abcb5,Upf1,Ddb1
GO:0009057	macromolecule catabolic process	0.11315	0.0274911	3.59796e-13	6.33961e-10	Cul4a,Csnk1a1,Cul5,Trip12,Gsk3b,Upf2,Atm,Gnb2l1,Dtl,Etf1,Vcp,Uba1,Plk1,Lonp2,Sf3b3,Skiv2l2,Cul4b,Cul1,Usp48,Zcchc11,Xrn2,Gsk3a,Tlk2,Nploc4,Herc6,Fen1,Ppp1ca,Isg15,Rnf213,Upf1,Ddb1,Trim30a,Usp18,Xrn1,Nsf,Smg8,Samd9l,
GO:0033044	regulation of chromosome organization	0.0550459	0.00567463	5.80451e-13	1.02276e-09	Kdm3a,Atm,Cct4,Tlk2,Cct8,Tcp1,Cct7,Dnmt1,Cct5,Dkc1,Rad50,Hnrnpu,Cct2,Cct6a,Tlk1,Cct3,Atrx,Dhx36,
GO:0006281	DNA repair	0.0733945	0.0115845	9.22881e-13	1.62612e-09	Cul4a,Msh6,Trip12,Msh3,Cul4b,Atm,Smc3,Xrn2,Ruvbl1,Smc1a,Ascc3,Fen1,Dtl,Rad50,Rad21,Upf1,Vcp,Ddb1,Xab2,Parp9,Pcna,Atrx,Rpa1,Helb,
GO:0051054	positive regulation of DNA metabolic process	0.0489297	0.00429273	9.47436e-13	1.66938e-09	Msh6,Atm,Cct4,Cdk1,Cct8,Tcp1,Cct7,Cct5,Dkc1,Rad50,Cct2,Cct6a,Pcna,Cct3,Dhx36,Atrx,
GO:0007010	cytoskeleton organization	0.116208	0.0300785	1.14982e-12	2.02599e-09	Kif20a,Coro1c,Csnk1a1,Gsk3b,Coro1b,Capza2,Ap1g1,Bub3,Kif2c,Myo18a,Slc16a1,Ctnna1,Actr2,Krt71,Bora,Dync1h1,Actr3,Ran,Actr3b,Pacsin2,Ckap5,Plk1,Wasf1,Eml4,Dock7,Kif11,Baiap2,Arhgap10,Diap3,Arpc1b,Capn6,Dock1,Pdcd6ip,Sept7,Mical1,Rcc2,Racgap1,Nckap1,
GO:0043412	macromolecule modification	0.217125	0.0894417	1.23336e-12	2.17317e-09	Dnaja1,Kdm3a,Naa25,Csnk1a1,Prkacb,Cul5,Trip12,Strap,Atm,Ruvbl1,Gnb2l1,Hsp90aa1,Vrk1,Dtl,Vcp,Hsp90ab1,Metap2,Nmt2,Hcfc1,Tlk2,Dock7,Ppp1ca,Prmt1,Nsun2,Adar,Rad50,Rnf213,Ddb1,Trim30a,Hspa4,Mical1,Usp18,Aimp2,Smg8,Coro1c,Cul4a,Eif2s1,Naa16,Gsk3b,Ppwd1,Cdc27,I
GO:0045740	positive regulation of DNA replication	0.0397554	0.00246979	1.48441e-12	2.61553e-09	Dkc1,Cct5,Atm,Cct4,Cct2,Cdk1,Cct6a,Cct8,Tcp1,Pcna,Cct7,Cct3,Atrx,
GO:0032501	multicellular organismal process	0.391437	0.22134	1.49534e-12	2.63479e-09	Myo7a,Prkacb,Atm,Gnb2l1,Hsp90aa1,Snrnp200,Hsd17b4,Gpi1,Aco1,Hnrnpu,Atrx,Top2b,Iars,Dcaf7,Nmi,Dock5,Dock7,Cct8,Tcp1,Fen1,Baiap2,Picalm,Adar,Abcb5,Rbpj,Phgdh,Polr1b,Dhx36,Coro1c,Gsk3b,Anxa6,Gnas,Cct4,Top2a,Raph1,Krt71,Arhgef7,Actr3,Xab2,Ddx17,Eef2,Prss3,Ddx
GO:0016071	mRNA metabolic process	0.0825688	0.0154362	1.80793e-12	3.18557e-09	Ddx39b,Mov10,Sf3b3,Puf60,Strap,Skiv2l2,Ppwd1,Upf2,Prpf8,Dhx9,Atm,Xrn2,Aqr,Cstf3,Cdc40,Hspa8,Snrnp200,Etf1,Ddx5,Adar,Eftud2,Hnrnpu,Upf1,Xab2,Xrn1,Smg8,Helb,
GO:0044265	cellular macromolecule catabolic process	0.0978593	0.0219341	1.91332e-12	3.37126e-09	Cul4a,Csnk1a1,Cul5,Trip12,Gsk3b,Upf2,Atm,Gnb2l1,Dtl,Etf1,Vcp,Uba1,Plk1,Lonp2,Skiv2l2,Cul1,Usp48,Zcchc11,Cul4b,Xrn2,Gsk3a,Tlk2,Nploc4,Herc6,Fen1,Isg15,Upf1,Rnf213,Ddb1,Usp18,Xrn1,Smg8,
GO:0051246	regulation of protein metabolic process	0.152905	0.0507189	2.65089e-12	4.67087e-09	Dnaja1,Coro1c,Kdm3a,Cul4a,Csnk1a1,Prkacb,Eif2s1,Gsk3b,Strap,Iqgap1,Atm,Gnas,Ruvbl1,Gnb2l1,Hsp90aa1,Hspa8,Eif2a,Ireb2,Aco1,Eif5b,Vcp,Hsp90ab1,Ddx3x,Eef2,Plk1,Ddx39b,Sf3b3,Cul4b,Ibtk,Trap1,Pa2g4,Tlk2,Gsk3a,Dock7,Eprs,Dnmt1,Ppp1ca,Isg15,Prmt1,Rad50,Ctnnd1,Up
GO:0022415	viral reproductive process	0.0519878	0.00538061	2.75088e-12	4.84705e-09	Oas3,Ddx39b,Stau1,Oasl1,Hcfc1,Top2a,Ifitm3,Isg15,Ddx5,Adar,Rad50,Vcp,Ddb1,Trim30a,Ddx6,Hsp90ab1,Ddx3x,
GO:0048523	negative regulation of cellular process	0.238532	0.105672	2.84133e-12	5.00642e-09	Dnaja1,Kdm3a,Prkacb,Msh3,Strap,Atm,Smc1a,Gnb2l1,Bub3,Dtl,Tax1bp1,Myo18a,Gpi1,Ctnna1,Hnrnpu,Hsp90ab1,Helb,Pacsin2,Atp1a1,Nmi,Eml4,Hcfc1,Tlk2,Eprs,Fbn2,Stag2,Arhgap10,Prmt1,Picalm,Nsun2,Adar,Rbpj,Rnf213,Phgdh,Ddb1,Trim30a,Hspa4,Mical1,Aimp2,Coro1c,Cul4a,Eif
GO:0060249	anatomical structure homeostasis	0.0611621	0.00808562	3.09297e-12	5.44981e-09	Strap,Atm,Gnas,Cct4,Cct8,Tcp1,Cct7,Cct5,Dkc1,Rad50,Hnrnpu,Upf1,Aldoa,Cct2,Xrn1,Cct6a,Cct3,Atrx,Dhx36,Rpa1,
GO:0050896	response to stimulus	0.409786	0.240804	5.51041e-12	9.70935e-09	Csnk1a1,Prkacb,Atm,Smc1a,Gnb2l1,Hsp90aa1,Dtl,Rplp0,Gpi1,Oasl2,Slc16a1,Aco1,Hnrnpu,Ran,Atrx,Pacsin2,Dnaja2,Nmi,Xrn2,Dock5,Dock7,Eprs,Fen1,Baiap2,Ilf2,Arhgap10,Adar,Rbpj,Hspa4,Dhx36,Rhot1,Gsk3b,Smc3,Gnas,Top2a,Eif2a,Rad21,Arhgef7,Ifit1,Xab2,Rasa3,Ddx17,Ddx3
GO:0000278	mitotic cell cycle	0.0917431	0.0202876	6.99307e-12	1.23218e-08	Plk1,Ckap5,Csnk1a1,Sept2,Cdc27,Atm,Smc3,Ruvbl1,Smc1a,Camk2d,Cdk1,Anapc7,Kif11,Bub3,Vrk1,Stag2,Smc4,Kif2c,Nsun2,Rad50,Rad21,Bora,Smc2,Ran,Ncapg,Sept7,Hells,Rcc2,Racgap1,Zwint,
GO:0048522	positive regulation of cellular process	0.256881	0.120814	7.44233e-12	1.31134e-08	Dnaja1,Kdm3a,Csnk1a1,Atm,Ruvbl1,Gnb2l1,Hsp90aa1,Myo18a,Ctnna1,Vcp,Cct2,Gpr39,Polr2a,Atrx,Srrt,Dock5,Dock7,Cct8,Tcp1,Fbn2,Cct7,Baiap2,Ilf2,Prmt1,Picalm,Rad50,Rbpj,Eef1d,Aimp2,Kif5b,Cct6a,Dhx36,Rpa1,Coro1c,Cul4a,Gsk3b,Iqgap1,Gnas,Cct4,Top2a,Coro1b,Sec24a,Hs
GO:0007126	meiosis	0.0489297	0.00493958	8.31572e-12	1.46523e-08	Top2b,Plk1,Msh6,Msh3,Atm,Smc3,Smc1a,Top2a,Smc4,Ppp1ca,Rad50,Actr2,Actr3,Smc2,Xrn1,Rpa1,
GO:0051327	M phase of meiotic cell cycle	0.0489297	0.00493958	8.31572e-12	1.46523e-08	Top2b,Plk1,Msh6,Msh3,Atm,Smc3,Smc1a,Top2a,Smc4,Ppp1ca,Rad50,Actr2,Actr3,Smc2,Xrn1,Rpa1,
GO:0051641	cellular localization	0.180428	0.0693893	9.79332e-12	1.72558e-08	Dnaja1,Rhot1,Myo7a,Gsk3b,Dctn4,Atm,Mtx1,Rangap1,Sec24a,Gnb2l1,Ap1g1,Hsp90aa1,Hspa8,Bub3,Txlna,Kif2c,Myo18a,Vcl,Slc16a1,Ctnna1,Rad21,Actr2,Abce1,Arhgef7,Dync1h1,Ran,Vcp,Actr3,Scfd1,Plcb3,Gpr39,Hsp90ab1,Zwint,Atrx,Plk1,Ddx39b,Lonp2,Exoc3,Stau1,Maob,Srp54a,A
GO:0006915	apoptosis	0.140673	0.0464556	1.91747e-11	3.37859e-08	Dnaja1,Naa16,Puf60,Gsk3b,Atm,Ruvbl1,Top2a,Gnb2l1,Ap1g1,Hspa8,Tax1bp1,Myo18a,Gpi1,Dip2a,Ctnna1,Rad21,Arhgef7,Vcp,Hells,Hsp90ab1,Ddx3x,Qars,Plk1,Msh6,Cul1,Pa2g4,Gnb1,Camk2d,Gsk3a,Cdk1,Hk1,Tcp1,Anxa5,Arhgap10,Ddx5,Adar,Rbpj,Dock1,Pdcd6ip,Ddb1,Set,Hspa4,Naa15
GO:0010556	regulation of macromolecule biosynthetic process	0.223242	0.0991444	1.96422e-11	3.46095e-08	Kdm3a,Puf60,Strap,Atm,Ruvbl1,Smc1a,Gnb2l1,Tax1bp1,Aco1,Hnrnpu,Eif5b,Cct2,Atrx,Nmi,Srrt,Xrn2,Hcfc1,Cct8,Tcp1,Eprs,Cct7,Stag2,Ilf2,Ppp1ca,Prmt1,Picalm,Adar,Rbpj,Eef1d,Trim30a,Cct6a,Dhx36,Sbno1,Eif2s1,Gsk3b,Smc3,Cct4,Gnas,Top2a,Sec24a,Hspa8,Ascc3,Eif2a,Cct5,
GO:0010638	positive regulation of organelle organization	0.0672783	0.0111729	2.26181e-11	3.98531e-08	Actr3b,Atm,Cct4,Coro1b,Tcp1,Cct8,Cct7,Baiap2,Dnmt1,Arpc1b,Dkc1,Cct5,Rad50,Actr2,Actr3,Cct2,Kif5b,Cct6a,Rcc2,Cct3,Atrx,Dhx36,
GO:0019079	viral genome replication	0.0336391	0.00188174	2.42731e-11	4.27693e-08	Ddx5,Oas3,Adar,Stau1,Oasl1,Ddb1,Vcp,Top2a,Ifitm3,Ddx3x,Isg15,
GO:0006457	protein folding	0.0458716	0.00449854	2.48036e-11	4.37039e-08	Cct5,Dnaja1,Dnaja2,Ppwd1,Trap1,Cct2,Cct4,Cct6a,Cct8,Tcp1,Hsp90ab1,Hsp90aa1,Hspa8,Cct7,Cct3,
GO:0071843	cellular component biogenesis at cellular level	0.0672783	0.0112611	2.63356e-11	4.64034e-08	Ddx39b,Strap,Skiv2l2,Prpf8,Ruvbl1,Pa2g4,Nop2,Cdc40,Eif2a,Rplp0,Dkc1,Adar,Wdr12,Abce1,Dync1h1,Ran,Polr1b,Xab2,Ddx6,Rsl1d1,Ddx3x,Eif2s3x,
GO:0033554	cellular response to stress	0.125382	0.0386052	3.25482e-11	5.73499e-08	Dnaja1,Cul4a,Eif2s1,Trip12,Msh3,Gsk3b,Atm,Smc3,Ruvbl1,Smc1a,Top2a,Ascc3,Dtl,Rad21,Vcp,Xab2,Rasa3,Ddx3x,Atrx,Helb,Uba1,Plk1,Ddx39b,Msh6,Cul4b,Dhx9,Xrn2,Gnb1,Tlk2,Prkra,Cdk1,Fen1,Ddx5,Rad50,Myof,Upf1,Ddb1,Parp9,Tlk1,Pcna,Rpa1,
GO:0012501	programmed cell death	0.140673	0.0472788	3.44202e-11	6.06484e-08	Dnaja1,Naa16,Puf60,Gsk3b,Atm,Ruvbl1,Top2a,Gnb2l1,Ap1g1,Hspa8,Tax1bp1,Myo18a,Gpi1,Dip2a,Ctnna1,Rad21,Arhgef7,Vcp,Hells,Hsp90ab1,Ddx3x,Qars,Plk1,Msh6,Cul1,Pa2g4,Gnb1,Camk2d,Gsk3a,Cdk1,Hk1,Tcp1,Anxa5,Arhgap10,Ddx5,Adar,Rbpj,Dock1,Pdcd6ip,Ddb1,Set,Hspa4,Naa15
GO:0006399	tRNA metabolic process	0.0458716	0.00467496	4.31272e-11	7.59901e-08	Nsun2,Yars,Iars,Mars,Farsa,Cars,Rars,Lars,Vars,Kars,Eprs,Hars,Qars,Tars,Farsb,
GO:0019058	viral infectious cycle	0.0458716	0.00467496	4.31272e-11	7.59901e-08	Ddx5,Oas3,Adar,Rad50,Stau1,Oasl1,Ddb1,Vcp,Trim30a,Ddx6,Top2a,Ifitm3,Hsp90ab1,Ddx3x,Isg15,
GO:2000112	regulation of cellular macromolecule biosynthetic process	0.217125	0.096704	4.56001e-11	8.03474e-08	Kdm3a,Puf60,Strap,Atm,Ruvbl1,Smc1a,Gnb2l1,Tax1bp1,Aco1,Hnrnpu,Eif5b,Cct2,Atrx,Srrt,Xrn2,Hcfc1,Cct8,Tcp1,Eprs,Cct7,Stag2,Ilf2,Ppp1ca,Prmt1,Picalm,Adar,Rbpj,Eef1d,Trim30a,Cct6a,Dhx36,Sbno1,Eif2s1,Gsk3b,Smc3,Cct4,Gnas,Top2a,Hspa8,Ascc3,Eif2a,Cct5,Ireb2,Rad21
GO:0032844	regulation of homeostatic process	0.0672783	0.0117609	6.07579e-11	1.07055e-07	Gsk3b,Ibtk,Atm,Cct4,Camk2d,Sec24a,Gnb2l1,Cct8,Tcp1,Cct7,Prmt1,Isg15,Cct5,Dkc1,Rad50,Hnrnpu,Cct2,Cct6a,Gpr39,Cct3,Atrx,Dhx36,
GO:0019752	carboxylic acid metabolic process	0.0948012	0.02361	6.10777e-11	1.07619e-07	Acly,Yars,Iars,Mars,Lonp2,Farsa,Acox1,Lars,Kars,Eprs,Hsd17b4,Dnmt1,Tars,Ldha,Fasn,Mthfd1,Aco1,Phgdh,Cars,Rars,Vars,Ech1,Oplah,Far1,Decr2,Eef1g,Hars,Qars,Pdhb,Acad11,Farsb,
GO:0043436	oxoacid metabolic process	0.0948012	0.02361	6.10777e-11	1.07619e-07	Acly,Yars,Iars,Mars,Lonp2,Farsa,Acox1,Lars,Kars,Eprs,Hsd17b4,Dnmt1,Tars,Ldha,Fasn,Mthfd1,Aco1,Phgdh,Cars,Rars,Vars,Ech1,Oplah,Far1,Decr2,Eef1g,Hars,Qars,Pdhb,Acad11,Farsb,
GO:0022613	ribonucleoprotein complex biogenesis	0.0642202	0.0107612	7.6868e-11	1.35441e-07	Ddx39b,Strap,Skiv2l2,Prpf8,Ruvbl1,Pa2g4,Nop2,Cdc40,Eif2a,Rplp0,Dkc1,Adar,Wdr12,Abce1,Dync1h1,Ran,Xab2,Ddx6,Rsl1d1,Ddx3x,Eif2s3x,
GO:0006461	protein complex assembly	0.110092	0.0316074	8.58375e-11	1.51246e-07	Farsa,Gna11,Gsk3b,Anxa6,Coro1b,Gnb2l1,Capza2,Hsp90aa1,Ctnna1,Actr2,Sept9,Vcp,Actr3,Cct2,Ddx3x,Farsb,Actr3b,Msn,Sept2,Sept11,Gnb1,Hcfc1,Camk2d,Cdk1,Anxa5,Baiap2,Picalm,Arpc1b,Rad50,Rnf213,Hspa4,Samhd1,Sept7,Rrm1,Dnm1,Racgap1,
GO:0070271	protein complex biogenesis	0.110092	0.0316074	8.58375e-11	1.51246e-07	Farsa,Gna11,Gsk3b,Anxa6,Coro1b,Gnb2l1,Capza2,Hsp90aa1,Ctnna1,Actr2,Sept9,Vcp,Actr3,Cct2,Ddx3x,Farsb,Actr3b,Msn,Sept2,Sept11,Gnb1,Hcfc1,Camk2d,Cdk1,Anxa5,Baiap2,Picalm,Arpc1b,Rad50,Rnf213,Hspa4,Samhd1,Sept7,Rrm1,Dnm1,Racgap1,
GO:0006082	organic acid metabolic process	0.0948012	0.0239922	9.07829e-11	1.59959e-07	Acly,Yars,Iars,Mars,Lonp2,Farsa,Acox1,Lars,Kars,Eprs,Hsd17b4,Dnmt1,Tars,Ldha,Fasn,Mthfd1,Aco1,Phgdh,Cars,Rars,Vars,Ech1,Oplah,Far1,Decr2,Eef1g,Hars,Qars,Pdhb,Acad11,Farsb,
GO:0048869	cellular developmental process	0.238532	0.113581	9.74382e-11	1.71686e-07	Kdm3a,Csnk1a1,Myo7a,Gna11,Strap,Atm,Smc1a,Ctnna2,Gnb2l1,Hsp90aa1,Snrnp200,Hsd17b4,Vcl,Tanc1,Ctnna1,Hnrnpu,Atrx,Pacsin2,Iars,Top2b,Srrt,Msn,Sept2,Tlk2,Dock7,Fbn2,Stag2,Baiap2,Cyfip1,Prmt1,Picalm,Nsun2,Adar,Abcb5,Rbpj,Phgdh,Aimp2,Kif5b,Rsl1d1,Fndc3a,Samd9l,
GO:0008104	protein localization	0.149847	0.0543942	1.05302e-10	1.85542e-07	Kif20a,Dnaja1,Coro1c,Myo7a,Gsk3b,Mtx1,Rangap1,Sec24a,Gnb2l1,Ap1g1,Hsp90aa1,Hspa8,Bub3,Myo18a,Vcl,Ctnna1,Rad21,Bora,Ran,Vcp,Scfd1,Hsp90ab1,Atrx,Naca,Plk1,Lonp2,Exoc3,Srp54a,Sept2,Ap2a2,Cdk1,Hk1,Tcp1,Nploc4,Fbn2,Picalm,Rbpj,Pdcd6ip,Hspa4,Kif5b,Vps45,Mtx2,Tl
GO:0009889	regulation of biosynthetic process	0.229358	0.107436	1.17952e-10	2.07832e-07	Kdm3a,Puf60,Strap,Atm,Ruvbl1,Smc1a,Gnb2l1,Hsp90aa1,Tax1bp1,Aco1,Hnrnpu,Eif5b,Cct2,Atrx,Atp1a1,Nmi,Srrt,Xrn2,Hcfc1,Cct8,Tcp1,Eprs,Cct7,Stag2,Ilf2,Ppp1ca,Prmt1,Picalm,Adar,Rbpj,Eef1d,Trim30a,Cct6a,Dhx36,Sbno1,Eif2s1,Gsk3b,Smc3,Cct4,Gnas,Top2a,Sec24a,Hspa8,A
GO:0007275	multicellular organismal development	0.272171	0.139455	1.41293e-10	2.48959e-07	Myo7a,Prkacb,Cul5,Trip12,Msh3,Gna11,Strap,Upf2,Atm,Ctnna2,Gnb2l1,Hsp90aa1,Hsd17b4,Vcl,Dip2a,Gpi1,Ctnna1,Aco1,Hnrnpu,Hsp90ab1,Atrx,Top2b,Dcaf7,Srrt,Msn,Sept2,Tlk2,Dock7,Fbn2,Baiap2,Cyfip1,Ppp1ca,Prmt1,Picalm,Adar,Abcb5,Rbpj,Rnf213,Phgdh,Polr1b,Aimp2,Kif5b,
GO:0051171	regulation of nitrogen compound metabolic process	0.229358	0.107994	1.4987e-10	2.6407e-07	Kdm3a,Puf60,Msh3,Strap,Atm,Ruvbl1,Smc1a,Gnb2l1,Hsp90aa1,Tax1bp1,Hnrnpu,Cct2,Polr2a,Atrx,Helb,Srrt,Xrn2,Hcfc1,Cct8,Tcp1,Cct7,Stag2,Ilf2,Prmt1,Picalm,Adar,Rad50,Rbpj,Eef1d,Trim30a,Cct6a,Dhx36,Sbno1,Gsk3b,Smc3,Iqgap1,Cct4,Gnas,Top2a,Ifitm3,Hspa8,Ascc3,Cct5,R
GO:0031326	regulation of cellular biosynthetic process	0.2263	0.106142	1.73018e-10	3.04857e-07	Kdm3a,Puf60,Strap,Atm,Ruvbl1,Smc1a,Gnb2l1,Hsp90aa1,Tax1bp1,Aco1,Hnrnpu,Eif5b,Cct2,Atrx,Atp1a1,Nmi,Srrt,Xrn2,Hcfc1,Cct8,Tcp1,Eprs,Cct7,Stag2,Ilf2,Ppp1ca,Prmt1,Picalm,Adar,Rbpj,Eef1d,Trim30a,Cct6a,Dhx36,Sbno1,Eif2s1,Gsk3b,Smc3,Cct4,Gnas,Top2a,Hspa8,Ascc3,Ei
GO:0010468	regulation of gene expression	0.235474	0.113228	2.11623e-10	3.7288e-07	Kdm3a,Prkacb,Puf60,Strap,Ruvbl1,Gnb2l1,Tax1bp1,Dip2a,Aco1,Hnrnpu,Eif5b,Cct2,Polr2a,Atrx,Srrt,Msn,Xrn2,Hcfc1,Cct8,Tcp1,Eprs,Cct7,Ilf2,Ppp1ca,Prmt1,Picalm,Adar,Rbpj,Eef1d,Phgdh,Hspa4,Trim30a,Cct6a,Dhx36,Sbno1,Mov10,Eif2s1,Naa16,Gsk3b,Gnas,Cct4,Top2a,Hspa8,A
GO:0006464	protein modification process	0.195719	0.0853253	2.19217e-10	3.8626e-07	Dnaja1,Kdm3a,Naa25,Csnk1a1,Prkacb,Cul5,Trip12,Strap,Atm,Ruvbl1,Gnb2l1,Hsp90aa1,Vrk1,Dtl,Vcp,Hsp90ab1,Metap2,Nmt2,Hcfc1,Tlk2,Dock7,Ppp1ca,Prmt1,Rad50,Rnf213,Ddb1,Trim30a,Hspa4,Mical1,Usp18,Aimp2,Smg8,Coro1c,Cul4a,Eif2s1,Naa16,Gsk3b,Ppwd1,Cdc27,Iqgap1,Gnas,
GO:0048856	anatomical structure development	0.272171	0.140719	2.26047e-10	3.98294e-07	Kdm3a,Csnk1a1,Myo7a,Prkacb,Cul5,Msh3,Gna11,Strap,Upf2,Atm,Smc1a,Ctnna2,Gnb2l1,Hsp90aa1,Hsd17b4,Vcl,Gpi1,Tanc1,Ctnna1,Hnrnpu,Hsp90ab1,Atrx,Top2b,Pacsin2,Srrt,Msn,Sept2,Dock7,Fbn2,Stag2,Baiap2,Cyfip1,Ppp1ca,Prmt1,Picalm,Nsun2,Adar,Abcb5,Rbpj,Rnf213,Phgdh,Ai
GO:0042180	cellular ketone metabolic process	0.0948012	0.0249037	2.26099e-10	3.98387e-07	Acly,Yars,Iars,Mars,Lonp2,Farsa,Acox1,Lars,Kars,Eprs,Hsd17b4,Dnmt1,Tars,Ldha,Fasn,Mthfd1,Aco1,Phgdh,Cars,Rars,Vars,Ech1,Oplah,Far1,Decr2,Eef1g,Hars,Qars,Pdhb,Acad11,Farsb,
GO:0045069	regulation of viral genome replication	0.030581	0.00176414	2.73129e-10	4.81253e-07	Ddx5,Oas3,Adar,Stau1,Oasl1,Ddb1,Top2a,Ifitm3,Ddx3x,Isg15,
GO:0042981	regulation of apoptosis	0.119266	0.0380465	2.85783e-10	5.03549e-07	Dnaja1,Naa16,Gsk3b,Atm,Ruvbl1,Top2a,Gnb2l1,Ap1g1,Hspa8,Tax1bp1,Myo18a,Gpi1,Dip2a,Ctnna1,Arhgef7,Vcp,Hells,Hsp90ab1,Ddx3x,Qars,Msh6,Plk1,Pa2g4,Camk2d,Gsk3a,Cdk1,Tcp1,Hk1,Anxa5,Arhgap10,Ddx5,Adar,Rbpj,Ddb1,Naa15,Set,Hspa4,Mical1,Rsl1d1,
GO:0050792	regulation of viral reproduction	0.0397554	0.00373409	3.12467e-10	5.50567e-07	Ddx5,Oas3,Adar,Rad50,Stau1,Oasl1,Ddb1,Trim30a,Top2a,Ifitm3,Oas1a,Ddx3x,Isg15,
GO:0008219	cell death	0.140673	0.0506601	3.28553e-10	5.7891e-07	Dnaja1,Naa16,Puf60,Gsk3b,Atm,Ruvbl1,Top2a,Gnb2l1,Ap1g1,Hspa8,Tax1bp1,Myo18a,Gpi1,Dip2a,Ctnna1,Rad21,Arhgef7,Vcp,Hells,Hsp90ab1,Ddx3x,Qars,Plk1,Msh6,Cul1,Pa2g4,Gnb1,Camk2d,Gsk3a,Cdk1,Hk1,Tcp1,Anxa5,Arhgap10,Ddx5,Adar,Rbpj,Dock1,Pdcd6ip,Ddb1,Set,Hspa4,Naa15
GO:0016265	death	0.140673	0.0506601	3.28553e-10	5.7891e-07	Dnaja1,Naa16,Puf60,Gsk3b,Atm,Ruvbl1,Top2a,Gnb2l1,Ap1g1,Hspa8,Tax1bp1,Myo18a,Gpi1,Dip2a,Ctnna1,Rad21,Arhgef7,Vcp,Hells,Hsp90ab1,Ddx3x,Qars,Plk1,Msh6,Cul1,Pa2g4,Gnb1,Camk2d,Gsk3a,Cdk1,Hk1,Tcp1,Anxa5,Arhgap10,Ddx5,Adar,Rbpj,Dock1,Pdcd6ip,Ddb1,Set,Hspa4,Naa15
GO:0043067	regulation of programmed cell death	0.119266	0.0383993	3.72011e-10	6.55484e-07	Dnaja1,Naa16,Gsk3b,Atm,Ruvbl1,Top2a,Gnb2l1,Ap1g1,Hspa8,Tax1bp1,Myo18a,Gpi1,Dip2a,Ctnna1,Arhgef7,Vcp,Hells,Hsp90ab1,Ddx3x,Qars,Msh6,Plk1,Pa2g4,Camk2d,Gsk3a,Cdk1,Tcp1,Hk1,Anxa5,Arhgap10,Ddx5,Adar,Rbpj,Ddb1,Naa15,Set,Hspa4,Mical1,Rsl1d1,
GO:0033036	macromolecule localization	0.159021	0.0623916	4.13018e-10	7.27737e-07	Kif20a,Dnaja1,Coro1c,Myo7a,Gsk3b,Mtx1,Rangap1,Sec24a,Gnb2l1,Ap1g1,Hsp90aa1,Hspa8,Bub3,Myo18a,Vcl,Ctnna1,Rad21,Bora,Ran,Vcp,Scfd1,Hsp90ab1,Osbpl1a,Atrx,Naca,Plk1,Ddx39b,Lonp2,Exoc3,Stau1,Srp54a,Sept2,Ap2a2,Cdk1,Hk1,Tcp1,Nploc4,Fbn2,Picalm,Rbpj,Pdcd6ip,Hspa
GO:0051130	positive regulation of cellular component organization	0.0978593	0.0271971	4.62659e-10	8.15205e-07	Coro1c,Gsk3b,Iqgap1,Atm,Cct4,Coro1b,Gnb2l1,Hsp90aa1,Hspa8,Cct5,Actr2,Arhgef7,Vcp,Actr3,Cct2,Atrx,Actr3b,Msn,Cct8,Tcp1,Cct7,Dnmt1,Baiap2,Dkc1,Arpc1b,Rad50,Kif5b,Cct6a,Cct3,Rcc2,Dhx36,Nckap1,
GO:0000819	sister chromatid segregation	0.0336391	0.00246979	5.117e-10	9.01616e-07	Top2b,Plk1,Smc2,Ncapg,Smc3,Smc1a,Top2a,Bub3,Kif2c,Zwint,Smc4,
GO:0051234	establishment of localization	0.238532	0.117697	5.21129e-10	9.18229e-07	Kif20a,Dnaja1,Csnk1a1,Myo7a,Rangap1,Gnb2l1,Hsp90aa1,Kif2c,Myo18a,Slc16a1,Abce1,Dync1h1,Ran,Vcp,Scfd1,Plcb3,Gpr39,Hsp90ab1,Osbpl1a,Pacsin2,Atp1a1,Exoc3,Sept2,Tcp1,Picalm,Abcb5,Rbpj,Hspa4,Kif5b,Mtx2,Samd9l,Coro1c,Rhot1,Slc38a2,Gsk3b,Dctn4,Anxa6,Mtx1,Gnas,Se
GO:0019219	regulation of nucleobase, nucleoside, nucleotide and nucleic acid metabolic process	0.223242	0.10673	5.59478e-10	9.85801e-07	Kdm3a,Puf60,Msh3,Strap,Atm,Ruvbl1,Smc1a,Gnb2l1,Tax1bp1,Hnrnpu,Cct2,Polr2a,Atrx,Helb,Srrt,Xrn2,Hcfc1,Cct8,Tcp1,Cct7,Stag2,Ilf2,Prmt1,Picalm,Adar,Rad50,Rbpj,Eef1d,Trim30a,Cct6a,Dhx36,Sbno1,Gsk3b,Smc3,Iqgap1,Cct4,Gnas,Top2a,Ifitm3,Hspa8,Ascc3,Cct5,Rad21,Arhg
GO:0022414	reproductive process	0.11315	0.0355473	5.61338e-10	9.89078e-07	Dnaja1,Kdm3a,Acox1,Atm,Cct4,Top2a,Ifitm3,Hsd17b4,Cct5,Vcp,Cct2,Hsp90ab1,Ddx3x,Kdm1b,Atrx,Oas3,Ddx39b,Oasl1,Stau1,Hcfc1,Tlk2,Cct8,Tcp1,Cct7,Isg15,Ddx5,Nsun2,Adar,Rad50,Ddb1,Trim30a,Polr1b,Ddx6,Cct6a,Cct3,Fndc3a,Racgap1,
GO:0000003	reproduction	0.11315	0.0357237	6.42451e-10	1.132e-06	Dnaja1,Kdm3a,Acox1,Atm,Cct4,Top2a,Ifitm3,Hsd17b4,Cct5,Vcp,Cct2,Hsp90ab1,Ddx3x,Kdm1b,Atrx,Oas3,Ddx39b,Oasl1,Stau1,Hcfc1,Tlk2,Cct8,Tcp1,Cct7,Isg15,Ddx5,Nsun2,Adar,Rad50,Ddb1,Trim30a,Polr1b,Ddx6,Cct6a,Cct3,Fndc3a,Racgap1,
GO:0006520	cellular amino acid metabolic process	0.058104	0.00987916	7.96427e-10	1.4033e-06	Yars,Iars,Mars,Farsa,Lars,Kars,Eprs,Dnmt1,Tars,Mthfd1,Phgdh,Cars,Rars,Vars,Oplah,Eef1g,Hars,Qars,Farsb,
GO:0006261	DNA-dependent DNA replication	0.0366972	0.00329305	8.90653e-10	1.56933e-06	Top2b,Upf1,Prim2,Smc3,Smc1a,Top2a,Prim1,Pcna,Fen1,Stag2,Atrx,Helb,
GO:0071844	cellular component assembly at cellular level	0.12844	0.0452795	1.12769e-09	1.98699e-06	Coro1c,Myo7a,Strap,Iqgap1,Ruvbl1,Coro1b,Capza2,Hsp90aa1,Eif2a,Vcl,Ctnna1,Actr2,Arhgef7,Dync1h1,Vcp,Actr3,Cct2,Xab2,Hells,Ddx3x,Atrx,Actr3b,Pacsin2,Ddx39b,Prpf8,Sept2,Cct8,Kif11,Cdc40,Baiap2,Cyfip1,Arpc1b,Picalm,Adar,Set,Hspa4,Ddx6,Cct3,Rcc2,Eif2s3x,Racgap
GO:0030154	cell differentiation	0.223242	0.108524	1.16397e-09	2.05092e-06	Kdm3a,Myo7a,Gna11,Strap,Atm,Smc1a,Ctnna2,Gnb2l1,Hsp90aa1,Snrnp200,Hsd17b4,Vcl,Tanc1,Ctnna1,Hnrnpu,Atrx,Iars,Top2b,Srrt,Msn,Sept2,Tlk2,Dock7,Fbn2,Stag2,Baiap2,Prmt1,Cyfip1,Picalm,Nsun2,Adar,Abcb5,Rbpj,Phgdh,Aimp2,Kif5b,Rsl1d1,Fndc3a,Samd9l,Coro1c,Sec24b,Cu
GO:0010604	positive regulation of macromolecule metabolic process	0.159021	0.0644497	1.27014e-09	2.23799e-06	Kdm3a,Cul4a,Csnk1a1,Gsk3b,Atm,Gnas,Ruvbl1,Cct4,Top2a,Gnb2l1,Hspa8,Cct5,Hnrnpu,Vcp,Mta2,Cct2,Ddx17,Polr2a,Ddx3x,Eef2,Atrx,Plk1,Msh6,Ddx39b,Msn,Cul4b,Hcfc1,Gsk3a,Dock7,Cdk1,Cct8,Tcp1,Cct7,Dnmt1,Ilf2,Prmt1,Picalm,Ddx5,Dkc1,Rad50,Rbpj,Ctnnd1,Upf1,Trim30a,Hspa
GO:0009893	positive regulation of metabolic process	0.168196	0.070536	1.33119e-09	2.34556e-06	Kdm3a,Cul4a,Csnk1a1,Gsk3b,Atm,Gnas,Ruvbl1,Cct4,Top2a,Gnb2l1,Hsp90aa1,Hspa8,Cct5,Hnrnpu,Vcp,Mta2,Cct2,Ddx17,Gpr39,Polr2a,Ddx3x,Eef2,Atrx,Plk1,Msh6,Ddx39b,Msn,Maob,Cul4b,Hcfc1,Gsk3a,Dock7,Cdk1,Cct8,Tcp1,Cct7,Dnmt1,Ilf2,Prmt1,Picalm,Dkc1,Ddx5,Rad50,Rbpj,Ctnn
GO:0007339	binding of sperm to zona pellucida	0.0244648	0.00105848	1.52952e-09	2.69501e-06	Cct5,Cct4,Cct2,Cct6a,Cct8,Tcp1,Cct7,Cct3,
GO:0010941	regulation of cell death	0.119266	0.0405163	1.68832e-09	2.97482e-06	Dnaja1,Naa16,Gsk3b,Atm,Ruvbl1,Top2a,Gnb2l1,Ap1g1,Hspa8,Tax1bp1,Myo18a,Gpi1,Dip2a,Ctnna1,Arhgef7,Vcp,Hells,Hsp90ab1,Ddx3x,Qars,Msh6,Plk1,Pa2g4,Camk2d,Gsk3a,Cdk1,Tcp1,Hk1,Anxa5,Arhgap10,Ddx5,Adar,Rbpj,Ddb1,Naa15,Set,Hspa4,Mical1,Rsl1d1,
GO:0050821	protein stabilization	0.0366972	0.00352827	1.98601e-09	3.49934e-06	Cct5,Naa16,Naa15,Cct2,Cct4,Hcfc1,Cct6a,Cct8,Tcp1,Cct7,Cct3,Nckap1,
GO:0009892	negative regulation of metabolic process	0.143731	0.0558055	2.32535e-09	4.09727e-06	Dnaja1,Coro1c,Kdm3a,Mov10,Eif2s1,Msh3,Strap,Iqgap1,Smc3,Smc1a,Ifitm3,Gnb2l1,Hspa8,Dip2a,Ireb2,Hnrnpu,Mta2,Itm2b,Hells,Ddx3x,Helb,Atp1a1,Plk1,Msh6,Nmi,Sf3b3,Srrt,Zcchc11,Ibtk,Pa2g4,Hcfc1,Tlk2,Prkra,Snd1,Eprs,Stag2,Dnmt1,Isg15,Picalm,Ddx5,Adar,Rbpj,Set,Trim
GO:0044106	cellular amine metabolic process	0.0642202	0.0129958	2.32858e-09	4.10295e-06	Yars,Iars,Mars,Farsa,Maob,Lars,Kars,Eprs,Dnmt1,Tars,Mthfd1,Phgdh,Cars,Rars,Vars,Oplah,Maoa,Eef1g,Hars,Qars,Farsb,
GO:0034622	cellular macromolecular complex assembly	0.0856269	0.0229338	2.68435e-09	4.72982e-06	Actr3b,Ddx39b,Strap,Prpf8,Sept2,Ruvbl1,Coro1b,Capza2,Cdc40,Hsp90aa1,Baiap2,Eif2a,Arpc1b,Picalm,Adar,Actr2,Dync1h1,Actr3,Hspa4,Set,Cct2,Xab2,Ddx6,Hells,Ddx3x,Racgap1,Eif2s3x,Atrx,
GO:0035036	sperm-egg recognition	0.0244648	0.00114669	3.03324e-09	5.34457e-06	Cct5,Cct4,Cct2,Cct6a,Cct8,Tcp1,Cct7,Cct3,
GO:0032268	regulation of cellular protein metabolic process	0.12844	0.0472494	3.91843e-09	6.90428e-06	Dnaja1,Coro1c,Kdm3a,Csnk1a1,Eif2s1,Gsk3b,Strap,Iqgap1,Atm,Gnas,Ruvbl1,Gnb2l1,Hsp90aa1,Hspa8,Eif2a,Ireb2,Aco1,Eif5b,Vcp,Hsp90ab1,Ddx3x,Eef2,Plk1,Ddx39b,Trap1,Ibtk,Pa2g4,Tlk2,Gsk3a,Dock7,Eprs,Dnmt1,Ppp1ca,Isg15,Rad50,Ctnnd1,Upf1,Hspa4,Mical1,Aimp2,Ddx6,Smg8
GO:0030163	protein catabolic process	0.0795107	0.020464	4.50636e-09	7.94021e-06	Uba1,Plk1,Cul4a,Csnk1a1,Lonp2,Sf3b3,Cul5,Trip12,Gsk3b,Cul4b,Usp48,Cul1,Tlk2,Gsk3a,Gnb2l1,Herc6,Nploc4,Dtl,Isg15,Rnf213,Vcp,Ddb1,Trim30a,Usp18,Nsf,Samd9l,
GO:0006397	mRNA processing	0.0611621	0.0122607	4.81484e-09	8.48374e-06	Ddx39b,Mov10,Sf3b3,Puf60,Strap,Skiv2l2,Ppwd1,Prpf8,Xrn2,Aqr,Cstf3,Cdc40,Hspa8,Snrnp200,Ddx5,Adar,Eftud2,Hnrnpu,Xab2,Helb,
GO:0070727	cellular macromolecule localization	0.103976	0.0341066	8.62817e-09	1.52028e-05	Dnaja1,Myo7a,Gsk3b,Mtx1,Rangap1,Sec24a,Gnb2l1,Hspa8,Hsp90aa1,Ap1g1,Vcl,Ctnna1,Rad21,Vcp,Ran,Hsp90ab1,Atrx,Plk1,Exoc3,Stau1,Lonp2,Srp54a,Ap2a2,Cdk1,Hk1,Nploc4,Fbn2,Hspa4,Kif5b,Mtx2,Tlk1,Rcc2,Kpna2,Nsf,
GO:0031647	regulation of protein stability	0.0428135	0.00605686	1.39645e-08	2.46055e-05	Cct5,Plk1,Naa16,Naa15,Cct2,Cct4,Hcfc1,Cct6a,Cct8,Tcp1,Hspa8,Cct7,Cct3,Nckap1,
GO:0010605	negative regulation of macromolecule metabolic process	0.131498	0.0513657	1.44357e-08	2.54357e-05	Dnaja1,Coro1c,Kdm3a,Mov10,Eif2s1,Msh3,Strap,Smc3,Smc1a,Gnb2l1,Hspa8,Dip2a,Ireb2,Hnrnpu,Mta2,Itm2b,Hells,Ddx3x,Helb,Plk1,Msh6,Nmi,Sf3b3,Srrt,Zcchc11,Ibtk,Pa2g4,Hcfc1,Tlk2,Prkra,Snd1,Eprs,Stag2,Dnmt1,Isg15,Picalm,Ddx5,Adar,Rbpj,Set,Hspa4,Mical1,Pcna,
GO:0019941	modification-dependent protein catabolic process	0.0642202	0.0144365	1.45931e-08	2.5713e-05	Uba1,Plk1,Cul4a,Csnk1a1,Cul5,Trip12,Gsk3b,Cul4b,Usp48,Cul1,Tlk2,Gsk3a,Gnb2l1,Herc6,Nploc4,Dtl,Isg15,Rnf213,Vcp,Ddb1,Usp18,
GO:0009988	cell-cell recognition	0.0244648	0.00141131	1.72653e-08	3.04215e-05	Cct5,Cct4,Cct2,Cct6a,Cct8,Tcp1,Cct7,Cct3,
GO:0071826	ribonucleoprotein complex subunit organization	0.0397554	0.0052042	1.83477e-08	3.23287e-05	Adar,Ddx39b,Strap,Dync1h1,Prpf8,Ruvbl1,Xab2,Kif5b,Ddx6,Cdc40,Ddx3x,Eif2a,Eif2s3x,
GO:0051716	cellular response to stimulus	0.318043	0.191085	1.85949e-08	3.27643e-05	Dnaja1,Kdm3a,Csnk1a1,Prkacb,Trip12,Msh3,Gna11,Strap,Atm,Ruvbl1,Smc1a,Rangap1,Gnb2l1,Dtl,Ldha,Rplp0,Slc16a1,Ctnna1,Hnrnpu,Ran,Vcp,Plcb3,Gpr39,Hsp90ab1,Atrx,Helb,Pacsin2,Atp1a1,Srrt,Msn,Sept2,Xrn2,Dock5,Tlk2,Dock7,Eprs,Fbn2,Fen1,Baiap2,Cyfip1,Arhgap10,Adar,
GO:0043632	modification-dependent macromolecule catabolic process	0.0642202	0.0146423	1.8612e-08	3.27943e-05	Uba1,Plk1,Cul4a,Csnk1a1,Cul5,Trip12,Gsk3b,Cul4b,Usp48,Cul1,Tlk2,Gsk3a,Gnb2l1,Herc6,Nploc4,Dtl,Isg15,Rnf213,Vcp,Ddb1,Usp18,
GO:0006810	transport	0.220183	0.113669	1.95449e-08	3.44382e-05	Kif20a,Dnaja1,Csnk1a1,Myo7a,Rangap1,Gnb2l1,Hsp90aa1,Myo18a,Slc16a1,Abce1,Dync1h1,Ran,Vcp,Scfd1,Plcb3,Gpr39,Hsp90ab1,Osbpl1a,Pacsin2,Atp1a1,Exoc3,Sept2,Tcp1,Picalm,Abcb5,Rbpj,Hspa4,Kif5b,Mtx2,Samd9l,Coro1c,Rhot1,Slc38a2,Gsk3b,Anxa6,Mtx1,Gnas,Sec24a,Ifitm3,
GO:0001649	osteoblast differentiation	0.0428135	0.00623328	2.00903e-08	3.5399e-05	Fasn,Ddx5,Adar,Iars,Hnrnpu,Dhx9,Gnas,Snd1,Gnb2l1,Dnajc13,Rsl1d1,Fbn2,Snrnp200,Hsd17b4,
GO:0045132	meiotic chromosome segregation	0.0214067	0.000970274	2.35422e-08	4.14813e-05	Top2b,Top2a,Plk1,Actr2,Smc4,Smc2,Actr3,
GO:0045184	establishment of protein localization	0.116208	0.0427803	2.36234e-08	4.16244e-05	Kif20a,Dnaja1,Coro1c,Myo7a,Gsk3b,Mtx1,Rangap1,Sec24a,Gnb2l1,Ap1g1,Hsp90aa1,Hspa8,Myo18a,Vcp,Ran,Scfd1,Hsp90ab1,Naca,Plk1,Lonp2,Exoc3,Srp54a,Ap2a2,Cdk1,Tcp1,Hk1,Nploc4,Picalm,Rbpj,Pdcd6ip,Hspa4,Kif5b,Vps45,Mtx2,Tlk1,Rcc2,Kpna2,Nsf,
GO:0034613	cellular protein localization	0.100917	0.0338714	2.49825e-08	4.40191e-05	Dnaja1,Myo7a,Gsk3b,Mtx1,Rangap1,Sec24a,Gnb2l1,Hspa8,Hsp90aa1,Ap1g1,Vcl,Ctnna1,Rad21,Vcp,Ran,Hsp90ab1,Atrx,Plk1,Exoc3,Lonp2,Srp54a,Ap2a2,Cdk1,Hk1,Nploc4,Fbn2,Hspa4,Kif5b,Mtx2,Tlk1,Rcc2,Kpna2,Nsf,
GO:0006417	regulation of translation	0.0458716	0.00743877	2.64796e-08	4.66571e-05	Ireb2,Ddx39b,Aco1,Eif2s1,Upf1,Eif5b,Trap1,Pa2g4,Ddx6,Gnb2l1,Eprs,Ddx3x,Eef2,Eif2a,Ppp1ca,
GO:0008380	RNA splicing	0.0519878	0.00982035	2.96017e-08	5.21583e-05	Ddx39b,Sf3b3,Puf60,Strap,Skiv2l2,Ppwd1,Prpf8,Aqr,Cdc40,Hspa8,Snrnp200,Ddx5,Eftud2,Hnrnpu,Xab2,Polr2a,Helb,
GO:0051603	proteolysis involved in cellular protein catabolic process	0.0672783	0.0165241	3.17821e-08	5.60001e-05	Uba1,Plk1,Cul4a,Csnk1a1,Lonp2,Cul5,Trip12,Gsk3b,Cul4b,Usp48,Cul1,Tlk2,Gsk3a,Gnb2l1,Herc6,Nploc4,Dtl,Isg15,Rnf213,Vcp,Ddb1,Usp18,
GO:0071845	cellular component disassembly at cellular level	0.0397554	0.00546882	3.31113e-08	5.8342e-05	Plk1,Upf1,Abce1,Eml4,Mical1,Top2a,Kif5b,Cdk1,Capza2,Hspa8,Vrk1,Kif2c,Etf1,
GO:0048731	system development	0.229358	0.122284	3.50961e-08	6.18393e-05	Myo7a,Prkacb,Cul5,Msh3,Gna11,Strap,Upf2,Atm,Ctnna2,Hsp90aa1,Hsd17b4,Vcl,Gpi1,Ctnna1,Hnrnpu,Hsp90ab1,Atrx,Top2b,Srrt,Msn,Sept2,Dock7,Fbn2,Baiap2,Cyfip1,Ppp1ca,Prmt1,Picalm,Adar,Abcb5,Rbpj,Rnf213,Phgdh,Aimp2,Kif5b,Fndc3a,Samd9l,Rpa1,Coro1c,Sec24b,Cul4a,Gsk3
GO:0022411	cellular component disassembly	0.0397554	0.00564523	4.81906e-08	8.49118e-05	Plk1,Upf1,Abce1,Eml4,Mical1,Top2a,Kif5b,Cdk1,Capza2,Hspa8,Vrk1,Kif2c,Etf1,
GO:0044257	cellular protein catabolic process	0.0672783	0.0169945	5.19638e-08	9.15603e-05	Uba1,Plk1,Cul4a,Csnk1a1,Lonp2,Cul5,Trip12,Gsk3b,Cul4b,Usp48,Cul1,Tlk2,Gsk3a,Gnb2l1,Herc6,Nploc4,Dtl,Isg15,Rnf213,Vcp,Ddb1,Usp18,
GO:0051649	establishment of localization in cell	0.137615	0.05804	6.12121e-08	0.000107856	Rhot1,Myo7a,Gsk3b,Dctn4,Mtx1,Rangap1,Sec24a,Gnb2l1,Ap1g1,Hsp90aa1,Hspa8,Txlna,Kif2c,Myo18a,Slc16a1,Actr2,Abce1,Arhgef7,Dync1h1,Ran,Vcp,Actr3,Scfd1,Plcb3,Gpr39,Hsp90ab1,Zwint,Ddx39b,Lonp2,Exoc3,Maob,Srp54a,Ap2a2,Camk2d,Cdk1,Nploc4,Picalm,Rbpj,Hspa4,Kif5b,V
GO:0043066	negative regulation of apoptosis	0.0733945	0.0201699	6.15775e-08	0.0001085	Dnaja1,Plk1,Naa16,Gsk3b,Pa2g4,Cdk1,Hk1,Hspa8,Tax1bp1,Myo18a,Arhgap10,Gpi1,Adar,Ctnna1,Rbpj,Ddb1,Hspa4,Set,Naa15,Mical1,Hells,Hsp90ab1,Ddx3x,Qars,
GO:0043069	negative regulation of programmed cell death	0.0733945	0.0204346	7.83398e-08	0.000138035	Dnaja1,Plk1,Naa16,Gsk3b,Pa2g4,Cdk1,Hk1,Hspa8,Tax1bp1,Myo18a,Arhgap10,Gpi1,Adar,Ctnna1,Rbpj,Ddb1,Hspa4,Set,Naa15,Mical1,Hells,Hsp90ab1,Ddx3x,Qars,
GO:0000070	mitotic sister chromatid segregation	0.0275229	0.00238158	8.48574e-08	0.000149519	Plk1,Smc2,Ncapg,Smc3,Smc1a,Bub3,Kif2c,Zwint,Smc4,
GO:0022618	ribonucleoprotein complex assembly	0.0366972	0.00499838	1.0067e-07	0.00017738	Adar,Ddx39b,Strap,Dync1h1,Prpf8,Ruvbl1,Xab2,Ddx6,Cdc40,Ddx3x,Eif2a,Eif2s3x,
GO:0031365	N-terminal protein amino acid modification	0.0183486	0.000735056	1.10485e-07	0.000194675	Nmt2,Naa25,Naa16,Nmt1,Metap2,Naa15,
GO:0009308	amine metabolic process	0.0642202	0.0162888	1.12595e-07	0.000198393	Yars,Iars,Mars,Farsa,Maob,Lars,Kars,Eprs,Dnmt1,Tars,Mthfd1,Phgdh,Cars,Rars,Vars,Oplah,Maoa,Eef1g,Hars,Qars,Farsb,
GO:0010564	regulation of cell cycle process	0.0550459	0.0122607	1.39232e-07	0.000245326	Plk1,Cul4a,Ddx39b,Atm,Smc3,Smc1a,Camk2d,Cdk1,Kif11,Bub3,Dtl,Stag2,Nsun2,Bora,Pdcd6ip,Rcc2,Zwint,Atrx,
GO:0031325	positive regulation of cellular metabolic process	0.143731	0.0641557	1.60134e-07	0.000282155	Kdm3a,Csnk1a1,Gsk3b,Atm,Gnas,Ruvbl1,Cct4,Top2a,Gnb2l1,Hsp90aa1,Hspa8,Cct5,Vcp,Mta2,Cct2,Ddx17,Polr2a,Ddx3x,Eef2,Atrx,Plk1,Ddx39b,Msh6,Maob,Gsk3a,Dock7,Cdk1,Cct8,Tcp1,Cct7,Dnmt1,Ilf2,Prmt1,Picalm,Ddx5,Dkc1,Rad50,Rbpj,Ctnnd1,Upf1,Naa15,Aimp2,Cct6a,Pcna,Cct3
GO:0015031	protein transport	0.103976	0.038958	2.05902e-07	0.000362799	Kif20a,Dnaja1,Myo7a,Gsk3b,Mtx1,Rangap1,Sec24a,Gnb2l1,Ap1g1,Hsp90aa1,Hspa8,Myo18a,Vcp,Ran,Scfd1,Hsp90ab1,Naca,Exoc3,Lonp2,Srp54a,Ap2a2,Cdk1,Tcp1,Nploc4,Picalm,Rbpj,Pdcd6ip,Hspa4,Kif5b,Vps45,Mtx2,Tlk1,Kpna2,Nsf,
GO:0071103	DNA conformation change	0.0366972	0.00535121	2.11704e-07	0.000373023	Top2b,Rad50,Smc2,Mta2,Ncapg,Set,Top2a,Cdk1,Hells,Ascc3,Smc4,Atrx,
GO:0006511	ubiquitin-dependent protein catabolic process	0.058104	0.0141719	2.52722e-07	0.000445296	Plk1,Cul4a,Csnk1a1,Cul5,Trip12,Gsk3b,Cul4b,Usp48,Cul1,Tlk2,Gsk3a,Gnb2l1,Herc6,Nploc4,Dtl,Rnf213,Vcp,Ddb1,Usp18,
GO:0044282	small molecule catabolic process	0.0642202	0.0172885	3.00258e-07	0.000529054	Lonp2,Pgk2,Acox1,Gsk3b,Iqgap1,Hk1,Gnb2l1,Hsd17b4,Ldha,Gpi1,Rsu1,Aldoa,Arhgef7,Vcp,Ech1,Samhd1,Maoa,Rasa3,Acad11,Rcc2,Racgap1,
GO:0051129	negative regulation of cellular component organization	0.058104	0.0144365	3.34661e-07	0.000589672	Coro1c,Kdm3a,Pacsin2,Plk1,Gsk3b,Strap,Eml4,Atm,Gsk3a,Coro1b,Gnb2l1,Capza2,Bub3,Dnmt1,Picalm,Rbpj,Hnrnpu,Rcc2,Ddx3x,
GO:0060548	negative regulation of cell death	0.0733945	0.0221987	3.52345e-07	0.000620832	Dnaja1,Plk1,Naa16,Gsk3b,Pa2g4,Cdk1,Hk1,Hspa8,Tax1bp1,Myo18a,Arhgap10,Gpi1,Adar,Ctnna1,Rbpj,Ddb1,Hspa4,Set,Naa15,Mical1,Hells,Hsp90ab1,Ddx3x,Qars,
GO:0032879	regulation of localization	0.134557	0.0599806	4.0353e-07	0.00071102	Dnaja1,Coro1c,Gsk3b,Strap,Gnas,Rangap1,Sec24a,Coro1b,Gnb2l1,Ap1g1,Hspa8,Hsp90aa1,Myo18a,Vcl,Slc16a1,Ctnna1,Bora,Arhgef7,Mta2,Scfd1,Gpr39,Hsp90ab1,Pacsin2,Atp1a1,Msn,Maob,Ibtk,Sept2,Camk2d,Dock5,Gsk3a,Cdk1,Hk1,Picalm,Cpne3,Capn7,Rbpj,Dock1,Kif5b,Rsl1d1,Rcc
GO:0031324	negative regulation of cellular metabolic process	0.116208	0.0478963	4.1291e-07	0.000727547	Dnaja1,Coro1c,Kdm3a,Eif2s1,Msh3,Strap,Iqgap1,Smc3,Smc1a,Ifitm3,Gnb2l1,Hspa8,Ireb2,Hnrnpu,Mta2,Itm2b,Hells,Ddx3x,Helb,Atp1a1,Msh6,Plk1,Nmi,Ibtk,Pa2g4,Hcfc1,Tlk2,Eprs,Stag2,Dnmt1,Isg15,Ddx5,Rbpj,Set,Trim30a,Hspa4,Mical1,Pcna,
GO:0051173	positive regulation of nitrogen compound metabolic process	0.110092	0.0442504	4.74723e-07	0.000836462	Kdm3a,Gsk3b,Atm,Gnas,Cct4,Top2a,Gnb2l1,Hsp90aa1,Hspa8,Cct5,Mta2,Cct2,Ddx17,Polr2a,Ddx3x,Atrx,Ddx39b,Msh6,Maob,Gsk3a,Cdk1,Cct8,Tcp1,Cct7,Ilf2,Ddx5,Dkc1,Picalm,Rad50,Rbpj,Upf1,Naa15,Cct6a,Pcna,Cct3,Dhx36,
GO:2000241	regulation of reproductive process	0.0366972	0.00582165	5.23757e-07	0.00092286	Ddx5,Oas3,Adar,Rad50,Stau1,Oasl1,Ddb1,Trim30a,Top2a,Ifitm3,Ddx3x,Isg15,
GO:0046907	intracellular transport	0.0978593	0.0368704	5.41651e-07	0.00095439	Rhot1,Myo7a,Gsk3b,Mtx1,Rangap1,Sec24a,Gnb2l1,Ap1g1,Hsp90aa1,Hspa8,Myo18a,Actr2,Abce1,Vcp,Ran,Scfd1,Plcb3,Hsp90ab1,Ddx39b,Lonp2,Srp54a,Ap2a2,Camk2d,Cdk1,Nploc4,Picalm,Hspa4,Kif5b,Mtx2,Tlk1,Kpna2,Nsf,
GO:0051726	regulation of cell cycle	0.0703364	0.0211402	5.58072e-07	0.000983323	Plk1,Cul4a,Ddx39b,Prkacb,Atm,Smc3,Smc1a,Camk2d,Cdk1,Gnb2l1,Kif11,Hspa8,Bub3,Dtl,Stag2,Nsun2,Rad50,Phgdh,Bora,Pdcd6ip,Rcc2,Zwint,Atrx,
GO:0006508	proteolysis	0.0917431	0.0332539	5.65292e-07	0.000996045	Prss3,Uba1,Plk1,Cul4a,Csnk1a1,Lonp2,Cul5,Trip12,Gsk3b,Cul4b,Usp48,Metap2,Cul1,Ruvbl1,Tlk2,Gsk3a,Gnb2l1,Herc6,Nploc4,Hspa8,Prss1,Dtl,Isg15,Capn7,Capn6,Ctnnd1,Rnf213,Vcp,Ddb1,Usp18,
GO:0002376	immune system process	0.137615	0.0628326	5.67254e-07	0.000999501	Cul4a,Eif2s1,Msh3,Atm,Gnas,Top2a,Ddx60,Ifitm3,Ap1g1,Hsp90aa1,Hspa8,Txlna,Oasl2,Mthfd1,Mb21d1,Arhgef7,Jak1,Ifit1,Hells,Ddx3x,Eef2,Oas3,Irgm1,Msh6,Oasl1,Nmi,Msn,Abcb1b,Dock7,Herc6,Eprs,Anxa5,Ilf2,Isg15,Prmt1,Picalm,Adar,Abcb5,Rbpj,Dock1,Trim30a,Samhd1,Parp9
GO:0048525	negative regulation of viral reproduction	0.0214067	0.00155832	7.21179e-07	0.00127072	Oas3,Adar,Rad50,Ifitm3,Oasl1,Oas1a,Isg15,
GO:0009615	response to virus	0.0428135	0.00835024	7.28998e-07	0.00128449	Oas3,Oasl2,Adar,Mb21d1,Eif2s1,Oasl1,Samhd1,Ifit1,Ddx60,Ifitm3,Ddx3x,Anxa5,Isg15,Dhx36,
GO:0001503	ossification	0.0489297	0.0110552	8.37172e-07	0.0014751	Iars,Dhx9,Gnas,Gnb2l1,Snd1,Dnajc13,Fbn2,Snrnp200,Hsd17b4,Ddx5,Fasn,Adar,Rbpj,Hnrnpu,Rsl1d1,Dhx36,
GO:0006269	DNA replication, synthesis of RNA primer	0.00917431	8.82068e-05	8.64592e-07	0.00152341	Prim1,Prim2,Helb,
GO:0016567	protein ubiquitination	0.058104	0.0154656	9.38609e-07	0.00165383	Dnaja1,Plk1,Cul4a,Cul5,Trip12,Cul4b,Cul1,Cdc27,Anapc7,Hsp90aa1,Herc6,Dtl,Isg15,Rnf213,Vcp,Ddb1,Trim30a,Aimp2,Hsp90ab1,
GO:0040029	regulation of gene expression, epigenetic	0.0428135	0.00861486	1.05553e-06	0.00185985	Adar,Mov10,Upf1,Srrt,Gsk3b,Zcchc11,Mta2,Gnas,Smchd1,Gsk3a,Prkra,Hells,Kdm1b,Dnmt1,
GO:0018193	peptidyl-amino acid modification	0.0703364	0.0219635	1.07036e-06	0.00188598	Plk1,Naa25,Csnk1a1,Naa16,Nmt1,Gsk3b,Metap2,Atm,Nmt2,Ruvbl1,Hcfc1,Camk2d,Tlk2,Gsk3a,Dock7,Cdk1,Hk1,Gnb2l1,Vrk1,Prmt1,Vcp,Jak1,Naa15,
GO:0033205	cell cycle cytokinesis	0.0183486	0.00105848	1.11224e-06	0.00195976	Kif20a,Sept7,Plk1,Actr2,Racgap1,Actr3,
GO:0071359	cellular response to dsRNA	0.0183486	0.00105848	1.11224e-06	0.00195976	Ifit1,Adar,Prkra,Mb21d1,Srrt,Zcchc11,
GO:0009894	regulation of catabolic process	0.0672783	0.0204052	1.14692e-06	0.00202088	Plk1,Cul4a,Csnk1a1,Lonp2,Sf3b3,Gsk3b,Cul4b,Iqgap1,Atm,Tlk2,Gnb2l1,Ppp1ca,Rsu1,Upf1,Arhgef7,Vcp,Trim30a,Rasa3,Rcc2,Nsf,Racgap1,Samd9l,
GO:0007017	microtubule-based process	0.0611621	0.0173473	1.28971e-06	0.00227247	Kif20a,Rhot1,Plk1,Ckap5,Gsk3b,Eml4,Xrn2,Dock7,Kif11,Ap1g1,Bub3,Kif2c,Slc16a1,Capn6,Bora,Pdcd6ip,Dync1h1,Kif5b,Rcc2,Racgap1,
GO:0051291	protein heterooligomerization	0.030581	0.00423392	1.37062e-06	0.00241503	Rad50,Ctnna1,Farsa,Gna11,Sept9,Sept7,Sept11,Gnb1,Rrm1,Farsb,
GO:0009628	response to abiotic stimulus	0.0642202	0.0190527	1.42635e-06	0.00251322	Dnaja1,Atp1a1,Msh6,Eif2s1,Dnaja2,Gna11,Gsk3b,Dhx9,Atm,Gnb1,Tlk2,Dtl,Ppp1ca,Tanc1,Myof,Eef1d,Hspa4,Slc12a2,Rasa3,Pcna,Ddx3x,
GO:0051259	protein oligomerization	0.0550459	0.0144365	1.47721e-06	0.00260285	Farsa,Gna11,Anxa6,Gnb1,Sept11,Camk2d,Gnb2l1,Anxa5,Ctnna1,Rad50,Rnf213,Sept9,Vcp,Samhd1,Sept7,Rrm1,Dnm1,Farsb,
GO:0006304	DNA modification	0.0244648	0.00246979	1.48043e-06	0.00260852	Gsk3b,Mta2,Gnas,Gsk3a,Hells,Ascc3,Kdm1b,Dnmt1,
GO:0018206	peptidyl-methionine modification	0.0122324	0.000294023	1.64274e-06	0.0028945	Naa25,Naa16,Metap2,Naa15,
GO:0006886	intracellular protein transport	0.0703364	0.0226691	1.82138e-06	0.00320928	Lonp2,Myo7a,Gsk3b,Srp54a,Mtx1,Ap2a2,Rangap1,Sec24a,Cdk1,Gnb2l1,Hspa8,Nploc4,Hsp90aa1,Ap1g1,Vcp,Ran,Hspa4,Kif5b,Mtx2,Tlk1,Hsp90ab1,Kpna2,Nsf,
GO:0043414	macromolecule methylation	0.0366972	0.0065861	1.92212e-06	0.00338677	Nsun2,Kdm3a,Gsk3b,Mta2,Gnas,Gsk3a,Nop2,Hells,Etf1,Kdm1b,Dnmt1,Prmt1,
GO:0045935	positive regulation of nucleobase, nucleoside, nucleotide and nucleic acid metabolic process	0.103976	0.0433389	2.24709e-06	0.00395938	Kdm3a,Gsk3b,Atm,Gnas,Cct4,Top2a,Gnb2l1,Hspa8,Cct5,Mta2,Cct2,Ddx17,Polr2a,Ddx3x,Atrx,Ddx39b,Msh6,Gsk3a,Cdk1,Cct8,Tcp1,Cct7,Ilf2,Ddx5,Dkc1,Picalm,Rad50,Rbpj,Upf1,Naa15,Cct6a,Pcna,Cct3,Dhx36,
GO:0034314	Arp2/3 complex-mediated actin nucleation	0.0152905	0.000676252	2.25714e-06	0.00397708	Arpc1b,Actr3b,Coro1b,Actr2,Actr3,
GO:0045070	positive regulation of viral genome replication	0.0152905	0.000676252	2.25714e-06	0.00397708	Adar,Top2a,Stau1,Ddx3x,Ddb1,
GO:0000226	microtubule cytoskeleton organization	0.0489297	0.0119961	2.4128e-06	0.00425136	Kif20a,Plk1,Ckap5,Eml4,Dock7,Kif11,Ap1g1,Bub3,Kif2c,Slc16a1,Capn6,Bora,Pdcd6ip,Dync1h1,Rcc2,Racgap1,
GO:0007163	establishment or maintenance of cell polarity	0.030581	0.00452795	2.51902e-06	0.00443852	Ckap5,Ctnna1,Actr2,Gsk3b,Msn,Actr3,Dock7,Kif2c,Myo18a,Nckap1,
GO:0033365	protein localization to organelle	0.058104	0.0165829	2.60623e-06	0.00459218	Dnaja1,Plk1,Lonp2,Gsk3b,Srp54a,Mtx1,Cdk1,Hk1,Hspa8,Hsp90aa1,Fbn2,Rad21,Ran,Hspa4,Mtx2,Hsp90ab1,Rcc2,Kpna2,Atrx,
GO:0006305	DNA alkylation	0.0214067	0.00188174	2.65663e-06	0.00468098	Gnas,Gsk3a,Hells,Gsk3b,Dnmt1,Kdm1b,Mta2,
GO:0006306	DNA methylation	0.0214067	0.00188174	2.65663e-06	0.00468098	Gnas,Gsk3a,Hells,Gsk3b,Dnmt1,Kdm1b,Mta2,
GO:0070647	protein modification by small protein conjugation or removal	0.0642202	0.0198465	2.70046e-06	0.00475821	Dnaja1,Plk1,Cul4a,Cul5,Trip12,Cul4b,Usp48,Cul1,Cdc27,Anapc7,Herc6,Hsp90aa1,Dtl,Isg15,Rnf213,Vcp,Ddb1,Trim30a,Usp18,Aimp2,Hsp90ab1,
GO:0032446	protein modification by small protein conjugation	0.058104	0.0166711	2.8139e-06	0.00495809	Dnaja1,Plk1,Cul4a,Cul5,Trip12,Cul4b,Cul1,Cdc27,Anapc7,Hsp90aa1,Herc6,Dtl,Isg15,Rnf213,Vcp,Ddb1,Trim30a,Aimp2,Hsp90ab1,
GO:0051247	positive regulation of protein metabolic process	0.0703364	0.0234924	3.28998e-06	0.00579694	Plk1,Cul4a,Ddx39b,Csnk1a1,Gsk3b,Cul4b,Atm,Gnas,Ruvbl1,Gsk3a,Dock7,Gnb2l1,Hspa8,Dnmt1,Prmt1,Rad50,Ctnnd1,Vcp,Trim30a,Aimp2,Ddx3x,Eef2,Nsf,
GO:0000075	cell cycle checkpoint	0.030581	0.00467496	3.35681e-06	0.00591471	Nsun2,Plk1,Cul4a,Ddx39b,Atm,Smc1a,Cdk1,Bub3,Dtl,Zwint,
GO:0071310	cellular response to organic substance	0.0917431	0.0363412	3.40097e-06	0.00599251	Kdm3a,Atp1a1,Srrt,Gsk3b,Msn,Zcchc11,Prpf8,Iqgap1,Gnas,Prkra,Rangap1,Gsk3a,Ifitm3,Gnb2l1,Eprs,Baiap2,Dnmt1,Rplp0,Fasn,Cpne3,Slc16a1,Adar,Ctnna1,Mb21d1,Hnrnpu,Upf1,Vcp,Jak1,Ifit1,Hsp90ab1,
GO:0048610	cellular process involved in reproduction	0.0519878	0.0138779	3.66175e-06	0.00645201	Kdm3a,Atm,Cct4,Ifitm3,Cct8,Tcp1,Cct7,Hsd17b4,Cct5,Nsun2,Cct2,Ddx6,Cct6a,Cct3,Fndc3a,Kdm1b,Atrx,
GO:0051248	negative regulation of protein metabolic process	0.0489297	0.0124078	3.70898e-06	0.00653522	Dnaja1,Coro1c,Kdm3a,Sf3b3,Eif2s1,Strap,Ibtk,Tlk2,Gnb2l1,Eprs,Dnmt1,Isg15,Ireb2,Hspa4,Mical1,Ddx3x,
GO:0010033	response to organic substance	0.122324	0.0567757	3.82544e-06	0.00674043	Kdm3a,Gsk3b,Upf2,Iqgap1,Gnas,Rangap1,Ifitm3,Gnb2l1,Eef1b2,Hsp90aa1,Rplp0,Fasn,Gpi1,Slc16a1,Ctnna1,Mb21d1,Hnrnpu,Jak1,Vcp,Ifit1,Hsp90ab1,Atp1a1,Srrt,Msn,Zcchc11,Prpf8,Gsk3a,Prkra,Cdk1,Eprs,Anxa5,Baiap2,Dnmt1,Isg15,Cpne3,Adar,Upf1,Parp9,Pcna,Dhx36,
GO:0040011	locomotion	0.100917	0.0424274	3.83063e-06	0.00674957	Dnaja1,Coro1c,Pgk2,Cul5,Gsk3b,Strap,Ctnna2,Coro1b,Ifitm3,Gnb2l1,Hsp90aa1,Myo18a,Vcl,Ctnna1,Arhgef7,Jak1,Mta2,Hsp90ab1,Naca,Top2b,Msn,Gsk3a,Dock5,Camk2d,Cpne3,Capn7,Rad50,Dock1,Rbpj,Trim30a,Kif5b,Rcc2,Nckap1,
GO:0051701	interaction with host	0.0244648	0.00282262	4.07783e-06	0.00718514	Ddx39b,Rad50,Stau1,Ddb1,Trim30a,Tcp1,Ifitm3,Hsp90ab1,
GO:0010501	RNA secondary structure unwinding	0.0183486	0.0013231	4.32665e-06	0.00762356	Ddx5,Ddx6,Ddx39b,Ddx17,Ddx3x,Dhx36,
GO:0032535	regulation of cellular component size	0.0611621	0.0188174	4.38091e-06	0.00771917	Actr3b,Ddx39b,Gsk3b,Xrn2,Camk2d,Gsk3a,Raph1,Coro1b,Gnb2l1,Capza2,Hsp90aa1,Baiap2,Vcl,Cyfip1,Arpc1b,Actr2,Actr3,Sept7,Hsp90ab1,Ddx3x,
GO:0031334	positive regulation of protein complex assembly	0.030581	0.00482197	4.42662e-06	0.00779971	Arpc1b,Actr3b,Actr2,Gsk3b,Msn,Actr3,Vcp,Coro1b,Gnb2l1,Baiap2,
GO:0009144	purine nucleoside triphosphate metabolic process	0.0397554	0.00843845	4.59057e-06	0.00808858	Rsu1,Gsk3b,Aldoa,Arhgef7,Vcp,Iqgap1,Samhd1,Atp5c1,Rasa3,Gnb2l1,Hspa8,Rcc2,Racgap1,
GO:0034623	cellular macromolecular complex disassembly	0.0275229	0.00382229	4.75724e-06	0.00838226	Upf1,Abce1,Eml4,Mical1,Kif5b,Capza2,Hspa8,Kif2c,Etf1,
GO:0045732	positive regulation of protein catabolic process	0.0275229	0.00382229	4.75724e-06	0.00838226	Plk1,Cul4a,Csnk1a1,Gsk3b,Cul4b,Vcp,Trim30a,Gnb2l1,Nsf,
GO:0048524	positive regulation of viral reproduction	0.0214067	0.00205816	4.88154e-06	0.00860127	Adar,Top2a,Ifitm3,Stau1,Ddx3x,Ddb1,Trim30a,
GO:0042176	regulation of protein catabolic process	0.0366972	0.00732116	5.70778e-06	0.0100571	Plk1,Cul4a,Csnk1a1,Sf3b3,Gsk3b,Cul4b,Vcp,Trim30a,Tlk2,Gnb2l1,Nsf,Samd9l,
GO:0072521	purine-containing compound metabolic process	0.0611621	0.0192291	6.02676e-06	0.0106192	Gsk3b,Iqgap1,Gnas,Kars,Gsk3a,Gnb2l1,Hspa8,Dnmt1,Oasl2,Mthfd1,Rsu1,Aldoa,Arhgef7,Vcp,Samhd1,Atp5c1,Rasa3,Rcc2,Racgap1,Paics,
GO:0006401	RNA catabolic process	0.0275229	0.0039693	6.47789e-06	0.011414	Upf1,Skiv2l2,Zcchc11,Upf2,Atm,Xrn1,Fen1,Etf1,Smg8,
GO:0009653	anatomical structure morphogenesis	0.140673	0.0712123	6.70107e-06	0.0118073	Coro1c,Sec24b,Csnk1a1,Myo7a,Prkacb,Gsk3b,Strap,Upf2,Atm,Gnas,Raph1,Ctnna2,Coro1b,Gnb2l1,Vcl,Mthfd1,Gpi1,Tanc1,Actr2,Krt71,Arhgef7,Actr3,Atrx,Pacsin2,Top2b,Msn,Wasf1,Cul1,Sept2,Gsk3a,Prkra,Dock7,Cdk1,Fbn2,Baiap2,Ppp1ca,Cyfip1,Picalm,Rbpj,Ctnnd1,Rnf213,Naa1
GO:0055086	nucleobase, nucleoside and nucleotide metabolic process	0.0672783	0.0227867	6.71535e-06	0.0118324	Gsk3b,Iqgap1,Gnas,Kars,Gsk3a,Gnb2l1,Hspa8,Dnmt1,Oasl2,Mthfd1,Rsu1,Mb21d1,Aldoa,Arhgef7,Vcp,Samhd1,Atp5c1,Rrm1,Rasa3,Rcc2,Racgap1,Paics,
GO:0032984	macromolecular complex disassembly	0.0275229	0.00399871	6.87942e-06	0.0121215	Upf1,Abce1,Eml4,Mical1,Kif5b,Capza2,Hspa8,Kif2c,Etf1,
GO:0009408	response to heat	0.0214067	0.00217577	7.09283e-06	0.0124976	Dnaja1,Myof,Rasa3,Eif2s1,Dnaja2,Dhx9,Hspa4,
GO:0051607	defense response to virus	0.0366972	0.00749757	7.26578e-06	0.0128023	Oas3,Oasl2,Adar,Mb21d1,Eif2s1,Oasl1,Samhd1,Ifit1,Ddx60,Ifitm3,Anxa5,Isg15,
GO:0032269	negative regulation of cellular protein metabolic process	0.0458716	0.0116139	7.32001e-06	0.0128978	Dnaja1,Coro1c,Kdm3a,Ireb2,Eif2s1,Strap,Ibtk,Hspa4,Mical1,Tlk2,Gnb2l1,Eprs,Ddx3x,Dnmt1,Isg15,
GO:0051704	multi-organism process	0.0825688	0.0321661	7.93865e-06	0.0139879	Oas3,Ddx39b,Stau1,Eif2s1,Oasl1,Zcchc11,Prpf8,Ddx60,Ifitm3,Tcp1,Anxa5,Baiap2,Isg15,Oasl2,Adar,Rad50,Mb21d1,Rbpj,Upf1,Ddb1,Trim30a,Samhd1,Ifit1,Polr1b,Hsp90ab1,Ddx3x,Dhx36,
GO:0032876	negative regulation of DNA endoreduplication	0.00917431	0.000147011	8.52359e-06	0.0150186	Smc1a,Stag2,Smc3,
GO:0044026	DNA hypermethylation	0.00917431	0.000147011	8.52359e-06	0.0150186	Gsk3a,Gsk3b,Dnmt1,
GO:0030261	chromosome condensation	0.0152905	0.000882068	9.04876e-06	0.0159439	Top2a,Cdk1,Smc4,Smc2,Ncapg,
GO:0030029	actin filament-based process	0.0550459	0.0164653	9.06294e-06	0.0159689	Coro1c,Pacsin2,Actr3b,Myo7a,Wasf1,Coro1b,Capza2,Baiap2,Myo18a,Diap3,Arpc1b,Ctnna1,Actr2,Actr3,Ran,Mical1,Racgap1,Nckap1,
GO:0000377	RNA splicing, via transesterification reactions with bulged adenosine as nucleophile	0.0336391	0.00640969	9.08885e-06	0.0160145	Ddx5,Ddx39b,Sf3b3,Strap,Prpf8,Xab2,Aqr,Hspa8,Cdc40,Snrnp200,Helb,
GO:0000398	nuclear mRNA splicing, via spliceosome	0.0336391	0.00640969	9.08885e-06	0.0160145	Ddx5,Ddx39b,Sf3b3,Strap,Prpf8,Xab2,Aqr,Hspa8,Cdc40,Snrnp200,Helb,
GO:0018105	peptidyl-serine phosphorylation	0.0366972	0.00767399	9.18516e-06	0.0161843	Plk1,Csnk1a1,Gsk3b,Atm,Camk2d,Tlk2,Gsk3a,Dock7,Cdk1,Gnb2l1,Hk1,Vrk1,
GO:0009141	nucleoside triphosphate metabolic process	0.0397554	0.00902649	9.46889e-06	0.0166842	Rsu1,Gsk3b,Aldoa,Arhgef7,Vcp,Iqgap1,Samhd1,Atp5c1,Rasa3,Gnb2l1,Hspa8,Rcc2,Racgap1,
GO:0009150	purine ribonucleotide metabolic process	0.0397554	0.00902649	9.46889e-06	0.0166842	Rsu1,Gsk3b,Aldoa,Arhgef7,Vcp,Iqgap1,Atp5c1,Rasa3,Gnb2l1,Hspa8,Rcc2,Racgap1,Paics,
GO:0043254	regulation of protein complex assembly	0.0397554	0.00902649	9.46889e-06	0.0166842	Arpc1b,Actr3b,Actr2,Gsk3b,Msn,Actr3,Vcp,Hcfc1,Coro1b,Gnb2l1,Capza2,Ddx3x,Baiap2,
GO:0000375	RNA splicing, via transesterification reactions	0.0336391	0.00643909	9.48918e-06	0.0167199	Ddx5,Ddx39b,Sf3b3,Strap,Prpf8,Xab2,Aqr,Hspa8,Cdc40,Snrnp200,Helb,
GO:0043624	cellular protein complex disassembly	0.0244648	0.00317544	9.80478e-06	0.017276	Upf1,Abce1,Eml4,Mical1,Hspa8,Capza2,Kif2c,Etf1,
GO:0032880	regulation of protein localization	0.0550459	0.0165829	9.97395e-06	0.0175741	Dnaja1,Gsk3b,Sept2,Rangap1,Sec24a,Cdk1,Gnb2l1,Hsp90aa1,Myo18a,Picalm,Bora,Kif5b,Scfd1,Hsp90ab1,Rsl1d1,Rcc2,Racgap1,Nckap1,
GO:0072673	lamellipodium morphogenesis	0.0122324	0.000441034	1.02816e-05	0.0181162	Coro1c,Coro1b,Arhgef7,Wasf1,
GO:0018107	peptidyl-threonine phosphorylation	0.0214067	0.00232278	1.09687e-05	0.0193269	Camk2d,Gsk3a,Plk1,Cdk1,Hk1,Gsk3b,Vrk1,
GO:0002244	hemopoietic progenitor cell differentiation	0.0244648	0.00329305	1.28138e-05	0.0225779	Adar,Dock1,Arhgef7,Top2a,Dock7,Herc6,Eef2,Samd9l,
GO:0044087	regulation of cellular component biogenesis	0.0550459	0.0169063	1.29179e-05	0.0227613	Coro1c,Actr3b,Gsk3b,Msn,Iqgap1,Hcfc1,Coro1b,Gnb2l1,Capza2,Hsp90aa1,Baiap2,Arpc1b,Actr2,Vcp,Actr3,Rcc2,Ddx3x,Nckap1,
GO:0048468	cell development	0.125382	0.062127	1.36599e-05	0.0240687	Coro1c,Kdm3a,Cul4a,Sec24b,Myo7a,Gsk3b,Strap,Atm,Smc3,Smc1a,Raph1,Ctnna2,Hsd17b4,Vcl,Ctnna1,Hnrnpu,Actr3,Atrx,Top2b,Ddx39b,Msn,Srrt,Cul4b,Zcchc11,Abcb1b,Sept2,Camk2d,Gsk3a,Dock7,Stag2,Baiap2,Prmt1,Cyfip1,Picalm,Nsun2,Rbpj,Phgdh,Sept7,Kif5b,Ddx6,Fndc3a,
GO:0009259	ribonucleotide metabolic process	0.0397554	0.00934992	1.3753e-05	0.0242329	Rsu1,Gsk3b,Aldoa,Arhgef7,Vcp,Iqgap1,Atp5c1,Rasa3,Gnb2l1,Hspa8,Rcc2,Racgap1,Paics,
GO:0006928	cellular component movement	0.088685	0.037135	1.41303e-05	0.0248975	Dnaja1,Coro1c,Top2b,Pgk2,Cul5,Gsk3b,Strap,Msn,Camk2d,Dock5,Gsk3a,Ctnna2,Coro1b,Gnb2l1,Hsp90aa1,Myo18a,Vcl,Cpne3,Capn7,Ctnna1,Rbpj,Dock1,Arhgef7,Dync1h1,Jak1,Mta2,Rcc2,Naca,Nckap1,
GO:0043241	protein complex disassembly	0.0244648	0.00335186	1.45882e-05	0.0257045	Upf1,Abce1,Eml4,Mical1,Hspa8,Capza2,Kif2c,Etf1,
GO:0045862	positive regulation of proteolysis	0.0244648	0.00335186	1.45882e-05	0.0257045	Plk1,Csnk1a1,Ctnnd1,Gsk3b,Vcp,Ruvbl1,Gnb2l1,Hspa8,
GO:0045071	negative regulation of viral genome replication	0.0152905	0.000970274	1.47203e-05	0.0259372	Oas3,Adar,Ifitm3,Oasl1,Isg15,
GO:0007264	small GTPase mediated signal transduction	0.0489297	0.0138779	1.49602e-05	0.0263598	Rhot1,Wasf1,Camk2d,Dock5,Dock11,Dock7,Baiap2,Dnmt1,Shoc2,Cyfip1,Rsu1,Dock1,Ran,Arhgef7,Rasa3,Nckap1,
GO:0018210	peptidyl-threonine modification	0.0214067	0.00244039	1.52068e-05	0.0267945	Camk2d,Gsk3a,Plk1,Cdk1,Hk1,Gsk3b,Vrk1,
GO:0032774	RNA biosynthetic process	0.16208	0.0896769	1.53917e-05	0.0271201	Kdm3a,Puf60,Gsk3b,Strap,Gnas,Polr2b,Ruvbl1,Top2a,Ifitm3,Hspa8,Ascc3,Tax1bp1,Rad21,Mta2,Xab2,Hells,Parp14,Ddx17,Polr2a,Ddx3x,Kdm1b,Atrx,Naca,Helb,Plk1,Mars,Ddx39b,Srrt,Zcchc11,Prim2,Xrn2,Pa2g4,Hcfc1,Gsk3a,Snd1,Dnmt1,Ilf2,Prmt1,Picalm,Ddx5,Adar,Rbpj,Ctnnd1,
GO:0006163	purine nucleotide metabolic process	0.0550459	0.0171415	1.55248e-05	0.0273548	Gsk3b,Iqgap1,Gnas,Gsk3a,Gnb2l1,Hspa8,Oasl2,Mthfd1,Rsu1,Aldoa,Arhgef7,Vcp,Samhd1,Atp5c1,Rasa3,Rcc2,Racgap1,Paics,
GO:0070887	cellular response to chemical stimulus	0.107034	0.0496898	1.62365e-05	0.0286088	Kdm3a,Gsk3b,Iqgap1,Gnas,Rangap1,Coro1b,Ifitm3,Gnb2l1,Rplp0,Fasn,Slc16a1,Ctnna1,Mb21d1,Hnrnpu,Jak1,Vcp,Ifit1,Gpr39,Hsp90ab1,Ddx3x,Atp1a1,Msn,Srrt,Zcchc11,Prpf8,Gnb1,Gsk3a,Prkra,Eprs,Baiap2,Dnmt1,Cpne3,Adar,Upf1,Pcna,
GO:0018209	peptidyl-serine modification	0.0366972	0.00814442	1.66296e-05	0.0293013	Plk1,Csnk1a1,Gsk3b,Atm,Camk2d,Tlk2,Gsk3a,Dock7,Cdk1,Gnb2l1,Hk1,Vrk1,
GO:0017196	N-terminal peptidyl-methionine acetylation	0.00917431	0.000176414	1.69262e-05	0.029824	Naa25,Naa16,Naa15,
GO:0030952	establishment or maintenance of cytoskeleton polarity	0.00917431	0.000176414	1.69262e-05	0.029824	Ckap5,Kif2c,Nckap1,
GO:0045087	innate immune response	0.0550459	0.0172591	1.69971e-05	0.0299489	Oas3,Irgm1,Nmi,Oasl1,Ifitm3,Eprs,Herc6,Ap1g1,Isg15,Oasl2,Adar,Mb21d1,Jak1,Trim30a,Samhd1,Ifit1,Parp9,Ddx3x,
GO:0006323	DNA packaging	0.0275229	0.00449854	1.77735e-05	0.031317	Smc2,Mta2,Ncapg,Set,Top2a,Cdk1,Hells,Smc4,Atrx,
GO:0048870	cell motility	0.0856269	0.0356649	1.81601e-05	0.031998	Dnaja1,Coro1c,Top2b,Pgk2,Cul5,Gsk3b,Strap,Msn,Camk2d,Dock5,Gsk3a,Ctnna2,Coro1b,Gnb2l1,Hsp90aa1,Myo18a,Vcl,Cpne3,Capn7,Ctnna1,Rbpj,Dock1,Arhgef7,Jak1,Mta2,Rcc2,Naca,Nckap1,
GO:0051674	localization of cell	0.0856269	0.0356649	1.81601e-05	0.031998	Dnaja1,Coro1c,Top2b,Pgk2,Cul5,Gsk3b,Strap,Msn,Camk2d,Dock5,Gsk3a,Ctnna2,Coro1b,Gnb2l1,Hsp90aa1,Myo18a,Vcl,Cpne3,Capn7,Ctnna1,Rbpj,Dock1,Arhgef7,Jak1,Mta2,Rcc2,Naca,Nckap1,
GO:0071156	regulation of cell cycle arrest	0.030581	0.00567463	1.84585e-05	0.0325238	Nsun2,Plk1,Cul4a,Ddx39b,Atm,Smc1a,Cdk1,Bub3,Dtl,Zwint,
GO:0009205	purine ribonucleoside triphosphate metabolic process	0.0366972	0.00823263	1.84986e-05	0.0325945	Rsu1,Gsk3b,Aldoa,Arhgef7,Vcp,Iqgap1,Atp5c1,Rasa3,Gnb2l1,Hspa8,Rcc2,Racgap1,
GO:0043331	response to dsRNA	0.0214067	0.00252859	1.92049e-05	0.033839	Ifit1,Adar,Prkra,Mb21d1,Srrt,Zcchc11,Dhx36,
GO:0030032	lamellipodium assembly	0.0183486	0.00170533	1.9372e-05	0.0341335	Hsp90aa1,Arhgef7,Actr3,Vcl,Nckap1,Cyfip1,
GO:0030036	actin cytoskeleton organization	0.0519878	0.015789	1.94925e-05	0.0343458	Coro1c,Pacsin2,Actr3b,Wasf1,Coro1b,Capza2,Baiap2,Myo18a,Diap3,Arpc1b,Ctnna1,Actr2,Actr3,Ran,Mical1,Racgap1,Nckap1,
GO:0051656	establishment of organelle localization	0.0275229	0.00455735	1.97098e-05	0.0347286	Rhot1,Myo7a,Actr2,Abce1,Dync1h1,Dctn4,Ran,Actr3,Kif2c,
GO:0030030	cell projection organization	0.0856269	0.0358413	1.9832e-05	0.034944	Coro1c,Top2b,Pacsin2,Sec24b,Myo7a,Gsk3b,Cul4b,Wasf1,Sept2,Gsk3a,Raph1,Dock7,Ctnna2,Coro1b,Hsp90aa1,Baiap2,Vcl,Cyfip1,Prmt1,Picalm,Actr2,Rbpj,Phgdh,Arhgef7,Actr3,Sept7,Kif5b,Nckap1,
GO:0006753	nucleoside phosphate metabolic process	0.0611621	0.0209344	2.05203e-05	0.0361567	Gsk3b,Iqgap1,Gnas,Gsk3a,Gnb2l1,Hspa8,Oasl2,Mthfd1,Rsu1,Mb21d1,Aldoa,Arhgef7,Vcp,Samhd1,Atp5c1,Rrm1,Rasa3,Rcc2,Racgap1,Paics,
GO:0009117	nucleotide metabolic process	0.0611621	0.0209344	2.05203e-05	0.0361567	Gsk3b,Iqgap1,Gnas,Gsk3a,Gnb2l1,Hspa8,Oasl2,Mthfd1,Rsu1,Mb21d1,Aldoa,Arhgef7,Vcp,Samhd1,Atp5c1,Rrm1,Rasa3,Rcc2,Racgap1,Paics,
GO:0006091	generation of precursor metabolites and energy	0.0366972	0.00832084	2.05482e-05	0.036206	Gpi1,Aco1,Pgk2,Acox1,Gsk3b,Aldoa,Gnas,Gsk3a,Hk1,Pdhb,Ppp1ca,Ldha,
GO:0009199	ribonucleoside triphosphate metabolic process	0.0366972	0.00832084	2.05482e-05	0.036206	Rsu1,Gsk3b,Aldoa,Arhgef7,Vcp,Iqgap1,Atp5c1,Rasa3,Gnb2l1,Hspa8,Rcc2,Racgap1,
GO:0055114	oxidation-reduction process	0.0703364	0.0263738	2.0987e-05	0.0369791	Kdm3a,Lonp2,Acox1,Gsk3b,Maob,Gnas,Gsk3a,Agps,Hsd17b4,Ldha,Ppp1ca,Fasn,Mthfd1,Aco1,Phgdh,Mical1,Far1,Maoa,Rrm1,Decr2,Pdhb,Acad11,Kdm1b,
GO:0070585	protein localization in mitochondrion	0.0183486	0.00173473	2.1393e-05	0.0376945	Mtx1,Dnaja1,Mtx2,Hk1,Hsp90aa1,Hspa4,
GO:0009790	embryo development	0.0795107	0.0321073	2.1675e-05	0.0381913	Cul4a,Sec24b,Myo7a,Prkacb,Nmt1,Trip12,Atm,Gnas,Prkra,Top2a,Etl4,Gnb2l1,Fbn2,Dnmt1,Prmt1,Mthfd1,Gpi1,Ddx5,Adar,Rbpj,Phgdh,Polr1b,Xab2,Racgap1,Rpa1,Nckap1,
GO:0043085	positive regulation of catalytic activity	0.0703364	0.026462	2.21059e-05	0.0389506	Plk1,Msh6,Msh3,Gna11,Gsk3b,Iqgap1,Gnas,Gnb1,Cct4,Gsk3a,Gnb2l1,Tcp1,Hspa8,Dkc1,Rsu1,Rad50,Hnrnpu,Arhgef7,Vcp,Cct2,Hsp90ab1,Pcna,Ddx3x,
GO:0051053	negative regulation of DNA metabolic process	0.0214067	0.0025874	2.23237e-05	0.0393344	Smc1a,Msh6,Msh3,Hnrnpu,Stag2,Helb,Smc3,
GO:0007131	reciprocal meiotic recombination	0.0152905	0.00105848	2.28397e-05	0.0402435	Top2b,Top2a,Msh6,Rad50,Msh3,
GO:0007338	single fertilization	0.0244648	0.00358707	2.38953e-05	0.0421036	Cct5,Cct4,Cct2,Cct6a,Cct8,Tcp1,Cct7,Cct3,
GO:0051640	organelle localization	0.0336391	0.00714475	2.49645e-05	0.0439874	Rhot1,Myo7a,Actr2,Abce1,Dync1h1,Dctn4,Ran,Actr3,Kif5b,Dock7,Kif2c,
GO:0000910	cytokinesis	0.0244648	0.00364588	2.68738e-05	0.0473516	Kif20a,Plk1,Actr2,Pdcd6ip,Actr3,Sept2,Sept7,Racgap1,
GO:0035196	production of miRNAs involved in gene silencing by miRNA	0.0122324	0.000558643	2.83265e-05	0.0499112	Adar,Prkra,Srrt,Zcchc11,
GO:2000394	positive regulation of lamellipodium morphogenesis	0.00917431	0.000205816	2.94108e-05	0.0518219	Coro1c,Coro1b,Arhgef7,
GO:0008037	cell recognition	0.0244648	0.00370468	3.0157e-05	0.0531366	Cct5,Cct4,Cct2,Cct6a,Cct8,Tcp1,Cct7,Cct3,
GO:0048513	organ development	0.159021	0.0895593	3.01581e-05	0.0531386	Coro1c,Cul4a,Sec24b,Myo7a,Cul5,Gna11,Gsk3b,Strap,Upf2,Atm,Gnas,Top2a,Ctnna2,Hsp90aa1,Hsd17b4,Fasn,Mthfd1,Krt84,Hnrnpu,Krt71,Arhgef7,Hells,Hsp90ab1,Eef2,Atrx,Top2b,Ddx39b,Msn,Cul1,Gnb1,Camk2d,Prkra,Gsk3a,Dock7,Cdk1,Herc6,Fbn2,Ppp1ca,Isg15,Prmt1,Picalm,Adar
GO:0006413	translational initiation	0.0214067	0.00273441	3.19852e-05	0.0563579	Dhx29,Eif2s1,Ddx3x,Abce1,Eif5b,Eif2s3x,Eif2a,
GO:0045010	actin nucleation	0.0152905	0.00114669	3.40728e-05	0.0600363	Arpc1b,Actr3b,Coro1b,Actr2,Actr3,
GO:0042254	ribosome biogenesis	0.0336391	0.00740937	3.48157e-05	0.0613453	Dkc1,Wdr12,Skiv2l2,Abce1,Ran,Pa2g4,Nop2,Rsl1d1,Ddx3x,Eif2a,Rplp0,
GO:0006298	mismatch repair	0.0122324	0.000588045	3.51419e-05	0.06192	Msh6,Msh3,Pcna,Rpa1,
GO:0031050	dsRNA fragmentation	0.0122324	0.000588045	3.51419e-05	0.06192	Adar,Prkra,Srrt,Zcchc11,
GO:0070918	production of small RNA involved in gene silencing by RNA	0.0122324	0.000588045	3.51419e-05	0.06192	Adar,Prkra,Srrt,Zcchc11,
GO:0032259	methylation	0.0366972	0.00882068	3.633e-05	0.0640135	Nsun2,Kdm3a,Gsk3b,Mta2,Gnas,Gsk3a,Nop2,Hells,Etf1,Kdm1b,Dnmt1,Prmt1,
GO:0034470	ncRNA processing	0.0366972	0.00887948	3.87439e-05	0.0682667	Dkc1,Nsun2,Adar,Wdr12,Srrt,Skiv2l2,Zcchc11,Pa2g4,Nop2,Prkra,Rsl1d1,Ints8,
GO:0006310	DNA recombination	0.030581	0.00620388	3.95303e-05	0.0696524	Top2b,Msh6,Rad50,Msh3,Atm,Xrn2,Ruvbl1,Top2a,Rpa1,Helb,
GO:0019827	stem cell maintenance	0.0244648	0.0038811	4.20849e-05	0.0741535	Kdm3a,Cul4a,Rbpj,Zcchc11,Smc3,Smc1a,Ddx6,Stag2,
GO:0051493	regulation of cytoskeleton organization	0.0428135	0.0119373	4.23771e-05	0.0746684	Arpc1b,Actr3b,Capn6,Actr2,Pdcd6ip,Bora,Actr3,Eml4,Coro1b,Kif11,Capza2,Rcc2,Baiap2,Racgap1,
GO:0009566	fertilization	0.0275229	0.00502779	4.27258e-05	0.0752828	Cct5,Cct4,Cct2,Cct6a,Cct8,Tcp1,Fndc3a,Cct7,Cct3,
GO:0009607	response to biotic stimulus	0.0703364	0.0277557	4.59917e-05	0.0810373	Oas3,Eif2s1,Oasl1,Gsk3b,Zcchc11,Upf2,Prpf8,Ddx60,Ifitm3,Hsp90aa1,Anxa5,Baiap2,Isg15,Oasl2,Adar,Rbpj,Mb21d1,Upf1,Vcp,Samhd1,Ifit1,Ddx3x,Dhx36,
GO:0032875	regulation of DNA endoreduplication	0.00917431	0.000235218	4.67238e-05	0.0823273	Smc1a,Stag2,Smc3,
GO:0033206	cytokinesis after meiosis	0.00917431	0.000235218	4.67238e-05	0.0823273	Plk1,Actr2,Actr3,
GO:2000392	regulation of lamellipodium morphogenesis	0.00917431	0.000235218	4.67238e-05	0.0823273	Coro1c,Coro1b,Arhgef7,
GO:0050790	regulation of catalytic activity	0.0978593	0.0459851	4.80373e-05	0.0846417	Dnaja1,Msh3,Gna11,Gsk3b,Iqgap1,Gnas,Cct4,Gnb2l1,Hspa8,Gpi1,Hnrnpu,Abce1,Arhgef7,Vcp,Cct2,Rasa3,Hsp90ab1,Ddx3x,Oas3,Msh6,Plk1,Gnb1,Gsk3a,Tcp1,Dkc1,Rsu1,Rad50,Mical1,Pcna,Rcc2,Racgap1,Smg8,
GO:0090130	tissue migration	0.0183486	0.00199935	4.83562e-05	0.0852036	Dock5,Coro1c,Capn7,Dock1,Strap,Nckap1,
GO:0044030	regulation of DNA methylation	0.0122324	0.00064685	5.2263e-05	0.0920873	Gsk3a,Gsk3b,Dnmt1,Kdm1b,
GO:0000902	cell morphogenesis	0.0733945	0.0300785	5.67675e-05	0.100024	Coro1c,Top2b,Pacsin2,Sec24b,Csnk1a1,Myo7a,Gsk3b,Strap,Wasf1,Sept2,Raph1,Dock7,Ctnna2,Coro1b,Baiap2,Vcl,Cyfip1,Picalm,Actr2,Rbpj,Arhgef7,Actr3,Sept7,Kif5b,
GO:0006730	one-carbon metabolic process	0.0397554	0.0107318	5.72177e-05	0.100818	Mthfd1,Nsun2,Kdm3a,Gsk3b,Mta2,Gnas,Gsk3a,Nop2,Hells,Etf1,Kdm1b,Dnmt1,Prmt1,
GO:0048864	stem cell development	0.0244648	0.00405751	5.77147e-05	0.101693	Kdm3a,Cul4a,Rbpj,Zcchc11,Smc3,Smc1a,Ddx6,Stag2,
GO:0006351	transcription, DNA-dependent	0.155963	0.0894417	5.79682e-05	0.10214	Kdm3a,Puf60,Gsk3b,Strap,Gnas,Polr2b,Ruvbl1,Top2a,Hspa8,Ascc3,Tax1bp1,Rad21,Mta2,Xab2,Hells,Parp14,Ddx17,Polr2a,Ddx3x,Kdm1b,Atrx,Naca,Plk1,Mars,Ddx39b,Srrt,Zcchc11,Prim2,Xrn2,Pa2g4,Hcfc1,Gsk3a,Snd1,Dnmt1,Ilf2,Prmt1,Picalm,Ddx5,Adar,Rbpj,Ctnnd1,Eef1d,Naa15,
GO:0046483	heterocycle metabolic process	0.0672783	0.0262856	5.82016e-05	0.102551	Gsk3b,Iqgap1,Gnas,Kars,Gsk3a,Gnb2l1,Hspa8,Dnmt1,Oasl2,Mthfd1,Ireb2,Rsu1,Aldoa,Arhgef7,Vcp,Samhd1,Atp5c1,Maoa,Rasa3,Rcc2,Racgap1,Paics,
GO:0007050	cell cycle arrest	0.0336391	0.00790921	6.27635e-05	0.110589	Nsun2,Plk1,Cul4a,Ddx39b,Phgdh,Atm,Smc1a,Cdk1,Bub3,Dtl,Zwint,
GO:0006468	protein phosphorylation	0.0917431	0.0424569	6.35737e-05	0.112017	Dnaja1,Coro1c,Plk1,Csnk1a1,Prkacb,Eif2s1,Gsk3b,Strap,Ibtk,Iqgap1,Atm,Gnas,Camk2d,Tlk2,Prkra,Gsk3a,Dock7,Cdk1,Hk1,Gnb2l1,Hspa8,Vrk1,Eif2a,Rad50,Jak1,Hspa4,Mical1,Tlk1,Hsp90ab1,Smg8,
GO:0001667	ameboidal cell migration	0.0275229	0.00532181	6.63737e-05	0.11695	Coro1c,Capn7,Dock1,Strap,Arhgef7,Mta2,Dock5,Rcc2,Nckap1,
GO:0090066	regulation of anatomical structure size	0.0611621	0.0228161	6.77414e-05	0.11936	Actr3b,Ddx39b,Gsk3b,Xrn2,Camk2d,Gsk3a,Raph1,Coro1b,Gnb2l1,Capza2,Hsp90aa1,Baiap2,Vcl,Cyfip1,Arpc1b,Actr2,Actr3,Sept7,Hsp90ab1,Ddx3x,
GO:0042023	DNA endoreduplication	0.00917431	0.00026462	6.95891e-05	0.122616	Smc1a,Stag2,Smc3,
GO:0016477	cell migration	0.0764526	0.0325189	7.18637e-05	0.126624	Coro1c,Top2b,Cul5,Gsk3b,Strap,Msn,Camk2d,Dock5,Gsk3a,Ctnna2,Coro1b,Gnb2l1,Hsp90aa1,Myo18a,Vcl,Cpne3,Capn7,Rbpj,Dock1,Arhgef7,Jak1,Mta2,Rcc2,Naca,Nckap1,
GO:0034502	protein localization to chromosome	0.0152905	0.0013525	7.68033e-05	0.135327	Plk1,Cdk1,Rad21,Rcc2,Atrx,
GO:0071214	cellular response to abiotic stimulus	0.0275229	0.00543942	7.8514e-05	0.138342	Atp1a1,Eif2s1,Gna11,Eef1d,Gsk3b,Atm,Tlk2,Pcna,Ddx3x,
GO:0065009	regulation of molecular function	0.11315	0.0583341	8.42889e-05	0.148517	Dnaja1,Msh3,Gna11,Gsk3b,Iqgap1,Gnas,Cct4,Gnb2l1,Hspa8,Tax1bp1,Gpi1,Hnrnpu,Abce1,Arhgef7,Vcp,Ran,Cct2,Rasa3,Hsp90ab1,Ddx3x,Oas3,Msh6,Plk1,Zcchc11,Gnb1,Gsk3a,Tcp1,Hk1,Dkc1,Rsu1,Rad50,Hspa4,Mical1,Pcna,Rcc2,Smg8,Racgap1,
GO:0032508	DNA duplex unwinding	0.0122324	0.000735056	8.83589e-05	0.155688	Top2b,Top2a,Rad50,Ascc3,
GO:0018008	N-terminal peptidyl-glycine N-myristoylation	0.00611621	5.88045e-05	9.10337e-05	0.160401	Nmt2,Nmt1,
GO:0018201	peptidyl-glycine modification	0.00611621	5.88045e-05	9.10337e-05	0.160401	Nmt2,Nmt1,
GO:0051336	regulation of hydrolase activity	0.0611621	0.0233454	9.23373e-05	0.162698	Oas3,Msh6,Msh3,Gna11,Gsk3b,Iqgap1,Gnb1,Gnb2l1,Gpi1,Rsu1,Abce1,Arhgef7,Vcp,Mical1,Rasa3,Hsp90ab1,Pcna,Ddx3x,Rcc2,Racgap1,
GO:0009896	positive regulation of catabolic process	0.030581	0.00688013	9.37858e-05	0.165251	Plk1,Cul4a,Csnk1a1,Upf1,Gsk3b,Cul4b,Vcp,Trim30a,Gnb2l1,Nsf,
GO:0071044	histone mRNA catabolic process	0.00917431	0.000294023	9.8709e-05	0.173925	Xrn1,Upf1,Atm,
GO:0044403	symbiosis, encompassing mutualism through parasitism	0.0244648	0.00441034	0.000103621	0.18258	Ddx39b,Rad50,Stau1,Ddb1,Trim30a,Tcp1,Ifitm3,Hsp90ab1,
GO:0044419	interspecies interaction between organisms	0.0244648	0.00441034	0.000103621	0.18258	Ddx39b,Rad50,Stau1,Ddb1,Trim30a,Tcp1,Ifitm3,Hsp90ab1,
GO:0032392	DNA geometric change	0.0122324	0.000764459	0.000103641	0.182615	Top2b,Top2a,Rad50,Ascc3,
GO:0071514	genetic imprinting	0.0122324	0.000764459	0.000103641	0.182615	Gnas,Gsk3a,Gsk3b,Kdm1b,
GO:0030838	positive regulation of actin filament polymerization	0.0183486	0.00229338	0.000104761	0.184589	Arpc1b,Actr3b,Coro1b,Actr2,Baiap2,Actr3,
GO:2000243	positive regulation of reproductive process	0.0183486	0.00229338	0.000104761	0.184589	Adar,Top2a,Stau1,Ddx3x,Ddb1,Trim30a,
GO:0040012	regulation of locomotion	0.058104	0.0217283	0.000106037	0.186837	Coro1c,Strap,Msn,Camk2d,Dock5,Coro1b,Ifitm3,Gnb2l1,Vcl,Cpne3,Capn7,Ctnna1,Rad50,Rbpj,Dock1,Arhgef7,Trim30a,Mta2,Rcc2,
GO:0048858	cell projection morphogenesis	0.058104	0.0217577	0.000107902	0.190124	Coro1c,Top2b,Pacsin2,Gsk3b,Wasf1,Sept2,Raph1,Dock7,Ctnna2,Coro1b,Baiap2,Vcl,Cyfip1,Picalm,Actr2,Arhgef7,Actr3,Sept7,Kif5b,
GO:0031328	positive regulation of cellular biosynthetic process	0.0948012	0.0459851	0.000112332	0.197928	Kdm3a,Ddx39b,Gsk3b,Atm,Gnas,Cct4,Gsk3a,Top2a,Cdk1,Tcp1,Cct8,Hsp90aa1,Cct7,Ilf2,Prmt1,Picalm,Dkc1,Cct5,Ddx5,Rbpj,Mta2,Naa15,Cct2,Cct6a,Ddx17,Pcna,Ddx3x,Cct3,Eef2,Atrx,Dhx36,
GO:0031400	negative regulation of protein modification process	0.030581	0.00705654	0.000115472	0.203461	Dnaja1,Coro1c,Kdm3a,Strap,Ibtk,Hspa4,Mical1,Gnb2l1,Dnmt1,Isg15,
GO:0045786	negative regulation of cell cycle	0.0366972	0.0100556	0.000126223	0.222406	Nsun2,Plk1,Cul4a,Ddx39b,Prkacb,Phgdh,Atm,Smc1a,Cdk1,Bub3,Dtl,Zwint,
GO:0051131	chaperone-mediated protein complex assembly	0.00917431	0.000323425	0.000134764	0.237454	Cct2,Hsp90aa1,Hspa4,
GO:0044093	positive regulation of molecular function	0.0764526	0.0339008	0.000137263	0.241857	Plk1,Msh6,Msh3,Gna11,Gsk3b,Iqgap1,Gnas,Gnb1,Cct4,Gsk3a,Gnb2l1,Tcp1,Hspa8,Dkc1,Rsu1,Rad50,Hnrnpu,Arhgef7,Vcp,Ran,Hspa4,Cct2,Pcna,Hsp90ab1,Ddx3x,
GO:0034340	response to type I interferon	0.0122324	0.000823263	0.000139821	0.246365	Ifit1,Adar,Ifitm3,Isg15,
GO:0051973	positive regulation of telomerase activity	0.0122324	0.000823263	0.000139821	0.246365	Dkc1,Cct2,Cct4,Tcp1,
GO:0016568	chromatin modification	0.0458716	0.0150834	0.000143699	0.253197	Kdm3a,Cul4b,Ddb1,Mta2,Atm,Ruvbl1,Hcfc1,Tlk2,Tlk1,Hells,Vrk1,Kdm1b,Dnmt1,Atrx,Prmt1,
GO:0072655	establishment of protein localization in mitochondrion	0.0152905	0.00155832	0.000152245	0.268255	Mtx1,Mtx2,Hk1,Hsp90aa1,Hspa4,
GO:0032990	cell part morphogenesis	0.058104	0.0223751	0.000154373	0.272005	Coro1c,Top2b,Pacsin2,Gsk3b,Wasf1,Sept2,Raph1,Dock7,Ctnna2,Coro1b,Baiap2,Vcl,Cyfip1,Picalm,Actr2,Arhgef7,Actr3,Sept7,Kif5b,
GO:0016569	covalent chromatin modification	0.0428135	0.013525	0.000158035	0.278457	Kdm3a,Cul4b,Ddb1,Atm,Ruvbl1,Hcfc1,Tlk2,Tlk1,Hells,Vrk1,Kdm1b,Dnmt1,Atrx,Prmt1,
GO:0009891	positive regulation of biosynthetic process	0.0948012	0.046926	0.000160743	0.283229	Kdm3a,Ddx39b,Gsk3b,Atm,Gnas,Cct4,Gsk3a,Top2a,Cdk1,Tcp1,Cct8,Hsp90aa1,Cct7,Ilf2,Prmt1,Picalm,Dkc1,Cct5,Ddx5,Rbpj,Mta2,Naa15,Cct2,Cct6a,Ddx17,Pcna,Ddx3x,Cct3,Eef2,Atrx,Dhx36,
GO:0000281	cytokinesis after mitosis	0.0122324	0.000852665	0.000160977	0.283641	Kif20a,Sept7,Plk1,Racgap1,
GO:0009266	response to temperature stimulus	0.0214067	0.00352827	0.000161294	0.284199	Dnaja1,Myof,Rasa3,Eif2s1,Dnaja2,Dhx9,Hspa4,
GO:0010557	positive regulation of macromolecule biosynthetic process	0.088685	0.0426333	0.000161522	0.284602	Kdm3a,Ddx39b,Gsk3b,Atm,Cct4,Gsk3a,Top2a,Cdk1,Tcp1,Cct8,Cct7,Ilf2,Prmt1,Picalm,Dkc1,Cct5,Ddx5,Rbpj,Mta2,Naa15,Cct2,Cct6a,Ddx17,Pcna,Ddx3x,Cct3,Eef2,Atrx,Dhx36,
GO:0046777	protein autophosphorylation	0.0275229	0.00605686	0.000177209	0.312242	Rad50,Eif2s1,Gsk3b,Jak1,Atm,Camk2d,Hk1,Hspa8,Vrk1,
GO:0006415	translational termination	0.00917431	0.000352827	0.000178414	0.314366	Upf1,Abce1,Etf1,
GO:0007076	mitotic chromosome condensation	0.00917431	0.000352827	0.000178414	0.314366	Smc4,Smc2,Ncapg,
GO:0019985	translesion synthesis	0.00917431	0.000352827	0.000178414	0.314366	Pcna,Dtl,Vcp,
GO:0007127	meiosis I	0.0183486	0.00252859	0.000179902	0.316988	Top2b,Top2a,Plk1,Msh6,Rad50,Msh3,
GO:0010632	regulation of epithelial cell migration	0.0152905	0.00164653	0.00019797	0.348823	Dock5,Coro1c,Capn7,Dock1,Strap,
GO:0044283	small molecule biosynthetic process	0.0550459	0.0209932	0.000203924	0.359314	Acly,Kdm3a,Gnas,Kars,Gsk3a,Ldha,Oasl2,Mthfd1,Gpi1,Fasn,Mb21d1,Phgdh,Aldoa,Atp5c1,Far1,Rrm1,Decr2,Paics,
GO:0032989	cellular component morphogenesis	0.0733945	0.0327541	0.000205121	0.361424	Coro1c,Top2b,Pacsin2,Sec24b,Csnk1a1,Myo7a,Gsk3b,Strap,Wasf1,Sept2,Raph1,Dock7,Ctnna2,Coro1b,Baiap2,Vcl,Cyfip1,Picalm,Actr2,Rbpj,Arhgef7,Actr3,Sept7,Kif5b,
GO:0031329	regulation of cellular catabolic process	0.0489297	0.0173767	0.000208247	0.366932	Plk1,Csnk1a1,Lonp2,Gsk3b,Iqgap1,Atm,Tlk2,Gnb2l1,Ppp1ca,Rsu1,Upf1,Vcp,Arhgef7,Rasa3,Rcc2,Racgap1,
GO:0048878	chemical homeostasis	0.0795107	0.0369292	0.000208872	0.368033	Atp1a1,Stau1,Cul5,Gna11,Acox1,Gsk3b,Ibtk,Anxa6,Gnas,Gnb1,Camk2d,Sec24a,Hk1,Gnb2l1,Picalm,Gpi1,Slc16a1,Ireb2,Atp2b1,Aco1,Abcb5,Vcp,Ddb1,Kif5b,Gpr39,Acad11,
GO:0000184	nuclear-transcribed mRNA catabolic process, nonsense-mediated decay	0.0122324	0.00091147	0.000210075	0.370153	Upf1,Smg8,Etf1,Upf2,
GO:0019953	sexual reproduction	0.0550459	0.021052	0.000210944	0.371683	Dnaja1,Kdm3a,Acox1,Atm,Cct4,Tlk2,Cct8,Tcp1,Cct7,Cct5,Nsun2,Cct2,Cct6a,Cct3,Fndc3a,Kdm1b,Racgap1,Atrx,
GO:0009146	purine nucleoside triphosphate catabolic process	0.0275229	0.00620388	0.000211881	0.373335	Rsu1,Gsk3b,Arhgef7,Iqgap1,Samhd1,Rasa3,Gnb2l1,Rcc2,Racgap1,
GO:0030833	regulation of actin filament polymerization	0.0214067	0.00373409	0.000228918	0.403353	Arpc1b,Actr3b,Coro1b,Actr2,Capza2,Baiap2,Actr3,
GO:0009303	rRNA transcription	0.00917431	0.000382229	0.000230298	0.405785	Polr1b,Mars,Polr1a,
GO:0031054	pre-microRNA processing	0.00917431	0.000382229	0.000230298	0.405785	Adar,Prkra,Zcchc11,
GO:0060009	Sertoli cell development	0.00917431	0.000382229	0.000230298	0.405785	Fndc3a,Hsd17b4,Atrx,
GO:0016601	Rac protein signal transduction	0.0122324	0.000940872	0.000238288	0.419863	Camk2d,Wasf1,Nckap1,Cyfip1,
GO:0008154	actin polymerization or depolymerization	0.0244648	0.00499838	0.000244834	0.431398	Arpc1b,Actr3b,Actr2,Actr3,Mical1,Coro1b,Capza2,Baiap2,
GO:0000956	nuclear-transcribed mRNA catabolic process	0.0183486	0.0026756	0.000245092	0.431852	Xrn1,Upf1,Smg8,Etf1,Upf2,Atm,
GO:0007093	mitotic cell cycle checkpoint	0.0183486	0.0026756	0.000245092	0.431852	Smc1a,Plk1,Cdk1,Bub3,Zwint,Atm,
GO:0006325	chromatin organization	0.0489297	0.0177884	0.000270087	0.475892	Kdm3a,Cul4b,Atm,Ruvbl1,Hcfc1,Tlk2,Vrk1,Dnmt1,Prmt1,Ddb1,Set,Mta2,Hells,Tlk1,Kdm1b,Atrx,
GO:0000710	meiotic mismatch repair	0.00611621	8.82068e-05	0.000271372	0.478157	Msh6,Msh3,
GO:0006438	valyl-tRNA aminoacylation	0.00611621	8.82068e-05	0.000271372	0.478157	Yars,Vars,
GO:0016344	meiotic chromosome movement towards spindle pole	0.00611621	8.82068e-05	0.000271372	0.478157	Actr2,Actr3,
GO:0030951	establishment or maintenance of microtubule cytoskeleton polarity	0.00611621	8.82068e-05	0.000271372	0.478157	Ckap5,Kif2c,
GO:0007030	Golgi organization	0.0183486	0.00273441	0.000275844	0.486037	Cdk1,Csnk1a1,Nploc4,Vrk1,Arhgef7,Myo18a,
GO:2000242	negative regulation of reproductive process	0.0183486	0.00273441	0.000275844	0.486037	Oas3,Adar,Rad50,Ifitm3,Oasl1,Isg15,
GO:0009143	nucleoside triphosphate catabolic process	0.0275229	0.00643909	0.000278983	0.491569	Rsu1,Gsk3b,Arhgef7,Iqgap1,Samhd1,Rasa3,Gnb2l1,Rcc2,Racgap1,
GO:0048588	developmental cell growth	0.0244648	0.00511599	0.000286503	0.504819	Ddx39b,Gsk3b,Sept7,Gsk3a,Camk2d,Raph1,Cyfip1,Vcl,
GO:0033160	positive regulation of protein import into nucleus, translocation	0.00917431	0.000411632	0.000291035	0.512803	Cdk1,Hsp90ab1,Hsp90aa1,
GO:0000077	DNA damage checkpoint	0.0183486	0.00276381	0.000292314	0.515058	Plk1,Cul4a,Cdk1,Ddx39b,Dtl,Atm,
GO:0010762	regulation of fibroblast migration	0.0122324	0.000999677	0.000302725	0.533401	Coro1c,Rcc2,Arhgef7,Mta2,
GO:0031572	G2/M transition DNA damage checkpoint	0.0122324	0.000999677	0.000302725	0.533401	Plk1,Cdk1,Dtl,Atm,
GO:0031576	G2/M transition checkpoint	0.0122324	0.000999677	0.000302725	0.533401	Plk1,Cdk1,Dtl,Atm,
GO:0034605	cellular response to heat	0.0122324	0.000999677	0.000302725	0.533401	Myof,Rasa3,Eif2s1,Dhx9,
GO:0032434	regulation of proteasomal ubiquitin-dependent protein catabolic process	0.0183486	0.00279321	0.000309546	0.545421	Tlk2,Plk1,Csnk1a1,Gnb2l1,Gsk3b,Vcp,
GO:0010631	epithelial cell migration	0.0152905	0.00182294	0.000320071	0.563965	Dock5,Coro1c,Capn7,Dock1,Strap,
GO:0032273	positive regulation of protein polymerization	0.0183486	0.00282262	0.000327565	0.577169	Arpc1b,Actr3b,Coro1b,Actr2,Baiap2,Actr3,
GO:0010639	negative regulation of organelle organization	0.0275229	0.0065861	0.000329224	0.580092	Kdm3a,Plk1,Hnrnpu,Eml4,Atm,Coro1b,Capza2,Bub3,Dnmt1,
GO:0007346	regulation of mitotic cell cycle	0.0336391	0.00958513	0.000334179	0.588824	Plk1,Rad50,Bora,Atm,Smc1a,Camk2d,Cdk1,Kif11,Bub3,Rcc2,Zwint,
GO:0090132	epithelium migration	0.0152905	0.00185234	0.00034497	0.607837	Dock5,Coro1c,Capn7,Dock1,Strap,
GO:0032270	positive regulation of cellular protein metabolic process	0.0550459	0.0219635	0.000350146	0.616958	Plk1,Ddx39b,Csnk1a1,Gsk3b,Atm,Gnas,Ruvbl1,Gsk3a,Dock7,Gnb2l1,Hspa8,Dnmt1,Rad50,Ctnnd1,Vcp,Aimp2,Ddx3x,Eef2,
GO:0007265	Ras protein signal transduction	0.030581	0.00811502	0.000354794	0.625147	Rsu1,Arhgef7,Wasf1,Camk2d,Rasa3,Dnmt1,Baiap2,Shoc2,Cyfip1,Nckap1,
GO:0006474	N-terminal protein amino acid acetylation	0.00917431	0.000441034	0.000361223	0.636475	Naa25,Naa16,Naa15,
GO:0008334	histone mRNA metabolic process	0.00917431	0.000441034	0.000361223	0.636475	Xrn1,Upf1,Atm,
GO:0032436	positive regulation of proteasomal ubiquitin-dependent protein catabolic process	0.0152905	0.00188174	0.000371307	0.654242	Plk1,Csnk1a1,Gnb2l1,Gsk3b,Vcp,
GO:0035556	intracellular signal transduction	0.11315	0.0629208	0.000371481	0.654549	Dnaja1,Rhot1,Prkacb,Gna11,Gsk3b,Atm,Gnas,Smc1a,Dock11,Gnb2l1,Arhgef7,Jak1,Ran,Rasa3,Plcb3,Ddx3x,Atrx,Msh6,Wasf1,Gnb1,Gsk3a,Tlk2,Dock5,Camk2d,Dock7,Slc7a1,Dnmt1,Baiap2,Shoc2,Cyfip1,Ddx5,Rsu1,Dock1,Eef1d,Tlk1,Racgap1,Nckap1,
GO:0031570	DNA integrity checkpoint	0.0183486	0.00294023	0.000408006	0.718907	Plk1,Cul4a,Cdk1,Ddx39b,Dtl,Atm,
GO:0002520	immune system development	0.0611621	0.0261974	0.000413669	0.728885	Cul4a,Msh6,Msh3,Atm,Gnas,Top2a,Dock7,Hsp90aa1,Herc6,Isg15,Prmt1,Picalm,Adar,Rbpj,Dock1,Arhgef7,Hells,Eef2,Rpa1,Samd9l,
GO:0030041	actin filament polymerization	0.0214067	0.00411632	0.000414141	0.729717	Arpc1b,Actr3b,Coro1b,Actr2,Capza2,Baiap2,Actr3,
GO:0051983	regulation of chromosome segregation	0.0122324	0.00108788	0.000421513	0.742706	Bub3,Rcc2,Racgap1,Kif2c,
GO:0051707	response to other organism	0.058104	0.0242863	0.000427432	0.753135	Oas3,Eif2s1,Oasl1,Zcchc11,Prpf8,Ddx60,Ifitm3,Anxa5,Baiap2,Isg15,Oasl2,Adar,Rbpj,Mb21d1,Upf1,Samhd1,Ifit1,Ddx3x,Dhx36,
GO:0022616	DNA strand elongation	0.00917431	0.000470436	0.000441442	0.777821	Rad50,Pcna,Fen1,
GO:0032069	regulation of nuclease activity	0.00917431	0.000470436	0.000441442	0.777821	Oas3,Pcna,Abce1,
GO:0042026	protein refolding	0.00917431	0.000470436	0.000441442	0.777821	Dnaja2,Hsp90aa1,Hspa8,
GO:0048863	stem cell differentiation	0.0244648	0.00555703	0.000497503	0.876601	Kdm3a,Cul4a,Rbpj,Zcchc11,Smc3,Smc1a,Ddx6,Stag2,
GO:0042221	response to chemical stimulus	0.149847	0.0929405	0.00051522	0.907817	Kdm3a,Gsk3b,Upf2,Iqgap1,Atm,Gnas,Rangap1,Coro1b,Ifitm3,Gnb2l1,Eef1b2,Hsp90aa1,Rplp0,Fasn,Gpi1,Slc16a1,Aco1,Ctnna1,Mb21d1,Hnrnpu,Jak1,Vcp,Ifit1,Gpr39,Hsp90ab1,Ddx3x,Atp1a1,Srrt,Msn,Zcchc11,Abcb1b,Prpf8,Gnb1,Camk2d,Gsk3a,Prkra,Cdk1,Eprs,Anxa5,Baiap2,Dnmt1,I
GO:0016310	phosphorylation	0.0948012	0.0502484	0.00051624	0.909615	Dnaja1,Coro1c,Plk1,Csnk1a1,Pgk2,Prkacb,Eif2s1,Gsk3b,Strap,Ibtk,Iqgap1,Atm,Gnas,Camk2d,Tlk2,Prkra,Gsk3a,Dock7,Cdk1,Hk1,Gnb2l1,Hspa8,Vrk1,Eif2a,Rad50,Jak1,Hspa4,Mical1,Tlk1,Hsp90ab1,Smg8,
GO:0007091	mitotic metaphase/anaphase transition	0.0122324	0.00114669	0.000517125	0.911174	Plk1,Bub3,Cdc27,Atm,
GO:0009886	post-embryonic morphogenesis	0.00917431	0.000499838	0.000532253	0.93783	Gnas,Myo7a,Atrx,
GO:0072594	establishment of protein localization to organelle	0.0214067	0.00429273	0.000532624	0.938484	Mtx1,Mtx2,Lonp2,Hk1,Hsp90aa1,Srp54a,Hspa4,
GO:0043009	chordate embryonic development	0.0519878	0.0208462	0.000536901	0.946019	Cul4a,Sec24b,Prkacb,Nmt1,Atm,Gnas,Etl4,Prmt1,Mthfd1,Gpi1,Ddx5,Adar,Rbpj,Phgdh,Xab2,Rpa1,Nckap1,
GO:0000393	spliceosomal conformational changes to generate catalytic conformation	0.00611621	0.000117609	0.00053931	0.950265	Xab2,Cdc40,
GO:0006432	phenylalanyl-tRNA aminoacylation	0.00611621	0.000117609	0.00053931	0.950265	Farsa,Farsb,
GO:0006499	N-terminal protein myristoylation	0.00611621	0.000117609	0.00053931	0.950265	Nmt2,Nmt1,
GO:0044027	hypermethylation of CpG island	0.00611621	0.000117609	0.00053931	0.950265	Gsk3a,Gsk3b,
GO:0046726	positive regulation of viral protein levels in host cell	0.00611621	0.000117609	0.00053931	0.950265	Stau1,Ddb1,
GO:0051305	chromosome movement towards spindle pole	0.00611621	0.000117609	0.00053931	0.950265	Actr2,Actr3,
GO:0060700	regulation of ribonuclease activity	0.00611621	0.000117609	0.00053931	0.950265	Oas3,Abce1,
GO:0008064	regulation of actin polymerization or depolymerization	0.0214067	0.00432213	0.000554755	0.977479	Arpc1b,Actr3b,Coro1b,Actr2,Capza2,Baiap2,Actr3,
GO:0042787	protein ubiquitination involved in ubiquitin-dependent protein catabolic process	0.0214067	0.00432213	0.000554755	0.977479	Cul4a,Cul5,Trip12,Herc6,Cul4b,Ddb1,Cul1,
GO:0010657	muscle cell apoptosis	0.0152905	0.00205816	0.00056256	0.991231	Gnb1,Camk2d,Rbpj,Hspa8,Gsk3b,
GO:0051972	regulation of telomerase activity	0.0122324	0.00117609	0.00057029	1	Dkc1,Cct2,Cct4,Tcp1,
GO:0090329	regulation of DNA-dependent DNA replication	0.0122324	0.00117609	0.00057029	1	Smc1a,Stag2,Atrx,Smc3,
GO:0030832	regulation of actin filament length	0.0214067	0.00435153	0.000577612	1	Arpc1b,Actr3b,Coro1b,Actr2,Capza2,Baiap2,Actr3,
GO:0009166	nucleotide catabolic process	0.030581	0.00864426	0.000580417	1	Rsu1,Gsk3b,Arhgef7,Vcp,Iqgap1,Samhd1,Rasa3,Gnb2l1,Rcc2,Racgap1,
GO:0010948	negative regulation of cell cycle process	0.0183486	0.00314604	0.000585087	1	Smc1a,Plk1,Bub3,Stag2,Atm,Smc3,
GO:0051345	positive regulation of hydrolase activity	0.0366972	0.0119373	0.000595086	1	Rsu1,Msh6,Msh3,Gna11,Gsk3b,Arhgef7,Vcp,Gnb1,Gnb2l1,Pcna,Hsp90ab1,Ddx3x,
GO:0009792	embryo development ending in birth or egg hatching	0.0519878	0.021052	0.000598856	1	Cul4a,Sec24b,Prkacb,Nmt1,Atm,Gnas,Etl4,Prmt1,Mthfd1,Gpi1,Ddx5,Adar,Rbpj,Phgdh,Xab2,Rpa1,Nckap1,
GO:0046164	alcohol catabolic process	0.0183486	0.00317544	0.000614602	1	Gpi1,Maoa,Pgk2,Hk1,Aldoa,Ldha,
GO:0043623	cellular protein complex assembly	0.0397554	0.0137309	0.000623495	1	Arpc1b,Picalm,Actr3b,Actr2,Actr3,Sept2,Hspa4,Cct2,Coro1b,Capza2,Hsp90aa1,Baiap2,Racgap1,
GO:0006349	regulation of gene expression by genetic imprinting	0.00917431	0.000529241	0.000634197	1	Gsk3a,Gsk3b,Kdm1b,
GO:0060008	Sertoli cell differentiation	0.00917431	0.000529241	0.000634197	1	Fndc3a,Hsd17b4,Atrx,
GO:0051258	protein polymerization	0.0244648	0.00579224	0.000653285	1	Arpc1b,Actr3b,Actr2,Actr3,Sept2,Coro1b,Capza2,Baiap2,
GO:0061136	regulation of proteasomal protein catabolic process	0.0183486	0.00323425	0.000677086	1	Tlk2,Plk1,Csnk1a1,Gnb2l1,Gsk3b,Vcp,
GO:0010611	regulation of cardiac muscle hypertrophy	0.0122324	0.00123489	0.00068807	1	Camk2d,Gsk3a,Ddx39b,Gsk3b,
GO:0016192	vesicle-mediated transport	0.0703364	0.0335774	0.000701149	1	Coro1c,Pacsin2,Csnk1a1,Myo7a,Exoc3,Ap2a2,Sec24a,Ifitm3,Gnb2l1,Ap1g1,Hspa8,Txlna,Myo18a,Picalm,Dock1,Vcp,Vps45,Kif5b,Scfd1,Plcb3,Nsf,Dnm1,Samd9l,
GO:0030097	hemopoiesis	0.0550459	0.023316	0.000701265	1	Cul4a,Atm,Gnas,Top2a,Dock7,Hsp90aa1,Herc6,Isg15,Prmt1,Picalm,Adar,Rbpj,Dock1,Arhgef7,Hells,Eef2,Rpa1,Samd9l,
GO:0048589	developmental growth	0.0366972	0.0122019	0.000720372	1	Ddx39b,Rbpj,Gsk3b,Gnas,Sept7,Camk2d,Gsk3a,Raph1,Slc12a2,Cdk1,Cyfip1,Vcl,
GO:0006007	glucose catabolic process	0.0152905	0.00217577	0.000725866	1	Gpi1,Pgk2,Hk1,Aldoa,Ldha,
GO:0043161	proteasomal ubiquitin-dependent protein catabolic process	0.030581	0.00890888	0.000731507	1	Plk1,Cul4a,Csnk1a1,Gsk3b,Ddb1,Cul1,Vcp,Tlk2,Gsk3a,Gnb2l1,
GO:0048193	Golgi vesicle transport	0.0244648	0.00590985	0.000744742	1	Vcp,Scfd1,Sec24a,Plcb3,Gnb2l1,Ap1g1,Nsf,Myo18a,
GO:0010592	positive regulation of lamellipodium assembly	0.00917431	0.000558643	0.000747798	1	Hsp90aa1,Actr3,Nckap1,
GO:0032506	cytokinetic process	0.00917431	0.000558643	0.000747798	1	Kif20a,Pdcd6ip,Racgap1,
GO:0035455	response to interferon-alpha	0.00917431	0.000558643	0.000747798	1	Ifit1,Adar,Ifitm3,
GO:0014743	regulation of muscle hypertrophy	0.0122324	0.0012643	0.000752978	1	Camk2d,Gsk3a,Ddx39b,Gsk3b,
GO:0044275	cellular carbohydrate catabolic process	0.0183486	0.00332245	0.000779904	1	Gpi1,Pgk2,Hk1,Aldoa,Ldha,Ppp1ca,
GO:0032886	regulation of microtubule-based process	0.0214067	0.00461615	0.000818815	1	Kif11,Gsk3b,Rcc2,Pdcd6ip,Bora,Racgap1,Eml4,
GO:0032092	positive regulation of protein binding	0.0152905	0.00223457	0.00081967	1	Hsp90ab1,Gsk3b,Arhgef7,Ran,Hspa4,
GO:2000145	regulation of cell motility	0.0489297	0.0197877	0.00084921	1	Coro1c,Strap,Msn,Camk2d,Dock5,Coro1b,Gnb2l1,Vcl,Cpne3,Capn7,Ctnna1,Rbpj,Dock1,Arhgef7,Mta2,Rcc2,
GO:0032271	regulation of protein polymerization	0.0214067	0.00464556	0.00084989	1	Arpc1b,Actr3b,Coro1b,Actr2,Capza2,Baiap2,Actr3,
GO:0030162	regulation of proteolysis	0.0275229	0.00752698	0.00085826	1	Plk1,Csnk1a1,Ctnnd1,Gsk3b,Vcp,Ruvbl1,Tlk2,Gnb2l1,Hspa8,
GO:0000086	G2/M transition of mitotic cell cycle	0.0152905	0.00226397	0.000869823	1	Camk2d,Plk1,Cdk1,Rcc2,Atm,
GO:0006184	GTP catabolic process	0.0244648	0.00605686	0.000873263	1	Rsu1,Gsk3b,Arhgef7,Iqgap1,Rasa3,Gnb2l1,Rcc2,Racgap1,
GO:0033124	regulation of GTP catabolic process	0.0244648	0.00605686	0.000873263	1	Rsu1,Gsk3b,Arhgef7,Iqgap1,Rasa3,Gnb2l1,Rcc2,Racgap1,
GO:0043087	regulation of GTPase activity	0.0244648	0.00605686	0.000873263	1	Rsu1,Gsk3b,Arhgef7,Iqgap1,Rasa3,Gnb2l1,Rcc2,Racgap1,
GO:0008608	attachment of spindle microtubules to kinetochore	0.00917431	0.000588045	0.000873561	1	Bub3,Rcc2,Racgap1,
GO:0010032	meiotic chromosome condensation	0.00611621	0.000147011	0.000893168	1	Smc4,Smc2,
GO:0018377	protein myristoylation	0.00611621	0.000147011	0.000893168	1	Nmt2,Nmt1,
GO:0043570	maintenance of DNA repeat elements	0.00611621	0.000147011	0.000893168	1	Msh6,Msh3,
GO:0045040	protein import into mitochondrial outer membrane	0.00611621	0.000147011	0.000893168	1	Hsp90aa1,Hspa4,
GO:0046184	aldehyde biosynthetic process	0.00611621	0.000147011	0.000893168	1	Gpi1,Kdm3a,
GO:0051096	positive regulation of helicase activity	0.00611621	0.000147011	0.000893168	1	Msh6,Msh3,
GO:0070934	CRD-mediated mRNA stabilization	0.00611621	0.000147011	0.000893168	1	Hnrnpu,Dhx9,
GO:0006402	mRNA catabolic process	0.0183486	0.00341066	0.000894379	1	Xrn1,Upf1,Smg8,Etf1,Upf2,Atm,
GO:0006626	protein targeting to mitochondrion	0.0122324	0.0013231	0.000895569	1	Mtx1,Mtx2,Hsp90aa1,Hspa4,
GO:0010761	fibroblast migration	0.0122324	0.0013231	0.000895569	1	Coro1c,Rcc2,Arhgef7,Mta2,
GO:0009207	purine ribonucleoside triphosphate catabolic process	0.0244648	0.00608627	0.000900983	1	Rsu1,Gsk3b,Arhgef7,Iqgap1,Rasa3,Gnb2l1,Rcc2,Racgap1,
GO:0048667	cell morphogenesis involved in neuron differentiation	0.0428135	0.0161418	0.000913579	1	Picalm,Top2b,Sec24b,Myo7a,Gsk3b,Actr3,Sept7,Kif5b,Raph1,Dock7,Ctnna2,Baiap2,Cyfip1,Vcl,
GO:0034655	nucleobase, nucleoside, nucleotide and nucleic acid catabolic process	0.030581	0.0091735	0.000913626	1	Rsu1,Gsk3b,Arhgef7,Vcp,Iqgap1,Samhd1,Rasa3,Gnb2l1,Rcc2,Racgap1,
GO:0034656	nucleobase, nucleoside and nucleotide catabolic process	0.030581	0.0091735	0.000913626	1	Rsu1,Gsk3b,Arhgef7,Vcp,Iqgap1,Samhd1,Rasa3,Gnb2l1,Rcc2,Racgap1,
GO:0006892	post-Golgi vesicle-mediated transport	0.0152905	0.00229338	0.000922224	1	Scfd1,Gnb2l1,Plcb3,Ap1g1,Nsf,
GO:0009203	ribonucleoside triphosphate catabolic process	0.0244648	0.00611567	0.000929404	1	Rsu1,Gsk3b,Arhgef7,Iqgap1,Rasa3,Gnb2l1,Rcc2,Racgap1,
GO:0008361	regulation of cell size	0.0397554	0.0143777	0.000949429	1	Ddx39b,Gsk3b,Xrn2,Sept7,Camk2d,Gsk3a,Raph1,Gnb2l1,Hsp90aa1,Hsp90ab1,Ddx3x,Cyfip1,Vcl,
GO:0010389	regulation of G2/M transition of mitotic cell cycle	0.0122324	0.0013525	0.000973547	1	Camk2d,Cdk1,Rcc2,Atm,
GO:0009062	fatty acid catabolic process	0.0152905	0.00232278	0.000976937	1	Lonp2,Acox1,Acad11,Hsd17b4,Ech1,
GO:0019320	hexose catabolic process	0.0152905	0.00232278	0.000976937	1	Gpi1,Pgk2,Hk1,Aldoa,Ldha,
GO:0051223	regulation of protein transport	0.0366972	0.0126724	0.000997617	1	Picalm,Dnaja1,Gsk3b,Kif5b,Rangap1,Scfd1,Cdk1,Sec24a,Gnb2l1,Hsp90aa1,Hsp90ab1,Myo18a,
GO:0051252	regulation of RNA metabolic process	0.143731	0.0910294	0.00105128	1	Kdm3a,Puf60,Gsk3b,Strap,Gnas,Ruvbl1,Top2a,Hspa8,Ascc3,Tax1bp1,Rad21,Hnrnpu,Mta2,Hells,Parp14,Ddx17,Polr2a,Ddx3x,Kdm1b,Atrx,Naca,Plk1,Ddx39b,Srrt,Zcchc11,Dhx9,Xrn2,Pa2g4,Hcfc1,Gsk3a,Snd1,Dnmt1,Prmt1,Ilf2,Picalm,Ddx5,Adar,Rbpj,Ctnnd1,Upf1,Eef1d,Naa15,Set,Tr
GO:0048583	regulation of response to stimulus	0.12844	0.0786804	0.00105137	1	Dnaja1,Cul4a,Eif2s1,Gsk3b,Strap,Iqgap1,Atm,Ctnna2,Coro1b,Gnb2l1,Ap1g1,Hspa8,Eif2a,Ctnna1,Mb21d1,Arhgef7,Ifit1,Rasa3,Ddx17,Helb,Ddx39b,Msh6,Nmi,Zcchc11,Camk2d,Gsk3a,Fbn2,Anxa5,Slc7a1,Shoc2,Ddx5,Adar,Myof,Rbpj,Ctnnd1,Rnf213,Eef1d,Trim30a,Samhd1,Parp9,Pcna,D
GO:0031047	gene silencing by RNA	0.0183486	0.00352827	0.00106664	1	Adar,Prkra,Mov10,Snd1,Srrt,Zcchc11,
GO:0055017	cardiac muscle tissue growth	0.0152905	0.00238158	0.00109355	1	Camk2d,Gsk3a,Cdk1,Ddx39b,Rbpj,
GO:0007586	digestion	0.0183486	0.00355767	0.00111343	1	Prss3,Ireb2,Aco1,Gpr39,Prss1,Strap,
GO:0043065	positive regulation of apoptosis	0.0428135	0.0165535	0.00115944	1	Ddx5,Dnaja1,Msh6,Gsk3b,Arhgef7,Atm,Camk2d,Gsk3a,Top2a,Gnb2l1,Hspa8,Ap1g1,Ddx3x,Anxa5,
GO:0033158	regulation of protein import into nucleus, translocation	0.00917431	0.00064685	0.00116351	1	Cdk1,Hsp90ab1,Hsp90aa1,
GO:0045910	negative regulation of DNA recombination	0.00917431	0.00064685	0.00116351	1	Msh6,Msh3,Helb,
GO:0051313	attachment of spindle microtubules to chromosome	0.00917431	0.00064685	0.00116351	1	Bub3,Rcc2,Racgap1,
GO:0071353	cellular response to interleukin-4	0.00917431	0.00064685	0.00116351	1	Fasn,Hsp90ab1,Rplp0,
GO:0071357	cellular response to type I interferon	0.00917431	0.00064685	0.00116351	1	Ifit1,Adar,Ifitm3,
GO:0006732	coenzyme metabolic process	0.0244648	0.00635089	0.00118358	1	Fasn,Mthfd1,Acly,Aco1,Vcp,Far1,Pdhb,Dnmt1,
GO:0009154	purine ribonucleotide catabolic process	0.0244648	0.00635089	0.00118358	1	Rsu1,Gsk3b,Arhgef7,Iqgap1,Rasa3,Gnb2l1,Rcc2,Racgap1,
GO:0031327	negative regulation of cellular biosynthetic process	0.0733945	0.037135	0.00119376	1	Atp1a1,Plk1,Eif2s1,Nmi,Strap,Smc3,Smc1a,Pa2g4,Hcfc1,Gnb2l1,Eprs,Hspa8,Stag2,Dnmt1,Ddx5,Ireb2,Rbpj,Hnrnpu,Mta2,Set,Itm2b,Hells,Pcna,Ddx3x,
GO:0006195	purine nucleotide catabolic process	0.0275229	0.00790921	0.00121264	1	Rsu1,Gsk3b,Arhgef7,Iqgap1,Samhd1,Rasa3,Gnb2l1,Rcc2,Racgap1,
GO:0043068	positive regulation of programmed cell death	0.0428135	0.0166417	0.00121878	1	Ddx5,Dnaja1,Msh6,Gsk3b,Arhgef7,Atm,Camk2d,Gsk3a,Top2a,Gnb2l1,Hspa8,Ap1g1,Ddx3x,Anxa5,
GO:0051270	regulation of cellular component movement	0.0489297	0.0204934	0.0012206	1	Coro1c,Strap,Msn,Camk2d,Dock5,Coro1b,Gnb2l1,Vcl,Cpne3,Capn7,Ctnna1,Rbpj,Dock1,Arhgef7,Mta2,Rcc2,
GO:0006084	acetyl-CoA metabolic process	0.0122324	0.00144071	0.00123598	1	Fasn,Acly,Aco1,Pdhb,
GO:0051495	positive regulation of cytoskeleton organization	0.0214067	0.00496898	0.00125698	1	Arpc1b,Actr3b,Coro1b,Actr2,Rcc2,Baiap2,Actr3,
GO:0010498	proteasomal protein catabolic process	0.030581	0.00958513	0.00126965	1	Plk1,Cul4a,Csnk1a1,Gsk3b,Ddb1,Cul1,Vcp,Tlk2,Gsk3a,Gnb2l1,
GO:0006796	phosphate metabolic process	0.100917	0.057893	0.00130226	1	Dnaja1,Coro1c,Csnk1a1,Pgk2,Prkacb,Eif2s1,Gsk3b,Strap,Iqgap1,Atm,Gnas,Gnb2l1,Hspa8,Vrk1,Eif2a,Jak1,Hsp90ab1,Plk1,Ibtk,Gsk3a,Prkra,Tlk2,Camk2d,Cdk1,Dock7,Hk1,Ppp1ca,Rad50,Hspa4,Mical1,Mtmr6,Tlk1,Smg8,
GO:0006793	phosphorus metabolic process	0.100917	0.0579224	0.00131308	1	Dnaja1,Coro1c,Csnk1a1,Pgk2,Prkacb,Eif2s1,Gsk3b,Strap,Iqgap1,Atm,Gnas,Gnb2l1,Hspa8,Vrk1,Eif2a,Jak1,Hsp90ab1,Plk1,Ibtk,Gsk3a,Prkra,Tlk2,Camk2d,Cdk1,Dock7,Hk1,Ppp1ca,Rad50,Hspa4,Mical1,Mtmr6,Tlk1,Smg8,
GO:2000104	negative regulation of DNA-dependent DNA replication	0.00917431	0.000676252	0.00132861	1	Smc1a,Stag2,Smc3,
GO:0044270	cellular nitrogen compound catabolic process	0.030581	0.00964394	0.00132866	1	Rsu1,Gsk3b,Arhgef7,Vcp,Iqgap1,Samhd1,Rasa3,Gnb2l1,Rcc2,Racgap1,
GO:0046700	heterocycle catabolic process	0.030581	0.00964394	0.00132866	1	Rsu1,Gsk3b,Arhgef7,Vcp,Iqgap1,Samhd1,Rasa3,Gnb2l1,Rcc2,Racgap1,
GO:0009261	ribonucleotide catabolic process	0.0244648	0.0064685	0.00132994	1	Rsu1,Gsk3b,Arhgef7,Iqgap1,Rasa3,Gnb2l1,Rcc2,Racgap1,
GO:0006498	N-terminal protein lipidation	0.00611621	0.000176414	0.00133129	1	Nmt2,Nmt1,
GO:0051095	regulation of helicase activity	0.00611621	0.000176414	0.00133129	1	Msh6,Msh3,
GO:0051573	negative regulation of histone H3-K9 methylation	0.00611621	0.000176414	0.00133129	1	Kdm3a,Dnmt1,
GO:0090166	Golgi disassembly	0.00611621	0.000176414	0.00133129	1	Cdk1,Vrk1,
GO:0008156	negative regulation of DNA replication	0.0122324	0.00147011	0.00133345	1	Smc1a,Hnrnpu,Stag2,Smc3,
GO:0072329	monocarboxylic acid catabolic process	0.0152905	0.00249919	0.00135731	1	Lonp2,Acox1,Acad11,Hsd17b4,Ech1,
GO:0006605	protein targeting	0.0397554	0.0149657	0.00135945	1	Lonp2,Gsk3b,Ran,Srp54a,Hspa4,Mtx1,Rangap1,Mtx2,Cdk1,Hspa8,Hsp90aa1,Hsp90ab1,Kpna2,
GO:0048534	hemopoietic or lymphoid organ development	0.0550459	0.0247861	0.00139159	1	Cul4a,Atm,Gnas,Top2a,Dock7,Hsp90aa1,Herc6,Isg15,Prmt1,Picalm,Adar,Rbpj,Dock1,Arhgef7,Hells,Eef2,Rpa1,Samd9l,
GO:0046039	GTP metabolic process	0.0244648	0.0065273	0.00140833	1	Rsu1,Gsk3b,Arhgef7,Iqgap1,Rasa3,Gnb2l1,Rcc2,Racgap1,
GO:0051186	cofactor metabolic process	0.0275229	0.00808562	0.0014119	1	Fasn,Mthfd1,Acly,Ireb2,Aco1,Vcp,Far1,Pdhb,Dnmt1,
GO:0006955	immune response	0.0672783	0.0332539	0.00141744	1	Oas3,Irgm1,Msh6,Nmi,Oasl1,Ifitm3,Eprs,Ap1g1,Hspa8,Herc6,Ilf2,Isg15,Oasl2,Adar,Rbpj,Mb21d1,Jak1,Trim30a,Samhd1,Ifit1,Parp9,Ddx3x,
GO:0031175	neuron projection development	0.0550459	0.0248449	0.00142829	1	Top2b,Gsk3b,Cul4b,Sept2,Gsk3a,Raph1,Dock7,Ctnna2,Baiap2,Vcl,Prmt1,Cyfip1,Picalm,Rbpj,Phgdh,Actr3,Sept7,Kif5b,
GO:0006513	protein monoubiquitination	0.0122324	0.00149951	0.00143617	1	Dtl,Cul4b,Ddb1,Cul1,
GO:0019059	initiation of viral infection	0.0122324	0.00149951	0.00143617	1	Rad50,Ifitm3,Hsp90ab1,Trim30a,
GO:0030260	entry into host cell	0.0122324	0.00149951	0.00143617	1	Rad50,Ifitm3,Hsp90ab1,Trim30a,
GO:0044409	entry into host	0.0122324	0.00149951	0.00143617	1	Rad50,Ifitm3,Hsp90ab1,Trim30a,
GO:0046718	entry of virus into host cell	0.0122324	0.00149951	0.00143617	1	Rad50,Ifitm3,Hsp90ab1,Trim30a,
GO:0051806	entry into cell of other organism involved in symbiotic interaction	0.0122324	0.00149951	0.00143617	1	Rad50,Ifitm3,Hsp90ab1,Trim30a,
GO:0051828	entry into other organism involved in symbiotic interaction	0.0122324	0.00149951	0.00143617	1	Rad50,Ifitm3,Hsp90ab1,Trim30a,
GO:0052126	movement in host environment	0.0122324	0.00149951	0.00143617	1	Rad50,Ifitm3,Hsp90ab1,Trim30a,
GO:0052192	movement in environment of other organism involved in symbiotic interaction	0.0122324	0.00149951	0.00143617	1	Rad50,Ifitm3,Hsp90ab1,Trim30a,
GO:0060341	regulation of cellular localization	0.058104	0.0269325	0.00144173	1	Gsk3b,Maob,Camk2d,Rangap1,Sec24a,Cdk1,Gnb2l1,Hsp90aa1,Ap1g1,Myo18a,Slc16a1,Arhgef7,Kif5b,Scfd1,Hsp90ab1,Gpr39,Rcc2,Nsf,Racgap1,
GO:0017038	protein import	0.030581	0.00976155	0.0014534	1	Gsk3b,Ran,Hspa4,Mtx1,Mtx2,Cdk1,Hspa8,Hsp90aa1,Hsp90ab1,Kpna2,
GO:0030334	regulation of cell migration	0.0458716	0.0189056	0.00147073	1	Cpne3,Coro1c,Capn7,Dock1,Rbpj,Strap,Msn,Arhgef7,Mta2,Camk2d,Dock5,Coro1b,Gnb2l1,Rcc2,Vcl,
GO:0016072	rRNA metabolic process	0.0214067	0.00511599	0.00148619	1	Dkc1,Pa2g4,Nop2,Xrn1,Wdr12,Rsl1d1,Skiv2l2,
GO:0017148	negative regulation of translation	0.0152905	0.002558	0.0015055	1	Ireb2,Gnb2l1,Eif2s1,Eprs,Ddx3x,
GO:0006301	postreplication repair	0.00917431	0.000705654	0.00150773	1	Pcna,Dtl,Vcp,
GO:0034097	response to cytokine stimulus	0.0397554	0.0151422	0.00150791	1	Fasn,Adar,Upf1,Zcchc11,Jak1,Prpf8,Ifit1,Parp9,Ifitm3,Hsp90ab1,Eprs,Isg15,Rplp0,
GO:0043900	regulation of multi-organism process	0.0244648	0.00661551	0.00153275	1	Rad50,Mb21d1,Eif2s1,Zcchc11,Trim30a,Ifit1,Ifitm3,Anxa5,
GO:0000060	protein import into nucleus, translocation	0.0122324	0.00152892	0.00154427	1	Cdk1,Hsp90ab1,Hsp90aa1,Ran,
GO:0007568	aging	0.0183486	0.00379289	0.00154673	1	Gsk3a,Xrn1,Msh6,Cdk1,Eif2s1,Atm,
GO:0034329	cell junction assembly	0.0183486	0.00379289	0.00154673	1	Coro1c,Ctnna1,Rcc2,Arhgef7,Vcl,Iqgap1,
GO:0009890	negative regulation of biosynthetic process	0.0733945	0.0378701	0.00154808	1	Atp1a1,Plk1,Eif2s1,Nmi,Strap,Smc3,Smc1a,Pa2g4,Hcfc1,Gnb2l1,Eprs,Hspa8,Stag2,Dnmt1,Ddx5,Ireb2,Rbpj,Hnrnpu,Mta2,Set,Itm2b,Hells,Pcna,Ddx3x,
GO:0048666	neuron development	0.0611621	0.0292258	0.00156115	1	Top2b,Sec24b,Myo7a,Gsk3b,Cul4b,Sept2,Gsk3a,Raph1,Dock7,Ctnna2,Baiap2,Vcl,Cyfip1,Prmt1,Picalm,Rbpj,Phgdh,Actr3,Sept7,Kif5b,
GO:0010558	negative regulation of macromolecule biosynthetic process	0.0703364	0.0356943	0.00156232	1	Plk1,Eif2s1,Nmi,Strap,Smc3,Smc1a,Pa2g4,Hcfc1,Gnb2l1,Eprs,Hspa8,Stag2,Dnmt1,Ddx5,Ireb2,Rbpj,Hnrnpu,Mta2,Set,Itm2b,Hells,Pcna,Ddx3x,
GO:0035195	gene silencing by miRNA	0.0152905	0.0025874	0.0015839	1	Adar,Prkra,Mov10,Srrt,Zcchc11,
GO:0046365	monosaccharide catabolic process	0.0152905	0.0025874	0.0015839	1	Gpi1,Pgk2,Hk1,Aldoa,Ldha,
GO:0007399	nervous system development	0.100917	0.0585987	0.00158456	1	Sec24b,Myo7a,Prkacb,Cul5,Gsk3b,Atm,Raph1,Ctnna2,Hsp90aa1,Vcl,Mthfd1,Ctnna1,Arhgef7,Actr3,Itm2b,Atrx,Top2b,Srrt,Cul4b,Abcb1b,Sept2,Gsk3a,Dock7,Baiap2,Prmt1,Cyfip1,Picalm,Rbpj,Phgdh,Sept7,Ddx6,Kif5b,Nckap1,
GO:0019725	cellular homeostasis	0.0642202	0.031431	0.00160643	1	Rhot1,Atp1a1,Cul5,Gna11,Gsk3b,Ibtk,Anxa6,Gnb1,Camk2d,Ubc,Hk1,Gnb2l1,Ireb2,Atp2b1,Aco1,Abcb5,Aldoa,Vcp,Kif5b,Slc12a2,Gpr39,
GO:0072523	purine-containing compound catabolic process	0.0275229	0.00826203	0.00163671	1	Rsu1,Gsk3b,Arhgef7,Iqgap1,Samhd1,Rasa3,Gnb2l1,Rcc2,Racgap1,
GO:0006839	mitochondrial transport	0.0152905	0.0026168	0.00166525	1	Mtx1,Kif5b,Mtx2,Hsp90aa1,Hspa4,
GO:0009791	post-embryonic development	0.0183486	0.0038517	0.00167273	1	Gnas,Ireb2,Aco1,Myo7a,Ddx17,Atrx,
GO:0051049	regulation of transport	0.0795107	0.0425745	0.00167355	1	Dnaja1,Pacsin2,Atp1a1,Gsk3b,Maob,Sept2,Gnas,Camk2d,Rangap1,Gsk3a,Sec24a,Cdk1,Hk1,Gnb2l1,Hspa8,Hsp90aa1,Ap1g1,Myo18a,Picalm,Slc16a1,Arhgef7,Kif5b,Scfd1,Hsp90ab1,Gpr39,Nsf,
GO:0006312	mitotic recombination	0.00917431	0.000735056	0.00170128	1	Top2b,Top2a,Rad50,
GO:0010800	positive regulation of peptidyl-threonine phosphorylation	0.00917431	0.000735056	0.00170128	1	Gsk3a,Plk1,Gsk3b,
GO:0070670	response to interleukin-4	0.00917431	0.000735056	0.00170128	1	Fasn,Hsp90ab1,Rplp0,
GO:0008360	regulation of cell shape	0.0183486	0.0038811	0.00173858	1	Csnk1a1,Vrk1,Aldoa,Msn,Baiap2,Cyfip1,
GO:0060419	heart growth	0.0152905	0.0026462	0.00174964	1	Camk2d,Gsk3a,Cdk1,Ddx39b,Rbpj,
GO:0043543	protein acylation	0.0214067	0.00529241	0.00180289	1	Nmt2,Ruvbl1,Hcfc1,Naa25,Naa16,Nmt1,Naa15,
GO:0070507	regulation of microtubule cytoskeleton organization	0.0183486	0.0039105	0.00180637	1	Kif11,Rcc2,Pdcd6ip,Bora,Racgap1,Eml4,
GO:0035194	posttranscriptional gene silencing by RNA	0.0152905	0.0026756	0.00183711	1	Adar,Prkra,Mov10,Srrt,Zcchc11,
GO:0034404	nucleobase, nucleoside and nucleotide biosynthetic process	0.030581	0.010085	0.00184621	1	Mthfd1,Oasl2,Mb21d1,Aldoa,Gnas,Kars,Atp5c1,Gsk3a,Rrm1,Paics,
GO:0034654	nucleobase, nucleoside, nucleotide and nucleic acid biosynthetic process	0.030581	0.010085	0.00184621	1	Mthfd1,Oasl2,Mb21d1,Aldoa,Gnas,Kars,Atp5c1,Gsk3a,Rrm1,Paics,
GO:0002591	positive regulation of antigen processing and presentation of peptide antigen via MHC class I	0.00611621	0.000205816	0.00185204	1	Abcb5,Abcb1b,
GO:0006101	citrate metabolic process	0.00611621	0.000205816	0.00185204	1	Acly,Aco1,
GO:0006265	DNA topological change	0.00611621	0.000205816	0.00185204	1	Top2b,Top2a,
GO:0010216	maintenance of DNA methylation	0.00611621	0.000205816	0.00185204	1	Hells,Dnmt1,
GO:0010918	positive regulation of mitochondrial membrane potential	0.00611621	0.000205816	0.00185204	1	Gsk3b,Vcp,
GO:0021942	radial glia guided migration of Purkinje cell	0.00611621	0.000205816	0.00185204	1	Ctnna2,Cul5,
GO:0046719	regulation of viral protein levels in host cell	0.00611621	0.000205816	0.00185204	1	Stau1,Ddb1,
GO:0000470	maturation of LSU-rRNA	0.00917431	0.000764459	0.00190967	1	Nop2,Wdr12,Rsl1d1,
GO:0003301	physiological cardiac muscle hypertrophy	0.00917431	0.000764459	0.00190967	1	Camk2d,Gsk3a,Ddx39b,
GO:0007094	mitotic cell cycle spindle assembly checkpoint	0.00917431	0.000764459	0.00190967	1	Plk1,Bub3,Atm,
GO:0045841	negative regulation of mitotic metaphase/anaphase transition	0.00917431	0.000764459	0.00190967	1	Plk1,Bub3,Atm,
GO:0061049	cell growth involved in cardiac muscle cell development	0.00917431	0.000764459	0.00190967	1	Camk2d,Gsk3a,Ddx39b,
GO:0051261	protein depolymerization	0.0152905	0.00270501	0.00192774	1	Mical1,Capza2,Hspa8,Kif2c,Eml4,
GO:0010942	positive regulation of cell death	0.0428135	0.0174943	0.0019355	1	Ddx5,Dnaja1,Msh6,Gsk3b,Arhgef7,Atm,Camk2d,Gsk3a,Top2a,Gnb2l1,Hspa8,Ap1g1,Ddx3x,Anxa5,
GO:0016570	histone modification	0.030581	0.0101732	0.00196705	1	Kdm3a,Cul4b,Ddb1,Atm,Ruvbl1,Hcfc1,Vrk1,Kdm1b,Dnmt1,Prmt1,
GO:0010563	negative regulation of phosphorus metabolic process	0.0214067	0.00543942	0.00210481	1	Mical1,Coro1c,Gnb2l1,Strap,Ibtk,Iqgap1,Hspa4,
GO:0045936	negative regulation of phosphate metabolic process	0.0214067	0.00543942	0.00210481	1	Mical1,Coro1c,Gnb2l1,Strap,Ibtk,Iqgap1,Hspa4,
GO:0016441	posttranscriptional gene silencing	0.0152905	0.00276381	0.00211875	1	Adar,Prkra,Mov10,Srrt,Zcchc11,
GO:0016458	gene silencing	0.0244648	0.00696833	0.00212015	1	Adar,Mov10,Srrt,Zcchc11,Prkra,Snd1,Hells,Dnmt1,
GO:0055021	regulation of cardiac muscle tissue growth	0.0122324	0.00167593	0.00217068	1	Gsk3a,Cdk1,Ddx39b,Rbpj,
GO:0045088	regulation of innate immune response	0.0214067	0.00549822	0.00223596	1	Adar,Parp9,Mb21d1,Nmi,Ap1g1,Samhd1,Trim30a,
GO:0070201	regulation of establishment of protein localization	0.0366972	0.0139661	0.0022472	1	Picalm,Dnaja1,Gsk3b,Kif5b,Rangap1,Scfd1,Cdk1,Sec24a,Gnb2l1,Hsp90aa1,Hsp90ab1,Myo18a,
GO:0000904	cell morphogenesis involved in differentiation	0.0489297	0.0218165	0.00229047	1	Top2b,Sec24b,Myo7a,Gsk3b,Strap,Raph1,Dock7,Ctnna2,Baiap2,Vcl,Cyfip1,Picalm,Rbpj,Actr3,Sept7,Kif5b,
GO:0030811	regulation of nucleotide catabolic process	0.0244648	0.00705654	0.00229155	1	Rsu1,Gsk3b,Arhgef7,Iqgap1,Rasa3,Gnb2l1,Rcc2,Racgap1,
GO:0033121	regulation of purine nucleotide catabolic process	0.0244648	0.00705654	0.00229155	1	Rsu1,Gsk3b,Arhgef7,Iqgap1,Rasa3,Gnb2l1,Rcc2,Racgap1,
GO:0070192	chromosome organization involved in meiosis	0.0122324	0.00170533	0.00231415	1	Rad50,Smc4,Smc2,Atm,
GO:0009314	response to radiation	0.030581	0.0104378	0.00236834	1	Tanc1,Msh6,Eif2s1,Eef1d,Atm,Gnb1,Tlk2,Pcna,Dtl,Ppp1ca,
GO:0034629	cellular protein complex localization	0.00917431	0.000823263	0.0023725	1	Exoc3,Rcc2,Ran,
GO:0046596	regulation of virion penetration into host cell	0.00917431	0.000823263	0.0023725	1	Rad50,Ifitm3,Trim30a,
GO:0071173	spindle assembly checkpoint	0.00917431	0.000823263	0.0023725	1	Plk1,Bub3,Atm,
GO:2000113	negative regulation of cellular macromolecule biosynthetic process	0.0672783	0.0347535	0.00243717	1	Plk1,Eif2s1,Strap,Smc3,Smc1a,Pa2g4,Hcfc1,Gnb2l1,Eprs,Hspa8,Stag2,Dnmt1,Ddx5,Ireb2,Rbpj,Hnrnpu,Mta2,Set,Itm2b,Hells,Pcna,Ddx3x,
GO:0001672	regulation of chromatin assembly or disassembly	0.00611621	0.000235218	0.00245381	1	Tlk2,Tlk1,
GO:0002488	antigen processing and presentation of endogenous peptide antigen via MHC class Ib via ER pathway	0.00611621	0.000235218	0.00245381	1	Abcb5,Abcb1b,
GO:0002489	antigen processing and presentation of endogenous peptide antigen via MHC class Ib via ER pathway, TAP-dependent	0.00611621	0.000235218	0.00245381	1	Abcb5,Abcb1b,
GO:0002589	regulation of antigen processing and presentation of peptide antigen via MHC class I	0.00611621	0.000235218	0.00245381	1	Abcb5,Abcb1b,
GO:0007008	outer mitochondrial membrane organization	0.00611621	0.000235218	0.00245381	1	Hsp90aa1,Hspa4,
GO:0034392	negative regulation of smooth muscle cell apoptosis	0.00611621	0.000235218	0.00245381	1	Rbpj,Gsk3b,
GO:0048813	dendrite morphogenesis	0.0183486	0.00417512	0.00251036	1	Picalm,Sept7,Ctnna2,Gsk3b,Baiap2,Actr3,
GO:0002682	regulation of immune system process	0.0642202	0.0326365	0.00251088	1	Cul4a,Msh6,Eif2s1,Nmi,Msn,Abcb1b,Atm,Gnas,Ap1g1,Hspa8,Hsp90aa1,Anxa5,Prmt1,Isg15,Adar,Abcb5,Mb21d1,Trim30a,Samhd1,Ifit1,Parp9,
GO:0051235	maintenance of location	0.0244648	0.00717415	0.00253678	1	Ibtk,Camk2d,Hk1,Gpr39,Rcc2,Fbn2,Bub3,Racgap1,
GO:0071345	cellular response to cytokine stimulus	0.0336391	0.0123489	0.00257107	1	Fasn,Adar,Upf1,Zcchc11,Jak1,Prpf8,Ifit1,Ifitm3,Hsp90ab1,Eprs,Rplp0,
GO:0010591	regulation of lamellipodium assembly	0.00917431	0.000852665	0.00262768	1	Hsp90aa1,Actr3,Nckap1,
GO:0019048	virus-host interaction	0.00917431	0.000852665	0.00262768	1	Ddx39b,Stau1,Ddb1,
GO:0007088	regulation of mitosis	0.0152905	0.00294023	0.00277459	1	Plk1,Kif11,Bub3,Bora,Atm,
GO:0051783	regulation of nuclear division	0.0152905	0.00294023	0.00277459	1	Plk1,Kif11,Bub3,Bora,Atm,
GO:0006096	glycolysis	0.0122324	0.00179354	0.0027835	1	Gpi1,Pgk2,Hk1,Aldoa,
GO:0006302	double-strand break repair	0.0183486	0.00426333	0.00278551	1	Parp9,Rad50,Vcp,Atm,Helb,Rpa1,
GO:0071174	mitotic cell cycle spindle checkpoint	0.00917431	0.000882068	0.00289916	1	Plk1,Bub3,Atm,
GO:0002252	immune effector process	0.0458716	0.020317	0.00291778	1	Oas3,Oasl2,Adar,Msh6,Mb21d1,Eif2s1,Oasl1,Samhd1,Ifit1,Ddx60,Ifitm3,Hspa8,Ap1g1,Anxa5,Isg15,
GO:0046034	ATP metabolic process	0.0122324	0.00182294	0.00295339	1	Atp5c1,Hspa8,Aldoa,Vcp,
GO:0007015	actin filament organization	0.0275229	0.00902649	0.00296438	1	Arpc1b,Actr3b,Ctnna1,Actr2,Actr3,Mical1,Coro1b,Capza2,Baiap2,
GO:0051297	centrosome organization	0.0152905	0.00299903	0.00302262	1	Slc16a1,Plk1,Ckap5,Kif11,Pdcd6ip,
GO:0032386	regulation of intracellular transport	0.0275229	0.0090853	0.00309405	1	Gsk3b,Camk2d,Kif5b,Rangap1,Scfd1,Cdk1,Gnb2l1,Hsp90aa1,Hsp90ab1,
GO:0000018	regulation of DNA recombination	0.0122324	0.00185234	0.00313023	1	Msh6,Rad50,Msh3,Helb,
GO:0055013	cardiac muscle cell development	0.0122324	0.00185234	0.00313023	1	Camk2d,Gsk3a,Ddx39b,Hnrnpu,
GO:0002477	antigen processing and presentation of exogenous peptide antigen via MHC class Ib	0.00611621	0.00026462	0.00313502	1	Abcb5,Abcb1b,
GO:0002481	antigen processing and presentation of exogenous protein antigen via MHC class Ib, TAP-dependent	0.00611621	0.00026462	0.00313502	1	Abcb5,Abcb1b,
GO:0002484	antigen processing and presentation of endogenous peptide antigen via MHC class I via ER pathway	0.00611621	0.00026462	0.00313502	1	Abcb5,Abcb1b,
GO:0002485	antigen processing and presentation of endogenous peptide antigen via MHC class I via ER pathway, TAP-dependent	0.00611621	0.00026462	0.00313502	1	Abcb5,Abcb1b,
GO:0002585	positive regulation of antigen processing and presentation of peptide antigen	0.00611621	0.00026462	0.00313502	1	Abcb5,Abcb1b,
GO:0006268	DNA unwinding involved in replication	0.00611621	0.00026462	0.00313502	1	Top2b,Top2a,
GO:0006271	DNA strand elongation involved in DNA replication	0.00611621	0.00026462	0.00313502	1	Pcna,Fen1,
GO:0072350	tricarboxylic acid metabolic process	0.00611621	0.00026462	0.00313502	1	Acly,Aco1,
GO:0016052	carbohydrate catabolic process	0.0183486	0.00438094	0.00318677	1	Gpi1,Pgk2,Hk1,Aldoa,Ldha,Ppp1ca,
GO:0002200	somatic diversification of immune receptors	0.0122324	0.00188174	0.00331416	1	Adar,Msh6,Msh3,Atm,
GO:0006635	fatty acid beta-oxidation	0.0122324	0.00188174	0.00331416	1	Lonp2,Acox1,Acad11,Hsd17b4,
GO:0048041	focal adhesion assembly	0.0122324	0.00188174	0.00331416	1	Coro1c,Rcc2,Arhgef7,Iqgap1,
GO:0055024	regulation of cardiac muscle tissue development	0.0122324	0.00188174	0.00331416	1	Gsk3a,Cdk1,Ddx39b,Rbpj,
GO:0060420	regulation of heart growth	0.0122324	0.00188174	0.00331416	1	Gsk3a,Cdk1,Ddx39b,Rbpj,
GO:0031503	protein complex localization	0.00917431	0.000940872	0.00349235	1	Exoc3,Rcc2,Ran,
GO:0010660	regulation of muscle cell apoptosis	0.0122324	0.00191115	0.00350531	1	Camk2d,Rbpj,Hspa8,Gsk3b,
GO:0045595	regulation of cell differentiation	0.0795107	0.0451031	0.00362664	1	Kdm3a,Cul4a,Ddx39b,Gna11,Srrt,Gsk3b,Strap,Zcchc11,Smc3,Gnas,Smc1a,Pa2g4,Gsk3a,Dock7,Hsp90aa1,Fbn2,Stag2,Baiap2,Prmt1,Isg15,Ddx5,Ctnna1,Krt84,Rbpj,Actr3,Ddx6,
GO:0031396	regulation of protein ubiquitination	0.0183486	0.00449854	0.00362964	1	Aimp2,Dnaja1,Plk1,Hsp90ab1,Hsp90aa1,Isg15,
GO:0048699	generation of neurons	0.0733945	0.0405163	0.00366722	1	Top2b,Sec24b,Myo7a,Srrt,Gsk3b,Cul4b,Sept2,Gsk3a,Raph1,Dock7,Ctnna2,Hsp90aa1,Baiap2,Vcl,Cyfip1,Prmt1,Picalm,Ctnna1,Rbpj,Phgdh,Actr3,Sept7,Kif5b,Ddx6,
GO:0006414	translational elongation	0.0122324	0.00194055	0.00370381	1	Eef1g,Eef1b2,Eef1d,Eef2,
GO:0055006	cardiac cell development	0.0122324	0.00194055	0.00370381	1	Camk2d,Gsk3a,Ddx39b,Hnrnpu,
GO:0001933	negative regulation of protein phosphorylation	0.0183486	0.00452795	0.00374715	1	Mical1,Coro1c,Gnb2l1,Strap,Ibtk,Hspa4,
GO:0019063	virion penetration into host cell	0.00917431	0.000970274	0.00381467	1	Rad50,Ifitm3,Trim30a,
GO:0050793	regulation of developmental process	0.0978593	0.059569	0.00381746	1	Coro1c,Kdm3a,Cul4a,Sec24b,Gna11,Gsk3b,Strap,Smc3,Gnas,Smc1a,Coro1b,Hsp90aa1,Ctnna1,Krt84,Arhgef7,Actr3,Ddx39b,Msh6,Srrt,Zcchc11,Pa2g4,Gsk3a,Cdk1,Dock7,Fbn2,Baiap2,Stag2,Isg15,Prmt1,Ddx5,Rbpj,Ddx6,
GO:0015980	energy derivation by oxidation of organic compounds	0.0214067	0.00605686	0.00382001	1	Gnas,Gsk3a,Aco1,Gsk3b,Pdhb,Ldha,Ppp1ca,
GO:0040007	growth	0.058104	0.0294317	0.00382798	1	Ddx39b,Gsk3b,Armc10,Xrn2,Gnas,Ruvbl1,Camk2d,Gsk3a,Raph1,Cdk1,Gnb2l1,Cyfip1,Vcl,Rbpj,Sept7,Slc12a2,Gpr39,Ddx3x,Atrx,
GO:0000712	resolution of meiotic recombination intermediates	0.00611621	0.000294023	0.0038941	1	Top2b,Top2a,
GO:0002476	antigen processing and presentation of endogenous peptide antigen via MHC class Ib	0.00611621	0.000294023	0.0038941	1	Abcb5,Abcb1b,
GO:0034063	stress granule assembly	0.00611621	0.000294023	0.0038941	1	Ddx3x,Dync1h1,
GO:0051988	regulation of attachment of spindle microtubules to kinetochore	0.00611621	0.000294023	0.0038941	1	Rcc2,Racgap1,
GO:0070914	UV-damage excision repair	0.00611621	0.000294023	0.0038941	1	Cul4b,Ddb1,
GO:2000171	negative regulation of dendrite development	0.00611621	0.000294023	0.0038941	1	Gsk3a,Gsk3b,
GO:0043502	regulation of muscle adaptation	0.0122324	0.00196995	0.0039098	1	Camk2d,Gsk3a,Ddx39b,Gsk3b,
GO:0044271	cellular nitrogen compound biosynthetic process	0.0397554	0.0169945	0.00404848	1	Mthfd1,Oasl2,Ireb2,Mb21d1,Phgdh,Aldoa,Gnas,Atp5c1,Kars,Gsk3a,Rrm1,Hsp90aa1,Paics,
GO:0006355	regulation of transcription, DNA-dependent	0.131498	0.0872365	0.00407121	1	Kdm3a,Puf60,Gsk3b,Strap,Gnas,Ruvbl1,Top2a,Hspa8,Ascc3,Tax1bp1,Rad21,Mta2,Hells,Parp14,Ddx17,Ddx3x,Kdm1b,Atrx,Naca,Plk1,Ddx39b,Srrt,Zcchc11,Xrn2,Pa2g4,Hcfc1,Gsk3a,Snd1,Dnmt1,Prmt1,Ilf2,Ddx5,Picalm,Adar,Rbpj,Ctnnd1,Eef1d,Naa15,Set,Trim30a,Pcna,Sbno1,Dhx36,
GO:0009165	nucleotide biosynthetic process	0.0275229	0.00949693	0.0041318	1	Mthfd1,Oasl2,Mb21d1,Aldoa,Gnas,Atp5c1,Gsk3a,Rrm1,Paics,
GO:0032507	maintenance of protein location in cell	0.0152905	0.00323425	0.00417629	1	Hk1,Bub3,Fbn2,Rcc2,Racgap1,
GO:0006913	nucleocytoplasmic transport	0.030581	0.0113199	0.0042022	1	Ddx39b,Gsk3b,Abce1,Ran,Rangap1,Cdk1,Hspa8,Hsp90aa1,Hsp90ab1,Kpna2,
GO:0022008	neurogenesis	0.0764526	0.0433095	0.00423357	1	Top2b,Sec24b,Myo7a,Srrt,Gsk3b,Cul4b,Sept2,Gsk3a,Raph1,Dock7,Ctnna2,Hsp90aa1,Baiap2,Vcl,Cyfip1,Prmt1,Picalm,Ctnna1,Rbpj,Phgdh,Arhgef7,Actr3,Sept7,Kif5b,Ddx6,
GO:0090316	positive regulation of intracellular protein transport	0.0183486	0.00464556	0.0042456	1	Kif5b,Cdk1,Gnb2l1,Hsp90ab1,Hsp90aa1,Gsk3b,
GO:0016049	cell growth	0.0336391	0.0132016	0.0042472	1	Ddx39b,Gsk3b,Xrn2,Sept7,Camk2d,Gsk3a,Raph1,Gnb2l1,Ddx3x,Cyfip1,Vcl,
GO:0051222	positive regulation of protein transport	0.0244648	0.007821	0.00427436	1	Gsk3b,Kif5b,Cdk1,Sec24a,Gnb2l1,Hsp90aa1,Hsp90ab1,Myo18a,
GO:0031023	microtubule organizing center organization	0.0152905	0.00326365	0.00433979	1	Slc16a1,Plk1,Ckap5,Kif11,Pdcd6ip,
GO:0055065	metal ion homeostasis	0.0336391	0.0132898	0.00446124	1	Ireb2,Atp2b1,Atp1a1,Aco1,Cul5,Ibtk,Anxa6,Gnb1,Gnas,Camk2d,Gpr39,
GO:0071478	cellular response to radiation	0.0152905	0.00329305	0.0045078	1	Tlk2,Eif2s1,Eef1d,Pcna,Atm,
GO:0051169	nuclear transport	0.030581	0.0114375	0.00451402	1	Ddx39b,Gsk3b,Abce1,Ran,Rangap1,Cdk1,Hspa8,Hsp90aa1,Hsp90ab1,Kpna2,
GO:0031399	regulation of protein modification process	0.0672783	0.036694	0.00462443	1	Dnaja1,Coro1c,Kdm3a,Plk1,Gsk3b,Strap,Ibtk,Iqgap1,Atm,Gnas,Gsk3a,Dock7,Gnb2l1,Hsp90aa1,Dnmt1,Isg15,Rad50,Hspa4,Mical1,Aimp2,Hsp90ab1,Smg8,
GO:0034330	cell junction organization	0.0183486	0.00473376	0.00465037	1	Coro1c,Ctnna1,Rcc2,Arhgef7,Vcl,Iqgap1,
GO:0044242	cellular lipid catabolic process	0.0183486	0.00473376	0.00465037	1	Lonp2,Plcb3,Acox1,Acad11,Hsd17b4,Ech1,
GO:0002428	antigen processing and presentation of peptide antigen via MHC class Ib	0.00611621	0.000323425	0.0047295	1	Abcb5,Abcb1b,
GO:0015802	basic amino acid transport	0.00611621	0.000323425	0.0047295	1	Slc38a1,Slc7a1,
GO:0034501	protein localization to kinetochore	0.00611621	0.000323425	0.0047295	1	Cdk1,Rcc2,
GO:0042135	neurotransmitter catabolic process	0.00611621	0.000323425	0.0047295	1	Maoa,Maob,
GO:0043517	positive regulation of DNA damage response, signal transduction by p53 class mediator	0.00611621	0.000323425	0.0047295	1	Ddx5,Atm,
GO:0032388	positive regulation of intracellular transport	0.0183486	0.00476316	0.0047914	1	Kif5b,Cdk1,Gnb2l1,Hsp90ab1,Hsp90aa1,Gsk3b,
GO:0003300	cardiac muscle hypertrophy	0.0122324	0.00208756	0.0048112	1	Camk2d,Gsk3a,Ddx39b,Gsk3b,
GO:0010634	positive regulation of epithelial cell migration	0.00917431	0.00105848	0.00488799	1	Dock5,Capn7,Dock1,
GO:0010799	regulation of peptidyl-threonine phosphorylation	0.00917431	0.00105848	0.00488799	1	Gsk3a,Plk1,Gsk3b,
GO:0045839	negative regulation of mitosis	0.00917431	0.00105848	0.00488799	1	Plk1,Bub3,Atm,
GO:0051784	negative regulation of nuclear division	0.00917431	0.00105848	0.00488799	1	Plk1,Bub3,Atm,
GO:0016044	cellular membrane organization	0.0550459	0.0279615	0.00495868	1	Coro1c,Pacsin2,Csnk1a1,Myo7a,Ap2a2,Ifitm3,Gnb2l1,Hspa8,Hsp90aa1,Baiap2,Myo18a,Picalm,Myof,Dock1,Hspa4,Kif5b,Dnm1,Samd9l,
GO:0006006	glucose metabolic process	0.0214067	0.00638029	0.00506148	1	Gpi1,Pgk2,Hk1,Aldoa,Pdhb,Ldha,Ppp1ca,
GO:0030071	regulation of mitotic metaphase/anaphase transition	0.00917431	0.00108788	0.00528209	1	Plk1,Bub3,Atm,
GO:0051653	spindle localization	0.00917431	0.00108788	0.00528209	1	Actr2,Dync1h1,Actr3,
GO:0007044	cell-substrate junction assembly	0.0122324	0.00214636	0.00531014	1	Coro1c,Rcc2,Arhgef7,Iqgap1,
GO:0014897	striated muscle hypertrophy	0.0122324	0.00214636	0.00531014	1	Camk2d,Gsk3a,Ddx39b,Gsk3b,
GO:0032787	monocarboxylic acid metabolic process	0.0336391	0.0136132	0.00532051	1	Fasn,Acly,Lonp2,Acox1,Ech1,Far1,Decr2,Pdhb,Acad11,Hsd17b4,Ldha,
GO:0007623	circadian rhythm	0.0183486	0.00488077	0.00538712	1	Ddx5,Top2a,Hnrnpu,Gsk3b,Dhx9,Ppp1ca,
GO:0043393	regulation of protein binding	0.0183486	0.00491018	0.00554415	1	Plk1,Hsp90ab1,Gsk3b,Arhgef7,Ran,Hspa4,
GO:0002583	regulation of antigen processing and presentation of peptide antigen	0.00611621	0.000352827	0.00563972	1	Abcb5,Abcb1b,
GO:0008356	asymmetric cell division	0.00611621	0.000352827	0.00563972	1	Actr2,Actr3,
GO:0019885	antigen processing and presentation of endogenous peptide antigen via MHC class I	0.00611621	0.000352827	0.00563972	1	Abcb5,Abcb1b,
GO:0030007	cellular potassium ion homeostasis	0.00611621	0.000352827	0.00563972	1	Camk2d,Atp1a1,
GO:0033148	positive regulation of estrogen receptor signaling pathway	0.00611621	0.000352827	0.00563972	1	Ddx5,Ddx17,
GO:0035518	histone H2A monoubiquitination	0.00611621	0.000352827	0.00563972	1	Cul4b,Ddb1,
GO:0051383	kinetochore organization	0.00611621	0.000352827	0.00563972	1	Smc4,Smc2,
GO:0014896	muscle hypertrophy	0.0122324	0.00220517	0.00584254	1	Camk2d,Gsk3a,Ddx39b,Gsk3b,
GO:0006364	rRNA processing	0.0183486	0.00496898	0.00586821	1	Dkc1,Pa2g4,Nop2,Wdr12,Rsl1d1,Skiv2l2,
GO:0050801	ion homeostasis	0.0550459	0.0284908	0.0059813	1	Atp1a1,Cul5,Gna11,Gsk3b,Ibtk,Anxa6,Gnas,Gnb1,Camk2d,Gnb2l1,Picalm,Ireb2,Atp2b1,Aco1,Abcb5,Vcp,Kif5b,Gpr39,
GO:0045185	maintenance of protein location	0.0152905	0.00352827	0.00602224	1	Hk1,Bub3,Fbn2,Rcc2,Racgap1,
GO:0031577	spindle checkpoint	0.00917431	0.00114669	0.00612623	1	Plk1,Bub3,Atm,
GO:0034453	microtubule anchoring	0.00917431	0.00114669	0.00612623	1	Bub3,Rcc2,Racgap1,
GO:0045806	negative regulation of endocytosis	0.00917431	0.00114669	0.00612623	1	Picalm,Pacsin2,Gnb2l1,
GO:0061024	membrane organization	0.0550459	0.0286672	0.00635817	1	Coro1c,Pacsin2,Csnk1a1,Myo7a,Ap2a2,Ifitm3,Gnb2l1,Hspa8,Hsp90aa1,Baiap2,Myo18a,Picalm,Myof,Dock1,Hspa4,Kif5b,Dnm1,Samd9l,
GO:0016358	dendrite development	0.0214067	0.00667431	0.00643334	1	Picalm,Sept7,Gsk3a,Ctnna2,Gsk3b,Baiap2,Actr3,
GO:0051651	maintenance of location in cell	0.0152905	0.00358707	0.00645058	1	Hk1,Bub3,Fbn2,Rcc2,Racgap1,
GO:0006909	phagocytosis	0.0183486	0.00508659	0.00655747	1	Coro1c,Csnk1a1,Myo7a,Gnb2l1,Dock1,Hspa8,
GO:0009109	coenzyme catabolic process	0.00917431	0.00117609	0.00657671	1	Aco1,Pdhb,Vcp,
GO:0010659	cardiac muscle cell apoptosis	0.00917431	0.00117609	0.00657671	1	Gnb1,Camk2d,Hspa8,
GO:0000054	ribosomal subunit export from nucleus	0.00611621	0.000382229	0.00662325	1	Abce1,Ran,
GO:0002566	somatic diversification of immune receptors via somatic mutation	0.00611621	0.000382229	0.00662325	1	Adar,Msh6,
GO:0006085	acetyl-CoA biosynthetic process	0.00611621	0.000382229	0.00662325	1	Acly,Pdhb,
GO:0010614	negative regulation of cardiac muscle hypertrophy	0.00611621	0.000382229	0.00662325	1	Gsk3a,Gsk3b,
GO:0021932	hindbrain radial glia guided cell migration	0.00611621	0.000382229	0.00662325	1	Ctnna2,Cul5,
GO:0033750	ribosome localization	0.00611621	0.000382229	0.00662325	1	Abce1,Ran,
GO:0033753	establishment of ribosome localization	0.00611621	0.000382229	0.00662325	1	Abce1,Ran,
GO:0051307	meiotic chromosome separation	0.00611621	0.000382229	0.00662325	1	Top2b,Top2a,
GO:0051570	regulation of histone H3-K9 methylation	0.00611621	0.000382229	0.00662325	1	Kdm3a,Dnmt1,
GO:0060088	auditory receptor cell stereocilium organization	0.00611621	0.000382229	0.00662325	1	Sec24b,Myo7a,
GO:0071360	cellular response to exogenous dsRNA	0.00611621	0.000382229	0.00662325	1	Ifit1,Mb21d1,
GO:0071428	rRNA-containing ribonucleoprotein complex export from nucleus	0.00611621	0.000382229	0.00662325	1	Abce1,Ran,
GO:0090136	epithelial cell-cell adhesion	0.00611621	0.000382229	0.00662325	1	Ctnna1,Vcl,
GO:2000001	regulation of DNA damage checkpoint	0.00611621	0.000382229	0.00662325	1	Cul4a,Ddx39b,
GO:0045596	negative regulation of cell differentiation	0.0397554	0.0181412	0.00688314	1	Kdm3a,Cul4a,Ctnna1,Rbpj,Gsk3b,Strap,Zcchc11,Smc3,Smc1a,Ddx6,Gsk3a,Stag2,Prmt1,
GO:0072522	purine-containing compound biosynthetic process	0.0244648	0.00849725	0.00694811	1	Mthfd1,Oasl2,Aldoa,Kars,Atp5c1,Gnas,Gsk3a,Paics,
GO:0010658	striated muscle cell apoptosis	0.00917431	0.00120549	0.00704641	1	Gnb1,Camk2d,Hspa8,
GO:0030521	androgen receptor signaling pathway	0.00917431	0.00120549	0.00704641	1	Ddx5,Dnaja1,Kdm3a,
GO:0006814	sodium ion transport	0.0183486	0.0051748	0.00711166	1	Gnas,Camk2d,Atp1a1,Slc38a2,Slc12a2,Slc38a1,
GO:0042326	negative regulation of phosphorylation	0.0183486	0.0051748	0.00711166	1	Mical1,Coro1c,Gnb2l1,Strap,Ibtk,Hspa4,
GO:0080134	regulation of response to stress	0.0519878	0.0268149	0.00720754	1	Dnaja1,Cul4a,Ddx39b,Eif2s1,Nmi,Atm,Ap1g1,Anxa5,Ddx5,Adar,Mb21d1,Trim30a,Samhd1,Ifit1,Parp9,Pcna,Helb,
GO:0006112	energy reserve metabolic process	0.0122324	0.00235218	0.00732612	1	Gnas,Gsk3a,Gsk3b,Ppp1ca,
GO:0034101	erythrocyte homeostasis	0.0152905	0.00370468	0.00737054	1	Gpi1,Adar,Ireb2,Prmt1,Isg15,
GO:0007062	sister chromatid cohesion	0.00917431	0.00123489	0.00753551	1	Smc1a,Stag2,Smc3,
GO:0010656	negative regulation of muscle cell apoptosis	0.00917431	0.00123489	0.00753551	1	Rbpj,Hspa8,Gsk3b,
GO:0051290	protein heterotetramerization	0.00917431	0.00123489	0.00753551	1	Rrm1,Farsa,Farsb,
GO:0006379	mRNA cleavage	0.00611621	0.000411632	0.00767862	1	Mov10,Cstf3,
GO:0007095	mitotic cell cycle G2/M transition DNA damage checkpoint	0.00611621	0.000411632	0.00767862	1	Cdk1,Atm,
GO:0009048	dosage compensation, by inactivation of X chromosome	0.00611621	0.000411632	0.00767862	1	Smchd1,Upf1,
GO:0014741	negative regulation of muscle hypertrophy	0.00611621	0.000411632	0.00767862	1	Gsk3a,Gsk3b,
GO:0031100	organ regeneration	0.00611621	0.000411632	0.00767862	1	Cdk1,Upf2,
GO:0048313	Golgi inheritance	0.00611621	0.000411632	0.00767862	1	Cdk1,Vrk1,
GO:0051895	negative regulation of focal adhesion assembly	0.00611621	0.000411632	0.00767862	1	Coro1c,Rcc2,
GO:0071780	mitotic cell cycle G2/M transition checkpoint	0.00611621	0.000411632	0.00767862	1	Cdk1,Atm,
GO:0006875	cellular metal ion homeostasis	0.030581	0.0124078	0.00783708	1	Ireb2,Atp2b1,Atp1a1,Aco1,Cul5,Ibtk,Anxa6,Gnb1,Camk2d,Gpr39,
GO:0006865	amino acid transport	0.0152905	0.00376349	0.00786318	1	Slc38a2,Slc7a6,Slc38a1,Slc7a1,Sept2,
GO:0006952	defense response	0.0672783	0.0384875	0.00791009	1	Oas3,Irgm1,Eif2s1,Nmi,Oasl1,Ddx60,Ifitm3,Eprs,Ap1g1,Herc6,Anxa5,Isg15,Oasl2,Adar,Rbpj,Mb21d1,Jak1,Trim30a,Samhd1,Ifit1,Parp9,Ddx3x,
GO:0010629	negative regulation of gene expression	0.0672783	0.038517	0.00797672	1	Plk1,Mov10,Srrt,Strap,Zcchc11,Pa2g4,Hcfc1,Prkra,Gnb2l1,Snd1,Hspa8,Dnmt1,Picalm,Dip2a,Ddx5,Adar,Rbpj,Mta2,Hspa4,Set,Hells,Pcna,
GO:0014812	muscle cell migration	0.0122324	0.00241098	0.00798293	1	Camk2d,Coro1b,Rbpj,Naca,
GO:0042491	auditory receptor cell differentiation	0.00917431	0.0012643	0.0080442	1	Sec24b,Myo7a,Rbpj,
GO:0031331	positive regulation of cellular catabolic process	0.0183486	0.00532181	0.00810944	1	Plk1,Csnk1a1,Gnb2l1,Upf1,Gsk3b,Vcp,
GO:0042770	signal transduction in response to DNA damage	0.0152905	0.00379289	0.00811787	1	Ddx5,Smc1a,Msh6,Atrx,Atm,
GO:0051168	nuclear export	0.0152905	0.00379289	0.00811787	1	Rangap1,Ddx39b,Gsk3b,Abce1,Ran,
GO:0006631	fatty acid metabolic process	0.0275229	0.0105848	0.00819988	1	Fasn,Acly,Lonp2,Acox1,Ech1,Far1,Decr2,Acad11,Hsd17b4,
GO:0048812	neuron projection morphogenesis	0.0366972	0.0164947	0.00825129	1	Picalm,Top2b,Gsk3b,Actr3,Sept7,Kif5b,Raph1,Dock7,Ctnna2,Baiap2,Cyfip1,Vcl,
GO:0035051	cardiac cell differentiation	0.0152905	0.00382229	0.00837823	1	Camk2d,Gsk3a,Ddx39b,Rbpj,Hnrnpu,
GO:0051187	cofactor catabolic process	0.00917431	0.0012937	0.00857264	1	Aco1,Pdhb,Vcp,
GO:0090257	regulation of muscle system process	0.0183486	0.00541001	0.0087543	1	Camk2d,Gsk3a,Atp1a1,Ddx39b,Gsk3b,Anxa6,
GO:0002475	antigen processing and presentation via MHC class Ib	0.00611621	0.000441034	0.00880438	1	Abcb5,Abcb1b,
GO:0002483	antigen processing and presentation of endogenous peptide antigen	0.00611621	0.000441034	0.00880438	1	Abcb5,Abcb1b,
GO:0002579	positive regulation of antigen processing and presentation	0.00611621	0.000441034	0.00880438	1	Abcb5,Abcb1b,
GO:0003214	cardiac left ventricle morphogenesis	0.00611621	0.000441034	0.00880438	1	Gsk3a,Rbpj,
GO:0009070	serine family amino acid biosynthetic process	0.00611621	0.000441034	0.00880438	1	Mthfd1,Phgdh,
GO:0031061	negative regulation of histone methylation	0.00611621	0.000441034	0.00880438	1	Kdm3a,Dnmt1,
GO:0045838	positive regulation of membrane potential	0.00611621	0.000441034	0.00880438	1	Gsk3b,Vcp,
GO:0046931	pore complex assembly	0.00611621	0.000441034	0.00880438	1	Cct8,Cct3,
GO:0071168	protein localization to chromatin	0.00611621	0.000441034	0.00880438	1	Plk1,Rad21,
GO:0071426	ribonucleoprotein complex export from nucleus	0.00611621	0.000441034	0.00880438	1	Abce1,Ran,
GO:0006897	endocytosis	0.0336391	0.0146423	0.00895078	1	Picalm,Coro1c,Pacsin2,Csnk1a1,Myo7a,Dock1,Ap2a2,Ifitm3,Gnb2l1,Hspa8,Dnm1,
GO:0015672	monovalent inorganic cation transport	0.0275229	0.0107612	0.00907611	1	Atp1a1,Slc38a2,Atp5c1,Gnas,Kif5b,Camk2d,Slc12a2,Slc38a1,Nsf,
GO:0051893	regulation of focal adhesion assembly	0.00917431	0.0013231	0.00912101	1	Coro1c,Rcc2,Iqgap1,
GO:0090109	regulation of cell-substrate junction assembly	0.00917431	0.0013231	0.00912101	1	Coro1c,Rcc2,Iqgap1,
GO:0007409	axonogenesis	0.030581	0.0127018	0.0091467	1	Picalm,Top2b,Gsk3b,Sept7,Kif5b,Raph1,Dock7,Ctnna2,Cyfip1,Vcl,
GO:0030182	neuron differentiation	0.0642202	0.0367234	0.00931465	1	Top2b,Sec24b,Myo7a,Gsk3b,Cul4b,Sept2,Gsk3a,Raph1,Dock7,Ctnna2,Baiap2,Vcl,Cyfip1,Prmt1,Picalm,Rbpj,Phgdh,Actr3,Sept7,Kif5b,Ddx6,
GO:0010324	membrane invagination	0.0336391	0.0147599	0.00946459	1	Picalm,Coro1c,Pacsin2,Csnk1a1,Myo7a,Dock1,Ap2a2,Ifitm3,Gnb2l1,Hspa8,Dnm1,
GO:0006333	chromatin assembly or disassembly	0.0152905	0.0039399	0.00947757	1	Tlk2,Tlk1,Hells,Atrx,Set,
GO:0006790	sulfur compound metabolic process	0.0183486	0.00552762	0.00967019	1	Mical1,Mthfd1,Oplah,Eef1g,Phgdh,Dnmt1,
GO:0000724	double-strand break repair via homologous recombination	0.0122324	0.002558	0.00979081	1	Rad50,Atm,Helb,Rpa1,
GO:0000725	recombinational repair	0.0122324	0.002558	0.00979081	1	Rad50,Atm,Helb,Rpa1,
GO:0061053	somite development	0.0122324	0.002558	0.00979081	1	Mthfd1,Rbpj,Nckap1,Atm,
GO:0000920	cytokinetic cell separation	0.00611621	0.000470436	0.00999908	1	Kif20a,Pdcd6ip,
GO:0006353	transcription termination, DNA-dependent	0.00611621	0.000470436	0.00999908	1	Xrn2,Polr2a,
GO:0007549	dosage compensation	0.00611621	0.000470436	0.00999908	1	Smchd1,Upf1,
GO:0010954	positive regulation of protein maturation by peptide bond cleavage	0.00611621	0.000470436	0.00999908	1	Ruvbl1,Ctnnd1,
GO:0030970	retrograde protein transport, ER to cytosol	0.00611621	0.000470436	0.00999908	1	Nploc4,Vcp,
GO:0033522	histone H2A ubiquitination	0.00611621	0.000470436	0.00999908	1	Cul4b,Ddb1,
GO:0048308	organelle inheritance	0.00611621	0.000470436	0.00999908	1	Cdk1,Vrk1,
GO:0071166	ribonucleoprotein complex localization	0.00611621	0.000470436	0.00999908	1	Abce1,Ran,
GO:0045934	negative regulation of nucleobase, nucleoside, nucleotide and nucleic acid metabolic process	0.0611621	0.0346947	0.0101615	1	Plk1,Msh6,Msh3,Strap,Smc3,Smc1a,Pa2g4,Hcfc1,Ifitm3,Hspa8,Stag2,Dnmt1,Ddx5,Rbpj,Hnrnpu,Mta2,Set,Hells,Pcna,Helb,
GO:0001701	in utero embryonic development	0.030581	0.012937	0.0103101	1	Ddx5,Gpi1,Adar,Cul4a,Rbpj,Nmt1,Xab2,Prmt1,Rpa1,Nckap1,
GO:0030031	cell projection assembly	0.0244648	0.0091147	0.0103487	1	Actr2,Arhgef7,Actr3,Sept2,Hsp90aa1,Cyfip1,Nckap1,Vcl,
GO:0001952	regulation of cell-matrix adhesion	0.0122324	0.0026168	0.0105824	1	Coro1c,Gsk3b,Rcc2,Iqgap1,
GO:0022600	digestive system process	0.0122324	0.0026168	0.0105824	1	Ireb2,Aco1,Gpr39,Strap,
GO:0019318	hexose metabolic process	0.0214067	0.00735056	0.0106175	1	Gpi1,Pgk2,Hk1,Aldoa,Pdhb,Ldha,Ppp1ca,
GO:0035265	organ growth	0.0152905	0.00408691	0.0109864	1	Camk2d,Gsk3a,Cdk1,Ddx39b,Rbpj,
GO:0071248	cellular response to metal ion	0.0122324	0.0026462	0.0109932	1	Cpne3,Gsk3a,Gpr39,Iqgap1,
GO:0006140	regulation of nucleotide metabolic process	0.030581	0.013084	0.0110924	1	Rsu1,Gsk3b,Arhgef7,Iqgap1,Gnas,Gsk3a,Rasa3,Gnb2l1,Rcc2,Racgap1,
GO:0002093	auditory receptor cell morphogenesis	0.00611621	0.000499838	0.0112613	1	Sec24b,Myo7a,
GO:0010633	negative regulation of epithelial cell migration	0.00611621	0.000499838	0.0112613	1	Coro1c,Strap,
GO:0019883	antigen processing and presentation of endogenous antigen	0.00611621	0.000499838	0.0112613	1	Abcb5,Abcb1b,
GO:0021535	cell migration in hindbrain	0.00611621	0.000499838	0.0112613	1	Ctnna2,Cul5,
GO:0061050	regulation of cell growth involved in cardiac muscle cell development	0.00611621	0.000499838	0.0112613	1	Gsk3a,Ddx39b,
GO:0055080	cation homeostasis	0.0366972	0.0172297	0.0113682	1	Picalm,Ireb2,Atp2b1,Atp1a1,Aco1,Cul5,Ibtk,Anxa6,Gnas,Gnb1,Camk2d,Gpr39,
GO:0043500	muscle adaptation	0.0122324	0.0026756	0.0114142	1	Camk2d,Gsk3a,Ddx39b,Gsk3b,
GO:0051172	negative regulation of nitrogen compound metabolic process	0.0611621	0.0351063	0.0114412	1	Plk1,Msh6,Msh3,Strap,Smc3,Smc1a,Pa2g4,Hcfc1,Ifitm3,Hspa8,Stag2,Dnmt1,Ddx5,Rbpj,Hnrnpu,Mta2,Set,Hells,Pcna,Helb,
GO:0033157	regulation of intracellular protein transport	0.0214067	0.00746817	0.0115095	1	Rangap1,Kif5b,Cdk1,Gnb2l1,Hsp90ab1,Hsp90aa1,Gsk3b,
GO:0050000	chromosome localization	0.00917431	0.00144071	0.0115164	1	Actr2,Kif2c,Actr3,
GO:0051303	establishment of chromosome localization	0.00917431	0.00144071	0.0115164	1	Actr2,Kif2c,Actr3,
GO:0010810	regulation of cell-substrate adhesion	0.0152905	0.00414572	0.0116333	1	Coro1c,Rsu1,Gsk3b,Rcc2,Iqgap1,
GO:0009416	response to light stimulus	0.0214067	0.00749757	0.0117407	1	Gnb1,Tanc1,Msh6,Eif2s1,Pcna,Dtl,Ppp1ca,
GO:0001578	microtubule bundle formation	0.00917431	0.00147011	0.0121664	1	Kif20a,Capn6,Plk1,
GO:0006289	nucleotide-excision repair	0.00917431	0.00147011	0.0121664	1	Xab2,Ddb1,Rpa1,
GO:0051262	protein tetramerization	0.0152905	0.00420452	0.0123056	1	Rrm1,Farsa,Dnm1,Samhd1,Farsb,
GO:0006346	methylation-dependent chromatin silencing	0.00611621	0.000529241	0.0125897	1	Hells,Dnmt1,
GO:0007064	mitotic sister chromatid cohesion	0.00611621	0.000529241	0.0125897	1	Smc1a,Smc3,
GO:0014912	negative regulation of smooth muscle cell migration	0.00611621	0.000529241	0.0125897	1	Coro1b,Rbpj,
GO:0033145	positive regulation of steroid hormone receptor signaling pathway	0.00611621	0.000529241	0.0125897	1	Ddx5,Ddx17,
GO:0034390	smooth muscle cell apoptosis	0.00611621	0.000529241	0.0125897	1	Rbpj,Gsk3b,
GO:0034391	regulation of smooth muscle cell apoptosis	0.00611621	0.000529241	0.0125897	1	Rbpj,Gsk3b,
GO:0055075	potassium ion homeostasis	0.00611621	0.000529241	0.0125897	1	Camk2d,Atp1a1,
GO:0070208	protein heterotrimerization	0.00611621	0.000529241	0.0125897	1	Gnb1,Gna11,
GO:0071363	cellular response to growth factor stimulus	0.0152905	0.00423392	0.0126514	1	Cpne3,Gnb2l1,Gsk3b,Dnmt1,Iqgap1,
GO:0016053	organic acid biosynthetic process	0.0214067	0.00761518	0.0126992	1	Fasn,Mthfd1,Acly,Far1,Decr2,Phgdh,Ldha,
GO:0046394	carboxylic acid biosynthetic process	0.0214067	0.00761518	0.0126992	1	Fasn,Mthfd1,Acly,Far1,Decr2,Phgdh,Ldha,
GO:0019395	fatty acid oxidation	0.0122324	0.00276381	0.0127388	1	Lonp2,Acox1,Acad11,Hsd17b4,
GO:0007018	microtubule-based movement	0.0183486	0.00588045	0.0128254	1	Kif20a,Kif5b,Rhot1,Kif11,Dync1h1,Kif2c,
GO:0070613	regulation of protein processing	0.00917431	0.00149951	0.0128371	1	Ruvbl1,Prkacb,Ctnnd1,
GO:0030001	metal ion transport	0.0397554	0.0196701	0.0128912	1	Ireb2,Atp2b1,Atp1a1,Slc38a2,Ibtk,Anxa6,Gnas,Camk2d,Kif5b,Slc12a2,Gpr39,Slc38a1,Nsf,
GO:0018130	heterocycle biosynthetic process	0.0275229	0.0114081	0.0129054	1	Mthfd1,Oasl2,Ireb2,Aldoa,Gnas,Kars,Atp5c1,Gsk3a,Paics,
GO:0006873	cellular ion homeostasis	0.0489297	0.026315	0.0129626	1	Atp1a1,Cul5,Gna11,Gsk3b,Ibtk,Anxa6,Gnb1,Camk2d,Gnb2l1,Ireb2,Aco1,Atp2b1,Abcb5,Vcp,Kif5b,Gpr39,
GO:0002028	regulation of sodium ion transport	0.00917431	0.00152892	0.0135285	1	Gnas,Camk2d,Atp1a1,
GO:0006446	regulation of translational initiation	0.00917431	0.00152892	0.0135285	1	Eif2s1,Ddx3x,Eif5b,
GO:0043903	regulation of symbiosis, encompassing mutualism through parasitism	0.00917431	0.00152892	0.0135285	1	Rad50,Ifitm3,Trim30a,
GO:0048278	vesicle docking	0.00917431	0.00152892	0.0135285	1	Vps45,Scfd1,Nsf,
GO:0071479	cellular response to ionizing radiation	0.00917431	0.00152892	0.0135285	1	Tlk2,Eef1d,Atm,
GO:0034440	lipid oxidation	0.0122324	0.00282262	0.0136742	1	Lonp2,Acox1,Acad11,Hsd17b4,
GO:0046620	regulation of organ growth	0.0122324	0.00282262	0.0136742	1	Gsk3a,Cdk1,Ddx39b,Rbpj,
GO:0006515	misfolded or incompletely synthesized protein catabolic process	0.00611621	0.000558643	0.0139829	1	Lonp2,Vcp,
GO:0008340	determination of adult lifespan	0.00611621	0.000558643	0.0139829	1	Msh6,Atm,
GO:0031297	replication fork processing	0.00611621	0.000558643	0.0139829	1	Pcna,Atrx,
GO:0033539	fatty acid beta-oxidation using acyl-CoA dehydrogenase	0.00611621	0.000558643	0.0139829	1	Acox1,Acad11,
GO:0033962	cytoplasmic mRNA processing body assembly	0.00611621	0.000558643	0.0139829	1	Ddx6,Dync1h1,
GO:0051567	histone H3-K9 methylation	0.00611621	0.000558643	0.0139829	1	Kdm3a,Dnmt1,
GO:0006473	protein acetylation	0.0152905	0.00435153	0.0141005	1	Ruvbl1,Hcfc1,Naa25,Naa16,Naa15,
GO:0055082	cellular chemical homeostasis	0.0519878	0.0289024	0.014292	1	Atp1a1,Cul5,Gna11,Gsk3b,Ibtk,Anxa6,Gnb1,Camk2d,Hk1,Gnb2l1,Ireb2,Atp2b1,Aco1,Abcb5,Vcp,Kif5b,Gpr39,
GO:0009888	tissue development	0.0733945	0.0455441	0.014353	1	Coro1c,Ddx39b,Sec24b,Prkacb,Gsk3b,Strap,Msn,Abcb1b,Gnas,Camk2d,Gsk3a,Cdk1,Fbn2,Vcl,Mthfd1,Gpi1,Krt84,Rbpj,Ctnnd1,Krt71,Hnrnpu,Aimp2,Slc12a2,Nckap1,
GO:0010038	response to metal ion	0.0183486	0.00605686	0.0146467	1	Cpne3,Gsk3a,Aco1,Gpr39,Anxa5,Iqgap1,
GO:0006606	protein import into nucleus	0.0214067	0.0078504	0.0147831	1	Cdk1,Hsp90ab1,Hsp90aa1,Hspa8,Gsk3b,Kpna2,Ran,
GO:0048738	cardiac muscle tissue development	0.0183486	0.00608627	0.0149668	1	Camk2d,Gsk3a,Cdk1,Ddx39b,Rbpj,Hnrnpu,
GO:0030816	positive regulation of cAMP metabolic process	0.00917431	0.00158772	0.0149738	1	Gnas,Gsk3a,Gnb2l1,
GO:0071897	DNA biosynthetic process	0.00917431	0.00158772	0.0149738	1	Pcna,Dtl,Vcp,
GO:0051170	nuclear import	0.0214067	0.0078798	0.0150598	1	Cdk1,Hsp90ab1,Hsp90aa1,Hspa8,Gsk3b,Kpna2,Ran,
GO:0055007	cardiac muscle cell differentiation	0.0122324	0.00291082	0.0151572	1	Camk2d,Gsk3a,Ddx39b,Hnrnpu,
GO:0006458	'de novo' protein folding	0.00611621	0.000588045	0.0154395	1	Cct2,Hspa8,
GO:0007520	myoblast fusion	0.00611621	0.000588045	0.0154395	1	Tanc1,Gsk3b,
GO:0046597	negative regulation of virion penetration into host cell	0.00611621	0.000588045	0.0154395	1	Rad50,Ifitm3,
GO:0051084	'de novo' posttranslational protein folding	0.00611621	0.000588045	0.0154395	1	Cct2,Hspa8,
GO:0061028	establishment of endothelial barrier	0.00611621	0.000588045	0.0154395	1	Msn,Abcb1b,
GO:0060560	developmental growth involved in morphogenesis	0.0183486	0.00617447	0.0159563	1	Sept7,Raph1,Slc12a2,Gsk3b,Vcl,Cyfip1,
GO:0006812	cation transport	0.0428135	0.0224927	0.0161928	1	Ireb2,Atp2b1,Atp1a1,Slc38a2,Ibtk,Anxa6,Atp5c1,Gnas,Camk2d,Kif5b,Slc12a2,Slc38a1,Gpr39,Nsf,
GO:0051325	interphase	0.0183486	0.00620388	0.016296	1	Camk2d,Plk1,Cdk1,Rcc2,Atrx,Atm,
GO:0071241	cellular response to inorganic substance	0.0152905	0.00452795	0.0164767	1	Cpne3,Gsk3a,Gpr39,Ddx3x,Iqgap1,
GO:0006164	purine nucleotide biosynthetic process	0.0214067	0.00802681	0.0164984	1	Gnas,Atp5c1,Mthfd1,Oasl2,Gsk3a,Aldoa,Paics,
GO:0048872	homeostasis of number of cells	0.0214067	0.00802681	0.0164984	1	Gpi1,Mthfd1,Adar,Ireb2,Rpa1,Prmt1,Isg15,
GO:0006611	protein export from nucleus	0.00917431	0.00164653	0.0165031	1	Rangap1,Gsk3b,Ran,
GO:0032956	regulation of actin cytoskeleton organization	0.0214067	0.00805622	0.0167974	1	Arpc1b,Actr3b,Coro1b,Actr2,Capza2,Baiap2,Actr3,
GO:0002577	regulation of antigen processing and presentation	0.00611621	0.000617447	0.0169582	1	Abcb5,Abcb1b,
GO:0044070	regulation of anion transport	0.00611621	0.000617447	0.0169582	1	Hk1,Sept2,
GO:0045648	positive regulation of erythrocyte differentiation	0.00611621	0.000617447	0.0169582	1	Prmt1,Isg15,
GO:0060337	type I interferon-mediated signaling pathway	0.00611621	0.000617447	0.0169582	1	Adar,Ifitm3,
GO:0071260	cellular response to mechanical stimulus	0.00611621	0.000617447	0.0169582	1	Atp1a1,Gsk3b,
GO:0071480	cellular response to gamma radiation	0.00611621	0.000617447	0.0169582	1	Tlk2,Atm,
GO:0072583	clathrin-mediated endocytosis	0.00611621	0.000617447	0.0169582	1	Picalm,Dnm1,
GO:0030518	steroid hormone receptor signaling pathway	0.0122324	0.00302843	0.0172867	1	Ddx5,Dnaja1,Kdm3a,Ddx17,
GO:0022406	membrane docking	0.00917431	0.00167593	0.0172994	1	Vps45,Scfd1,Nsf,
GO:0006725	cellular aromatic compound metabolic process	0.0183486	0.00629208	0.0173448	1	Mthfd1,Ireb2,Maoa,Maob,Dnmt1,Paics,
GO:0007507	heart development	0.0336391	0.0161418	0.0173535	1	Mthfd1,Ddx39b,Sec24b,Rbpj,Hnrnpu,Gna11,Atm,Camk2d,Gsk3a,Cdk1,Nckap1,
GO:0051093	negative regulation of developmental process	0.0428135	0.0227867	0.017892	1	Kdm3a,Cul4a,Ctnna1,Rbpj,Gsk3b,Strap,Zcchc11,Smc3,Smc1a,Ddx6,Gsk3a,Coro1b,Stag2,Prmt1,
GO:0051239	regulation of multicellular organismal process	0.110092	0.0770045	0.0179423	1	Coro1c,Cul4a,Sec24b,Gsk3b,Strap,Iqgap1,Anxa6,Gnas,Hsp90aa1,Ctnna1,Krt84,Actr3,Gpr39,Atp1a1,Ddx39b,Msh6,Nmi,Srrt,Zcchc11,Camk2d,Dock5,Gsk3a,Dock7,Cdk1,Anxa5,Fbn2,Baiap2,Isg15,Prmt1,Ddx5,Capn7,Rbpj,Dock1,Trim30a,Kif5b,Ddx6,
GO:0002562	somatic diversification of immune receptors via germline recombination within a single locus	0.00917431	0.00170533	0.0181167	1	Msh6,Msh3,Atm,
GO:0016444	somatic cell DNA recombination	0.00917431	0.00170533	0.0181167	1	Msh6,Msh3,Atm,
GO:0051881	regulation of mitochondrial membrane potential	0.00917431	0.00170533	0.0181167	1	Gnb2l1,Gsk3b,Vcp,
GO:0045793	positive regulation of cell size	0.0152905	0.00464556	0.0182005	1	Ddx39b,Hsp90ab1,Hsp90aa1,Ddx3x,Gsk3b,
GO:0070848	response to growth factor stimulus	0.0152905	0.00464556	0.0182005	1	Cpne3,Gnb2l1,Gsk3b,Dnmt1,Iqgap1,
GO:0009451	RNA modification	0.0122324	0.00308724	0.0184179	1	Dkc1,Nsun2,Adar,Nop2,
GO:0030010	establishment of cell polarity	0.0122324	0.00308724	0.0184179	1	Dock7,Gsk3b,Msn,Myo18a,
GO:0000154	rRNA modification	0.00611621	0.00064685	0.0185376	1	Dkc1,Nop2,
GO:0034661	ncRNA catabolic process	0.00611621	0.00064685	0.0185376	1	Xrn1,Zcchc11,
GO:0060045	positive regulation of cardiac muscle cell proliferation	0.00611621	0.00064685	0.0185376	1	Cdk1,Rbpj,
GO:0032970	regulation of actin filament-based process	0.0214067	0.00823263	0.0186723	1	Arpc1b,Actr3b,Coro1b,Actr2,Capza2,Baiap2,Actr3,
GO:0048511	rhythmic process	0.0214067	0.00823263	0.0186723	1	Ddx5,Top2a,Gnb2l1,Hnrnpu,Gsk3b,Dhx9,Ppp1ca,
GO:0001738	morphogenesis of a polarized epithelium	0.00917431	0.00173473	0.0189553	1	Sec24b,Ctnnd1,Msn,
GO:0001932	regulation of protein phosphorylation	0.0519878	0.0300197	0.0198645	1	Dnaja1,Coro1c,Plk1,Gsk3b,Strap,Ibtk,Iqgap1,Atm,Gnas,Gsk3a,Dock7,Gnb2l1,Rad50,Hspa4,Mical1,Hsp90ab1,Smg8,
GO:0016054	organic acid catabolic process	0.0152905	0.00476316	0.0200392	1	Lonp2,Acox1,Acad11,Hsd17b4,Ech1,
GO:0046395	carboxylic acid catabolic process	0.0152905	0.00476316	0.0200392	1	Lonp2,Acox1,Acad11,Hsd17b4,Ech1,
GO:0010390	histone monoubiquitination	0.00611621	0.000676252	0.0201766	1	Cul4b,Ddb1,
GO:0045005	maintenance of fidelity involved in DNA-dependent DNA replication	0.00611621	0.000676252	0.0201766	1	Pcna,Atrx,
GO:0060117	auditory receptor cell development	0.00611621	0.000676252	0.0201766	1	Sec24b,Myo7a,
GO:0070076	histone lysine demethylation	0.00611621	0.000676252	0.0201766	1	Kdm3a,Kdm1b,
GO:0046942	carboxylic acid transport	0.0183486	0.0065273	0.0203665	1	Slc16a1,Slc38a2,Slc7a6,Slc38a1,Slc7a1,Sept2,
GO:0006811	ion transport	0.0519878	0.0301079	0.0203669	1	Atp1a1,Slc38a2,Ibtk,Sept2,Anxa6,Gnas,Camk2d,Hk1,Ireb2,Atp2b1,Atp5c1,Kif5b,Slc12a2,Gpr39,Slc38a1,Racgap1,Nsf,
GO:0023052	signaling	0.214067	0.170386	0.0203709	1	Dnaja1,Kdm3a,Csnk1a1,Prkacb,Gna11,Strap,Atm,Smc1a,Rangap1,Ctnna2,Gnb2l1,Slc16a1,Ctnna1,Ran,Plcb3,Gpr39,Atrx,Pacsin2,Sept2,Dock5,Tlk2,Dock7,Fbn2,Baiap2,Arhgap10,Cyfip1,Picalm,Adar,Rbpj,Rnf213,Eef1d,Ddb1,Trim30a,Kif5b,Rhot1,Gsk3b,Smc3,Iqgap1,Gnas,Dock11,Ifi
GO:0007569	cell aging	0.00917431	0.00179354	0.020696	1	Xrn1,Cdk1,Atm,
GO:0055085	transmembrane transport	0.0458716	0.0255212	0.0207515	1	Slc16a1,Atp2b1,Atp1a1,Abcb5,Gsk3b,Abcb1b,Anxa6,Atp5c1,Slc7a6,Slc12a2,Cdk1,Hk1,Hsp90aa1,Hsp90ab1,Slc7a1,
GO:0001843	neural tube closure	0.0122324	0.00320485	0.0208156	1	Mthfd1,Sec24b,Prkacb,Nckap1,
GO:0006917	induction of apoptosis	0.0183486	0.0065861	0.0211743	1	Ddx5,Msh6,Ap1g1,Hspa8,Ddx3x,Atm,
GO:0012502	induction of programmed cell death	0.0183486	0.0065861	0.0211743	1	Ddx5,Msh6,Ap1g1,Hspa8,Ddx3x,Atm,
GO:0060606	tube closure	0.0122324	0.00323425	0.0214435	1	Mthfd1,Sec24b,Prkacb,Nckap1,
GO:0043281	regulation of caspase activity	0.0152905	0.00485137	0.0214953	1	Mical1,Gpi1,Gnb2l1,Ddx3x,Vcp,
GO:0043330	response to exogenous dsRNA	0.00917431	0.00182294	0.0215981	1	Ifit1,Mb21d1,Dhx36,
GO:0015695	organic cation transport	0.00611621	0.000705654	0.0218737	1	Slc38a2,Slc12a2,
GO:0015837	amine transport	0.0183486	0.00667431	0.0224262	1	Slc38a2,Slc7a6,Slc38a1,Maob,Slc7a1,Sept2,
GO:0015849	organic acid transport	0.0183486	0.00667431	0.0224262	1	Slc16a1,Slc38a2,Slc7a6,Slc38a1,Slc7a1,Sept2,
GO:0003254	regulation of membrane depolarization	0.00917431	0.00185234	0.0225215	1	Camk2d,Gnb2l1,Gsk3b,
GO:0014910	regulation of smooth muscle cell migration	0.00917431	0.00185234	0.0225215	1	Camk2d,Coro1b,Rbpj,
GO:0043154	negative regulation of caspase activity	0.00917431	0.00185234	0.0225215	1	Mical1,Gpi1,Ddx3x,
GO:0008283	cell proliferation	0.0795107	0.0525418	0.0225813	1	Cul4a,Srrt,Gsk3b,Strap,Cul1,Atm,Gnas,Gnb1,Camk2d,Prkra,Nop2,Dock7,Cdk1,Ifitm3,Ascc3,Dnmt1,Picalm,Dkc1,Rsu1,Ctnna1,Rbpj,Wdr12,Jak1,Aimp2,Rpa1,Samd9l,
GO:0031346	positive regulation of cell projection organization	0.0214067	0.00858546	0.0228536	1	Coro1c,Coro1b,Hsp90aa1,Gsk3b,Arhgef7,Actr3,Nckap1,
GO:0048585	negative regulation of response to stimulus	0.0489297	0.0282262	0.0232433	1	Ddx39b,Nmi,Gsk3b,Strap,Gsk3a,Ctnna2,Coro1b,Gnb2l1,Fbn2,Adar,Rnf213,Ctnnd1,Trim30a,Rasa3,Dnm1,Helb,
GO:0043523	regulation of neuron apoptosis	0.0183486	0.00673312	0.023288	1	Gpi1,Gsk3a,Hsp90ab1,Gsk3b,Atm,Set,
GO:0005996	monosaccharide metabolic process	0.0214067	0.00864426	0.0236084	1	Gpi1,Pgk2,Hk1,Aldoa,Pdhb,Ldha,Ppp1ca,
GO:0016073	snRNA metabolic process	0.00611621	0.000735056	0.0236279	1	Dkc1,Ints8,
GO:0016577	histone demethylation	0.00611621	0.000735056	0.0236279	1	Kdm3a,Kdm1b,
GO:0031057	negative regulation of histone modification	0.00611621	0.000735056	0.0236279	1	Kdm3a,Dnmt1,
GO:0048729	tissue morphogenesis	0.0336391	0.0169651	0.0239441	1	Gpi1,Mthfd1,Sec24b,Prkacb,Rbpj,Ctnnd1,Krt71,Msn,Slc12a2,Nckap1,Vcl,
GO:0014020	primary neural tube formation	0.0122324	0.00335186	0.0240704	1	Mthfd1,Sec24b,Prkacb,Nckap1,
GO:0051050	positive regulation of transport	0.0397554	0.0214342	0.0241342	1	Gsk3b,Arhgef7,Gnas,Kif5b,Cdk1,Sec24a,Gnb2l1,Gpr39,Hspa8,Hsp90aa1,Ap1g1,Hsp90ab1,Myo18a,
GO:0023051	regulation of signaling	0.0978593	0.0683014	0.0243142	1	Dnaja1,Gsk3b,Strap,Iqgap1,Atm,Gnb2l1,Eif2a,Slc16a1,Ctnna1,Arhgef7,Rasa3,Ddx17,Gpr39,Maob,Zcchc11,Gsk3a,Camk2d,Fbn2,Baiap2,Slc7a1,Shoc2,Ddx5,Adar,Myof,Rbpj,Eef1d,Rnf213,Ctnnd1,Trim30a,Kif5b,Dnm1,Nsf,
GO:0042273	ribosomal large subunit biogenesis	0.00917431	0.00191115	0.024432	1	Nop2,Wdr12,Rsl1d1,
GO:0009152	purine ribonucleotide biosynthetic process	0.00917431	0.00194055	0.025419	1	Atp5c1,Aldoa,Paics,
GO:0030801	positive regulation of cyclic nucleotide metabolic process	0.00917431	0.00194055	0.025419	1	Gnas,Gsk3a,Gnb2l1,
GO:0043525	positive regulation of neuron apoptosis	0.00917431	0.00194055	0.025419	1	Gsk3a,Gsk3b,Atm,
GO:0045981	positive regulation of nucleotide metabolic process	0.00917431	0.00194055	0.025419	1	Gnas,Gsk3a,Gnb2l1,
GO:0090305	nucleic acid phosphodiester bond hydrolysis	0.00917431	0.00194055	0.025419	1	Rad50,Mov10,Cstf3,
GO:0016572	histone phosphorylation	0.00611621	0.000764459	0.0254377	1	Vrk1,Atm,
GO:0051304	chromosome separation	0.00611621	0.000764459	0.0254377	1	Top2b,Top2a,
GO:0070979	protein K11-linked ubiquitination	0.00611621	0.000764459	0.0254377	1	Anapc7,Cdc27,
GO:0090162	establishment of epithelial cell polarity	0.00611621	0.000764459	0.0254377	1	Msn,Myo18a,
GO:0006338	chromatin remodeling	0.0122324	0.00341066	0.0254537	1	Ruvbl1,Hells,Atrx,Mta2,
GO:0042391	regulation of membrane potential	0.0275229	0.0128488	0.0255748	1	Atp1a1,Abcb5,Gna11,Gsk3b,Vcp,Kif5b,Camk2d,Gnb2l1,Gpr39,
GO:0030258	lipid modification	0.0152905	0.00508659	0.0257095	1	Mtmr6,Lonp2,Acox1,Acad11,Hsd17b4,
GO:0007051	spindle organization	0.0122324	0.00344006	0.026163	1	Ckap5,Kif11,Bora,Racgap1,
GO:0007052	mitotic spindle organization	0.00917431	0.00196995	0.0264273	1	Kif11,Bora,Racgap1,
GO:0007160	cell-matrix adhesion	0.0152905	0.00514539	0.0268398	1	Coro1c,Gsk3b,Rcc2,Arhgef7,Iqgap1,
GO:0030003	cellular cation homeostasis	0.030581	0.0151128	0.0270476	1	Ireb2,Atp2b1,Atp1a1,Aco1,Cul5,Ibtk,Anxa6,Gnb1,Camk2d,Gpr39,
GO:0002478	antigen processing and presentation of exogenous peptide antigen	0.00611621	0.000793861	0.0273021	1	Abcb5,Abcb1b,
GO:0006090	pyruvate metabolic process	0.00611621	0.000793861	0.0273021	1	Pdhb,Ldha,
GO:0006482	protein demethylation	0.00611621	0.000793861	0.0273021	1	Kdm3a,Kdm1b,
GO:0008214	protein dealkylation	0.00611621	0.000793861	0.0273021	1	Kdm3a,Kdm1b,
GO:0010613	positive regulation of cardiac muscle hypertrophy	0.00611621	0.000793861	0.0273021	1	Camk2d,Ddx39b,
GO:0014742	positive regulation of muscle hypertrophy	0.00611621	0.000793861	0.0273021	1	Camk2d,Ddx39b,
GO:0042133	neurotransmitter metabolic process	0.00611621	0.000793861	0.0273021	1	Maoa,Maob,
GO:0043516	regulation of DNA damage response, signal transduction by p53 class mediator	0.00611621	0.000793861	0.0273021	1	Ddx5,Atm,
GO:0009411	response to UV	0.0122324	0.00349887	0.0276168	1	Msh6,Eif2s1,Pcna,Dtl,
GO:0002009	morphogenesis of an epithelium	0.0275229	0.0130546	0.0279229	1	Mthfd1,Sec24b,Prkacb,Rbpj,Ctnnd1,Msn,Slc12a2,Nckap1,Vcl,
GO:0051241	negative regulation of multicellular organismal process	0.0275229	0.0130546	0.0279229	1	Atp1a1,Rbpj,Nmi,Gsk3b,Trim30a,Gsk3a,Camk2d,Gpr39,Anxa5,
GO:0006888	ER to Golgi vesicle-mediated transport	0.00917431	0.00202876	0.0285072	1	Sec24a,Scfd1,Vcp,
GO:0043487	regulation of RNA stability	0.00917431	0.00202876	0.0285072	1	Hnrnpu,Upf1,Dhx9,
GO:0032870	cellular response to hormone stimulus	0.0244648	0.0110258	0.0286277	1	Kdm3a,Atp1a1,Hnrnpu,Msn,Gnas,Gsk3a,Rangap1,Baiap2,
GO:0055074	calcium ion homeostasis	0.0244648	0.0110552	0.0290176	1	Atp2b1,Cul5,Ibtk,Anxa6,Gnb1,Gnas,Camk2d,Gpr39,
GO:0055088	lipid homeostasis	0.0122324	0.00355767	0.0291179	1	Sec24a,Gpr39,Acox1,Acad11,
GO:0003333	amino acid transmembrane transport	0.00611621	0.000823263	0.0292197	1	Slc7a6,Slc7a1,
GO:0006099	tricarboxylic acid cycle	0.00611621	0.000823263	0.0292197	1	Aco1,Pdhb,
GO:0009262	deoxyribonucleotide metabolic process	0.00611621	0.000823263	0.0292197	1	Rrm1,Samhd1,
GO:0051094	positive regulation of developmental process	0.0489297	0.0290788	0.0294442	1	Coro1c,Ddx39b,Srrt,Gsk3b,Gnas,Pa2g4,Cdk1,Coro1b,Hsp90aa1,Fbn2,Baiap2,Isg15,Prmt1,Rbpj,Actr3,Arhgef7,
GO:0010977	negative regulation of neuron projection development	0.00917431	0.00205816	0.0295789	1	Gsk3a,Rbpj,Gsk3b,
GO:0014909	smooth muscle cell migration	0.00917431	0.00205816	0.0295789	1	Camk2d,Coro1b,Rbpj,
GO:0045446	endothelial cell differentiation	0.00917431	0.00205816	0.0295789	1	Rbpj,Msn,Abcb1b,
GO:0048675	axon extension	0.0122324	0.00358707	0.0298863	1	Raph1,Gsk3b,Vcl,Cyfip1,
GO:0034504	protein localization to nucleus	0.0214067	0.0091147	0.0302728	1	Cdk1,Hsp90ab1,Hsp90aa1,Hspa8,Gsk3b,Kpna2,Ran,
GO:0001756	somitogenesis	0.00917431	0.00208756	0.0306716	1	Rbpj,Nckap1,Atm,
GO:0005977	glycogen metabolic process	0.00917431	0.00208756	0.0306716	1	Gsk3a,Gsk3b,Ppp1ca,
GO:0055072	iron ion homeostasis	0.00917431	0.00208756	0.0306716	1	Picalm,Ireb2,Aco1,
GO:0021915	neural tube development	0.0152905	0.00535121	0.0310432	1	Mthfd1,Sec24b,Prkacb,Phgdh,Nckap1,
GO:0046356	acetyl-CoA catabolic process	0.00611621	0.000852665	0.0311895	1	Aco1,Pdhb,
GO:0051188	cofactor biosynthetic process	0.0122324	0.00364588	0.0314588	1	Mthfd1,Acly,Ireb2,Pdhb,
GO:0006073	cellular glucan metabolic process	0.00917431	0.00211696	0.0317853	1	Gsk3a,Gsk3b,Ppp1ca,
GO:0009260	ribonucleotide biosynthetic process	0.00917431	0.00211696	0.0317853	1	Atp5c1,Aldoa,Paics,
GO:0044042	glucan metabolic process	0.00917431	0.00211696	0.0317853	1	Gsk3a,Gsk3b,Ppp1ca,
GO:0033500	carbohydrate homeostasis	0.0152905	0.00541001	0.0323156	1	Gpi1,Slc16a1,Hk1,Gnb2l1,Gpr39,
GO:0042593	glucose homeostasis	0.0152905	0.00541001	0.0323156	1	Gpi1,Slc16a1,Hk1,Gnb2l1,Gpr39,
GO:0031347	regulation of defense response	0.030581	0.0155832	0.0323523	1	Adar,Mb21d1,Eif2s1,Nmi,Samhd1,Trim30a,Ifit1,Parp9,Ap1g1,Anxa5,
GO:0060113	inner ear receptor cell differentiation	0.00917431	0.00214636	0.0329199	1	Sec24b,Myo7a,Rbpj,
GO:0002831	regulation of response to biotic stimulus	0.0152905	0.00543942	0.0329639	1	Ifit1,Mb21d1,Eif2s1,Anxa5,Zcchc11,
GO:0070925	organelle assembly	0.0152905	0.00543942	0.0329639	1	Myo7a,Kif11,Ddx3x,Racgap1,Eif2a,
GO:0007165	signal transduction	0.192661	0.154862	0.0331612	1	Dnaja1,Kdm3a,Rhot1,Csnk1a1,Prkacb,Gna11,Gsk3b,Strap,Iqgap1,Atm,Smc3,Gnas,Smc1a,Dock11,Rangap1,Ifitm3,Gnb2l1,Eif2a,Ctnna1,Wdr12,Arhgef7,Jak1,Ran,Rasa3,Plcb3,Ddx17,Gpr39,Ddx3x,Atrx,Pacsin2,Msh6,Wasf1,Zcchc11,Sept2,Gnb1,Camk2d,Dock5,Tlk2,Gsk3a,Dock7,Fbn2,Slc
GO:0043297	apical junction assembly	0.00611621	0.000882068	0.0332103	1	Ctnna1,Vcl,
GO:0051647	nucleus localization	0.00611621	0.000882068	0.0332103	1	Dock7,Dctn4,
GO:0051051	negative regulation of transport	0.0244648	0.0114081	0.0339854	1	Picalm,Pacsin2,Gsk3b,Maob,Gsk3a,Rangap1,Gnb2l1,Gpr39,
GO:0003158	endothelium development	0.00917431	0.00217577	0.0340755	1	Rbpj,Msn,Abcb1b,
GO:0030330	DNA damage response, signal transduction by p53 class mediator	0.00917431	0.00217577	0.0340755	1	Ddx5,Atrx,Atm,
GO:0031344	regulation of cell projection organization	0.030581	0.0157302	0.0341503	1	Coro1c,Rbpj,Gsk3b,Arhgef7,Actr3,Gsk3a,Coro1b,Hsp90aa1,Baiap2,Nckap1,
GO:0001841	neural tube formation	0.0122324	0.00376349	0.0347474	1	Mthfd1,Sec24b,Prkacb,Nckap1,
GO:0016042	lipid catabolic process	0.0183486	0.00740937	0.0348267	1	Lonp2,Plcb3,Acox1,Acad11,Hsd17b4,Ech1,
GO:0051402	neuron apoptosis	0.0183486	0.00740937	0.0348267	1	Gpi1,Gsk3a,Hsp90ab1,Gsk3b,Atm,Set,
GO:0003012	muscle system process	0.0214067	0.00940872	0.0350248	1	Camk2d,Gsk3a,Atp1a1,Ddx39b,Gsk3b,Aldoa,Anxa6,
GO:0048661	positive regulation of smooth muscle cell proliferation	0.00917431	0.00220517	0.0352518	1	Camk2d,Rbpj,Gsk3b,
GO:0000387	spliceosomal snRNP assembly	0.00611621	0.00091147	0.0352808	1	Strap,Prpf8,
GO:0000460	maturation of 5.8S rRNA	0.00611621	0.00091147	0.0352808	1	Wdr12,Skiv2l2,
GO:0001953	negative regulation of cell-matrix adhesion	0.00611621	0.00091147	0.0352808	1	Coro1c,Rcc2,
GO:0033146	regulation of estrogen receptor signaling pathway	0.00611621	0.00091147	0.0352808	1	Ddx5,Ddx17,
GO:0045823	positive regulation of heart contraction	0.00611621	0.00091147	0.0352808	1	Gsk3a,Atp1a1,
GO:0050892	intestinal absorption	0.00611621	0.00091147	0.0352808	1	Ireb2,Aco1,
GO:0060487	lung epithelial cell differentiation	0.00611621	0.00091147	0.0352808	1	Aimp2,Rbpj,
GO:0051338	regulation of transferase activity	0.0366972	0.0203464	0.0354139	1	Dkc1,Dnaja1,Plk1,Rad50,Gsk3b,Iqgap1,Cct4,Cct2,Gsk3a,Tcp1,Hsp90ab1,Smg8,
GO:0048598	embryonic morphogenesis	0.0336391	0.0181412	0.0362913	1	Gpi1,Mthfd1,Sec24b,Myo7a,Prkacb,Rbpj,Gnas,Prkra,Gnb2l1,Fbn2,Nckap1,
GO:0045727	positive regulation of translation	0.00917431	0.00223457	0.036449	1	Ddx39b,Ddx3x,Eef2,
GO:0043547	positive regulation of GTPase activity	0.0122324	0.0038517	0.0373399	1	Rsu1,Gnb2l1,Gsk3b,Arhgef7,
GO:0009069	serine family amino acid metabolic process	0.00611621	0.000940872	0.0374	1	Mthfd1,Phgdh,
GO:0033120	positive regulation of RNA splicing	0.00611621	0.000940872	0.0374	1	Polr2a,Hspa8,
GO:0043001	Golgi to plasma membrane protein transport	0.00611621	0.000940872	0.0374	1	Gnb2l1,Nsf,
GO:0046825	regulation of protein export from nucleus	0.00611621	0.000940872	0.0374	1	Rangap1,Gsk3b,
GO:0060479	lung cell differentiation	0.00611621	0.000940872	0.0374	1	Aimp2,Rbpj,
GO:0072595	maintenance of protein localization to organelle	0.00611621	0.000940872	0.0374	1	Hk1,Fbn2,
GO:0044262	cellular carbohydrate metabolic process	0.030581	0.0160242	0.0379538	1	Gpi1,Pgk2,Gsk3b,Aldoa,Vcp,Gsk3a,Hk1,Pdhb,Ppp1ca,Ldha,
GO:0042325	regulation of phosphorylation	0.0519878	0.0325777	0.0387701	1	Dnaja1,Coro1c,Plk1,Gsk3b,Strap,Ibtk,Iqgap1,Atm,Gnas,Gsk3a,Dock7,Gnb2l1,Rad50,Hspa4,Mical1,Hsp90ab1,Smg8,
GO:0034341	response to interferon-gamma	0.00917431	0.00229338	0.0389052	1	Parp9,Ifitm3,Eprs,
GO:0033135	regulation of peptidyl-serine phosphorylation	0.0122324	0.0039105	0.0391285	1	Gsk3a,Dock7,Gnb2l1,Gsk3b,
GO:0052548	regulation of endopeptidase activity	0.0152905	0.00570404	0.0391635	1	Mical1,Gpi1,Gnb2l1,Ddx3x,Vcp,
GO:2000146	negative regulation of cell motility	0.0152905	0.00570404	0.0391635	1	Coro1c,Ctnna1,Coro1b,Rbpj,Strap,
GO:0006904	vesicle docking involved in exocytosis	0.00611621	0.000970274	0.0395668	1	Vps45,Scfd1,
GO:0007032	endosome organization	0.00611621	0.000970274	0.0395668	1	Dnajc13,Dnm1,
GO:0010259	multicellular organismal aging	0.00611621	0.000970274	0.0395668	1	Msh6,Atm,
GO:0019884	antigen processing and presentation of exogenous antigen	0.00611621	0.000970274	0.0395668	1	Abcb5,Abcb1b,
GO:0030865	cortical cytoskeleton organization	0.00611621	0.000970274	0.0395668	1	Sept7,Coro1c,
GO:0048255	mRNA stabilization	0.00611621	0.000970274	0.0395668	1	Hnrnpu,Dhx9,
GO:0072384	organelle transport along microtubule	0.00611621	0.000970274	0.0395668	1	Kif5b,Rhot1,
GO:0031589	cell-substrate adhesion	0.0183486	0.00764459	0.0395717	1	Coro1c,Rsu1,Gsk3b,Rcc2,Arhgef7,Iqgap1,
GO:0006633	fatty acid biosynthetic process	0.0122324	0.0039399	0.0400408	1	Fasn,Acly,Far1,Decr2,
GO:0010811	positive regulation of cell-substrate adhesion	0.00917431	0.00232278	0.0401642	1	Rsu1,Gsk3b,Iqgap1,
GO:0042490	mechanoreceptor differentiation	0.00917431	0.00232278	0.0401642	1	Sec24b,Myo7a,Rbpj,
GO:0043244	regulation of protein complex disassembly	0.00917431	0.00232278	0.0401642	1	Capza2,Upf1,Eml4,
GO:0051329	interphase of mitotic cell cycle	0.0152905	0.00576284	0.0406312	1	Camk2d,Plk1,Cdk1,Rcc2,Atm,
GO:0071705	nitrogen compound transport	0.0183486	0.00773279	0.0414517	1	Slc38a2,Slc7a6,Slc38a1,Maob,Slc7a1,Sept2,
GO:0010628	positive regulation of gene expression	0.0642202	0.0428685	0.0415891	1	Kdm3a,Gsk3b,Msn,Hcfc1,Gsk3a,Top2a,Cdk1,Hspa8,Dnmt1,Ilf2,Picalm,Ddx5,Rbpj,Hnrnpu,Mta2,Hspa4,Naa15,Ddx17,Ddx3x,Atrx,Dhx36,
GO:0007143	female meiosis	0.00611621	0.000999677	0.0417801	1	Plk1,Ppp1ca,
GO:0007212	dopamine receptor signaling pathway	0.00611621	0.000999677	0.0417801	1	Gnas,Gna11,
GO:0043489	RNA stabilization	0.00611621	0.000999677	0.0417801	1	Hnrnpu,Dhx9,
GO:0050773	regulation of dendrite development	0.0122324	0.00399871	0.0419016	1	Gsk3a,Gsk3b,Baiap2,Actr3,
GO:0060627	regulation of vesicle-mediated transport	0.0244648	0.0119079	0.0419672	1	Picalm,Pacsin2,Kif5b,Scfd1,Gnb2l1,Hspa8,Ap1g1,Nsf,
GO:0016485	protein processing	0.0152905	0.00582165	0.0421319	1	Ruvbl1,Lonp2,Prkacb,Ctnnd1,Metap2,
GO:0051271	negative regulation of cellular component movement	0.0152905	0.00582165	0.0421319	1	Coro1c,Ctnna1,Coro1b,Rbpj,Strap,
GO:0080135	regulation of cellular response to stress	0.0214067	0.00982035	0.0424712	1	Ddx5,Dnaja1,Cul4a,Ddx39b,Pcna,Atm,Helb,
GO:0070997	neuron death	0.0183486	0.0077916	0.0427359	1	Gpi1,Gsk3a,Hsp90ab1,Gsk3b,Atm,Set,
GO:0006612	protein targeting to membrane	0.00917431	0.00238158	0.0427433	1	Hsp90aa1,Srp54a,Hspa4,
GO:0072507	divalent inorganic cation homeostasis	0.0244648	0.0119961	0.0434943	1	Atp2b1,Cul5,Ibtk,Anxa6,Gnb1,Gnas,Camk2d,Gpr39,
GO:0006479	protein methylation	0.0122324	0.00405751	0.0438106	1	Kdm3a,Dnmt1,Etf1,Prmt1,
GO:0008213	protein alkylation	0.0122324	0.00405751	0.0438106	1	Kdm3a,Dnmt1,Etf1,Prmt1,
GO:0015804	neutral amino acid transport	0.00611621	0.00102908	0.0440388	1	Slc38a2,Slc38a1,
GO:0060122	inner ear receptor stereocilium organization	0.00611621	0.00102908	0.0440388	1	Sec24b,Myo7a,
GO:0031345	negative regulation of cell projection organization	0.0122324	0.00408691	0.0447832	1	Gsk3a,Coro1b,Rbpj,Gsk3b,
GO:0031123	RNA 3'-end processing	0.00917431	0.00244039	0.0454035	1	Dkc1,Cstf3,Zcchc11,
GO:0050688	regulation of defense response to virus	0.0122324	0.00411632	0.0457678	1	Ifit1,Mb21d1,Eif2s1,Anxa5,
GO:0000768	syncytium formation by plasma membrane fusion	0.00611621	0.00105848	0.0463417	1	Tanc1,Gsk3b,
GO:0006754	ATP biosynthetic process	0.00611621	0.00105848	0.0463417	1	Atp5c1,Aldoa,
GO:0006900	membrane budding	0.00611621	0.00105848	0.0463417	1	Picalm,Myo18a,
GO:0009066	aspartate family amino acid metabolic process	0.00611621	0.00105848	0.0463417	1	Mthfd1,Phgdh,
GO:0010665	regulation of cardiac muscle cell apoptosis	0.00611621	0.00105848	0.0463417	1	Camk2d,Hspa8,
GO:0042417	dopamine metabolic process	0.00611621	0.00105848	0.0463417	1	Maoa,Maob,
GO:0090307	spindle assembly involved in mitosis	0.00611621	0.00105848	0.0463417	1	Kif11,Racgap1,
GO:0010646	regulation of cell communication	0.0795107	0.0563347	0.0464841	1	Gsk3b,Strap,Maob,Atm,Camk2d,Gsk3a,Gnb2l1,Fbn2,Baiap2,Eif2a,Shoc2,Ddx5,Slc16a1,Adar,Ctnna1,Rbpj,Ctnnd1,Rnf213,Eef1d,Arhgef7,Trim30a,Kif5b,Rasa3,Ddx17,Gpr39,Dnm1,
GO:0009108	coenzyme biosynthetic process	0.00917431	0.00246979	0.0467638	1	Mthfd1,Acly,Pdhb,
GO:0044264	cellular polysaccharide metabolic process	0.00917431	0.00246979	0.0467638	1	Gsk3a,Gsk3b,Ppp1ca,
GO:0045639	positive regulation of myeloid cell differentiation	0.00917431	0.00246979	0.0467638	1	Gnas,Prmt1,Isg15,
GO:0006284	base-excision repair	0.00611621	0.00108788	0.048688	1	Pcna,Rpa1,
GO:0010662	regulation of striated muscle cell apoptosis	0.00611621	0.00108788	0.048688	1	Camk2d,Hspa8,
GO:0016574	histone ubiquitination	0.00611621	0.00108788	0.048688	1	Cul4b,Ddb1,
GO:0035456	response to interferon-beta	0.00611621	0.00108788	0.048688	1	Ifit1,Ifitm3,
GO:0032940	secretion by cell	0.0397554	0.0237864	0.0487206	1	Slc16a1,Exoc3,Rbpj,Maob,Arhgef7,Vps45,Scfd1,Sec24a,Gpr39,Ap1g1,Nsf,Txlna,Myo18a,
GO:0006575	cellular modified amino acid metabolic process	0.0122324	0.00420452	0.0487937	1	Oplah,Eef1g,Phgdh,Dnmt1,
GO:0046822	regulation of nucleocytoplasmic transport	0.0152905	0.00608627	0.0492952	1	Rangap1,Cdk1,Hsp90ab1,Hsp90aa1,Gsk3b,
GO:0051209	release of sequestered calcium ion into cytosol	0.00917431	0.00252859	0.049544	1	Camk2d,Gpr39,Ibtk,
GO:0051283	negative regulation of sequestering of calcium ion	0.00917431	0.00252859	0.049544	1	Camk2d,Gpr39,Ibtk,
GO:0072358	cardiovascular system development	0.0458716	0.0287554	0.0502911	1	Gpi1,Mthfd1,Ddx39b,Sec24b,Rbpj,Hnrnpu,Gna11,Rnf213,Atm,Naa15,Camk2d,Gsk3a,Cdk1,Ddx17,Nckap1,
GO:0072359	circulatory system development	0.0458716	0.0287554	0.0502911	1	Gpi1,Mthfd1,Ddx39b,Sec24b,Rbpj,Hnrnpu,Gna11,Rnf213,Atm,Naa15,Camk2d,Gsk3a,Cdk1,Ddx17,Nckap1,
GO:0051282	regulation of sequestering of calcium ion	0.00917431	0.002558	0.0509637	1	Camk2d,Gpr39,Ibtk,
GO:0006949	syncytium formation	0.00611621	0.00111729	0.0510765	1	Tanc1,Gsk3b,
GO:0007019	microtubule depolymerization	0.00611621	0.00111729	0.0510765	1	Kif2c,Eml4,
GO:0048844	artery morphogenesis	0.00611621	0.00111729	0.0510765	1	Sec24b,Rbpj,
GO:0051260	protein homooligomerization	0.0183486	0.00817383	0.0516903	1	Gnb2l1,Rnf213,Anxa5,Vcp,Samhd1,Anxa6,
GO:0001838	embryonic epithelial tube formation	0.0122324	0.00429273	0.0519275	1	Mthfd1,Sec24b,Prkacb,Nckap1,
GO:0072175	epithelial tube formation	0.0122324	0.00429273	0.0519275	1	Mthfd1,Sec24b,Prkacb,Nckap1,
GO:0051208	sequestering of calcium ion	0.00917431	0.0025874	0.0524031	1	Camk2d,Gpr39,Ibtk,
GO:0001885	endothelial cell development	0.00611621	0.00114669	0.0535063	1	Msn,Abcb1b,
GO:0006879	cellular iron ion homeostasis	0.00611621	0.00114669	0.0535063	1	Ireb2,Aco1,
GO:0035282	segmentation	0.00917431	0.0026168	0.053862	1	Rbpj,Nckap1,Atm,
GO:0048814	regulation of dendrite morphogenesis	0.00917431	0.0026168	0.053862	1	Gsk3b,Baiap2,Actr3,
GO:0022604	regulation of cell morphogenesis	0.0214067	0.0104084	0.0547759	1	Coro1c,Coro1b,Gsk3b,Strap,Arhgef7,Baiap2,Actr3,
GO:0048638	regulation of developmental growth	0.0152905	0.00629208	0.055333	1	Gsk3a,Cdk1,Ddx39b,Rbpj,Gsk3b,
GO:0006081	cellular aldehyde metabolic process	0.00611621	0.00117609	0.0559763	1	Gpi1,Kdm3a,
GO:0030520	estrogen receptor signaling pathway	0.00611621	0.00117609	0.0559763	1	Ddx5,Ddx17,
GO:0046579	positive regulation of Ras protein signal transduction	0.00611621	0.00117609	0.0559763	1	Camk2d,Shoc2,
GO:0051445	regulation of meiotic cell cycle	0.00611621	0.00117609	0.0559763	1	Nsun2,Prkacb,
GO:0060043	regulation of cardiac muscle cell proliferation	0.00611621	0.00117609	0.0559763	1	Cdk1,Rbpj,
GO:0051592	response to calcium ion	0.00917431	0.0026756	0.0568377	1	Cpne3,Anxa5,Iqgap1,
GO:0051789	response to protein stimulus	0.00917431	0.0026756	0.0568377	1	Hsp90aa1,Vcp,Upf2,
GO:0060491	regulation of cell projection assembly	0.00917431	0.0026756	0.0568377	1	Hsp90aa1,Actr3,Nckap1,
GO:0009966	regulation of signal transduction	0.0795107	0.0575696	0.0573057	1	Dnaja1,Gsk3b,Strap,Zcchc11,Iqgap1,Atm,Camk2d,Gsk3a,Gnb2l1,Fbn2,Slc7a1,Eif2a,Shoc2,Ddx5,Adar,Ctnna1,Myof,Rbpj,Ctnnd1,Rnf213,Eef1d,Arhgef7,Trim30a,Rasa3,Ddx17,Dnm1,
GO:2000021	regulation of ion homeostasis	0.0152905	0.00638029	0.0580457	1	Camk2d,Gnb2l1,Gpr39,Gsk3b,Ibtk,
GO:0001954	positive regulation of cell-matrix adhesion	0.00611621	0.00120549	0.0584855	1	Gsk3b,Iqgap1,
GO:0010953	regulation of protein maturation by peptide bond cleavage	0.00611621	0.00120549	0.0584855	1	Ruvbl1,Ctnnd1,
GO:0045104	intermediate filament cytoskeleton organization	0.00611621	0.00120549	0.0584855	1	Csnk1a1,Krt71,
GO:0045646	regulation of erythrocyte differentiation	0.00611621	0.00120549	0.0584855	1	Prmt1,Isg15,
GO:0061383	trabecula morphogenesis	0.00611621	0.00120549	0.0584855	1	Rbpj,Fbn2,
GO:0030522	intracellular receptor mediated signaling pathway	0.0122324	0.00446914	0.058517	1	Ddx5,Dnaja1,Kdm3a,Ddx17,
GO:0051604	protein maturation	0.0152905	0.00640969	0.0589667	1	Ruvbl1,Lonp2,Prkacb,Ctnnd1,Metap2,
GO:0001934	positive regulation of protein phosphorylation	0.0244648	0.0128194	0.0595272	1	Plk1,Rad50,Gsk3b,Atm,Gnas,Gsk3a,Dock7,Gnb2l1,
GO:0006874	cellular calcium ion homeostasis	0.0214067	0.0106142	0.0595575	1	Gnb1,Camk2d,Atp2b1,Cul5,Gpr39,Ibtk,Anxa6,
GO:0031333	negative regulation of protein complex assembly	0.00917431	0.00273441	0.0598899	1	Capza2,Ddx3x,Gsk3b,
GO:0045103	intermediate filament-based process	0.00611621	0.00123489	0.061033	1	Csnk1a1,Krt71,
GO:0046605	regulation of centrosome cycle	0.00611621	0.00123489	0.061033	1	Kif11,Pdcd6ip,
GO:0070988	demethylation	0.00611621	0.00123489	0.061033	1	Kdm3a,Kdm1b,
GO:0031401	positive regulation of protein modification process	0.030581	0.0175237	0.0619169	1	Plk1,Rad50,Gsk3b,Atm,Gnas,Aimp2,Gsk3a,Dock7,Gnb2l1,Dnmt1,
GO:0071495	cellular response to endogenous stimulus	0.030581	0.0175237	0.0619169	1	Kdm3a,Atp1a1,Hnrnpu,Msn,Iqgap1,Gnas,Gsk3a,Rangap1,Baiap2,Dnmt1,
GO:0051347	positive regulation of transferase activity	0.0244648	0.012937	0.0620852	1	Dkc1,Rad50,Iqgap1,Cct4,Cct2,Gsk3a,Tcp1,Hsp90ab1,
GO:0043473	pigmentation	0.00917431	0.00279321	0.0630174	1	Dock7,Myo7a,Gna11,
GO:0001510	RNA methylation	0.00611621	0.0012643	0.0636178	1	Nsun2,Nop2,
GO:0051932	synaptic transmission, GABAergic	0.00611621	0.0012643	0.0636178	1	Kif5b,Dnm1,
GO:0071277	cellular response to calcium ion	0.00611621	0.0012643	0.0636178	1	Cpne3,Iqgap1,
GO:0090003	regulation of establishment of protein localization in plasma membrane	0.00611621	0.0012643	0.0636178	1	Kif5b,Gnb2l1,
GO:0016050	vesicle organization	0.0152905	0.0065567	0.0636962	1	Picalm,Kif5b,Myo7a,Myo18a,Samd9l,
GO:0035239	tube morphogenesis	0.0214067	0.0107906	0.0638545	1	Mthfd1,Slc12a2,Sec24b,Prkacb,Rbpj,Nckap1,Ppp1ca,
GO:0060429	epithelium development	0.0366972	0.0224633	0.0649531	1	Mthfd1,Sec24b,Krt84,Prkacb,Rbpj,Ctnnd1,Msn,Abcb1b,Aimp2,Slc12a2,Nckap1,Vcl,
GO:0043280	positive regulation of caspase activity	0.00917431	0.00285202	0.0662193	1	Gnb2l1,Ddx3x,Vcp,
GO:0010332	response to gamma radiation	0.00611621	0.0012937	0.066239	1	Tlk2,Atm,
GO:0010812	negative regulation of cell-substrate adhesion	0.00611621	0.0012937	0.066239	1	Coro1c,Rcc2,
GO:0007276	gamete generation	0.030581	0.0177884	0.0669765	1	Nsun2,Dnaja1,Kdm3a,Acox1,Atm,Tlk2,Fndc3a,Kdm1b,Racgap1,Atrx,
GO:0006887	exocytosis	0.0183486	0.00876187	0.0675496	1	Vps45,Scfd1,Exoc3,Ap1g1,Nsf,Txlna,
GO:0040013	negative regulation of locomotion	0.0152905	0.00667431	0.0676291	1	Coro1c,Ctnna1,Coro1b,Rbpj,Strap,
GO:0008584	male gonad development	0.00917431	0.00288142	0.0678477	1	Fndc3a,Hsd17b4,Atrx,
GO:0035148	tube formation	0.0122324	0.00470436	0.0679624	1	Mthfd1,Sec24b,Prkacb,Nckap1,
GO:0001912	positive regulation of leukocyte mediated cytotoxicity	0.00611621	0.0013231	0.0688956	1	Ap1g1,Hspa8,
GO:0007006	mitochondrial membrane organization	0.00611621	0.0013231	0.0688956	1	Hsp90aa1,Hspa4,
GO:0009206	purine ribonucleoside triphosphate biosynthetic process	0.00611621	0.0013231	0.0688956	1	Atp5c1,Aldoa,
GO:0060840	artery development	0.00611621	0.0013231	0.0688956	1	Sec24b,Rbpj,
GO:0051238	sequestering of metal ion	0.00917431	0.00291082	0.0694943	1	Camk2d,Gpr39,Ibtk,
GO:0006893	Golgi to plasma membrane transport	0.00611621	0.0013525	0.0715868	1	Gnb2l1,Nsf,
GO:0009145	purine nucleoside triphosphate biosynthetic process	0.00611621	0.0013525	0.0715868	1	Atp5c1,Aldoa,
GO:0046148	pigment biosynthetic process	0.00611621	0.0013525	0.0715868	1	Ireb2,Paics,
GO:0051057	positive regulation of small GTPase mediated signal transduction	0.00611621	0.0013525	0.0715868	1	Camk2d,Shoc2,
GO:0060997	dendritic spine morphogenesis	0.00611621	0.0013525	0.0715868	1	Sept7,Baiap2,
GO:0061077	chaperone-mediated protein folding	0.00611621	0.0013525	0.0715868	1	Cct2,Hspa8,
GO:0009887	organ morphogenesis	0.0428135	0.0278145	0.0720495	1	Sec24b,Myo7a,Rbpj,Krt71,Gsk3b,Cul1,Upf2,Gnas,Gsk3a,Prkra,Ctnna2,Cdk1,Fbn2,Nckap1,
GO:0016055	Wnt receptor signaling pathway	0.0214067	0.0111141	0.0722103	1	Gsk3a,Csnk1a1,Ctnnd1,Rnf213,Ddx3x,Gsk3b,Ddb1,
GO:0060562	epithelial tube morphogenesis	0.0183486	0.00893828	0.0728026	1	Mthfd1,Slc12a2,Sec24b,Prkacb,Rbpj,Nckap1,
GO:0009201	ribonucleoside triphosphate biosynthetic process	0.00611621	0.00138191	0.0743117	1	Atp5c1,Aldoa,
GO:0045931	positive regulation of mitotic cell cycle	0.00611621	0.00138191	0.0743117	1	Cdk1,Rcc2,
GO:0042327	positive regulation of phosphorylation	0.0244648	0.0134662	0.0744392	1	Plk1,Rad50,Gsk3b,Atm,Gnas,Gsk3a,Dock7,Gnb2l1,
GO:0002697	regulation of immune effector process	0.0214067	0.0112023	0.0745966	1	Ifit1,Msh6,Mb21d1,Eif2s1,Ap1g1,Hspa8,Anxa5,
GO:0051098	regulation of binding	0.0275229	0.0158184	0.0751051	1	Plk1,Hnrnpu,Gsk3b,Arhgef7,Zcchc11,Ran,Hspa4,Hsp90ab1,Tax1bp1,
GO:0019220	regulation of phosphate metabolic process	0.0519878	0.0356355	0.0754384	1	Dnaja1,Coro1c,Plk1,Gsk3b,Strap,Ibtk,Iqgap1,Atm,Gnas,Gsk3a,Dock7,Gnb2l1,Rad50,Hspa4,Mical1,Hsp90ab1,Smg8,
GO:0001942	hair follicle development	0.00917431	0.00302843	0.076259	1	Gnas,Rbpj,Krt71,
GO:0071901	negative regulation of protein serine/threonine kinase activity	0.00917431	0.00302843	0.076259	1	Dnaja1,Plk1,Gsk3b,
GO:0051174	regulation of phosphorus metabolic process	0.0519878	0.0356943	0.0763141	1	Dnaja1,Coro1c,Plk1,Gsk3b,Strap,Ibtk,Iqgap1,Atm,Gnas,Gsk3a,Dock7,Gnb2l1,Rad50,Hspa4,Mical1,Hsp90ab1,Smg8,
GO:0016202	regulation of striated muscle tissue development	0.0122324	0.00491018	0.0768331	1	Gsk3a,Cdk1,Ddx39b,Rbpj,
GO:0042306	regulation of protein import into nucleus	0.0122324	0.00491018	0.0768331	1	Cdk1,Hsp90ab1,Hsp90aa1,Gsk3b,
GO:0002474	antigen processing and presentation of peptide antigen via MHC class I	0.00611621	0.00141131	0.0770693	1	Abcb5,Abcb1b,
GO:0060428	lung epithelium development	0.00611621	0.00141131	0.0770693	1	Aimp2,Rbpj,
GO:0070206	protein trimerization	0.00611621	0.00141131	0.0770693	1	Gnb1,Gna11,
GO:0051146	striated muscle cell differentiation	0.0183486	0.0090853	0.0773542	1	Camk2d,Tanc1,Gsk3a,Ddx39b,Hnrnpu,Gsk3b,
GO:0007420	brain development	0.0275229	0.015936	0.0778079	1	Top2b,Sec24b,Rbpj,Cul5,Gsk3b,Atm,Ctnna2,Dock7,Atrx,
GO:0072503	cellular divalent inorganic cation homeostasis	0.0214067	0.0113199	0.0778501	1	Gnb1,Camk2d,Atp2b1,Cul5,Gpr39,Ibtk,Anxa6,
GO:0010952	positive regulation of peptidase activity	0.00917431	0.00305783	0.0779941	1	Gnb2l1,Ddx3x,Vcp,
GO:0022404	molting cycle process	0.00917431	0.00305783	0.0779941	1	Gnas,Rbpj,Krt71,
GO:0022405	hair cycle process	0.00917431	0.00305783	0.0779941	1	Gnas,Rbpj,Krt71,
GO:0033138	positive regulation of peptidyl-serine phosphorylation	0.00917431	0.00305783	0.0779941	1	Gsk3a,Dock7,Gsk3b,
GO:0043484	regulation of RNA splicing	0.00917431	0.00305783	0.0779941	1	Ddx5,Polr2a,Hspa8,
GO:0010959	regulation of metal ion transport	0.0152905	0.00696833	0.0780379	1	Gnas,Camk2d,Kif5b,Atp1a1,Gpr39,
GO:0007154	cell communication	0.0978593	0.0758578	0.0785834	1	Eif2s1,Gsk3b,Strap,Atm,Ctnna2,Gnb2l1,Eif2a,Ldha,Slc16a1,Ctnna1,Arhgef7,Rasa3,Plcb3,Ddx17,Gpr39,Maob,Gsk3a,Camk2d,Fbn2,Baiap2,Shoc2,Ddx5,Picalm,Adar,Rbpj,Eef1d,Rnf213,Ctnnd1,Trim30a,Kif5b,Maoa,Dnm1,
GO:0048634	regulation of muscle organ development	0.0122324	0.00496898	0.0794694	1	Gsk3a,Cdk1,Ddx39b,Rbpj,
GO:0001837	epithelial to mesenchymal transition	0.00917431	0.00308724	0.0797463	1	Rbpj,Gsk3b,Strap,
GO:0006749	glutathione metabolic process	0.00611621	0.00144071	0.0798587	1	Oplah,Eef1g,
GO:0016447	somatic recombination of immunoglobulin gene segments	0.00611621	0.00144071	0.0798587	1	Msh6,Msh3,
GO:0030042	actin filament depolymerization	0.00611621	0.00144071	0.0798587	1	Mical1,Capza2,
GO:0030819	positive regulation of cAMP biosynthetic process	0.00611621	0.00144071	0.0798587	1	Gnas,Gsk3a,
GO:0031343	positive regulation of cell killing	0.00611621	0.00144071	0.0798587	1	Ap1g1,Hspa8,
GO:0050776	regulation of immune response	0.0275229	0.0160536	0.0805696	1	Adar,Msh6,Mb21d1,Nmi,Samhd1,Trim30a,Parp9,Hspa8,Ap1g1,
GO:0030335	positive regulation of cell migration	0.0214067	0.0114375	0.0811854	1	Cpne3,Camk2d,Dock5,Capn7,Gnb2l1,Dock1,Arhgef7,
GO:0016571	histone methylation	0.00917431	0.00311664	0.0815156	1	Kdm3a,Dnmt1,Prmt1,
GO:0051099	positive regulation of binding	0.0183486	0.00923231	0.0820633	1	Hnrnpu,Hsp90ab1,Gsk3b,Arhgef7,Ran,Hspa4,
GO:0014031	mesenchymal cell development	0.0122324	0.00502779	0.0821502	1	Coro1c,Rbpj,Gsk3b,Strap,
GO:0051254	positive regulation of RNA metabolic process	0.0550459	0.0387228	0.0829983	1	Kdm3a,Ddx39b,Gsk3b,Gsk3a,Top2a,Hspa8,Ilf2,Ddx5,Picalm,Rbpj,Upf1,Mta2,Naa15,Polr2a,Ddx17,Ddx3x,Atrx,Dhx36,
GO:0009612	response to mechanical stimulus	0.00917431	0.00314604	0.0833018	1	Atp1a1,Slc12a2,Gsk3b,
GO:0031056	regulation of histone modification	0.00917431	0.00314604	0.0833018	1	Kdm3a,Dnmt1,Atm,
GO:0006813	potassium ion transport	0.0122324	0.00508659	0.0848752	1	Kif5b,Atp1a1,Slc12a2,Nsf,
GO:0048646	anatomical structure formation involved in morphogenesis	0.0458716	0.031137	0.0854766	1	Gpi1,Mthfd1,Tanc1,Sec24b,Prkacb,Rbpj,Actr2,Rnf213,Gsk3b,Sept2,Atm,Naa15,Gnas,Fbn2,Nckap1,
GO:0006584	catecholamine metabolic process	0.00611621	0.00149951	0.08553	1	Maoa,Maob,
GO:0007043	cell-cell junction assembly	0.00611621	0.00149951	0.08553	1	Ctnna1,Vcl,
GO:0009712	catechol metabolic process	0.00611621	0.00149951	0.08553	1	Maoa,Maob,
GO:0051865	protein autoubiquitination	0.00611621	0.00149951	0.08553	1	Rnf213,Trim30a,
GO:0010035	response to inorganic substance	0.0214067	0.0116139	0.0863411	1	Cpne3,Gsk3a,Aco1,Gpr39,Ddx3x,Anxa5,Iqgap1,
GO:0060402	calcium ion transport into cytosol	0.00917431	0.00320485	0.0869242	1	Camk2d,Gpr39,Ibtk,
GO:0010562	positive regulation of phosphorus metabolic process	0.0244648	0.0139661	0.0873795	1	Plk1,Rad50,Gsk3b,Atm,Gnas,Gsk3a,Dock7,Gnb2l1,
GO:0045937	positive regulation of phosphate metabolic process	0.0244648	0.0139661	0.0873795	1	Plk1,Rad50,Gsk3b,Atm,Gnas,Gsk3a,Dock7,Gnb2l1,
GO:0033002	muscle cell proliferation	0.0122324	0.00514539	0.087644	1	Camk2d,Cdk1,Rbpj,Gsk3b,
GO:0043269	regulation of ion transport	0.0214067	0.0116727	0.0881004	1	Gnas,Camk2d,Kif5b,Atp1a1,Hk1,Gpr39,Sept2,
GO:0010171	body morphogenesis	0.00611621	0.00152892	0.08841	1	Gnas,Nckap1,
GO:0031060	regulation of histone methylation	0.00611621	0.00152892	0.08841	1	Kdm3a,Dnmt1,
GO:0034311	diol metabolic process	0.00611621	0.00152892	0.08841	1	Maoa,Maob,
GO:0042255	ribosome assembly	0.00611621	0.00152892	0.08841	1	Ddx3x,Eif2a,
GO:0060038	cardiac muscle cell proliferation	0.00611621	0.00152892	0.08841	1	Cdk1,Rbpj,
GO:0060401	cytosolic calcium ion transport	0.00917431	0.00323425	0.0887602	1	Camk2d,Gpr39,Ibtk,
GO:0016331	morphogenesis of embryonic epithelium	0.0122324	0.0051748	0.0890446	1	Mthfd1,Sec24b,Prkacb,Nckap1,
GO:0006066	alcohol metabolic process	0.0275229	0.0164065	0.0892077	1	Gpi1,Pgk2,Maob,Aldoa,Maoa,Hk1,Pdhb,Ppp1ca,Ldha,
GO:0008629	induction of apoptosis by intracellular signals	0.00917431	0.00326365	0.0906123	1	Ddx5,Msh6,Atm,
GO:0051494	negative regulation of cytoskeleton organization	0.00917431	0.00326365	0.0906123	1	Coro1b,Capza2,Eml4,
GO:2000147	positive regulation of cell motility	0.0214067	0.0117609	0.0907771	1	Cpne3,Camk2d,Dock5,Capn7,Gnb2l1,Dock1,Arhgef7,
GO:0009060	aerobic respiration	0.00611621	0.00155832	0.0913186	1	Aco1,Pdhb,
GO:0060119	inner ear receptor cell development	0.00611621	0.00155832	0.0913186	1	Sec24b,Myo7a,
GO:0070527	platelet aggregation	0.00611621	0.00155832	0.0913186	1	Gnas,Vcl,
GO:0043112	receptor metabolic process	0.0122324	0.0052336	0.0918781	1	Picalm,Sec24a,Nsf,Dnm1,
GO:0006282	regulation of DNA repair	0.00611621	0.00158772	0.0942549	1	Pcna,Helb,
GO:0016445	somatic diversification of immunoglobulins	0.00611621	0.00158772	0.0942549	1	Msh6,Msh3,
GO:0030512	negative regulation of transforming growth factor beta receptor signaling pathway	0.00611621	0.00158772	0.0942549	1	Fbn2,Strap,
GO:0031397	negative regulation of protein ubiquitination	0.00611621	0.00158772	0.0942549	1	Dnaja1,Isg15,
GO:0043488	regulation of mRNA stability	0.00611621	0.00158772	0.0942549	1	Hnrnpu,Dhx9,
GO:0051272	positive regulation of cellular component movement	0.0214067	0.0119079	0.0953393	1	Cpne3,Camk2d,Dock5,Capn7,Gnb2l1,Dock1,Arhgef7,
GO:0031497	chromatin assembly	0.00917431	0.00335186	0.0962645	1	Hells,Atrx,Set,
GO:0014855	striated muscle cell proliferation	0.00611621	0.00161712	0.0972182	1	Cdk1,Rbpj,
GO:0034644	cellular response to UV	0.00611621	0.00161712	0.0972182	1	Eif2s1,Pcna,
GO:0007283	spermatogenesis	0.0244648	0.0143189	0.0972564	1	Nsun2,Dnaja1,Kdm3a,Acox1,Tlk2,Fndc3a,Racgap1,Atrx,
GO:0009968	negative regulation of signal transduction	0.0336391	0.0216401	0.097517	1	Adar,Ctnnd1,Rnf213,Gsk3b,Strap,Trim30a,Gsk3a,Rasa3,Gnb2l1,Fbn2,Dnm1,
GO:0048232	male gamete generation	0.0244648	0.0143483	0.098107	1	Nsun2,Dnaja1,Kdm3a,Acox1,Tlk2,Fndc3a,Racgap1,Atrx,
GO:0030218	erythrocyte differentiation	0.00917431	0.00338126	0.0981799	1	Adar,Prmt1,Isg15,
GO:0046546	development of primary male sexual characteristics	0.00917431	0.00338126	0.0981799	1	Fndc3a,Hsd17b4,Atrx,
GO:0051899	membrane depolarization	0.00917431	0.00338126	0.0981799	1	Camk2d,Gnb2l1,Gsk3b,
GO:0040008	regulation of growth	0.030581	0.0191997	0.0983401	1	Ddx39b,Rbpj,Gsk3b,Armc10,Ruvbl1,Gsk3a,Cdk1,Gnb2l1,Gpr39,Ddx3x,
GO:0046578	regulation of Ras protein signal transduction	0.0122324	0.00538061	0.0991474	1	Camk2d,Rasa3,Arhgef7,Shoc2,
GO:0048562	embryonic organ morphogenesis	0.0152905	0.00752698	0.100031	1	Gnas,Prkra,Sec24b,Myo7a,Nckap1,
GO:0002230	positive regulation of defense response to virus by host	0.00917431	0.00341066	0.100111	1	Mb21d1,Eif2s1,Anxa5,
GO:0043967	histone H4 acetylation	0.00611621	0.00164653	0.100208	1	Ruvbl1,Hcfc1,
GO:0048762	mesenchymal cell differentiation	0.0122324	0.00541001	0.100633	1	Coro1c,Rbpj,Gsk3b,Strap,
GO:0045637	regulation of myeloid cell differentiation	0.0122324	0.00543942	0.102128	1	Gnas,Cul4a,Prmt1,Isg15,
GO:0040017	positive regulation of locomotion	0.0214067	0.0121431	0.102899	1	Cpne3,Camk2d,Dock5,Capn7,Gnb2l1,Dock1,Arhgef7,
GO:0032922	circadian regulation of gene expression	0.00611621	0.00167593	0.103223	1	Hnrnpu,Ppp1ca,
GO:0035019	somatic stem cell maintenance	0.00611621	0.00167593	0.103223	1	Cul4a,Rbpj,
GO:0030099	myeloid cell differentiation	0.0183486	0.00984975	0.103535	1	Gnas,Adar,Cul4a,Rbpj,Prmt1,Isg15,
GO:0008217	regulation of blood pressure	0.0122324	0.00546882	0.103634	1	Gnas,Gsk3a,Atp1a1,Plcb3,
GO:0010212	response to ionizing radiation	0.00917431	0.00346947	0.104018	1	Tlk2,Eef1d,Atm,
GO:0030336	negative regulation of cell migration	0.0122324	0.00549822	0.105149	1	Coro1c,Coro1b,Rbpj,Strap,
GO:0007417	central nervous system development	0.0336391	0.0219929	0.105902	1	Top2b,Sec24b,Rbpj,Cul5,Phgdh,Gsk3b,Abcb1b,Atm,Dock7,Ctnna2,Atrx,
GO:0048660	regulation of smooth muscle cell proliferation	0.00917431	0.00349887	0.105994	1	Camk2d,Rbpj,Gsk3b,
GO:0007155	cell adhesion	0.0397554	0.0270795	0.106188	1	Coro1c,Rsu1,Ctnna1,Rbpj,Ctnnd1,Gsk3b,Arhgef7,Iqgap1,Gnas,Ctnna2,Rcc2,Fndc3a,Vcl,
GO:0043242	negative regulation of protein complex disassembly	0.00611621	0.00170533	0.106262	1	Capza2,Eml4,
GO:0045471	response to ethanol	0.00611621	0.00170533	0.106262	1	Cdk1,Eef1b2,
GO:0030804	positive regulation of cyclic nucleotide biosynthetic process	0.00611621	0.00173473	0.109325	1	Gnas,Gsk3a,
GO:0030810	positive regulation of nucleotide biosynthetic process	0.00611621	0.00173473	0.109325	1	Gnas,Gsk3a,
GO:0042440	pigment metabolic process	0.00611621	0.00173473	0.109325	1	Ireb2,Paics,
GO:0042303	molting cycle	0.00917431	0.00355767	0.109989	1	Gnas,Rbpj,Krt71,
GO:0042633	hair cycle	0.00917431	0.00355767	0.109989	1	Gnas,Rbpj,Krt71,
GO:0022610	biological adhesion	0.0397554	0.0272853	0.110747	1	Coro1c,Rsu1,Ctnna1,Rbpj,Ctnnd1,Gsk3b,Arhgef7,Iqgap1,Gnas,Ctnna2,Rcc2,Fndc3a,Vcl,
GO:0042157	lipoprotein metabolic process	0.00917431	0.00358707	0.112009	1	Nmt2,Nmt1,Atm,
GO:0009142	nucleoside triphosphate biosynthetic process	0.00611621	0.00176414	0.112412	1	Atp5c1,Aldoa,
GO:0046823	negative regulation of nucleocytoplasmic transport	0.00611621	0.00176414	0.112412	1	Rangap1,Gsk3b,
GO:0030900	forebrain development	0.0183486	0.010085	0.112418	1	Top2b,Dock7,Rbpj,Cul5,Gsk3b,Atrx,
GO:0046661	male sex differentiation	0.00917431	0.00361648	0.114042	1	Fndc3a,Hsd17b4,Atrx,
GO:0046903	secretion	0.0397554	0.0274617	0.114746	1	Slc16a1,Exoc3,Rbpj,Maob,Arhgef7,Vps45,Scfd1,Sec24a,Gpr39,Ap1g1,Nsf,Txlna,Myo18a,
GO:0006919	activation of caspase activity	0.00611621	0.00179354	0.115521	1	Gnb2l1,Vcp,
GO:0014902	myotube differentiation	0.00611621	0.00179354	0.115521	1	Tanc1,Gsk3b,
GO:0042177	negative regulation of protein catabolic process	0.00611621	0.00179354	0.115521	1	Tlk2,Sf3b3,
GO:0006941	striated muscle contraction	0.00917431	0.00364588	0.11609	1	Camk2d,Atp1a1,Aldoa,
GO:0022612	gland morphogenesis	0.00917431	0.00364588	0.11609	1	Slc12a2,Ctnnd1,Msn,
GO:0051480	cytosolic calcium ion homeostasis	0.0152905	0.00790921	0.116684	1	Gnb1,Camk2d,Cul5,Gpr39,Ibtk,
GO:0048659	smooth muscle cell proliferation	0.00917431	0.00367528	0.118151	1	Camk2d,Rbpj,Gsk3b,
GO:0050691	regulation of defense response to virus by host	0.00917431	0.00367528	0.118151	1	Mb21d1,Eif2s1,Anxa5,
GO:0033993	response to lipid	0.00611621	0.00182294	0.118652	1	Gnas,Pcna,
GO:0005975	carbohydrate metabolic process	0.030581	0.0199935	0.119228	1	Gpi1,Pgk2,Gsk3b,Aldoa,Vcp,Gsk3a,Hk1,Pdhb,Ppp1ca,Ldha,
GO:0032006	regulation of TOR signaling cascade	0.00611621	0.00185234	0.121804	1	Gsk3a,Slc7a1,
GO:0046128	purine ribonucleoside metabolic process	0.00611621	0.00185234	0.121804	1	Kars,Dnmt1,
GO:0051279	regulation of release of sequestered calcium ion into cytosol	0.00611621	0.00185234	0.121804	1	Camk2d,Gpr39,
GO:0060759	regulation of response to cytokine stimulus	0.00611621	0.00185234	0.121804	1	Adar,Parp9,
GO:0042471	ear morphogenesis	0.00917431	0.00373409	0.122314	1	Prkra,Sec24b,Myo7a,
GO:0007009	plasma membrane organization	0.0122324	0.00582165	0.122475	1	Kif5b,Myof,Gnb2l1,Baiap2,
GO:0006366	transcription from RNA polymerase II promoter	0.0642202	0.0491018	0.122774	1	Kdm3a,Plk1,Gsk3b,Strap,Gnas,Polr2b,Ruvbl1,Hcfc1,Gsk3a,Top2a,Dnmt1,Ddx5,Rbpj,Rad21,Mta2,Polr2a,Pcna,Ddx17,Ddx3x,Atrx,Dhx36,
GO:0030155	regulation of cell adhesion	0.0183486	0.010379	0.124046	1	Coro1c,Rsu1,Rbpj,Gsk3b,Rcc2,Iqgap1,
GO:0006820	anion transport	0.0122324	0.00585105	0.124107	1	Slc12a2,Hk1,Racgap1,Sept2,
GO:0002706	regulation of lymphocyte mediated immunity	0.00917431	0.00376349	0.124416	1	Msh6,Ap1g1,Hspa8,
GO:0071702	organic substance transport	0.0275229	0.0176708	0.124468	1	Slc16a1,Slc38a2,Maob,Sept2,Gsk3a,Slc7a6,Slc38a1,Slc7a1,Osbpl1a,
GO:0001707	mesoderm formation	0.00611621	0.00188174	0.124976	1	Gpi1,Nckap1,
GO:0001910	regulation of leukocyte mediated cytotoxicity	0.00611621	0.00188174	0.124976	1	Ap1g1,Hspa8,
GO:0003151	outflow tract morphogenesis	0.00611621	0.00188174	0.124976	1	Sec24b,Rbpj,
GO:0006984	ER-nucleus signaling pathway	0.00611621	0.00188174	0.124976	1	Gsk3b,Eif2a,
GO:0030100	regulation of endocytosis	0.0122324	0.00588045	0.125749	1	Picalm,Pacsin2,Gnb2l1,Hspa8,
GO:0043407	negative regulation of MAP kinase activity	0.00611621	0.00191115	0.128168	1	Dnaja1,Gsk3b,
GO:0051648	vesicle localization	0.00611621	0.00191115	0.128168	1	Kif5b,Myo7a,
GO:0071482	cellular response to light stimulus	0.00611621	0.00191115	0.128168	1	Eif2s1,Pcna,
GO:0045667	regulation of osteoblast differentiation	0.00917431	0.0038517	0.130798	1	Gnas,Ddx5,Fbn2,
GO:0006970	response to osmotic stress	0.00611621	0.00194055	0.131379	1	Slc12a2,Ddx3x,
GO:0032088	negative regulation of NF-kappaB transcription factor activity	0.00611621	0.00194055	0.131379	1	Tax1bp1,Zcchc11,
GO:0045669	positive regulation of osteoblast differentiation	0.00611621	0.00194055	0.131379	1	Gnas,Fbn2,
GO:0030216	keratinocyte differentiation	0.00917431	0.0038811	0.132951	1	Krt84,Rbpj,Ctnnd1,
GO:0043270	positive regulation of ion transport	0.00917431	0.0038811	0.132951	1	Gnas,Kif5b,Gpr39,
GO:0009123	nucleoside monophosphate metabolic process	0.0152905	0.00826203	0.133143	1	Gnas,Gsk3a,Gnb2l1,Mb21d1,Paics,
GO:0071216	cellular response to biotic stimulus	0.0152905	0.00826203	0.133143	1	Upf1,Gsk3b,Zcchc11,Vcp,Prpf8,
GO:0035295	tube development	0.0244648	0.0154656	0.133498	1	Mthfd1,Sec24b,Prkacb,Rbpj,Aimp2,Slc12a2,Ppp1ca,Nckap1,
GO:0045597	positive regulation of cell differentiation	0.030581	0.0204934	0.133552	1	Ddx39b,Srrt,Gsk3b,Actr3,Gnas,Pa2g4,Hsp90aa1,Fbn2,Isg15,Prmt1,
GO:0007005	mitochondrion organization	0.0183486	0.0106142	0.133757	1	Mtx1,Rhot1,Mtx2,Hsp90aa1,Hars,Hspa4,
GO:0051056	regulation of small GTPase mediated signal transduction	0.0122324	0.00602746	0.134093	1	Camk2d,Rasa3,Arhgef7,Shoc2,
GO:0006629	lipid metabolic process	0.0458716	0.033548	0.13418	1	Fasn,Acly,Slc16a1,Atp1a1,Lonp2,Acox1,Ech1,Mtmr6,Far1,Decr2,Plcb3,Gpr39,Agps,Acad11,Hsd17b4,
GO:0042278	purine nucleoside metabolic process	0.00611621	0.00196995	0.134608	1	Kars,Dnmt1,
GO:0048002	antigen processing and presentation of peptide antigen	0.00611621	0.00196995	0.134608	1	Abcb5,Abcb1b,
GO:0048332	mesoderm morphogenesis	0.00611621	0.00196995	0.134608	1	Gpi1,Nckap1,
GO:0023057	negative regulation of signaling	0.0336391	0.0231396	0.13596	1	Adar,Ctnnd1,Rnf213,Gsk3b,Strap,Trim30a,Gsk3a,Rasa3,Gnb2l1,Fbn2,Dnm1,
GO:0030278	regulation of ossification	0.0122324	0.00608627	0.137493	1	Gnas,Ddx5,Rbpj,Fbn2,
GO:0018958	phenol-containing compound metabolic process	0.00611621	0.00199935	0.137855	1	Maoa,Maob,
GO:0031341	regulation of cell killing	0.00611621	0.00199935	0.137855	1	Ap1g1,Hspa8,
GO:0033143	regulation of steroid hormone receptor signaling pathway	0.00611621	0.00199935	0.137855	1	Ddx5,Ddx17,
GO:0051225	spindle assembly	0.00611621	0.00199935	0.137855	1	Kif11,Racgap1,
GO:0090277	positive regulation of peptide hormone secretion	0.00611621	0.00199935	0.137855	1	Gpr39,Arhgef7,
GO:0010648	negative regulation of cell communication	0.0336391	0.0232572	0.139281	1	Adar,Ctnnd1,Rnf213,Gsk3b,Strap,Trim30a,Gsk3a,Rasa3,Gnb2l1,Fbn2,Dnm1,
GO:0006937	regulation of muscle contraction	0.00917431	0.0039693	0.139483	1	Camk2d,Atp1a1,Anxa6,
GO:0008016	regulation of heart contraction	0.00917431	0.0039693	0.139483	1	Camk2d,Gsk3a,Atp1a1,
GO:0002705	positive regulation of leukocyte mediated immunity	0.00611621	0.00202876	0.141119	1	Ap1g1,Hspa8,
GO:0002708	positive regulation of lymphocyte mediated immunity	0.00611621	0.00202876	0.141119	1	Ap1g1,Hspa8,
GO:0042632	cholesterol homeostasis	0.00611621	0.00202876	0.141119	1	Sec24a,Gpr39,
GO:0055092	sterol homeostasis	0.00611621	0.00202876	0.141119	1	Sec24a,Gpr39,
GO:0030317	sperm motility	0.00611621	0.00205816	0.144399	1	Dnaja1,Pgk2,
GO:0048024	regulation of nuclear mRNA splicing, via spliceosome	0.00611621	0.00205816	0.144399	1	Ddx5,Hspa8,
GO:2000026	regulation of multicellular organismal development	0.0642202	0.0502779	0.14483	1	Cul4a,Msh6,Ddx39b,Sec24b,Srrt,Gsk3b,Strap,Gnas,Gsk3a,Dock7,Cdk1,Hsp90aa1,Fbn2,Baiap2,Isg15,Prmt1,Ctnna1,Krt84,Rbpj,Actr3,Ddx6,
GO:0030324	lung development	0.0122324	0.00623328	0.146143	1	Aimp2,Sec24b,Rbpj,Ppp1ca,
GO:0051240	positive regulation of multicellular organismal process	0.030581	0.0209344	0.14692	1	Atp1a1,Ddx39b,Rbpj,Zcchc11,Camk2d,Gsk3a,Kif5b,Cdk1,Gpr39,Fbn2,
GO:0006942	regulation of striated muscle contraction	0.00611621	0.00208756	0.147696	1	Camk2d,Atp1a1,
GO:0031058	positive regulation of histone modification	0.00611621	0.00208756	0.147696	1	Dnmt1,Atm,
GO:0042493	response to drug	0.0122324	0.00626268	0.147898	1	Gnas,Atp1a1,Dnmt1,Abcb1b,
GO:0060485	mesenchyme development	0.0122324	0.00626268	0.147898	1	Coro1c,Rbpj,Gsk3b,Strap,
GO:0030323	respiratory tube development	0.0122324	0.00629208	0.149661	1	Aimp2,Sec24b,Rbpj,Ppp1ca,
GO:0048732	gland development	0.0152905	0.00861486	0.150579	1	Fasn,Slc12a2,Rbpj,Ctnnd1,Msn,
GO:0002793	positive regulation of peptide secretion	0.00611621	0.00211696	0.151008	1	Gpr39,Arhgef7,
GO:0007098	centrosome cycle	0.00611621	0.00211696	0.151008	1	Kif11,Pdcd6ip,
GO:0031032	actomyosin structure organization	0.00611621	0.00211696	0.151008	1	Racgap1,Myo18a,
GO:0045089	positive regulation of innate immune response	0.00917431	0.00414572	0.15286	1	Mb21d1,Ap1g1,Trim30a,
GO:0044255	cellular lipid metabolic process	0.0336391	0.023757	0.153869	1	Fasn,Acly,Lonp2,Acox1,Ech1,Mtmr6,Far1,Plcb3,Decr2,Acad11,Hsd17b4,
GO:0031929	TOR signaling cascade	0.00611621	0.00214636	0.154334	1	Gsk3a,Slc7a1,
GO:0090317	negative regulation of intracellular protein transport	0.00611621	0.00214636	0.154334	1	Rangap1,Gsk3b,
GO:0035264	multicellular organism growth	0.0122324	0.00638029	0.154999	1	Gnas,Slc12a2,Gpr39,Atrx,
GO:0006898	receptor-mediated endocytosis	0.00917431	0.00417512	0.155128	1	Picalm,Ifitm3,Dnm1,
GO:0006906	vesicle fusion	0.00917431	0.00417512	0.155128	1	Kif5b,Myo7a,Samd9l,
GO:0031109	microtubule polymerization or depolymerization	0.00611621	0.00217577	0.157675	1	Kif2c,Eml4,
GO:0071407	cellular response to organic cyclic compound	0.00611621	0.00217577	0.157675	1	Slc16a1,Gsk3a,
GO:0008544	epidermis development	0.0152905	0.00876187	0.158116	1	Gnas,Krt84,Rbpj,Ctnnd1,Krt71,
GO:0030307	positive regulation of cell growth	0.00917431	0.00423392	0.159696	1	Ddx39b,Ddx3x,Gsk3b,
GO:0030902	hindbrain development	0.00917431	0.00423392	0.159696	1	Ctnna2,Sec24b,Cul5,
GO:0003208	cardiac ventricle morphogenesis	0.00611621	0.00220517	0.161029	1	Gsk3a,Rbpj,
GO:0015992	proton transport	0.00611621	0.00220517	0.161029	1	Atp5c1,Atp1a1,
GO:0060284	regulation of cell development	0.0366972	0.0266972	0.16294	1	Kdm3a,Ddx39b,Ctnna1,Rbpj,Srrt,Gsk3b,Strap,Actr3,Gsk3a,Ddx6,Dock7,Baiap2,
GO:0042692	muscle cell differentiation	0.0183486	0.0112905	0.163578	1	Camk2d,Tanc1,Gsk3a,Ddx39b,Hnrnpu,Gsk3b,
GO:0009719	response to endogenous stimulus	0.0336391	0.0240804	0.163711	1	Kdm3a,Atp1a1,Hnrnpu,Msn,Iqgap1,Gnas,Gsk3a,Rangap1,Cdk1,Baiap2,Dnmt1,
GO:0051100	negative regulation of binding	0.0122324	0.0065273	0.16405	1	Gsk3b,Tax1bp1,Zcchc11,Hspa4,
GO:0009725	response to hormone stimulus	0.0244648	0.0163182	0.164329	1	Kdm3a,Atp1a1,Hnrnpu,Msn,Gnas,Gsk3a,Rangap1,Baiap2,
GO:0006818	hydrogen transport	0.00611621	0.00223457	0.164396	1	Atp5c1,Atp1a1,
GO:0007200	activation of phospholipase C activity by G-protein coupled receptor protein signaling pathway coupled to IP3 second messenger	0.00611621	0.00223457	0.164396	1	Gnb1,Gna11,
GO:0043583	ear development	0.0122324	0.0065567	0.165883	1	Prkra,Sec24b,Myo7a,Rbpj,
GO:0007268	synaptic transmission	0.0275229	0.0189645	0.167198	1	Picalm,Gsk3b,Maob,Kif5b,Maoa,Ctnna2,Plcb3,Baiap2,Dnm1,
GO:0007267	cell-cell signaling	0.0397554	0.0295199	0.167448	1	Picalm,Slc16a1,Rbpj,Gsk3b,Maob,Arhgef7,Kif5b,Maoa,Ctnna2,Plcb3,Gpr39,Baiap2,Dnm1,
GO:0008630	DNA damage response, signal transduction resulting in induction of apoptosis	0.00611621	0.00226397	0.167775	1	Msh6,Atm,
GO:0010522	regulation of calcium ion transport into cytosol	0.00611621	0.00226397	0.167775	1	Camk2d,Gpr39,
GO:0032387	negative regulation of intracellular transport	0.00611621	0.00229338	0.171166	1	Rangap1,Gsk3b,
GO:0051952	regulation of amine transport	0.00611621	0.00229338	0.171166	1	Maob,Sept2,
GO:0071383	cellular response to steroid hormone stimulus	0.00917431	0.00438094	0.171289	1	Atp1a1,Hnrnpu,Msn,
GO:0052547	regulation of peptidase activity	0.0152905	0.00902649	0.172059	1	Mical1,Gpi1,Gnb2l1,Ddx3x,Vcp,
GO:0061061	muscle structure development	0.0244648	0.0165535	0.173372	1	Tanc1,Ddx39b,Rbpj,Hnrnpu,Gsk3b,Gsk3a,Camk2d,Cdk1,
GO:0001678	cellular glucose homeostasis	0.00611621	0.00232278	0.174569	1	Hk1,Gnb2l1,
GO:0006986	response to unfolded protein	0.00611621	0.00232278	0.174569	1	Hsp90aa1,Upf2,
GO:0031623	receptor internalization	0.00611621	0.00232278	0.174569	1	Picalm,Dnm1,
GO:0034109	homotypic cell-cell adhesion	0.00611621	0.00232278	0.174569	1	Gnas,Vcl,
GO:0034968	histone lysine methylation	0.00611621	0.00232278	0.174569	1	Kdm3a,Dnmt1,
GO:0035050	embryonic heart tube development	0.00611621	0.00232278	0.174569	1	Rbpj,Nckap1,
GO:0006816	calcium ion transport	0.0152905	0.0091147	0.17681	1	Camk2d,Atp2b1,Gpr39,Ibtk,Anxa6,
GO:0009124	nucleoside monophosphate biosynthetic process	0.0122324	0.00673312	0.177032	1	Gnas,Gsk3a,Mb21d1,Paics,
GO:0032504	multicellular organism reproduction	0.030581	0.0218753	0.177614	1	Nsun2,Dnaja1,Kdm3a,Acox1,Atm,Tlk2,Fndc3a,Kdm1b,Racgap1,Atrx,
GO:0048609	multicellular organismal reproductive process	0.030581	0.0218753	0.177614	1	Nsun2,Dnaja1,Kdm3a,Acox1,Atm,Tlk2,Fndc3a,Kdm1b,Racgap1,Atrx,
GO:0043392	negative regulation of DNA binding	0.00917431	0.00446914	0.178358	1	Tax1bp1,Zcchc11,Hspa4,
GO:0065004	protein-DNA complex assembly	0.00917431	0.00449854	0.180732	1	Hells,Atrx,Set,
GO:0042537	benzene-containing compound metabolic process	0.00611621	0.00238158	0.181406	1	Maoa,Maob,
GO:0050764	regulation of phagocytosis	0.00611621	0.00238158	0.181406	1	Gnb2l1,Hspa8,
GO:0009913	epidermal cell differentiation	0.00917431	0.00452795	0.183115	1	Krt84,Rbpj,Ctnnd1,
GO:0043524	negative regulation of neuron apoptosis	0.00917431	0.00452795	0.183115	1	Gpi1,Hsp90ab1,Set,
GO:0030855	epithelial cell differentiation	0.0183486	0.0117315	0.184427	1	Aimp2,Krt84,Rbpj,Ctnnd1,Msn,Abcb1b,
GO:0044057	regulation of system process	0.0275229	0.0194643	0.185357	1	Atp1a1,Ddx39b,Gsk3b,Anxa6,Gsk3a,Kif5b,Camk2d,Gpr39,Baiap2,
GO:0014706	striated muscle tissue development	0.0183486	0.0117903	0.187284	1	Camk2d,Gsk3a,Cdk1,Ddx39b,Rbpj,Hnrnpu,
GO:0002699	positive regulation of immune effector process	0.00917431	0.00458675	0.187905	1	Msh6,Ap1g1,Hspa8,
GO:0007605	sensory perception of sound	0.00917431	0.00458675	0.187905	1	Slc12a2,Myo7a,Dnm1,
GO:0009119	ribonucleoside metabolic process	0.00611621	0.00244039	0.188283	1	Kars,Dnmt1,
GO:0044092	negative regulation of molecular function	0.0336391	0.0249331	0.191096	1	Gpi1,Dnaja1,Plk1,Gsk3b,Abce1,Zcchc11,Hspa4,Mical1,Ddx3x,Rcc2,Tax1bp1,
GO:0008652	cellular amino acid biosynthetic process	0.00611621	0.00246979	0.191734	1	Mthfd1,Phgdh,
GO:0045638	negative regulation of myeloid cell differentiation	0.00611621	0.00246979	0.191734	1	Cul4a,Prmt1,
GO:0007204	elevation of cytosolic calcium ion concentration	0.0122324	0.00696833	0.192277	1	Gnb1,Camk2d,Gpr39,Ibtk,
GO:0048568	embryonic organ development	0.0183486	0.0119373	0.1945	1	Gnas,Prkra,Sec24b,Myo7a,Rbpj,Nckap1,
GO:0042060	wound healing	0.0152905	0.00943812	0.194641	1	Gnas,Myof,Coro1b,Anxa5,Vcl,
GO:0061351	neural precursor cell proliferation	0.00917431	0.00467496	0.19515	1	Rsu1,Dock7,Ctnna1,
GO:0007202	activation of phospholipase C activity	0.00611621	0.00249919	0.195194	1	Gnb1,Gna11,
GO:0001666	response to hypoxia	0.00917431	0.00470436	0.197581	1	Gnb1,Camk2d,Atm,
GO:0051346	negative regulation of hydrolase activity	0.0152905	0.00949693	0.19795	1	Mical1,Gpi1,Ddx3x,Rcc2,Abce1,
GO:0031398	positive regulation of protein ubiquitination	0.00611621	0.00252859	0.198662	1	Aimp2,Plk1,
GO:0060191	regulation of lipase activity	0.00917431	0.00473376	0.200018	1	Gnb1,Gna11,Hsp90ab1,
GO:0006357	regulation of transcription from RNA polymerase II promoter	0.058104	0.0472788	0.201408	1	Kdm3a,Plk1,Gsk3b,Strap,Gnas,Ruvbl1,Hcfc1,Gsk3a,Top2a,Dnmt1,Ddx5,Rbpj,Rad21,Mta2,Pcna,Ddx17,Ddx3x,Atrx,Dhx36,
GO:0017015	regulation of transforming growth factor beta receptor signaling pathway	0.00611621	0.002558	0.202138	1	Fbn2,Strap,
GO:0030168	platelet activation	0.00611621	0.002558	0.202138	1	Gnas,Vcl,
GO:0051047	positive regulation of secretion	0.0152905	0.00958513	0.202948	1	Sec24a,Gpr39,Ap1g1,Arhgef7,Myo18a,
GO:0009187	cyclic nucleotide metabolic process	0.0122324	0.00714475	0.203972	1	Gnas,Gsk3a,Gnb2l1,Mb21d1,
GO:0060541	respiratory system development	0.0122324	0.00714475	0.203972	1	Aimp2,Sec24b,Rbpj,Ppp1ca,
GO:0002703	regulation of leukocyte mediated immunity	0.00917431	0.00479257	0.204915	1	Msh6,Ap1g1,Hspa8,
GO:0006497	protein lipidation	0.00611621	0.0025874	0.20562	1	Nmt2,Nmt1,
GO:0008277	regulation of G-protein coupled receptor protein signaling pathway	0.00611621	0.0025874	0.20562	1	Gsk3a,Dnm1,
GO:0030004	cellular monovalent inorganic cation homeostasis	0.00611621	0.0025874	0.20562	1	Camk2d,Atp1a1,
GO:0048639	positive regulation of developmental growth	0.00611621	0.0025874	0.20562	1	Ddx39b,Gsk3b,
GO:0060996	dendritic spine development	0.00611621	0.0025874	0.20562	1	Sept7,Baiap2,
GO:0006936	muscle contraction	0.0122324	0.00717415	0.205942	1	Camk2d,Atp1a1,Aldoa,Anxa6,
GO:0007369	gastrulation	0.00917431	0.00482197	0.207374	1	Gpi1,Gnb2l1,Nckap1,
GO:0071824	protein-DNA complex subunit organization	0.00917431	0.00482197	0.207374	1	Hells,Atrx,Set,
GO:0001704	formation of primary germ layer	0.00611621	0.0026168	0.209108	1	Gpi1,Nckap1,
GO:0001894	tissue homeostasis	0.00917431	0.00485137	0.209839	1	Gnas,Strap,Rpa1,
GO:0060537	muscle tissue development	0.0183486	0.0122607	0.210736	1	Camk2d,Gsk3a,Cdk1,Ddx39b,Rbpj,Hnrnpu,
GO:0005976	polysaccharide metabolic process	0.00917431	0.00488077	0.212311	1	Gsk3a,Gsk3b,Ppp1ca,
GO:0010721	negative regulation of cell development	0.00917431	0.00488077	0.212311	1	Ctnna1,Gsk3b,Strap,
GO:0030308	negative regulation of cell growth	0.00917431	0.00488077	0.212311	1	Gsk3a,Gnb2l1,Ddx3x,
GO:0035107	appendage morphogenesis	0.00917431	0.00488077	0.212311	1	Gnas,Fbn2,Atrx,
GO:0035108	limb morphogenesis	0.00917431	0.00488077	0.212311	1	Gnas,Fbn2,Atrx,
GO:0045216	cell-cell junction organization	0.00611621	0.0026756	0.216104	1	Ctnna1,Vcl,
GO:0055001	muscle cell development	0.0122324	0.00735056	0.217872	1	Camk2d,Gsk3a,Ddx39b,Hnrnpu,
GO:0010863	positive regulation of phospholipase C activity	0.00611621	0.00270501	0.219609	1	Gnb1,Gna11,
GO:0048284	organelle fusion	0.00917431	0.00496898	0.219764	1	Kif5b,Myo7a,Samd9l,
GO:0003015	heart process	0.00917431	0.00499838	0.22226	1	Camk2d,Gsk3a,Atp1a1,
GO:0060047	heart contraction	0.00917431	0.00499838	0.22226	1	Camk2d,Gsk3a,Atp1a1,
GO:0000038	very long-chain fatty acid metabolic process	0.00611621	0.00273441	0.223119	1	Acox1,Hsd17b4,
GO:0042158	lipoprotein biosynthetic process	0.00611621	0.00273441	0.223119	1	Nmt2,Nmt1,
GO:0051605	protein maturation by peptide bond cleavage	0.00611621	0.00273441	0.223119	1	Ruvbl1,Ctnnd1,
GO:0090101	negative regulation of transmembrane receptor protein serine/threonine kinase signaling pathway	0.00611621	0.00273441	0.223119	1	Fbn2,Strap,
GO:0060271	cilium morphogenesis	0.00917431	0.00502779	0.224762	1	Actr2,Actr3,Sept2,
GO:0071375	cellular response to peptide hormone stimulus	0.00917431	0.00502779	0.224762	1	Rangap1,Gsk3a,Baiap2,
GO:0090276	regulation of peptide hormone secretion	0.00917431	0.00502779	0.224762	1	Slc16a1,Gpr39,Arhgef7,
GO:0042127	regulation of cell proliferation	0.0519878	0.0426039	0.226007	1	Cul4a,Gsk3b,Strap,Atm,Gnas,Camk2d,Prkra,Nop2,Cdk1,Ifitm3,Dnmt1,Rsu1,Ctnna1,Rbpj,Jak1,Aimp2,Rpa1,
GO:0034754	cellular hormone metabolic process	0.00611621	0.00276381	0.226634	1	Atp1a1,Hsd17b4,
GO:0002573	myeloid leukocyte differentiation	0.00917431	0.00508659	0.229783	1	Gnas,Cul4a,Rbpj,
GO:2000177	regulation of neural precursor cell proliferation	0.00611621	0.00279321	0.230153	1	Rsu1,Ctnna1,
GO:0045785	positive regulation of cell adhesion	0.00917431	0.00511599	0.232301	1	Rsu1,Gsk3b,Iqgap1,
GO:0001909	leukocyte mediated cytotoxicity	0.00611621	0.00282262	0.233675	1	Ap1g1,Hspa8,
GO:0008286	insulin receptor signaling pathway	0.00611621	0.00282262	0.233675	1	Gsk3a,Baiap2,
GO:0016579	protein deubiquitination	0.00611621	0.00282262	0.233675	1	Usp18,Usp48,
GO:0032675	regulation of interleukin-6 production	0.00611621	0.00282262	0.233675	1	Zcchc11,Trim30a,
GO:0007596	blood coagulation	0.00917431	0.00514539	0.234824	1	Gnas,Anxa5,Vcl,
GO:0009116	nucleoside metabolic process	0.00611621	0.00285202	0.2372	1	Kars,Dnmt1,
GO:0002791	regulation of peptide secretion	0.00917431	0.0052042	0.239885	1	Slc16a1,Gpr39,Arhgef7,
GO:0007599	hemostasis	0.00917431	0.0052042	0.239885	1	Gnas,Anxa5,Vcl,
GO:0014070	response to organic cyclic compound	0.00917431	0.0052042	0.239885	1	Gpi1,Slc16a1,Gsk3a,
GO:0045792	negative regulation of cell size	0.00917431	0.0052042	0.239885	1	Gsk3a,Gnb2l1,Ddx3x,
GO:0090087	regulation of peptide transport	0.00917431	0.0052042	0.239885	1	Slc16a1,Gpr39,Arhgef7,
GO:0007281	germ cell development	0.0122324	0.00767399	0.240203	1	Nsun2,Kdm3a,Fndc3a,Atm,
GO:0006334	nucleosome assembly	0.00611621	0.00288142	0.240728	1	Atrx,Set,
GO:0031099	regeneration	0.00611621	0.00288142	0.240728	1	Cdk1,Upf2,
GO:0046887	positive regulation of hormone secretion	0.00611621	0.00288142	0.240728	1	Gpr39,Arhgef7,
GO:0050684	regulation of mRNA processing	0.00611621	0.00288142	0.240728	1	Ddx5,Hspa8,
GO:0050817	coagulation	0.00917431	0.0052336	0.242422	1	Gnas,Anxa5,Vcl,
GO:0050954	sensory perception of mechanical stimulus	0.00917431	0.0052336	0.242422	1	Slc12a2,Myo7a,Dnm1,
GO:0006342	chromatin silencing	0.00611621	0.00291082	0.244259	1	Hells,Dnmt1,
GO:0051046	regulation of secretion	0.0244648	0.0182588	0.244938	1	Slc16a1,Maob,Arhgef7,Sec24a,Ap1g1,Gpr39,Nsf,Myo18a,
GO:0008406	gonad development	0.00917431	0.005263	0.244963	1	Fndc3a,Hsd17b4,Atrx,
GO:0006944	cellular membrane fusion	0.00917431	0.00529241	0.247509	1	Kif5b,Myo7a,Samd9l,
GO:0002218	activation of innate immune response	0.00611621	0.00296963	0.251326	1	Mb21d1,Trim30a,
GO:0010970	microtubule-based transport	0.00611621	0.00296963	0.251326	1	Kif5b,Rhot1,
GO:0021987	cerebral cortex development	0.00611621	0.00296963	0.251326	1	Cul5,Gsk3b,
GO:0042752	regulation of circadian rhythm	0.00611621	0.00296963	0.251326	1	Top2a,Ppp1ca,
GO:0008284	positive regulation of cell proliferation	0.030581	0.0238746	0.25144	1	Rsu1,Cul4a,Rbpj,Gsk3b,Gnas,Camk2d,Nop2,Prkra,Cdk1,Rpa1,
GO:0071900	regulation of protein serine/threonine kinase activity	0.0152905	0.0104084	0.251449	1	Dnaja1,Plk1,Hsp90ab1,Gsk3b,Iqgap1,
GO:0048736	appendage development	0.00917431	0.00535121	0.252613	1	Gnas,Fbn2,Atrx,
GO:0060173	limb development	0.00917431	0.00535121	0.252613	1	Gnas,Fbn2,Atrx,
GO:0070838	divalent metal ion transport	0.0152905	0.0104378	0.253235	1	Camk2d,Atp2b1,Gpr39,Ibtk,Anxa6,
GO:0050890	cognition	0.0122324	0.0078798	0.25468	1	Gnas,Tanc1,Fen1,Cyfip1,
GO:0032635	interleukin-6 production	0.00611621	0.00299903	0.254862	1	Zcchc11,Trim30a,
GO:0045814	negative regulation of gene expression, epigenetic	0.00611621	0.00302843	0.258398	1	Hells,Dnmt1,
GO:0072511	divalent inorganic cation transport	0.0152905	0.010526	0.258611	1	Camk2d,Atp2b1,Gpr39,Ibtk,Anxa6,
GO:0042113	B cell activation	0.0122324	0.00793861	0.258849	1	Msh6,Rbpj,Txlna,Atm,
GO:0030814	regulation of cAMP metabolic process	0.00917431	0.00543942	0.260297	1	Gnas,Gsk3a,Gnb2l1,
GO:0051960	regulation of nervous system development	0.030581	0.0241098	0.26077	1	Sec24b,Ctnna1,Rbpj,Srrt,Gsk3b,Actr3,Gsk3a,Ddx6,Dock7,Baiap2,
GO:0002684	positive regulation of immune system process	0.0244648	0.0186116	0.26086	1	Msh6,Abcb5,Mb21d1,Abcb1b,Trim30a,Hspa8,Hsp90aa1,Ap1g1,
GO:0050767	regulation of neurogenesis	0.0275229	0.0213754	0.261868	1	Ctnna1,Rbpj,Srrt,Gsk3b,Actr3,Gsk3a,Ddx6,Dock7,Baiap2,
GO:0001906	cell killing	0.00611621	0.00308724	0.265473	1	Ap1g1,Hspa8,
GO:0003073	regulation of systemic arterial blood pressure	0.00611621	0.00308724	0.265473	1	Gsk3a,Plcb3,
GO:0010518	positive regulation of phospholipase activity	0.00611621	0.00308724	0.265473	1	Gnb1,Gna11,
GO:0042472	inner ear morphogenesis	0.00611621	0.00308724	0.265473	1	Sec24b,Myo7a,
GO:0001558	regulation of cell growth	0.0152905	0.010673	0.267632	1	Gsk3a,Ddx39b,Gnb2l1,Ddx3x,Gsk3b,
GO:0002761	regulation of myeloid leukocyte differentiation	0.00611621	0.00311664	0.269011	1	Gnas,Cul4a,
GO:0006518	peptide metabolic process	0.00611621	0.00311664	0.269011	1	Oplah,Eef1g,
GO:0048016	inositol phosphate-mediated signaling	0.00611621	0.00311664	0.269011	1	Gnb1,Gna11,
GO:0071496	cellular response to external stimulus	0.0122324	0.00811502	0.271436	1	Atp1a1,Eif2s1,Gsk3b,Ldha,
GO:0009582	detection of abiotic stimulus	0.00611621	0.00314604	0.272548	1	Gnb1,Slc12a2,
GO:0033559	unsaturated fatty acid metabolic process	0.00611621	0.00314604	0.272548	1	Decr2,Acox1,
GO:0090002	establishment of protein localization in plasma membrane	0.00611621	0.00314604	0.272548	1	Kif5b,Gnb2l1,
GO:0002377	immunoglobulin production	0.00611621	0.00317544	0.276085	1	Msh6,Msh3,
GO:0007498	mesoderm development	0.00611621	0.00317544	0.276085	1	Gpi1,Nckap1,
GO:0034976	response to endoplasmic reticulum stress	0.00611621	0.00317544	0.276085	1	Eif2s1,Gsk3b,
GO:0006997	nucleus organization	0.00611621	0.00320485	0.279621	1	Polr1b,Kdm3a,
GO:0010466	negative regulation of peptidase activity	0.00917431	0.00567463	0.280925	1	Mical1,Gpi1,Ddx3x,
GO:0048839	inner ear development	0.00917431	0.00567463	0.280925	1	Sec24b,Myo7a,Rbpj,
GO:0010517	regulation of phospholipase activity	0.00611621	0.00323425	0.283155	1	Gnb1,Gna11,
GO:0007286	spermatid development	0.00917431	0.00570404	0.283515	1	Nsun2,Kdm3a,Fndc3a,
GO:0043086	negative regulation of catalytic activity	0.0244648	0.0191115	0.283929	1	Gpi1,Dnaja1,Plk1,Gsk3b,Abce1,Mical1,Rcc2,Ddx3x,
GO:0019221	cytokine-mediated signaling pathway	0.0122324	0.00829144	0.284126	1	Adar,Ifitm3,Zcchc11,Jak1,
GO:0051153	regulation of striated muscle cell differentiation	0.00611621	0.00326365	0.286688	1	Gsk3a,Ddx39b,
GO:0055067	monovalent inorganic cation homeostasis	0.00611621	0.00326365	0.286688	1	Camk2d,Atp1a1,
GO:0023056	positive regulation of signaling	0.0366972	0.0304019	0.287138	1	Ddx5,Ctnna1,Rbpj,Eef1d,Atm,Camk2d,Gsk3a,Kif5b,Ddx17,Nsf,Eif2a,Shoc2,
GO:0045892	negative regulation of transcription, DNA-dependent	0.0366972	0.0304019	0.287138	1	Ddx5,Plk1,Rbpj,Strap,Mta2,Set,Pa2g4,Hcfc1,Hells,Hspa8,Pcna,Dnmt1,
GO:0061025	membrane fusion	0.00917431	0.00576284	0.288701	1	Kif5b,Myo7a,Samd9l,
GO:0006469	negative regulation of protein kinase activity	0.00917431	0.00579224	0.291296	1	Dnaja1,Plk1,Gsk3b,
GO:0071222	cellular response to lipopolysaccharide	0.00917431	0.00579224	0.291296	1	Upf1,Zcchc11,Prpf8,
GO:0030705	cytoskeleton-dependent intracellular transport	0.00611621	0.00332245	0.293748	1	Kif5b,Rhot1,
GO:0046058	cAMP metabolic process	0.00917431	0.00582165	0.293893	1	Gnas,Gsk3a,Gnb2l1,
GO:0010243	response to organic nitrogen	0.00917431	0.00585105	0.296492	1	Gnas,Cdk1,Dnmt1,
GO:0090092	regulation of transmembrane receptor protein serine/threonine kinase signaling pathway	0.00917431	0.00585105	0.296492	1	Rbpj,Fbn2,Strap,
GO:0022603	regulation of anatomical structure morphogenesis	0.0275229	0.0222575	0.30016	1	Coro1c,Sec24b,Rbpj,Gsk3b,Strap,Arhgef7,Actr3,Coro1b,Baiap2,
GO:0070646	protein modification by small protein removal	0.00611621	0.00338126	0.300798	1	Usp18,Usp48,
GO:0090150	establishment of protein localization in membrane	0.00611621	0.00338126	0.300798	1	Kif5b,Gnb2l1,
GO:0045137	development of primary sexual characteristics	0.00917431	0.00590985	0.301694	1	Fndc3a,Hsd17b4,Atrx,
GO:0034762	regulation of transmembrane transport	0.0152905	0.0112317	0.302484	1	Cdk1,Hk1,Hsp90ab1,Hsp90aa1,Gsk3b,
GO:0048515	spermatid differentiation	0.00917431	0.00593925	0.304296	1	Nsun2,Kdm3a,Fndc3a,
GO:0050714	positive regulation of protein secretion	0.00611621	0.00344006	0.307837	1	Sec24a,Myo18a,
GO:0009190	cyclic nucleotide biosynthetic process	0.00917431	0.00599806	0.309504	1	Gnas,Gsk3a,Mb21d1,
GO:0019882	antigen processing and presentation	0.00611621	0.00346947	0.311351	1	Abcb5,Abcb1b,
GO:0060193	positive regulation of lipase activity	0.00611621	0.00346947	0.311351	1	Gnb1,Gna11,
GO:0048584	positive regulation of response to stimulus	0.0458716	0.0397224	0.312856	1	Ddx5,Ctnna1,Mb21d1,Rbpj,Eef1d,Atm,Trim30a,Camk2d,Gsk3a,Ddx17,Hspa8,Ap1g1,Pcna,Eif2a,Shoc2,
GO:0007224	smoothened signaling pathway	0.00611621	0.00349887	0.314861	1	Ctnna1,Sept2,
GO:0045333	cellular respiration	0.00611621	0.00349887	0.314861	1	Aco1,Pdhb,
GO:0030072	peptide hormone secretion	0.00917431	0.00608627	0.317321	1	Slc16a1,Gpr39,Arhgef7,
GO:0034728	nucleosome organization	0.00611621	0.00352827	0.318368	1	Atrx,Set,
GO:0045893	positive regulation of transcription, DNA-dependent	0.0428135	0.0370174	0.319219	1	Picalm,Ddx5,Kdm3a,Rbpj,Gsk3b,Mta2,Naa15,Gsk3a,Top2a,Ddx17,Ddx3x,Atrx,Ilf2,Dhx36,
GO:0071219	cellular response to molecule of bacterial origin	0.00917431	0.00611567	0.319928	1	Upf1,Zcchc11,Prpf8,
GO:0001764	neuron migration	0.00611621	0.00355767	0.32187	1	Top2b,Hsp90aa1,
GO:0030799	regulation of cyclic nucleotide metabolic process	0.00917431	0.00614507	0.322535	1	Gnas,Gsk3a,Gnb2l1,
GO:0002521	leukocyte differentiation	0.0183486	0.0143483	0.324449	1	Gnas,Cul4a,Hells,Rbpj,Hsp90aa1,Atm,
GO:0016573	histone acetylation	0.00611621	0.00358707	0.325368	1	Ruvbl1,Hcfc1,
GO:0009952	anterior/posterior pattern formation	0.00917431	0.00620388	0.327748	1	Rbpj,Nckap1,Atm,
GO:0015698	inorganic anion transport	0.00611621	0.00361648	0.328861	1	Slc12a2,Racgap1,
GO:0051253	negative regulation of RNA metabolic process	0.0366972	0.0315192	0.329381	1	Ddx5,Plk1,Rbpj,Strap,Mta2,Set,Pa2g4,Hcfc1,Hells,Hspa8,Pcna,Dnmt1,
GO:0008610	lipid biosynthetic process	0.0183486	0.0144659	0.331161	1	Fasn,Acly,Atp1a1,Far1,Decr2,Agps,
GO:0070482	response to oxygen levels	0.00917431	0.00629208	0.335568	1	Gnb1,Camk2d,Atm,
GO:0002822	regulation of adaptive immune response based on somatic recombination of immune receptors built from immunoglobulin superfamily domains	0.00611621	0.00367528	0.335832	1	Msh6,Hspa8,
GO:0050905	neuromuscular process	0.00611621	0.00367528	0.335832	1	Ctnna2,Myo7a,
GO:0045944	positive regulation of transcription from RNA polymerase II promoter	0.0336391	0.0288142	0.336464	1	Ddx5,Kdm3a,Rbpj,Gsk3b,Mta2,Gsk3a,Top2a,Ddx17,Ddx3x,Atrx,Dhx36,
GO:0030879	mammary gland development	0.00611621	0.00370468	0.339309	1	Fasn,Slc12a2,
GO:0051224	negative regulation of protein transport	0.00611621	0.00370468	0.339309	1	Rangap1,Gsk3b,
GO:0002790	peptide secretion	0.00917431	0.00635089	0.340779	1	Slc16a1,Gpr39,Arhgef7,
GO:0033673	negative regulation of kinase activity	0.00917431	0.00635089	0.340779	1	Dnaja1,Plk1,Gsk3b,
GO:0018393	internal peptidyl-lysine acetylation	0.00611621	0.00373409	0.342781	1	Ruvbl1,Hcfc1,
GO:0009581	detection of external stimulus	0.00611621	0.00376349	0.346247	1	Gnb1,Slc12a2,
GO:0018394	peptidyl-lysine acetylation	0.00611621	0.00376349	0.346247	1	Ruvbl1,Hcfc1,
GO:0050769	positive regulation of neurogenesis	0.00917431	0.00643909	0.348589	1	Srrt,Gsk3b,Actr3,
GO:0006576	cellular biogenic amine metabolic process	0.00611621	0.00379289	0.349707	1	Maoa,Maob,
GO:0007162	negative regulation of cell adhesion	0.00611621	0.00379289	0.349707	1	Coro1c,Rcc2,
GO:0051017	actin filament bundle assembly	0.00611621	0.00379289	0.349707	1	Coro1b,Baiap2,
GO:0046883	regulation of hormone secretion	0.00917431	0.0064685	0.351191	1	Slc16a1,Gpr39,Arhgef7,
GO:0019226	transmission of nerve impulse	0.0275229	0.0234924	0.355779	1	Picalm,Gsk3b,Maob,Kif5b,Maoa,Ctnna2,Plcb3,Baiap2,Dnm1,
GO:0035637	multicellular organismal signaling	0.0275229	0.0234924	0.355779	1	Picalm,Gsk3b,Maob,Kif5b,Maoa,Ctnna2,Plcb3,Baiap2,Dnm1,
GO:0003206	cardiac chamber morphogenesis	0.00611621	0.0038517	0.356609	1	Gsk3a,Rbpj,
GO:0030178	negative regulation of Wnt receptor signaling pathway	0.00611621	0.0038517	0.356609	1	Ctnnd1,Rnf213,
GO:0034637	cellular carbohydrate biosynthetic process	0.00611621	0.0038517	0.356609	1	Gpi1,Ppp1ca,
GO:0016337	cell-cell adhesion	0.0152905	0.0120843	0.356813	1	Gnas,Ctnna1,Ctnnd1,Fndc3a,Vcl,
GO:0009895	negative regulation of catabolic process	0.00611621	0.0038811	0.360049	1	Tlk2,Sf3b3,
GO:0031349	positive regulation of defense response	0.00917431	0.0065861	0.361585	1	Mb21d1,Ap1g1,Trim30a,
GO:0006403	RNA localization	0.00611621	0.0039105	0.363484	1	Ddx39b,Stau1,
GO:0048706	embryonic skeletal system development	0.00611621	0.0039105	0.363484	1	Gnas,Etl4,
GO:0045926	negative regulation of growth	0.00917431	0.00661551	0.364179	1	Gsk3a,Gnb2l1,Ddx3x,
GO:0045927	positive regulation of growth	0.00917431	0.00661551	0.364179	1	Ddx39b,Ddx3x,Gsk3b,
GO:0000122	negative regulation of transcription from RNA polymerase II promoter	0.0244648	0.0208168	0.365826	1	Ddx5,Plk1,Rbpj,Strap,Mta2,Hcfc1,Pcna,Dnmt1,
GO:0006475	internal protein amino acid acetylation	0.00611621	0.0039399	0.366911	1	Ruvbl1,Hcfc1,
GO:0009309	amine biosynthetic process	0.00611621	0.0039399	0.366911	1	Mthfd1,Phgdh,
GO:0042384	cilium assembly	0.00611621	0.0039399	0.366911	1	Actr2,Sept2,
GO:0043433	negative regulation of transcription factor activity	0.00611621	0.0039399	0.366911	1	Tax1bp1,Zcchc11,
GO:0050768	negative regulation of neurogenesis	0.00611621	0.0039399	0.366911	1	Ctnna1,Gsk3b,
GO:0051147	regulation of muscle cell differentiation	0.00611621	0.0039399	0.366911	1	Gsk3a,Ddx39b,
GO:0090048	negative regulation of transcription regulator activity	0.00611621	0.0039399	0.366911	1	Tax1bp1,Zcchc11,
GO:0010769	regulation of cell morphogenesis involved in differentiation	0.0122324	0.00943812	0.367994	1	Gsk3b,Strap,Baiap2,Actr3,
GO:0048705	skeletal system morphogenesis	0.00917431	0.00667431	0.369364	1	Gnas,Prkra,Fbn2,
GO:0008015	blood circulation	0.0152905	0.0122901	0.370021	1	Gnas,Camk2d,Gsk3a,Atp1a1,Plcb3,
GO:0050864	regulation of B cell activation	0.00611621	0.0039693	0.370331	1	Msh6,Atm,
GO:0003013	circulatory system process	0.0152905	0.0123195	0.371908	1	Gnas,Camk2d,Gsk3a,Atp1a1,Plcb3,
GO:0034220	ion transmembrane transport	0.0152905	0.0123195	0.371908	1	Atp5c1,Atp2b1,Atp1a1,Hk1,Anxa6,
GO:0002819	regulation of adaptive immune response	0.00611621	0.00399871	0.373743	1	Msh6,Hspa8,
GO:0030183	B cell differentiation	0.00611621	0.00399871	0.373743	1	Rbpj,Atm,
GO:0010817	regulation of hormone levels	0.0152905	0.0123783	0.375683	1	Slc16a1,Atp1a1,Gpr39,Arhgef7,Hsd17b4,
GO:0003231	cardiac ventricle development	0.00611621	0.00402811	0.377148	1	Gsk3a,Rbpj,
GO:0030326	embryonic limb morphogenesis	0.00611621	0.00402811	0.377148	1	Gnas,Fbn2,
GO:0035113	embryonic appendage morphogenesis	0.00611621	0.00402811	0.377148	1	Gnas,Fbn2,
GO:0015833	peptide transport	0.00917431	0.00679192	0.379709	1	Slc16a1,Gpr39,Arhgef7,
GO:0007188	G-protein signaling, coupled to cAMP nucleotide second messenger	0.00611621	0.00405751	0.380546	1	Gnas,Prkacb,
GO:0051348	negative regulation of transferase activity	0.00917431	0.00682132	0.38229	1	Dnaja1,Plk1,Gsk3b,
GO:0007266	Rho protein signal transduction	0.00611621	0.00408691	0.383936	1	Arhgef7,Baiap2,
GO:0021543	pallium development	0.00611621	0.00408691	0.383936	1	Cul5,Gsk3b,
GO:0048871	multicellular organismal homeostasis	0.00917431	0.00685072	0.384869	1	Gnas,Strap,Rpa1,
GO:0043434	response to peptide hormone stimulus	0.00917431	0.00690953	0.390018	1	Rangap1,Gsk3a,Baiap2,
GO:0002064	epithelial cell development	0.00611621	0.00417512	0.394056	1	Msn,Abcb1b,
GO:0007179	transforming growth factor beta receptor signaling pathway	0.00611621	0.00417512	0.394056	1	Fbn2,Strap,
GO:0048167	regulation of synaptic plasticity	0.00611621	0.00417512	0.394056	1	Gsk3b,Baiap2,
GO:0007548	sex differentiation	0.00917431	0.00696833	0.395157	1	Fndc3a,Hsd17b4,Atrx,
GO:0021700	developmental maturation	0.00917431	0.00696833	0.395157	1	Picalm,Rbpj,Gsk3b,
GO:0009306	protein secretion	0.00917431	0.00699774	0.397723	1	Sec24a,Rbpj,Myo18a,
GO:0003007	heart morphogenesis	0.00917431	0.00702714	0.400285	1	Gsk3a,Sec24b,Rbpj,
GO:0050796	regulation of insulin secretion	0.00611621	0.00423392	0.400761	1	Slc16a1,Gpr39,
GO:0002449	lymphocyte mediated immunity	0.00917431	0.00705654	0.402844	1	Msh6,Ap1g1,Hspa8,
GO:0043405	regulation of MAP kinase activity	0.00917431	0.00705654	0.402844	1	Dnaja1,Gsk3b,Iqgap1,
GO:0032869	cellular response to insulin stimulus	0.00611621	0.00426333	0.4041	1	Gsk3a,Baiap2,
GO:0006914	autophagy	0.00917431	0.00708594	0.4054	1	Irgm1,Vcp,Atm,
GO:0048608	reproductive structure development	0.00917431	0.00708594	0.4054	1	Fndc3a,Hsd17b4,Atrx,
GO:0010647	positive regulation of cell communication	0.0336391	0.0305195	0.406571	1	Ddx5,Ctnna1,Rbpj,Eef1d,Atm,Camk2d,Gsk3a,Kif5b,Ddx17,Eif2a,Shoc2,
GO:0051251	positive regulation of lymphocyte activation	0.00917431	0.00711535	0.407953	1	Msh6,Ap1g1,Hsp90aa1,
GO:0001501	skeletal system development	0.0152905	0.0129076	0.409609	1	Gnas,Prkra,Etl4,Gna11,Fbn2,
GO:0016311	dephosphorylation	0.0122324	0.0100556	0.41317	1	Mtmr6,Hsp90ab1,Iqgap1,Ppp1ca,
GO:0009967	positive regulation of signal transduction	0.030581	0.0277263	0.414049	1	Ddx5,Ctnna1,Rbpj,Eef1d,Atm,Camk2d,Gsk3a,Ddx17,Eif2a,Shoc2,
GO:0035303	regulation of dephosphorylation	0.00611621	0.00435153	0.414064	1	Hsp90ab1,Iqgap1,
GO:0009617	response to bacterium	0.0183486	0.015936	0.415838	1	Rbpj,Upf1,Baiap2,Zcchc11,Prpf8,Isg15,
GO:0007270	nerve-nerve synaptic transmission	0.00611621	0.00438094	0.417367	1	Kif5b,Dnm1,
GO:0046649	lymphocyte activation	0.0214067	0.0189645	0.42029	1	Msh6,Hells,Rbpj,Ap1g1,Hsp90aa1,Txlna,Atm,
GO:0007187	G-protein signaling, coupled to cyclic nucleotide second messenger	0.00611621	0.00441034	0.420661	1	Gnas,Prkacb,
GO:0003006	developmental process involved in reproduction	0.0183486	0.0160242	0.420915	1	Nsun2,Kdm3a,Fndc3a,Hsd17b4,Atrx,Atm,
GO:0043549	regulation of kinase activity	0.0214067	0.0189939	0.421844	1	Dnaja1,Plk1,Rad50,Hsp90ab1,Gsk3b,Smg8,Iqgap1,
GO:0045787	positive regulation of cell cycle	0.00611621	0.00443974	0.423945	1	Cdk1,Rcc2,
GO:0010975	regulation of neuron projection development	0.0152905	0.013231	0.430229	1	Gsk3a,Rbpj,Gsk3b,Baiap2,Actr3,
GO:0048545	response to steroid hormone stimulus	0.00917431	0.00740937	0.43329	1	Atp1a1,Hnrnpu,Msn,
GO:0001816	cytokine production	0.0183486	0.0162888	0.436112	1	Rbpj,Nmi,Zcchc11,Iqgap1,Trim30a,Isg15,
GO:0030098	lymphocyte differentiation	0.0122324	0.010379	0.436579	1	Hells,Rbpj,Hsp90aa1,Atm,
GO:0001775	cell activation	0.0275229	0.0254035	0.443769	1	Msh6,Rbpj,Atm,Gnas,Hells,Hsp90aa1,Ap1g1,Txlna,Vcl,
GO:0007423	sensory organ development	0.0183486	0.0164359	0.444526	1	Gnb1,Prkra,Sec24b,Abcb5,Myo7a,Rbpj,
GO:0042445	hormone metabolic process	0.00611621	0.00464556	0.446658	1	Atp1a1,Hsd17b4,
GO:0001890	placenta development	0.00611621	0.00467496	0.449862	1	Rbpj,Hsp90ab1,
GO:0072659	protein localization in plasma membrane	0.00611621	0.00467496	0.449862	1	Kif5b,Gnb2l1,
GO:0006644	phospholipid metabolic process	0.00917431	0.00761518	0.450789	1	Mtmr6,Far1,Plcb3,
GO:0017157	regulation of exocytosis	0.00611621	0.00470436	0.453055	1	Ap1g1,Nsf,
GO:0001818	negative regulation of cytokine production	0.00611621	0.00476316	0.45941	1	Nmi,Trim30a,
GO:0018205	peptidyl-lysine modification	0.00611621	0.00476316	0.45941	1	Ruvbl1,Hcfc1,
GO:0019932	second-messenger-mediated signaling	0.0122324	0.0107024	0.459719	1	Gnas,Gnb1,Prkacb,Gna11,
GO:0071418	cellular response to amine stimulus	0.00611621	0.00479257	0.462572	1	Gnas,Dnmt1,
GO:0002683	negative regulation of immune system process	0.00917431	0.00776219	0.463153	1	Nmi,Atm,Trim30a,
GO:0002285	lymphocyte activation involved in immune response	0.00611621	0.00482197	0.465722	1	Msh6,Ap1g1,
GO:0007219	Notch signaling pathway	0.00611621	0.00482197	0.465722	1	Wdr12,Rbpj,
GO:0071417	cellular response to organic nitrogen	0.00611621	0.00482197	0.465722	1	Gnas,Dnmt1,
GO:0010720	positive regulation of cell development	0.00917431	0.0078504	0.470514	1	Srrt,Gsk3b,Actr3,
GO:0019933	cAMP-mediated signaling	0.00611621	0.00488077	0.471991	1	Gnas,Prkacb,
GO:0046879	hormone secretion	0.00917431	0.0078798	0.472957	1	Slc16a1,Gpr39,Arhgef7,
GO:0001505	regulation of neurotransmitter levels	0.00611621	0.00491018	0.475108	1	Maoa,Maob,
GO:0002696	positive regulation of leukocyte activation	0.00917431	0.00790921	0.475395	1	Msh6,Ap1g1,Hsp90aa1,
GO:0050778	positive regulation of immune response	0.0122324	0.0109376	0.476345	1	Mb21d1,Ap1g1,Hspa8,Trim30a,
GO:0002440	production of molecular mediator of immune response	0.00611621	0.00493958	0.478215	1	Msh6,Msh3,
GO:0051924	regulation of calcium ion transport	0.00611621	0.00499838	0.484394	1	Camk2d,Gpr39,
GO:0051249	regulation of lymphocyte activation	0.0122324	0.0110846	0.486637	1	Msh6,Ap1g1,Hsp90aa1,Atm,
GO:0030073	insulin secretion	0.00611621	0.00502779	0.487466	1	Slc16a1,Gpr39,
GO:0030534	adult behavior	0.00611621	0.00502779	0.487466	1	Gpr39,Dnm1,
GO:2000027	regulation of organ morphogenesis	0.00611621	0.00502779	0.487466	1	Sec24b,Rbpj,
GO:0030817	regulation of cAMP biosynthetic process	0.00611621	0.00505719	0.490528	1	Gnas,Gsk3a,
GO:0051101	regulation of DNA binding	0.0122324	0.0111729	0.492773	1	Hnrnpu,Tax1bp1,Zcchc11,Hspa4,
GO:0045859	regulation of protein kinase activity	0.0183486	0.0173179	0.494368	1	Dnaja1,Plk1,Hsp90ab1,Gsk3b,Smg8,Iqgap1,
GO:0019216	regulation of lipid metabolic process	0.00917431	0.00814442	0.49471	1	Atp1a1,Lonp2,Gpr39,
GO:0003205	cardiac chamber development	0.00611621	0.00511599	0.496615	1	Gsk3a,Rbpj,
GO:0006171	cAMP biosynthetic process	0.00611621	0.00511599	0.496615	1	Gnas,Gsk3a,
GO:0009914	hormone transport	0.00917431	0.00817383	0.4971	1	Slc16a1,Gpr39,Arhgef7,
GO:0008285	negative regulation of cell proliferation	0.0183486	0.0174061	0.499276	1	Aimp2,Ctnna1,Ifitm3,Rbpj,Strap,Atm,
GO:0006650	glycerophospholipid metabolic process	0.00611621	0.00514539	0.499642	1	Mtmr6,Far1,
GO:0007517	muscle organ development	0.0122324	0.0112905	0.500907	1	Gsk3a,Cdk1,Ddx39b,Rbpj,
GO:0032868	response to insulin stimulus	0.00611621	0.0051748	0.502657	1	Gsk3a,Baiap2,
GO:0048754	branching morphogenesis of a tube	0.00611621	0.0051748	0.502657	1	Slc12a2,Ppp1ca,
GO:0007167	enzyme linked receptor protein signaling pathway	0.0244648	0.0236394	0.503602	1	Myof,Rbpj,Strap,Jak1,Iqgap1,Gsk3a,Fbn2,Baiap2,
GO:0001817	regulation of cytokine production	0.0152905	0.0144071	0.503632	1	Nmi,Zcchc11,Iqgap1,Trim30a,Isg15,
GO:0050867	positive regulation of cell activation	0.00917431	0.00826203	0.504235	1	Msh6,Ap1g1,Hsp90aa1,
GO:0072657	protein localization in membrane	0.00611621	0.0052042	0.50566	1	Kif5b,Gnb2l1,
GO:0048514	blood vessel morphogenesis	0.0152905	0.0146129	0.51612	1	Gpi1,Sec24b,Rbpj,Rnf213,Naa15,
GO:0016197	endosome transport	0.00611621	0.00532181	0.517554	1	Picalm,Ap1g1,
GO:0050708	regulation of protein secretion	0.00611621	0.00532181	0.517554	1	Sec24a,Myo18a,
GO:0050878	regulation of body fluid levels	0.00917431	0.00846785	0.520678	1	Gnas,Anxa5,Vcl,
GO:0050804	regulation of synaptic transmission	0.00917431	0.00849725	0.523003	1	Kif5b,Gsk3b,Baiap2,
GO:0007169	transmembrane receptor protein tyrosine kinase signaling pathway	0.0152905	0.0147305	0.523198	1	Gsk3a,Myof,Baiap2,Jak1,Iqgap1,
GO:0019935	cyclic-nucleotide-mediated signaling	0.00611621	0.00541001	0.526349	1	Gnas,Prkacb,
GO:0045664	regulation of neuron differentiation	0.0183486	0.017906	0.526765	1	Ddx6,Gsk3a,Rbpj,Gsk3b,Baiap2,Actr3,
GO:0051048	negative regulation of secretion	0.00611621	0.00543942	0.529257	1	Gpr39,Maob,
GO:0014075	response to amine stimulus	0.00611621	0.00552762	0.537907	1	Gnas,Dnmt1,
GO:0030802	regulation of cyclic nucleotide biosynthetic process	0.00611621	0.00552762	0.537907	1	Gnas,Gsk3a,
GO:0030808	regulation of nucleotide biosynthetic process	0.00611621	0.00552762	0.537907	1	Gnas,Gsk3a,
GO:0019637	organophosphate metabolic process	0.00917431	0.00882068	0.548162	1	Mtmr6,Far1,Plcb3,
GO:0032102	negative regulation of response to external stimulus	0.00611621	0.00567463	0.55208	1	Ctnna2,Coro1b,
GO:0002443	leukocyte mediated immunity	0.00917431	0.00887948	0.552653	1	Msh6,Ap1g1,Hspa8,
GO:0032496	response to lipopolysaccharide	0.00917431	0.00887948	0.552653	1	Upf1,Zcchc11,Prpf8,
GO:0001525	angiogenesis	0.0122324	0.0122607	0.565656	1	Gpi1,Rbpj,Rnf213,Naa15,
GO:0003001	generation of a signal involved in cell-cell signaling	0.0122324	0.0122901	0.567547	1	Slc16a1,Gpr39,Maob,Arhgef7,
GO:0023061	signal release	0.0122324	0.0122901	0.567547	1	Slc16a1,Gpr39,Maob,Arhgef7,
GO:0016051	carbohydrate biosynthetic process	0.00611621	0.00585105	0.568679	1	Gpi1,Ppp1ca,
GO:0045321	leukocyte activation	0.0214067	0.0220517	0.577535	1	Msh6,Hells,Rbpj,Ap1g1,Hsp90aa1,Txlna,Atm,
GO:0007178	transmembrane receptor protein serine/threonine kinase signaling pathway	0.00917431	0.00937932	0.589732	1	Rbpj,Fbn2,Strap,
GO:0009605	response to external stimulus	0.0366972	0.0383111	0.592777	1	Slc16a1,Atp1a1,Eif2s1,Gsk3b,Gnb1,Kif5b,Slc12a2,Coro1b,Ctnna2,Anxa5,Ppp1ca,Ldha,
GO:0002237	response to molecule of bacterial origin	0.00917431	0.00949693	0.598166	1	Upf1,Zcchc11,Prpf8,
GO:0002694	regulation of leukocyte activation	0.0122324	0.0128194	0.600776	1	Msh6,Ap1g1,Hsp90aa1,Atm,
GO:0021537	telencephalon development	0.00611621	0.00635089	0.613273	1	Cul5,Gsk3b,
GO:0018108	peptidyl-tyrosine phosphorylation	0.00611621	0.00640969	0.618281	1	Hk1,Jak1,
GO:0051969	regulation of transmission of nerve impulse	0.00917431	0.00979095	0.618749	1	Kif5b,Gsk3b,Baiap2,
GO:0003002	regionalization	0.00917431	0.00982035	0.620768	1	Rbpj,Nckap1,Atm,
GO:0018212	peptidyl-tyrosine modification	0.00611621	0.0064685	0.62324	1	Hk1,Jak1,
GO:0002366	leukocyte activation involved in immune response	0.00611621	0.00661551	0.635419	1	Msh6,Ap1g1,
GO:0010927	cellular component assembly involved in morphogenesis	0.00611621	0.00661551	0.635419	1	Actr2,Sept2,
GO:0002263	cell activation involved in immune response	0.00611621	0.00667431	0.640204	1	Msh6,Ap1g1,
GO:0060070	canonical Wnt receptor signaling pathway	0.00611621	0.00670371	0.642578	1	Ctnnd1,Gsk3b,
GO:0001763	morphogenesis of a branching structure	0.00611621	0.00673312	0.64494	1	Slc12a2,Ppp1ca,
GO:0009101	glycoprotein biosynthetic process	0.00611621	0.00693893	0.661127	1	Vcp,Itm2b,
GO:0030111	regulation of Wnt receptor signaling pathway	0.00611621	0.00693893	0.661127	1	Ctnnd1,Rnf213,
GO:0050865	regulation of cell activation	0.0122324	0.0138779	0.66243	1	Msh6,Ap1g1,Hsp90aa1,Atm,
GO:0071902	positive regulation of protein serine/threonine kinase activity	0.00611621	0.00696833	0.66339	1	Hsp90ab1,Iqgap1,
GO:0042063	gliogenesis	0.00611621	0.00699774	0.665642	1	Phgdh,Arhgef7,
GO:0007611	learning or memory	0.00611621	0.00705654	0.670108	1	Tanc1,Fen1,
GO:0031644	regulation of neurological system process	0.00917431	0.0106142	0.672506	1	Kif5b,Gsk3b,Baiap2,
GO:0001568	blood vessel development	0.0152905	0.0175825	0.678321	1	Gpi1,Sec24b,Rbpj,Rnf213,Naa15,
GO:0002460	adaptive immune response based on somatic recombination of immune receptors built from immunoglobulin superfamily domains	0.00611621	0.00735056	0.691721	1	Msh6,Hspa8,
GO:0009991	response to extracellular stimulus	0.00917431	0.0110552	0.69893	1	Slc16a1,Eif2s1,Ldha,
GO:0042742	defense response to bacterium	0.00611621	0.00752698	0.704121	1	Rbpj,Isg15,
GO:0031668	cellular response to extracellular stimulus	0.00611621	0.00755638	0.706147	1	Eif2s1,Ldha,
GO:0001944	vasculature development	0.0152905	0.0182882	0.711047	1	Gpi1,Sec24b,Rbpj,Rnf213,Naa15,
GO:0008202	steroid metabolic process	0.00611621	0.00776219	0.720007	1	Atp1a1,Hsd17b4,
GO:0001655	urogenital system development	0.00611621	0.00793861	0.731447	1	Hells,Ctnnd1,
GO:0046486	glycerolipid metabolic process	0.00611621	0.00802681	0.737016	1	Mtmr6,Far1,
GO:0003008	system process	0.0795107	0.0887066	0.738067	1	Atp1a1,Ddx39b,Myo7a,Gsk3b,Strap,Maob,Anxa6,Gnas,Gnb1,Camk2d,Gsk3a,Ctnna2,Fen1,Baiap2,Cyfip1,Picalm,Tanc1,Ireb2,Aco1,Aldoa,Kif5b,Slc12a2,Maoa,Plcb3,Gpr39,Dnm1,
GO:0002253	activation of immune response	0.00611621	0.00811502	0.742487	1	Mb21d1,Trim30a,
GO:0033674	positive regulation of kinase activity	0.00917431	0.0119667	0.748362	1	Rad50,Hsp90ab1,Iqgap1,
GO:0009100	glycoprotein metabolic process	0.00611621	0.00867366	0.774921	1	Vcp,Itm2b,
GO:0007610	behavior	0.0183486	0.0234924	0.777586	1	Tanc1,Git2,Coro1b,Gpr39,Fen1,Dnm1,
GO:0007389	pattern specification process	0.00917431	0.0130546	0.798641	1	Rbpj,Nckap1,Atm,
GO:0051606	detection of stimulus	0.00917431	0.0131722	0.803539	1	Gnb1,Dnaja1,Slc12a2,
GO:0051090	regulation of transcription factor activity	0.00611621	0.00979095	0.829234	1	Tax1bp1,Zcchc11,
GO:0090046	regulation of transcription regulator activity	0.00611621	0.00979095	0.829234	1	Tax1bp1,Zcchc11,
GO:0031667	response to nutrient levels	0.00611621	0.0102908	0.849483	1	Slc16a1,Eif2s1,
GO:0009611	response to wounding	0.0183486	0.0260798	0.853313	1	Gnas,Myof,Coro1b,Rbpj,Anxa5,Vcl,
GO:0001654	eye development	0.00611621	0.0107612	0.866523	1	Gnb1,Abcb5,
GO:0002250	adaptive immune response	0.00611621	0.0107906	0.867527	1	Msh6,Hspa8,
GO:0045860	positive regulation of protein kinase activity	0.00611621	0.0110552	0.876257	1	Hsp90ab1,Iqgap1,
GO:0007166	cell surface receptor linked signaling pathway	0.0856269	0.104525	0.882952	1	Csnk1a1,Prkacb,Gna11,Gsk3b,Strap,Zcchc11,Sept2,Iqgap1,Gnas,Gnb1,Gsk3a,Ifitm3,Fbn2,Baiap2,Adar,Ctnna1,Myof,Rbpj,Wdr12,Ctnnd1,Rnf213,Jak1,Ddb1,Plcb3,Gpr39,Ddx3x,Rcc2,Dnm1,
GO:0032101	regulation of response to external stimulus	0.00917431	0.016083	0.896242	1	Ctnna2,Coro1b,Anxa5,
GO:0006935	chemotaxis	0.00611621	0.0136426	0.937595	1	Kif5b,Coro1b,
GO:0042330	taxis	0.00611621	0.0137014	0.938579	1	Kif5b,Coro1b,
GO:0010627	regulation of intracellular protein kinase cascade	0.0122324	0.0243451	0.957532	1	Camk2d,Dnaja1,Gnb2l1,Eef1d,
GO:0010740	positive regulation of intracellular protein kinase cascade	0.00611621	0.0150834	0.957881	1	Camk2d,Eef1d,
GO:0043408	regulation of MAPKKK cascade	0.00611621	0.015201	0.959224	1	Camk2d,Dnaja1,
GO:0050877	neurological system process	0.0489297	0.0742995	0.97286	1	Myo7a,Gsk3b,Maob,Gnas,Gnb1,Ctnna2,Fen1,Baiap2,Cyfip1,Picalm,Tanc1,Kif5b,Maoa,Slc12a2,Plcb3,Dnm1,
GO:0000165	MAPKKK cascade	0.00611621	0.018788	0.985129	1	Camk2d,Dnaja1,
GO:0007243	intracellular protein kinase cascade	0.0122324	0.03099	0.991197	1	Camk2d,Dnaja1,Gnb2l1,Eef1d,
GO:0023014	signal transduction via phosphorylation event	0.0122324	0.0310488	0.991324	1	Camk2d,Dnaja1,Gnb2l1,Eef1d,
GO:0007186	G-protein coupled receptor protein signaling pathway	0.0244648	0.0549822	0.99751	1	Prkacb,Gna11,Gnb1,Gnas,Gsk3a,Plcb3,Gpr39,Dnm1,
GO:0007600	sensory perception	0.0152905	0.0488959	0.99967	1	Gnas,Gnb1,Slc12a2,Myo7a,Dnm1,
GO:0007606	sensory perception of chemical stimulus	0.00611621	0.0364588	0.999928	1	Gnas,Gnb1,
GO:0008150	biological_process	0.0611621	0.508541	1	1	Pgk2,Tomm70a,Prkacb,Atm,Smc1a,Rpsa; LOC100045332; LOC100505031; LOC102642689,Gnb2l1,Hsp90aa1,Vrk1,Dtl,Hsd17b4,Gpi1,Slc16a1,Aco1,Abce1,Dync1h1,Eif5b,Iars,Dcaf7,Exoc3,Nmi,Dnaja2,Lars,Hcfc1,Tcp1,Eprs,Fen1,Baiap2,Ilf2,Arhgap10,Picalm,Parp12,Rbpj,Phgdh,Hspa4,U
GO:XXXXXXX	unannotated	0.0244648	0.309812	1	1	Cmtr1; Ftsjd2,Tomm70a,Trim12c,Rpsa; LOC100045332; LOC100505031; LOC102642689,Rbms2,Ppp1cc; Gm5601,Drg1,Abcf1,

## Sheet: +4OHT vs -4OHT GO terms
GO terms for proteins pulled down from Nbs1-/- 3FLAG-6HIS-ISG15 vs. Nbs1+/+ 3FLAG-6HIS-ISG15. Data accompanies Figures 4D
GOID	GO_term	Frequency	Genome frequency	P-value	Corrected P-value	Gene(s)
GO:0009987	cellular process	0.856599	0.445327	1.43985e-152	4.24899e-149	Prkacb,Farp1,Psmd1,Atm,Smc1a,Triobp,Cpsf3l,Vrk1,Dock9,Hsd17b4,Gpi1,Slc16a1,Qpct,Noc2l,Dync1h1,Tnks,Adrbk1,Prpf4,Ablim3,Esr1,Copb1,Mthfd1l,Iars,Spcs2,Ap1m1,Vps41,Nmi,Ap2b1,Tap1,Lars,Metap1,Asun,Pelp1,Baiap2,Ilf2,Picalm,Twf2,Nup93,Chaf1b,Rbpj,Ndc1,Adnp2,Sma
GO:0008152	metabolic process	0.664975	0.299521	2.04266e-113	6.02789e-110	Prkacb,Farp1,Psmd1,Atm,Smc1a,Cpsf3l,Vrk1,Hsd17b4,Gpi1,Slc16a1,Qpct,Noc2l,Tnks,Adrbk1,Prpf4,Ablim3,Esr1,Mthfd1l,Iars,Spcs2,Vps41,Nmi,Lars,Metap1,Pelp1,Ilf2,Picalm,Chaf1b,Rbpj,Adnp2,Smarcc1,Wdr75,Acly,Gsk3b,Hdlbp,Ilk,Prpf40a,Etf1,Eif2a,Arrb2,Zmpste24,Pum3,A
GO:0044238	primary metabolic process	0.616751	0.261239	1.84608e-110	5.44777e-107	Sec22b,Man1a2,Prkacb,Psmd1,Atm,Smc1a,Mta1,Rbm15b,Hsp90aa1,Cpsf3l,Vrk1,Hdac2,Dtl,Mcm2,Hsd17b4,Gpi1,Slc16a1,Qpct,Aco1,Noc2l,Abce1,Eif5b,Tnks,Adrbk1,Trps1,Prpf4,Uggt2,Smarcc2,Ablim3,Ifi204,Esr1,Ikbkap,Iars,Spcs2,Dnaja2,Lars,Atp7a,Metap1,Uggt1,Tcp1,Eprs,Pelp1
GO:0044237	cellular metabolic process	0.615482	0.262592	7.9208e-109	2.33743e-105	Man1a2,Prkacb,Farp1,Psmd1,Atm,Smc1a,Mta1,Rbm15b,Hsp90aa1,Cpsf3l,Vrk1,Hdac2,Dtl,Mcm2,Hsd17b4,Gpi1,Qpct,Aco1,Noc2l,Abce1,Eif5b,Tnks,Adrbk1,Trps1,Prpf4,Uggt2,Smarcc2,Ablim3,Ifi204,Esr1,Ikbkap,Mthfd1l,Iars,Spcs2,Vps41,Nmi,Dnaja2,Lars,Atp7a,Uggt1,Tcp1,Eprs,Pel
GO:0044260	cellular macromolecule metabolic process	0.524112	0.203993	2.57763e-98	7.60658e-95	Man1a2,Prkacb,Psmd1,Atm,Smc1a,Mta1,Rbm15b,Hsp90aa1,Cpsf3l,Vrk1,Hdac2,Dtl,Mcm2,Qpct,Aco1,Noc2l,Abce1,Eif5b,Tnks,Adrbk1,Trps1,Prpf4,Uggt2,Smarcc2,Ablim3,Ifi204,Esr1,Ikbkap,Iars,Spcs2,Dnaja2,Lars,Atp7a,Uggt1,Tcp1,Eprs,Pelp1,Fen1,Ilf2,Picalm,Myo6,Strn3,Rpn1,C
GO:0043170	macromolecule metabolic process	0.554569	0.229514	3.76055e-97	1.10974e-93	Sec22b,Man1a2,Prkacb,Psmd1,Atm,Smc1a,Mta1,Rbm15b,Hsp90aa1,Cpsf3l,Vrk1,Hdac2,Dtl,Mcm2,Qpct,Aco1,Noc2l,Abce1,Eif5b,Tnks,Adrbk1,Trps1,Prpf4,Uggt2,Smarcc2,Ablim3,Ifi204,Esr1,Ikbkap,Iars,Spcs2,Nmi,Dnaja2,Lars,Atp7a,Metap1,Uggt1,Tcp1,Eprs,Pelp1,Fen1,Ilf2,Picalm
GO:0071840	cellular component organization or biogenesis	0.454315	0.156008	1.60389e-96	4.73309e-93	Sec22b,Farp1,Atm,Smc1a,Triobp,Hsp90aa1,Vrk1,Hdac2,Mcm2,Slc16a1,Noc2l,Abce1,Dync1h1,Tnks,Adrbk1,Sun2,Smarcc2,Ablim3,Esr1,Ap1m1,Vps41,Ap2b1,Atp7a,Asun,Tcp1,Baiap2,Lman1,Picalm,Twf2,Nup93,Myo6,Chaf1b,Rbpj,Nup107,Phgdh,Smarca5,Ndc1,Hspa4,Adnp2,Smarcc1,Akap8,F
GO:0071841	cellular component organization or biogenesis at cellular level	0.388325	0.125459	1.19083e-85	3.51415e-82	Sec22b,Farp1,Atm,Smc1a,Triobp,Hsp90aa1,Vrk1,Hdac2,Mcm2,Slc16a1,Noc2l,Abce1,Dync1h1,Tnks,Sun2,Smarcc2,Ablim3,Esr1,Ap1m1,Vps41,Atp7a,Asun,Tcp1,Baiap2,Lman1,Picalm,Twf2,Nup93,Myo6,Chaf1b,Rbpj,Nup107,Phgdh,Smarca5,Ndc1,Hspa4,Smarcc1,Akap8,Fat1,Wdr75,Dtx3l,Map
GO:0016043	cellular component organization	0.422589	0.151186	4.5886e-83	1.3541e-79	Sec22b,Farp1,Atm,Smc1a,Triobp,Hsp90aa1,Vrk1,Hdac2,Mcm2,Slc16a1,Noc2l,Abce1,Dync1h1,Tnks,Adrbk1,Sun2,Smarcc2,Ablim3,Esr1,Ap1m1,Vps41,Ap2b1,Atp7a,Asun,Tcp1,Baiap2,Lman1,Picalm,Twf2,Nup93,Myo6,Chaf1b,Rbpj,Nup107,Phgdh,Smarca5,Ndc1,Hspa4,Adnp2,Smarcc1,Akap8,F
GO:0010467	gene expression	0.397208	0.141219	1.81406e-77	5.35329e-74	Prkacb,Mta1,Rbm15b,Cpsf3l,Hdac2,Aco1,Noc2l,Abce1,Eif5b,Tnks,Trps1,Prpf4,Smarcc2,Ablim3,Ifi204,Esr1,Ikbkap,Spcs2,Iars,Lars,Atp7a,Tcp1,Eprs,Pelp1,Ilf2,Picalm,Myo6,Strn3,Chaf1b,Rbpj,Nup107,Phgdh,Smarca5,Hspa4,Adnp2,Smarcc1,Dhx29,Akap8,Wdr75,Sbno1,Gsk3b,Wdr3,
GO:0071842	cellular component organization at cellular level	0.356599	0.120667	1.25398e-72	3.70049e-69	Sec22b,Farp1,Atm,Smc1a,Triobp,Hsp90aa1,Vrk1,Hdac2,Mcm2,Slc16a1,Noc2l,Abce1,Dync1h1,Tnks,Sun2,Smarcc2,Ablim3,Esr1,Ap1m1,Vps41,Atp7a,Asun,Tcp1,Baiap2,Lman1,Picalm,Twf2,Nup93,Myo6,Chaf1b,Rbpj,Nup107,Phgdh,Smarca5,Ndc1,Hspa4,Smarcc1,Akap8,Fat1,Wdr75,Dtx3l,Map
GO:0034641	cellular nitrogen compound metabolic process	0.404822	0.155685	9.99681e-71	2.95006e-67	Atm,Smc1a,Mta1,Rbm15b,Hsp90aa1,Cpsf3l,Hdac2,Dtl,Mcm2,Noc2l,Tnks,Trps1,Prpf4,Smarcc2,Ablim3,Ifi204,Esr1,Ikbkap,Mthfd1l,Iars,Lars,Atp7a,Tcp1,Eprs,Pelp1,Fen1,Ilf2,Picalm,Myo6,Strn3,Chaf1b,Rbpj,Nup107,Phgdh,Smarca5,Adnp2,Gnai2,Smarcc1,Dhx29,Akap8,Wdr75,Dtx3l,
GO:0006139	nucleobase, nucleoside, nucleotide and nucleic acid metabolic process	0.388325	0.144483	1.58882e-70	4.68862e-67	Atm,Smc1a,Mta1,Rbm15b,Cpsf3l,Hdac2,Dtl,Mcm2,Noc2l,Tnks,Trps1,Prpf4,Smarcc2,Ablim3,Ifi204,Esr1,Ikbkap,Iars,Lars,Atp7a,Tcp1,Eprs,Pelp1,Fen1,Ilf2,Picalm,Myo6,Strn3,Chaf1b,Rbpj,Nup107,Smarca5,Adnp2,Gnai2,Smarcc1,Dhx29,Akap8,Wdr75,Dtx3l,Sbno1,Gsk3b,Wdr3,Smc3,C
GO:0006996	organelle organization	0.286802	0.0818559	8.86407e-70	2.61579e-66	Kif20a,Sec22b,Csnk1a1,Myo7a,Ctcf,Atm,Smc1a,Csnk1d,Triobp,Hsp90aa1,Vrk1,Hdac2,Mcm2,Atp2a2,Kif2c,Slc16a1,Noc2l,Cdc23,Hnrnpu,Dync1h1,Ran,Pds5a,Tnks,Sun2,Smarcc2,Ablim3,Esr1,Trp53,Top2b,Pacsin2,Ap1m1,Ckap5,Vps41,Atp7a,Dock7,Asun,Tcp1,Cct8,Hdac1,Baiap2,Lman1,C
GO:0006807	nitrogen compound metabolic process	0.40736	0.159154	1.39683e-69	4.12204e-66	Atm,Smc1a,Mta1,Rbm15b,Hsp90aa1,Cpsf3l,Hdac2,Dtl,Mcm2,Noc2l,Tnks,Trps1,Prpf4,Smarcc2,Ablim3,Ifi204,Esr1,Ikbkap,Mthfd1l,Iars,Lars,Atp7a,Tcp1,Eprs,Pelp1,Fen1,Ilf2,Picalm,Myo6,Strn3,Chaf1b,Rbpj,Nup107,Phgdh,Smarca5,Adnp2,Gnai2,Smarcc1,Dhx29,Akap8,Wdr75,Dtx3l,
GO:0090304	nucleic acid metabolic process	0.351523	0.12443	4.51324e-67	1.33186e-63	Atm,Smc1a,Mta1,Rbm15b,Cpsf3l,Hdac2,Dtl,Mcm2,Noc2l,Tnks,Trps1,Prpf4,Smarcc2,Ablim3,Ifi204,Esr1,Ikbkap,Iars,Lars,Tcp1,Eprs,Pelp1,Fen1,Ilf2,Picalm,Myo6,Strn3,Chaf1b,Rbpj,Nup107,Smarca5,Adnp2,Smarcc1,Dhx29,Akap8,Wdr75,Dtx3l,Sbno1,Gsk3b,Wdr3,Smc3,Cct4,Imp4,Tea
GO:0044267	cellular protein metabolic process	0.317259	0.110994	2.32446e-60	6.85948e-57	Sec11a,Yars,Naa25,Man1a2,Csnk1a1,Prkacb,Rpl18a,Ctcf,Psmd1,Csnk2a2,Atm,Mta1,Csnk1d,Hsp90aa1,Vrk1,Hdac2,Dtl,Qpct,Aco1,Noc2l,Cdc23,Abce1,Eif5b,Tnks,Adrbk1,Dnajc10,Uggt2,Ikbkap,Trp53,Zfp451,Axl,Hnrnpl,Spcs2,Iars,Cask,Mars,Dnaja2,Metap2,Atp7a,Lars,Uggt1,Dock7,
GO:0009058	biosynthetic process	0.371827	0.15151	5.45412e-58	1.60951e-54	Man1a2,Atm,Smc1a,Mta1,Rbm15b,Hsp90aa1,Hdac2,Dtl,Mcm2,Gpi1,Aco1,Noc2l,Abce1,Eif5b,Tnks,Trps1,Uggt2,Smarcc2,Ablim3,Ifi204,Esr1,Ikbkap,Mthfd1l,Iars,Nmi,Lars,Atp7a,Uggt1,Tcp1,Eprs,Pelp1,Fen1,Ilf2,Picalm,Myo6,Strn3,Rpn1,Chaf1b,Rbpj,Nup107,Phgdh,Smarca5,Adnp2,G
GO:0019538	protein metabolic process	0.335025	0.126606	1.60945e-57	4.74948e-54	Sec22b,Man1a2,Prkacb,Psmd1,Atm,Mta1,Hsp90aa1,Vrk1,Hdac2,Dtl,Qpct,Aco1,Noc2l,Abce1,Eif5b,Tnks,Adrbk1,Uggt2,Ikbkap,Spcs2,Iars,Dnaja2,Lars,Atp7a,Metap1,Uggt1,Tcp1,Eprs,Rpn1,Hspa4,Usp18,Gnai2,Smarcc1,Dhx29,Akap8,Wdr75,Dtx3l,Map4k4,Gsk3b,Cct4,Tead1,Ilk,Etf1,Ei
GO:0065007	biological regulation	0.577411	0.324248	6.0984e-57	1.79964e-53	Sec22b,Prkacb,Farp1,Psmd1,Atm,Smc1a,Mta1,Triobp,Krit1,Rbm15b,Hsp90aa1,Vrk1,Hdac2,Dtl,Dock9,Hsd17b4,Gpi1,Slc16a1,Aco1,Osbp,Noc2l,Abce1,Eif5b,Tnks,Adrbk1,Trps1,Uggt2,Sun2,Smarcc2,Ablim3,Ifi204,Esr1,Ikbkap,Fbn1,Vps41,Nmi,Tap1,Atp7a,Metap1,Uggt1,Asun,Tcp1,Epr
GO:0044249	cellular biosynthetic process	0.364213	0.148158	1.11922e-56	3.30282e-53	Man1a2,Atm,Smc1a,Mta1,Rbm15b,Hsp90aa1,Hdac2,Dtl,Mcm2,Gpi1,Aco1,Noc2l,Abce1,Eif5b,Tnks,Trps1,Uggt2,Smarcc2,Ablim3,Ifi204,Esr1,Ikbkap,Mthfd1l,Iars,Nmi,Lars,Atp7a,Uggt1,Tcp1,Eprs,Pelp1,Fen1,Ilf2,Picalm,Myo6,Strn3,Rpn1,Chaf1b,Rbpj,Nup107,Phgdh,Smarca5,Adnp2,G
GO:0016070	RNA metabolic process	0.303299	0.111523	2.67734e-53	7.90084e-50	Yars,Puf60,Ctcf,Csnk2a2,Atm,Mta1,Rbm15b,Cpsf3l,Hdac2,Snrnp200,Bop1,Noc2l,Hnrnpu,Sf3a2,Tnks,Trps1,Exosc10,Prpf4,Smarcc2,Ablim3,Ifi204,Esr1,Ikbkap,Polr2a,Trp53,Zfp451,Zfp260,Ythdc1,Hnrnpl,Ptbp3,Iars,Cask,Mars,Lars,Nfxl1,Xrn2,Zbtb20,Eprs,Pelp1,Hdac1,Fen1,Tri
GO:0034645	cellular macromolecule biosynthetic process	0.313452	0.119814	3.1143e-52	9.19031e-49	Yars,Man1a2,Rpl18a,Puf60,Ctcf,Csnk2a2,Atm,Smc1a,Mta1,Rbm15b,Hdac2,Dtl,Mcm2,Aco1,Noc2l,Hnrnpu,Abce1,Eif5b,Pds5a,Tnks,Trps1,Uggt2,Smarcc2,Ablim3,Ifi204,Esr1,Ikbkap,Polr2a,Trp53,Zfp451,Zfp260,Hnrnpl,Top2b,Iars,Cask,Mars,Atp7a,Lars,Nfxl1,Xrn2,Zbtb20,Uggt1,Tcp
GO:0009059	macromolecule biosynthetic process	0.317259	0.122607	4.36537e-52	1.28822e-48	Yars,Man1a2,Rpl18a,Puf60,Ctcf,Csnk2a2,Atm,Smc1a,Mta1,Rbm15b,Hdac2,Dtl,Mcm2,Aco1,Noc2l,Hnrnpu,Abce1,Eif5b,Pds5a,Tnks,Trps1,Uggt2,Smarcc2,Ablim3,Ifi204,Esr1,Ikbkap,Polr2a,Trp53,Zfp451,Zfp260,Hnrnpl,Top2b,Iars,Cask,Mars,Nmi,Atp7a,Lars,Nfxl1,Xrn2,Zbtb20,Uggt1
GO:0051179	localization	0.341371	0.147776	4.3609e-47	1.2869e-43	Sec22b,Atm,Krit1,Hsp90aa1,Esyt1,Slc16a1,Osbp,Noc2l,Abce1,Dync1h1,Tnks,Adrbk1,Sun2,Esr1,Ikbkap,Fbn1,Copb1,Spcs2,Ap1m1,Vps41,Exoc3,Ap2b1,Scfd2,Tap1,Atp7a,Asun,Tcp1,Lman1,Picalm,Nup93,Myo6,Rbpj,Nup107,Ndc1,Ndufa4,Hspa4,Gnai2,Akap8,Map4k4,Rhot1,Pld1,Gsk3b,Anx
GO:0044085	cellular component biogenesis	0.215736	0.0663903	1.73328e-46	5.11492e-43	Myo7a,Ctcf,Farp1,Csnk1d,Hsp90aa1,Hdac2,Mcm2,Rplp0,Bop1,Noc2l,Sf3a2,Abce1,Dync1h1,Ran,Tnks,Exosc10,Ablim3,Ank3,Trp53,Zfp451,Ythdc1,Pacsin2,Vps41,Atp7a,Plec,Cct8,Baiap2,Ctnnb1,Picalm,Twf2,Nup93,Myo6,Adar,Chaf1b,Slc2a1,Nup107,Cul3,Smarca5,Ndc1,Hspa4,Coro1c,P
GO:0050789	regulation of biological process	0.532995	0.309076	4.20255e-46	1.24017e-42	Sec22b,Prkacb,Farp1,Psmd1,Atm,Smc1a,Mta1,Triobp,Krit1,Rbm15b,Hsp90aa1,Hdac2,Dtl,Dock9,Gpi1,Slc16a1,Aco1,Osbp,Noc2l,Abce1,Eif5b,Tnks,Adrbk1,Trps1,Uggt2,Sun2,Smarcc2,Ablim3,Ifi204,Esr1,Ikbkap,Fbn1,Vps41,Nmi,Tap1,Atp7a,Uggt1,Asun,Tcp1,Eprs,Pelp1,Baiap2,Lman1
GO:0006396	RNA processing	0.121827	0.0219341	9.87071e-45	2.91285e-41	Hnrnph1,Dis3,Puf60,Dhx15,Ints3,Strap,Cherp,Rbm15b,Cpsf2,Cpsf3l,Snrnp200,Prmt5,Bop1,Hnrnpu,Sf3a2,Exosc10,Prpf4,Sf3a3,Ikbkap,Polr2a,Thoc1,Utp6,Ints8,Helb,Ythdc1,Hnrnpl,Ptbp3,Prpf19,Srrt,Xrn2,Nono,Adar,Nsun2,Eftud2,Tsr1,Cnot1,Dhx29,Usp39,Rsl1d1,Dhx36,Ncbp1,T
GO:0060255	regulation of macromolecule metabolic process	0.323604	0.142719	1.07091e-42	3.16025e-39	Sec22b,Csnk1a1,Prkacb,Puf60,Ctcf,Psmd1,Csnk2a2,Atm,Smc1a,Mta1,Csnk1d,Rbm15b,Hsp90aa1,Hdac2,Aco1,Noc2l,Hnrnpu,Eif5b,Pds5a,Tnks,Trps1,Exosc10,Dnajc10,Smarcc2,Ablim3,Ifi204,Esr1,Ikbkap,Polr2a,Ank3,Trp53,Zfp451,Zfp260,Ythdc1,Hnrnpl,Ptbp3,Cask,Nmi,Atp7a,Xrn2,Z
GO:0051234	establishment of localization	0.288071	0.117697	1.51393e-42	4.46762e-39	Kif20a,Sec22b,Csnk1a1,Myo7a,Csnk1d,Hsp90aa1,Atp2a2,Kif2c,Esyt1,Slc16a1,Osbp,Noc2l,Cdc23,Abce1,Dync1h1,Ran,Tnks,Adrbk1,Scfd1,Sun2,Slc4a7,Esr1,Ank3,Trp53,Copb1,Axl,Pacsin2,Spcs2,Cask,Ap1m1,Vps41,Exoc3,Ap2b1,Scfd2,Tap1,Atp7a,Lgals9,Tcp1,Hdac1,Lman1,Ctnnb1,Pi
GO:0019222	regulation of metabolic process	0.35533	0.167622	4.04705e-42	1.19428e-38	Sec22b,Prkacb,Farp1,Psmd1,Atm,Smc1a,Mta1,Rbm15b,Hsp90aa1,Hdac2,Gpi1,Aco1,Noc2l,Abce1,Eif5b,Tnks,Trps1,Smarcc2,Ablim3,Ifi204,Esr1,Ikbkap,Nmi,Atp7a,Tcp1,Eprs,Pelp1,Ilf2,Picalm,Myo6,Strn3,Chaf1b,Rbpj,Nup107,Phgdh,Smarca5,Hspa4,Adnp2,Gnai2,Smarcc1,Akap8,Wdr75
GO:0051276	chromosome organization	0.125635	0.0252271	6.70423e-42	1.97842e-38	Arid2,Kdm3a,Prkaa1,Msh3,Ctcf,Atm,Ruvbl1,Smc1a,Vrk1,Hdac2,Mcm2,Kif2c,Phf16,Prmt5,Ehmt2,Noc2l,Cdc23,Hnrnpu,Pds5a,Tnks,Cct2,Rlf,Smarcc2,Trp53,Rbbp7,Chd4,Top2b,Uhrf1,Tlk2,Loxl2,Satb2,Nup98,Cct8,Tcp1,Smad4,Hdac1,Cct7,Stag2,Prmt1,Ctnnb1,Rad50,Chaf1b,Nup107,Cul3
GO:0050794	regulation of cellular process	0.496193	0.289318	1.05524e-40	3.114e-37	Sec22b,Prkacb,Farp1,Atm,Smc1a,Mta1,Triobp,Krit1,Rbm15b,Hsp90aa1,Hdac2,Dtl,Dock9,Gpi1,Slc16a1,Aco1,Noc2l,Eif5b,Tnks,Adrbk1,Trps1,Uggt2,Sun2,Smarcc2,Ablim3,Ifi204,Esr1,Ikbkap,Fbn1,Vps41,Nmi,Tap1,Atp7a,Uggt1,Asun,Tcp1,Eprs,Pelp1,Baiap2,Lman1,Ilf2,Picalm,Twf2
GO:0080090	regulation of primary metabolic process	0.314721	0.14066	2.61967e-40	7.73066e-37	Sec22b,Csnk1a1,Prkacb,Puf60,Ctcf,Psmd1,Csnk2a2,Atm,Smc1a,Mta1,Csnk1d,Rbm15b,Hsp90aa1,Hdac2,Aco1,Noc2l,Hnrnpu,Eif5b,Pds5a,Tnks,Trps1,Dnajc10,Smarcc2,Ablim3,Ifi204,Esr1,Ikbkap,Polr2a,Trp53,Zfp451,Zfp260,Ythdc1,Hnrnpl,Ptbp3,Cask,Xrn2,Zbtb20,Dock7,Lgals9,Tcp1
GO:0007049	cell cycle	0.152284	0.0394872	1.8841e-39	5.55999e-36	Kif20a,Csnk1a1,Prkacb,Msh3,Ints3,Nup43,Csnk2a2,Atm,Ruvbl1,Smc1a,Csnk1d,Triobp,Vrk1,Dtl,Mcm2,Kif2c,Ehmt2,Bop1,Iqgap3,Cdc23,Dync1h1,Ran,Pds5a,Tnks,Esr1,Ank3,Thoc1,Trp53,Chd4,Top2b,Ckap5,Prpf19,Plk2,Sept2,Uhrf1,Tlk2,Sept10,Asun,Kif11,Stag2,Ctnnb1,Ppp1ca,Dlg1
GO:0048519	negative regulation of biological process	0.280457	0.11852	5.89759e-39	1.74038e-35	Prkacb,Ctcf,Csnk2a2,Atm,Smc1a,Krit1,Hdac2,Dtl,Atp2a2,Apobec3,Gpi1,Noc2l,Hnrnpu,Pds5a,Adrbk1,Trps1,Dnajc10,Smarcc2,Esr1,Trp53,Zfp451,Fbn1,Axl,Hnrnpl,Ptbp3,Pacsin2,Cask,Nmi,H2-K1,Tap1,Atp7a,Zbtb20,Lgals9,Eprs,Hdac1,Trim25,Ctnnb1,Picalm,Twf2,Strn3,Adar,Rbpj,
GO:0006810	transport	0.272843	0.113669	1.09232e-38	3.22345e-35	Kif20a,Sec22b,Csnk1a1,Myo7a,Csnk1d,Hsp90aa1,Atp2a2,Esyt1,Slc16a1,Osbp,Noc2l,Abce1,Dync1h1,Ran,Tnks,Adrbk1,Scfd1,Slc4a7,Esr1,Ank3,Trp53,Copb1,Axl,Pacsin2,Spcs2,Cask,Ap1m1,Vps41,Exoc3,Ap2b1,Scfd2,Tap1,Atp7a,Lgals9,Tcp1,Hdac1,Lman1,Ctnnb1,Picalm,Nup93,Myo6,S
GO:0006259	DNA metabolic process	0.112944	0.0225515	7.53047e-38	2.22224e-34	Msh3,Ctcf,Trip12,Ints3,Top3b,Atm,Ruvbl1,Smc1a,Mta1,Dtl,Mcm2,Prmt5,Ehmt2,Nfib,Hnrnpu,Vcp,Pds5a,Gtf2h2,Tnks,Cct2,Rlf,Thoc1,Trp53,Rbbp7,Helb,Top2b,Prpf19,Nfix,Uhrf1,Prim2,Xrn2,Nup98,Cct8,Tcp1,Fen1,Cct7,Stag2,Ctnnb1,Nono,Rad50,Chaf1b,Smarca5,Supt16,Ddb1,Cct6a
GO:0031323	regulation of cellular metabolic process	0.312183	0.145394	6.42029e-37	1.89463e-33	Csnk1a1,Puf60,Ctcf,Farp1,Csnk2a2,Atm,Smc1a,Mta1,Csnk1d,Rbm15b,Hsp90aa1,Hdac2,Aco1,Noc2l,Hnrnpu,Eif5b,Pds5a,Tnks,Trps1,Dnajc10,Smarcc2,Ablim3,Ifi204,Esr1,Ikbkap,Polr2a,Trp53,Zfp451,Zfp260,Ythdc1,Hnrnpl,Ptbp3,Cask,Nmi,Atp7a,Xrn2,Zbtb20,Dock7,Lgals9,Tcp1,Cct
GO:0033036	macromolecule localization	0.187817	0.0623916	2.72626e-36	8.04521e-33	Kif20a,Sec22b,Myo7a,Csnk1d,Hsp90aa1,Esyt1,Osbp,Ran,Tnks,Exosc10,Scfd1,Sun2,Esr1,Ank3,Trp53,Fbn1,Copb1,Spcs2,Cask,Ap1m1,Vps41,Exoc3,Ap2b1,Scfd2,Tap1,Lgals9,Tcp1,Lman1,Ctnnb1,Picalm,Nup93,Myo6,Rbpj,Nup107,Ndc1,Hspa4,Akap8,Tcf7l2,Coro1c,Gsk3b,Foxp1,Sel1l,Hdl
GO:0051641	cellular localization	0.199239	0.0693893	3.47787e-36	1.02632e-32	Sec22b,Myo7a,Atm,Csnk1d,Hsp90aa1,Atp2a2,Kif2c,Slc16a1,Noc2l,Cdc23,Abce1,Dync1h1,Ran,Tnks,Adrbk1,Exosc10,Scfd1,Sun2,Esr1,Ank3,Trp53,Fbn1,Copb1,Axl,Spcs2,Cask,Ap1m1,Vps41,Exoc3,Ap2b1,Scfd2,Tap1,Dock7,Asun,Lgals9,Hdac1,Lman1,Ctnnb1,Picalm,Nup93,Myo6,Rbpj,Nup
GO:0022402	cell cycle process	0.121827	0.0280203	1.12183e-35	3.31052e-32	Kif20a,Csnk1a1,Msh3,Ints3,Nup43,Csnk2a2,Atm,Ruvbl1,Smc1a,Csnk1d,Triobp,Vrk1,Dtl,Kif2c,Ehmt2,Iqgap3,Cdc23,Dync1h1,Ran,Pds5a,Tnks,Esr1,Ank3,Thoc1,Trp53,Chd4,Top2b,Ckap5,Prpf19,Plk2,Sept2,Asun,Kif11,Stag2,Ctnnb1,Ppp1ca,Dlg1,Nsun2,Rad50,Phgdh,Cul3,Camk2g,Ndc1
GO:0010468	regulation of gene expression	0.26269	0.113228	6.25451e-35	1.84571e-31	Prkacb,Puf60,Ctcf,Csnk2a2,Mta1,Csnk1d,Rbm15b,Hdac2,Aco1,Noc2l,Hnrnpu,Eif5b,Tnks,Trps1,Exosc10,Smarcc2,Ablim3,Ifi204,Esr1,Ikbkap,Polr2a,Ank3,Trp53,Zfp451,Zfp260,Ythdc1,Hnrnpl,Ptbp3,Cask,Atp7a,Xrn2,Zbtb20,Lgals9,Tcp1,Cct8,Eprs,Pelp1,Hdac1,Trim25,Ilf2,Ctnnb1
GO:0008104	protein localization	0.168782	0.0543942	8.52612e-34	2.51606e-30	Kif20a,Sec22b,Myo7a,Csnk1d,Hsp90aa1,Ran,Tnks,Scfd1,Sun2,Esr1,Ank3,Trp53,Fbn1,Copb1,Spcs2,Cask,Ap1m1,Vps41,Exoc3,Ap2b1,Scfd2,Tap1,Lgals9,Tcp1,Lman1,Ctnnb1,Picalm,Nup93,Myo6,Rbpj,Nup107,Ndc1,Hspa4,Akap8,Tcf7l2,Coro1c,Gsk3b,Foxp1,Sel1l,Preb,Nup155,Copa,Hspg2
GO:0048523	negative regulation of cellular process	0.248731	0.105672	1.04853e-33	3.09421e-30	Prkacb,Ctcf,Csnk2a2,Atm,Smc1a,Krit1,Hdac2,Dtl,Apobec3,Gpi1,Noc2l,Hnrnpu,Pds5a,Adrbk1,Trps1,Dnajc10,Smarcc2,Esr1,Trp53,Zfp451,Fbn1,Axl,Hnrnpl,Ptbp3,Pacsin2,Cask,Nmi,H2-K1,Atp7a,Zbtb20,Lgals9,Eprs,Hdac1,Ctnnb1,Picalm,Twf2,Strn3,Adar,Rbpj,Phgdh,Cul3,Smarca5,
GO:0022607	cellular component assembly	0.177665	0.0603334	3.19864e-33	9.4392e-30	Myo7a,Ctcf,Farp1,Csnk1d,Hsp90aa1,Hdac2,Mcm2,Noc2l,Sf3a2,Dync1h1,Tnks,Ablim3,Ank3,Trp53,Zfp451,Ythdc1,Pacsin2,Vps41,Atp7a,Plec,Cct8,Baiap2,Ctnnb1,Picalm,Twf2,Nup93,Myo6,Adar,Chaf1b,Slc2a1,Nup107,Cul3,Smarca5,Ndc1,Hspa4,Coro1c,Pld1,Gsk3b,Foxp1,Anxa6,Ncln,Hb
GO:0043933	macromolecular complex subunit organization	0.147208	0.0433977	7.2948e-33	2.1527e-29	Arid2,Prkaa1,Ctcf,Gna11,Strap,Twf1,Ruvbl1,Hsp90aa1,Mcm2,Kif2c,Prmt5,Sf3a2,Abce1,Sqstm1,Dync1h1,Vcp,Cct2,Smarcc2,Trp53,Zfp451,Ythdc1,Prpf19,Vps41,Rps2,Msn,Stxbp1,Sept2,Eml4,Nup98,Smad4,Baiap2,Ctnnb1,Dlg1,Picalm,Twf2,Nup93,Adar,Rad50,Chaf1b,Slc2a1,Tap2,Rpl3
GO:0048518	positive regulation of biological process	0.285533	0.134427	1.46757e-32	4.33081e-29	Sec22b,Csnk1a1,Ctcf,Atm,Csnk1d,Hsp90aa1,Hdac2,Osbp,Hnrnpu,Tnks,Adrbk1,Sun2,Smarcc2,Ablim3,Ifi204,Esr1,Ikbkap,Polr2a,Ank3,Trp53,Axl,Hnrnpl,Cask,H2-K1,Tap1,Atp7a,Zbtb20,Dock7,Lgals9,Tcp1,Cct8,Pelp1,Hdac1,Baiap2,Trim25,Lman1,Ilf2,Ctnnb1,Picalm,Twf2,Nup93,Myo
GO:0065008	regulation of biological quality	0.229695	0.0948517	2.03348e-32	6.0008e-29	Csnk1a1,Plxna1,Atm,Csnk1d,Krit1,Hsp90aa1,Vrk1,Hsd17b4,Atp2a2,Gpi1,Slc16a1,Aco1,Hnrnpu,Tnks,Adrbk1,Dnajc10,Sun2,Slc4a7,Esr1,Ank3,Trp53,Fbn1,Axl,Ptbp3,Tap1,Atp7a,Metap1,Xrn2,Lgals9,Tcp1,Cct8,Hdac1,Baiap2,Ctnnb1,Picalm,Twf2,Myo6,Adar,Abcb5,Adnp2,Tcf7l2,Dhx36
GO:0043412	macromolecule modification	0.220812	0.0894417	4.48638e-32	1.32393e-28	Naa25,Man1a2,Csnk1a1,Prkacb,Ctcf,Csnk2a2,Atm,Csnk1d,Hsp90aa1,Vrk1,Hdac2,Dtl,Qpct,Noc2l,Cdc23,Tnks,Adrbk1,Dnajc10,Uggt2,Ikbkap,Trp53,Zfp451,Axl,Cask,Metap2,Atp7a,Uggt1,Dock7,Lgals9,Hdac1,Trim25,Fbxo11,Ctnnb1,Adar,Rpn1,Cul3,Stt3a,Med17,Hspa4,Usp18,Gnai2,Ana
GO:0019219	regulation of nucleobase, nucleoside, nucleotide and nucleic acid metabolic process	0.244924	0.10673	1.12479e-31	3.31926e-28	Puf60,Ctcf,Csnk2a2,Atm,Smc1a,Mta1,Rbm15b,Hdac2,Noc2l,Hnrnpu,Pds5a,Tnks,Trps1,Dnajc10,Smarcc2,Ablim3,Ifi204,Esr1,Ikbkap,Polr2a,Trp53,Zfp451,Zfp260,Ythdc1,Hnrnpl,Ptbp3,Cask,Xrn2,Zbtb20,Tcp1,Cct8,Pelp1,Hdac1,Trim25,Ilf2,Ctnnb1,Picalm,Myo6,Strn3,Adar,Chaf1b,R
GO:0070727	cellular macromolecule localization	0.126904	0.0341066	1.6385e-31	4.83521e-28	Dnaja1,Myo7a,Ptpn1,Lama5,Cherp,Rangap1,Csnk1d,Hsp90aa1,Snx8,Ran,Vcp,Tnks,Exosc10,Sun2,Esr1,Hspa9,Hsp90ab1,Ank3,Trp53,Fbn1,Copb1,Vps39,Spcs2,Cask,Ap1m1,Prpf19,Vps41,Exoc3,Stau1,Ap2b1,Aup1,Stxbp1,Tap1,Nup98,Smad4,Ctnnb1,Dlg1,Nup93,Myo6,Tap2,Nup107,Ndc1,Hspa
GO:0051171	regulation of nitrogen compound metabolic process	0.246193	0.107994	1.76608e-31	5.21169e-28	Puf60,Ctcf,Csnk2a2,Atm,Smc1a,Mta1,Rbm15b,Hsp90aa1,Hdac2,Noc2l,Hnrnpu,Pds5a,Tnks,Trps1,Dnajc10,Smarcc2,Ablim3,Ifi204,Esr1,Ikbkap,Polr2a,Trp53,Zfp451,Zfp260,Ythdc1,Hnrnpl,Ptbp3,Cask,Xrn2,Zbtb20,Tcp1,Cct8,Pelp1,Hdac1,Trim25,Ilf2,Ctnnb1,Picalm,Myo6,Strn3,Adar
GO:0046907	intracellular transport	0.13198	0.0368704	2.31137e-31	6.82085e-28	Sec22b,Myo7a,Ptpn1,Adam10,Cherp,Rangap1,Hsp90aa1,Atp2a2,Myo18a,Slc25a13,Noc2l,Snx8,Abce1,Ran,Vcp,Scfd1,Plcb3,Hspa9,Hsp90ab1,Ank3,Thoc1,Trp53,Copb1,Vps39,Spcs2,Cask,Ap1m1,Vps41,Ap2b1,Aup1,Tap1,Nup98,Smad4,Lman1,Picalm,Nup93,Myo6,Tap2,Nup107,Cul3,Hspa4,Tmem
GO:0016071	mRNA metabolic process	0.0850254	0.0154362	4.25644e-31	1.25608e-27	Hnrnph1,Dis3,Puf60,Dhx15,Strap,Atm,Upf2,Rbm15b,Cpsf2,Snrnp200,Prmt5,Hnrnpu,Sf3a2,Exosc10,Prpf4,Sf3a3,Thoc1,Helb,Ythdc1,Hnrnpl,Ptbp3,Prpf19,Xrn2,Nono,Adar,Eftud2,Cnot1,Usp39,Smg8,Tra2a,Ncbp1,Mov10,Cpsf3,Ppwd1,Pum1,Thoc2,Aqr,Thoc5,Hspa8,Prpf40a,Etf1,Ddx1,Cc
GO:0032502	developmental process	0.31599	0.161301	5.75886e-31	1.69944e-27	Man1a2,Csnk1a1,Prkacb,Myo7a,Farp1,Plxna1,Atm,Smc1a,Csnk1d,Krit1,Hsp90aa1,Hdac2,Snrnp200,Hsd17b4,Atp2a2,Apobec3,Gpi1,Aco1,Hnrnpu,Adrbk1,Trps1,Smarcc2,Slc4a7,Ablim3,Ifi204,Esr1,Ank3,Trp53,Fbn1,Zfp260,Axl,Mthfd1l,Ptbp3,Top2b,Pacsin2,Iars,Dcaf7,Ap2b1,H2-K1,At
GO:0045184	establishment of protein localization	0.142132	0.0427803	6.45975e-31	1.90627e-27	Kif20a,Dnaja1,Sec22b,Myo7a,Ptpn1,Nup43,Lama5,Cherp,Rangap1,Hsp90aa1,Myo18a,Snx8,Ran,Vcp,Tnks,Scfd1,Hspa9,Hsp90ab1,Ank3,Trp53,Copb1,Vps39,Spcs2,Cask,Ap1m1,Vps41,Exoc3,Ap2b1,Aup1,Scfd2,Stxbp1,Tap1,Nup98,Tcp1,Smad4,Lman1,Dlg1,Picalm,Nup93,Myo6,Rbpj,Tap2,Nup1
GO:0006464	protein modification process	0.21066	0.0853253	1.72323e-30	5.08525e-27	Naa25,Man1a2,Csnk1a1,Prkacb,Ctcf,Csnk2a2,Atm,Csnk1d,Hsp90aa1,Vrk1,Hdac2,Dtl,Qpct,Noc2l,Cdc23,Tnks,Adrbk1,Dnajc10,Uggt2,Ikbkap,Trp53,Zfp451,Axl,Cask,Metap2,Atp7a,Uggt1,Dock7,Lgals9,Hdac1,Trim25,Fbxo11,Ctnnb1,Rpn1,Cul3,Stt3a,Med17,Hspa4,Usp18,Gnai2,Anapc1,A
GO:0006950	response to stress	0.211929	0.0862368	1.87587e-30	5.53569e-27	Atm,Smc1a,Mta1,Hsp90aa1,Hdac2,Dtl,Atp2a2,Apobec3,Oasl2,Adrbk1,Dnajc10,Uggt2,Ifi204,Esr1,Trp53,Axl,Hnrnpl,Cask,Nmi,Dnaja2,H2-K1,Tap1,Atp7a,Metap1,Xrn2,Uggt1,Lgals9,Eprs,Hdac1,Fen1,Trim25,Nup93,Myo6,Adar,Chaf1b,Slc2a1,Rbpj,Smarca5,Supt16,Hspa4,Adnp2,Akap8,T
GO:0034613	cellular protein localization	0.124365	0.0338714	2.01915e-30	5.9585e-27	Dnaja1,Myo7a,Ptpn1,Lama5,Cherp,Rangap1,Csnk1d,Hsp90aa1,Snx8,Ran,Vcp,Tnks,Sun2,Esr1,Hspa9,Hsp90ab1,Ank3,Trp53,Fbn1,Copb1,Vps39,Spcs2,Cask,Ap1m1,Prpf19,Vps41,Exoc3,Ap2b1,Aup1,Stxbp1,Tap1,Nup98,Smad4,Ctnnb1,Dlg1,Nup93,Myo6,Tap2,Nup107,Ndc1,Hspa4,Kif5b,Sec61a
GO:0051649	establishment of localization in cell	0.166244	0.05804	7.86704e-30	2.32156e-26	Sec22b,Myo7a,Hsp90aa1,Atp2a2,Kif2c,Slc16a1,Noc2l,Cdc23,Abce1,Dync1h1,Ran,Adrbk1,Scfd1,Sun2,Ank3,Trp53,Copb1,Axl,Spcs2,Cask,Ap1m1,Vps41,Exoc3,Ap2b1,Scfd2,Tap1,Lgals9,Hdac1,Lman1,Picalm,Nup93,Myo6,Rbpj,Nup107,Cul3,Hspa4,Tcf7l2,Map4k4,Rhot1,Gsk3b,Foxp1,Sel1l
GO:0015031	protein transport	0.13198	0.038958	2.21663e-29	6.54126e-26	Kif20a,Dnaja1,Sec22b,Myo7a,Ptpn1,Nup43,Cherp,Rangap1,Hsp90aa1,Myo18a,Snx8,Ran,Vcp,Tnks,Scfd1,Hspa9,Hsp90ab1,Ank3,Trp53,Copb1,Vps39,Spcs2,Cask,Ap1m1,Vps41,Exoc3,Ap2b1,Aup1,Scfd2,Stxbp1,Tap1,Nup98,Tcp1,Smad4,Lman1,Picalm,Nup93,Myo6,Rbpj,Tap2,Nup107,Ndc1,Hsp
GO:0010556	regulation of macromolecule biosynthetic process	0.227157	0.0991444	4.44977e-29	1.31313e-25	Puf60,Ctcf,Csnk2a2,Atm,Smc1a,Mta1,Rbm15b,Hdac2,Aco1,Noc2l,Hnrnpu,Eif5b,Pds5a,Tnks,Trps1,Smarcc2,Ablim3,Ifi204,Esr1,Ikbkap,Trp53,Zfp451,Zfp260,Hnrnpl,Cask,Nmi,Xrn2,Zbtb20,Tcp1,Cct8,Eprs,Pelp1,Hdac1,Trim25,Ilf2,Ctnnb1,Picalm,Myo6,Strn3,Adar,Chaf1b,Rbpj,Nup1
GO:2000112	regulation of cellular macromolecule biosynthetic process	0.22335	0.096704	5.80919e-29	1.71429e-25	Puf60,Ctcf,Csnk2a2,Atm,Smc1a,Mta1,Rbm15b,Hdac2,Aco1,Noc2l,Hnrnpu,Eif5b,Pds5a,Tnks,Trps1,Smarcc2,Ablim3,Ifi204,Esr1,Ikbkap,Trp53,Zfp451,Zfp260,Hnrnpl,Cask,Xrn2,Zbtb20,Tcp1,Cct8,Eprs,Pelp1,Hdac1,Trim25,Ilf2,Ctnnb1,Picalm,Myo6,Strn3,Adar,Chaf1b,Rbpj,Nup107,C
GO:0048522	positive regulation of cellular process	0.255076	0.120814	2.65902e-28	7.84677e-25	Csnk1a1,Ctcf,Atm,Csnk1d,Hsp90aa1,Hdac2,Tnks,Adrbk1,Sun2,Smarcc2,Ablim3,Ifi204,Esr1,Ikbkap,Polr2a,Ank3,Trp53,Axl,Hnrnpl,Cask,H2-K1,Tap1,Atp7a,Dock7,Lgals9,Tcp1,Cct8,Pelp1,Hdac1,Baiap2,Trim25,Lman1,Ilf2,Ctnnb1,Picalm,Twf2,Nup93,Myo6,Rbpj,Cul3,Smarca5,Med17,
GO:0006397	mRNA processing	0.072335	0.0122607	3.82882e-28	1.12988e-24	Hnrnph1,Ncbp1,Tra2a,Mov10,Cpsf3,Puf60,Dhx15,Strap,Ppwd1,Aqr,Thoc2,Rbm15b,Cpsf2,Thoc5,Hspa8,Prpf40a,Snrnp200,Prmt5,Ddx1,Hnrnpu,Sf3a2,Ccnb1,Sympk,Xab2,Tardbp,Prpf4,Sf3a3,Plrg1,Thoc1,Cpsf1,Helb,Ythdc1,Hnrnpl,Ptbp3,Gemin5,Cpsf7,Ddx39b,Prpf19,Sf3b3,Skiv2l2,Pdc
GO:0071843	cellular component biogenesis at cellular level	0.0685279	0.0112611	2.17724e-27	6.42504e-24	Dis3,Strap,Spnb2,Wdr3,Ruvbl1,Imp4,Xpo1,Fbl,Eif2a,Prmt5,Rplp0,Bop1,Noc2l,Nup88,Sf3a2,Abce1,Dync1h1,Ran,Xab2,Nop56,Nol11,Exosc10,Utp20,Ddx3x,Ank3,Utp6,Heatr1,Exoc4,Ythdc1,Gemin5,Ddx39b,Prpf19,Rps2,Cirh1a,Skiv2l2,Pdcd11,Prpf8,Pa2g4,Nop2,Cdc40,Gemin8,Sdf2l1,P
GO:0051128	regulation of cellular component organization	0.154822	0.0546882	2.84235e-27	8.38777e-24	Kdm3a,Sec22b,Ptpn1,Ctcf,Plxna1,Strap,Twf1,Adam10,Atm,Triobp,Hsp90aa1,Hdac2,Ehmt2,Noc2l,Cdc23,Hnrnpu,Vcp,Tnks,Cct2,Esr1,Trp53,Zfp451,Rbbp7,Axl,H2-D1,Pacsin2,Vps41,Plk2,Msn,H2-K1,Stxbp1,Atp7a,Uhrf1,Eml4,Tlk2,Kif11,Bst2,Tcp1,Cct8,Smad4,Cct7,Baiap2,Lman1,Ctnn
GO:0006886	intracellular protein transport	0.0951777	0.0226691	5.6218e-27	1.65899e-23	Myo7a,Ptpn1,Cherp,Rangap1,Hsp90aa1,Snx8,Ran,Vcp,Hspa9,Hsp90ab1,Ank3,Trp53,Copb1,Vps39,Spcs2,Cask,Ap1m1,Vps41,Ap2b1,Aup1,Tap1,Nup98,Smad4,Nup93,Myo6,Tap2,Nup107,Hspa4,Sec61a1,Kif5b,Mtx2,Tcf7l2,Wls,Vps29,Erlec1,Erbb2ip,Gsk3b,Sel1l,Spnb2,Macf1,Sec24a,Nup155,
GO:0031326	regulation of cellular biosynthetic process	0.230964	0.106142	6.65729e-27	1.96457e-23	Puf60,Ctcf,Csnk2a2,Atm,Smc1a,Mta1,Rbm15b,Hsp90aa1,Hdac2,Aco1,Noc2l,Hnrnpu,Eif5b,Pds5a,Tnks,Trps1,Smarcc2,Ablim3,Ifi204,Esr1,Ikbkap,Trp53,Zfp451,Zfp260,Hnrnpl,Cask,Nmi,Xrn2,Zbtb20,Tcp1,Cct8,Eprs,Pelp1,Hdac1,Trim25,Ilf2,Ctnnb1,Picalm,Myo6,Strn3,Adar,Chaf1b,
GO:0009889	regulation of biosynthetic process	0.232234	0.107436	1.01266e-26	2.98835e-23	Puf60,Ctcf,Csnk2a2,Atm,Smc1a,Mta1,Rbm15b,Hsp90aa1,Hdac2,Aco1,Noc2l,Hnrnpu,Eif5b,Pds5a,Tnks,Trps1,Smarcc2,Ablim3,Ifi204,Esr1,Ikbkap,Trp53,Zfp451,Zfp260,Hnrnpl,Cask,Nmi,Xrn2,Zbtb20,Tcp1,Cct8,Eprs,Pelp1,Hdac1,Trim25,Ilf2,Ctnnb1,Picalm,Myo6,Strn3,Adar,Chaf1b,
GO:0065003	macromolecular complex assembly	0.128173	0.0398989	1.028e-26	3.03363e-23	Prkaa1,Gna11,Strap,Twf1,Ruvbl1,Hsp90aa1,Mcm2,Prmt5,Sf3a2,Sqstm1,Dync1h1,Vcp,Cct2,Trp53,Zfp451,Ythdc1,Prpf19,Vps41,Rps2,Msn,Stxbp1,Sept2,Nup98,Smad4,Baiap2,Ctnnb1,Dlg1,Picalm,Twf2,Nup93,Adar,Rad50,Slc2a1,Tap2,Chaf1b,Rpl3,Nup107,Rnf213,Cpt1a,Arpc2,Smarca5,C
GO:0000279	M phase	0.0812183	0.0167299	1.32576e-26	3.91231e-23	Csnk1a1,Msh3,Nup43,Atm,Ruvbl1,Smc1a,Csnk1d,Triobp,Vrk1,Kif2c,Ehmt2,Cdc23,Ran,Pds5a,Tnks,Esr1,Chd4,Top2b,Ckap5,Plk2,Sept2,Asun,Kif11,Stag2,Ppp1ca,Dlg1,Nsun2,Rad50,Cul3,Ndc1,Anapc1,Akap8,Rpa1,Setdb2,Ncapd2,Ttk,Cdc27,Smc3,Topbp1,Top2a,Pds5b,Snx33,Actr2,Nup88
GO:0033554	cellular response to stress	0.124365	0.0386052	5.1364e-26	1.51575e-22	Dnaja1,Prkaa1,Ptpn1,Msh3,Trip12,Ints3,Lamb2,Atm,Ruvbl1,Smc1a,Pxdn,Mta1,Hdac2,Dtl,Atp2a2,Wdr76,Ehmt2,Sqstm1,Vcp,Gtf2h2,Dnajc10,Uggt2,Ifi204,Thoc1,Trp53,Rbbp7,Helb,Axl,Hnrnpl,Prpf19,Atp7a,Uhrf1,Xrn2,Tlk2,Uggt1,Fen1,Hdac1,Nono,Myo6,Rad50,Fads1,Chaf1b,Slc2a1,
GO:0006412	translation	0.0799492	0.0166417	5.96179e-26	1.75932e-22	Ncbp1,Yars,Eif2s1,Rpl18a,Eif3c,Farsa,Mrps16,Igf2bp2,Pum1,Rps11,Slc25a3,Etf1,Eif2a,Slc25a13,Ireb2,Mcart1,Aco1,Pum3,Abce1,Rpl27a,Eif5b,Dars,Ddx3x,Qars,Eef2,Farsb,Hnrnpl,Iars,Ddx39b,Mars,Rps2,Ep300,Lars,Trap1,Slc25a12,Ptbp1,Kars,Pa2g4,Erbb2,Ilf3,Eprs,Tars,Pp
GO:0034660	ncRNA metabolic process	0.0647208	0.0108494	1.62071e-25	4.78272e-22	Yars,Dis3,Ints3,Farsa,Wdr3,Imp4,Cpsf3l,Pop1,Fbl,Ddx1,Bop1,Dars,Ints7,Nol11,Nop56,Exosc10,Utp20,Ikbkap,Qars,Utp6,Ints8,Heatr1,Farsb,Iars,Mars,Cirh1a,Srrt,Skiv2l2,Zcchc11,Lars,Pdcd11,Kars,Pa2g4,Nop2,Prkra,Eprs,Tars,Trmt1l,Pwp2,Adar,Nsun2,Noc4l,Tsr1,Cars,Var
GO:0071844	cellular component assembly at cellular level	0.134518	0.0452795	2.64113e-25	7.79396e-22	Myo7a,Ctcf,Farp1,Strap,Twf1,Lama5,Ruvbl1,Csnk1d,Hsp90aa1,Hdac2,Mcm2,Prmt5,Ehmt2,Noc2l,Sf3a2,Dync1h1,Vcp,Tnks,Cct2,Ablim3,Ank3,Trp53,Plod3,Ythdc1,Chd4,Pacsin2,Prpf19,Vps41,Rps2,Lox,Stxbp1,Atp7a,Sept2,Plec,Kif11,Nup98,Cct8,Smad4,Baiap2,Ctnnb1,Cyfip1,Dlg1,Pi
GO:0022403	cell cycle phase	0.0888325	0.0214636	7.37231e-25	2.17557e-21	Csnk1a1,Msh3,Nup43,Atm,Ruvbl1,Smc1a,Csnk1d,Triobp,Vrk1,Kif2c,Ehmt2,Iqgap3,Cdc23,Ran,Pds5a,Tnks,Esr1,Trp53,Chd4,Top2b,Ckap5,Plk2,Sept2,Asun,Kif11,Stag2,Ppp1ca,Dlg1,Nsun2,Rad50,Cul3,Camk2g,Ndc1,Anapc1,Akap8,Rpa1,Setdb2,Ncapd2,Ttk,Cdc27,Smc3,Topbp1,Top2a,Pds
GO:0022613	ribonucleoprotein complex biogenesis	0.0634518	0.0107612	8.35317e-25	2.46502e-21	Dis3,Strap,Wdr3,Ruvbl1,Imp4,Xpo1,Fbl,Eif2a,Prmt5,Rplp0,Bop1,Noc2l,Nup88,Sf3a2,Abce1,Dync1h1,Ran,Xab2,Nop56,Nol11,Exosc10,Utp20,Ddx3x,Utp6,Heatr1,Ythdc1,Gemin5,Ddx39b,Prpf19,Rps2,Cirh1a,Skiv2l2,Pdcd11,Prpf8,Pa2g4,Nop2,Cdc40,Gemin8,Pwp2,Adar,Noc4l,Tsr1,Rpl3
GO:0033043	regulation of organelle organization	0.0926396	0.0235218	1.38572e-24	4.08926e-21	Kdm3a,Sec22b,Ctcf,Twf1,Atm,Triobp,Hdac2,Ehmt2,Noc2l,Cdc23,Hnrnpu,Tnks,Cct2,Esr1,Trp53,Vps41,Plk2,Uhrf1,Eml4,Tlk2,Kif11,Bst2,Cct8,Tcp1,Smad4,Cct7,Baiap2,Lman1,Ctnnb1,Dlg1,Twf2,Rad50,Capn6,Cul3,Arpc2,Kif5b,Cct6a,Akap8,Dhx36,Bak1,Spnb2,Cct4,Coro1b,Ilk,Xpo1,C
GO:0009056	catabolic process	0.152284	0.057305	1.96426e-24	5.79652e-21	Abcd3,Sec22b,Prkaa1,Dis3,Csnk1a1,Cul5,Psmd1,Trip12,Acox1,Stt3b,Atm,Upf2,Pxdn,Mta1,Csnk1d,Dtl,Hsd17b4,Ldha,Gpi1,Aco1,Sqstm1,Vcp,Smpd4,Exosc10,Dnajc10,Uggt2,Plcb3,Trp53,Vps39,Prpf19,Vps41,Plk2,Aup1,Uhrf1,Xrn2,Psmd3,Tlk2,Uggt1,Tor1aip2,Smad4,Fen1,Trim25,Ogdh
GO:0006974	response to DNA damage stimulus	0.0799492	0.0180824	5.4904e-24	1.62022e-20	Psmd14,Baz1b,Dnaja1,Bak1,Msh3,Trip12,Ints3,Atm,Smc3,Ruvbl1,Smc1a,Mta1,Top2a,Topbp1,Thoc5,Ascc3,Dtl,Wdr76,Ung,Ddx1,Shprh,Vcp,Gtf2h2,Ints7,Xab2,Ifi204,Thoc1,Trp53,Helb,Uba1,Msh6,Ddx39b,Plk1,Prpf19,Ep300,Cul4b,Uhrf1,Brcc3,Ccar2,Xrn2,Tlk2,Cdk1,Trrap,Fen1,Usp3
GO:0044248	cellular catabolic process	0.137056	0.0487195	6.77372e-24	1.99892e-20	Abcd3,Prkaa1,Dis3,Csnk1a1,Cul5,Psmd1,Trip12,Acox1,Stt3b,Atm,Upf2,Pxdn,Mta1,Csnk1d,Dtl,Hsd17b4,Gpi1,Aco1,Sqstm1,Vcp,Smpd4,Exosc10,Dnajc10,Uggt2,Plcb3,Trp53,Vps39,Prpf19,Vps41,Plk2,Aup1,Uhrf1,Xrn2,Psmd3,Tlk2,Uggt1,Tor1aip2,Fen1,Trim25,Ogdh,Ppp1ca,Rnf213,Cpt
GO:0009892	negative regulation of metabolic process	0.148477	0.0558055	7.37946e-24	2.17768e-20	Dnaja1,Kdm3a,Prkaa1,Msh3,Ctcf,Strap,Smc1a,Hdac2,Prmt5,Dip2a,Ehmt2,Nfib,Iqgap3,Noc2l,Hnrnpu,Sqstm1,Pds5a,Trps1,Dnajc10,Smarcc2,Esr1,Thoc1,Trp53,Zfp451,Rbbp7,Helb,Hnrnpl,Ptbp3,Chd4,Atp1a1,Nmi,Nfix,Srrt,Uhrf1,Zbtb20,Tlk2,Loxl2,Satb2,Lgals9,Ilf3,Eprs,Smad4,Hd
GO:0034621	cellular macromolecular complex subunit organization	0.0964467	0.0261386	8.24838e-24	2.4341e-20	Arid2,Ctcf,Strap,Twf1,Ruvbl1,Hsp90aa1,Mcm2,Kif2c,Prmt5,Sf3a2,Abce1,Dync1h1,Cct2,Smarcc2,Ythdc1,Prpf19,Vps41,Rps2,Stxbp1,Sept2,Eml4,Nup98,Smad4,Baiap2,Dlg1,Picalm,Twf2,Nup93,Adar,Chaf1b,Rpl3,Nup107,Arpc2,Smarca5,Ndc1,Hspa4,Mical1,Kif5b,Cnot1,Smarcc1,Eif2s3
GO:0007010	cytoskeleton organization	0.104061	0.0300785	8.24999e-24	2.43457e-20	Kif20a,Csnk1a1,Ptpn1,Nisch,Twf1,Csnk1d,Triobp,Hdac2,Kif2c,Myo18a,Epb4.1l2,Slc16a1,Dync1h1,Ran,Tnks,Flii,Sun2,Ablim3,Chd4,Pacsin2,Ckap5,Plk2,Eml4,Dock7,Asun,Kif11,Bst2,Baiap2,Ctnnb1,Dlg1,Diap3,Twf2,Flnb,Capn6,Cul3,Arpc2,Mical1,Fat1,Coro1c,Ranbp10,Gsk3b,Fox
GO:0010605	negative regulation of macromolecule metabolic process	0.140863	0.0513657	1.13722e-23	3.35592e-20	Dnaja1,Kdm3a,Msh3,Ctcf,Strap,Smc1a,Hdac2,Prmt5,Dip2a,Ehmt2,Nfib,Iqgap3,Noc2l,Hnrnpu,Sqstm1,Pds5a,Trps1,Dnajc10,Smarcc2,Esr1,Thoc1,Trp53,Zfp451,Rbbp7,Helb,Hnrnpl,Ptbp3,Chd4,Nfix,Nmi,Srrt,Uhrf1,Zbtb20,Tlk2,Loxl2,Satb2,Lgals9,Ilf3,Eprs,Smad4,Hdac1,Stag2,Ctnn
GO:0016032	viral reproduction	0.0482234	0.00620388	1.72948e-23	5.1037e-20	Top2a,Thoc2,Thoc5,Ifitm3,Etf1,Apobec3,Vps18,Vcp,Adrbk1,Trim21,Tardbp,Hsp90ab1,Ddx3x,Thoc1,Trp53,Axl,Oas3,Ddx39b,Stau1,Oasl1,Ep300,Tap1,Zbp1,Stom,Bst2,Ilf3,Hdac1,Srpk1,Trim25,Isg15,Ddx5,Adar,Rad50,Tap2,Ddb1,Trim30a,Pml,Oas1a,
GO:0007275	multicellular organismal development	0.263959	0.139455	2.9743e-23	8.77716e-20	Man1a2,Prkacb,Myo7a,Farp1,Plxna1,Atm,Krit1,Hsp90aa1,Hdac2,Hsd17b4,Apobec3,Gpi1,Aco1,Hnrnpu,Adrbk1,Trps1,Smarcc2,Slc4a7,Ifi204,Esr1,Ank3,Trp53,Fbn1,Zfp260,Axl,Mthfd1l,Ptbp3,Top2b,Dcaf7,Ap2b1,H2-K1,Atp7a,Dock7,Lgals9,Hdac1,Baiap2,Ctnnb1,Picalm,Twf2,Nup93,My
GO:0008380	RNA splicing	0.0583756	0.00982035	4.61902e-23	1.36307e-19	Hnrnph1,Ncbp1,Tra2a,Puf60,Dhx15,Strap,Ppwd1,Aqr,Thoc2,Rbm15b,Thoc5,Hspa8,Prpf40a,Snrnp200,Prmt5,Ddx1,Hnrnpu,Sf3a2,Xab2,Tardbp,Prpf4,Sf3a3,Polr2a,Plrg1,Thoc1,Helb,Ythdc1,Hnrnpl,Ptbp3,Gemin5,Prpf19,Ddx39b,Sf3b3,Skiv2l2,Ptbp1,Prpf8,Ccar2,Cdc40,Gemin8,Srpk1,N
GO:0051252	regulation of RNA metabolic process	0.19797	0.0910294	8.8073e-23	2.59903e-19	Puf60,Ctcf,Csnk2a2,Mta1,Rbm15b,Hdac2,Noc2l,Hnrnpu,Tnks,Trps1,Smarcc2,Ablim3,Esr1,Ifi204,Ikbkap,Polr2a,Trp53,Zfp451,Zfp260,Ythdc1,Hnrnpl,Ptbp3,Cask,Xrn2,Zbtb20,Pelp1,Hdac1,Trim25,Ilf2,Ctnnb1,Picalm,Myo6,Strn3,Adar,Chaf1b,Rbpj,Nup107,Cul3,Smarca5,Supt16,Med
GO:0010608	posttranscriptional regulation of gene expression	0.0748731	0.0169357	1.59744e-22	4.71403e-19	Ncbp1,Mov10,Naa16,Eif2s1,Igf2bp2,Pum1,Cct4,Ncln,Hspa8,Eif2a,Cct5,Ireb2,Aco1,Hnrnpu,Pum3,Eif5b,Cct2,Trim21,Tardbp,Atp1b3,Matr3,Ddx3x,Trp53,Eef2,Hnrnpl,Hdac6,Ddx39b,Plk1,Srrt,Vps35,Stxbp1,Ep300,Trap1,Zcchc11,Atp1b1,Ptbp1,Dhx9,Ccar2,Pa2g4,Prkra,Cct8,Tcp1,Erb
GO:0048856	anatomical structure development	0.26269	0.140719	2.17403e-22	6.41556e-19	Man1a2,Csnk1a1,Prkacb,Myo7a,Farp1,Plxna1,Atm,Smc1a,Csnk1d,Krit1,Hsp90aa1,Hdac2,Hsd17b4,Atp2a2,Apobec3,Gpi1,Hnrnpu,Adrbk1,Trps1,Smarcc2,Slc4a7,Ablim3,Ifi204,Esr1,Ank3,Trp53,Fbn1,Axl,Mthfd1l,Ptbp3,Top2b,Pacsin2,Ap2b1,H2-K1,Atp7a,Dock7,Lgals9,Hdac1,Baiap2,Ct
GO:0048869	cellular developmental process	0.227157	0.113581	2.83623e-22	8.36971e-19	Csnk1a1,Myo7a,Farp1,Plxna1,Atm,Smc1a,Csnk1d,Hsp90aa1,Hdac2,Snrnp200,Hsd17b4,Atp2a2,Apobec3,Hnrnpu,Trps1,Smarcc2,Slc4a7,Ablim3,Ifi204,Esr1,Ank3,Trp53,Axl,Ptbp3,Top2b,Pacsin2,Iars,H2-K1,Atp7a,Dock7,Lgals9,Hdac1,Baiap2,Ctnnb1,Picalm,Twf2,Nup93,Myo6,Adar,Rbpj
GO:0006260	DNA replication	0.0532995	0.00843845	3.42422e-22	1.01049e-18	Rbbp4,Atm,Smc3,Cct4,Smc1a,Top2a,Dtl,Mcm2,Cct5,Ehmt2,Nfib,Hnrnpu,Pds5a,Tnks,Cct2,Thoc1,Trp53,Rbbp7,Helb,Top2b,Nfix,Prim2,Sin3a,Cdk1,Nup98,Cct8,Tcp1,Cct7,Fen1,Stag2,Ctnnb1,Rad50,Chaf1b,Upf1,Supt16,Rrm1,Cct6a,Prim1,Pcna,Cct3,Gtpbp4,Rpa1,
GO:0032774	RNA biosynthetic process	0.194162	0.0896769	3.9289e-22	1.15942e-18	Puf60,Ctcf,Csnk2a2,Mta1,Rbm15b,Hdac2,Noc2l,Tnks,Trps1,Smarcc2,Ablim3,Esr1,Ifi204,Ikbkap,Polr2a,Trp53,Zfp451,Zfp260,Cask,Mars,Nfxl1,Xrn2,Zbtb20,Pelp1,Hdac1,Trim25,Ilf2,Ctnnb1,Picalm,Myo6,Strn3,Adar,Chaf1b,Rbpj,Nup107,Cul3,Smarca5,Supt16,Med17,Adnp2,Taf5,Sm
GO:0031324	negative regulation of cellular metabolic process	0.130711	0.0478963	8.2069e-22	2.42186e-18	Dnaja1,Kdm3a,Msh3,Ctcf,Strap,Smc1a,Hdac2,Prmt5,Ehmt2,Nfib,Noc2l,Hnrnpu,Sqstm1,Pds5a,Trps1,Dnajc10,Smarcc2,Esr1,Thoc1,Trp53,Zfp451,Rbbp7,Helb,Hnrnpl,Ptbp3,Chd4,Atp1a1,Nmi,Nfix,Uhrf1,Zbtb20,Tlk2,Loxl2,Satb2,Ilf3,Eprs,Smad4,Hdac1,Stag2,Ctnnb1,Nono,Dlg1,Strn3
GO:0051301	cell division	0.069797	0.0153774	1.32326e-21	3.90495e-18	Kif20a,Ncapd2,Csnk1a1,Nup43,Spnb2,Smc3,Ruvbl1,Smc1a,Top2a,Thoc2,Triobp,Thoc5,Prpf40a,Vrk1,Pds5b,Kif2c,Snx33,Actr2,Cdc23,Bora,Ncapg2,Pafah1b1,Ran,Actr3,Ccnb1,Tnks,Hells,Ank3,Zwint,Plk1,Ckap5,Sept2,Brcc3,Sept11,Sept10,Cdk1,Asun,Kif11,Myh9,Stag2,Ppp1ca,Nsun2
GO:0030154	cell differentiation	0.218274	0.108524	1.35238e-21	3.99087e-18	Myo7a,Farp1,Plxna1,Atm,Smc1a,Hsp90aa1,Hdac2,Snrnp200,Hsd17b4,Atp2a2,Apobec3,Hnrnpu,Trps1,Smarcc2,Slc4a7,Esr1,Ifi204,Ank3,Trp53,Axl,Ptbp3,Top2b,Iars,H2-K1,Atp7a,Dock7,Lgals9,Hdac1,Baiap2,Ctnnb1,Picalm,Twf2,Nup93,Myo6,Adar,Rbpj,Abcb5,Phgdh,Cul3,Med17,Adnp2,
GO:0051246	regulation of protein metabolic process	0.134518	0.0507189	1.6533e-21	4.87888e-18	Dnaja1,Kdm3a,Sec22b,Prkaa1,Csnk1a1,Prkacb,Ptpn1,Ctcf,Psmd1,Strap,Igf2bp2,Twf1,Atm,Ruvbl1,Csnk1d,Hsp90aa1,Hdac2,Ehmt2,Aco1,Iqgap3,Noc2l,Sqstm1,Eif5b,Vcp,Dnajc10,Hsp90ab1,Trp53,Hnrnpl,Plk2,Uhrf1,Tlk2,Psmd3,Dock7,Lgals9,Ilf3,Eprs,Smad4,Hdac1,Prmt1,Ctnnb1,Ppp
GO:0006351	transcription, DNA-dependent	0.191624	0.0894417	2.16995e-21	6.40351e-18	Puf60,Ctcf,Csnk2a2,Mta1,Rbm15b,Hdac2,Noc2l,Tnks,Trps1,Smarcc2,Ablim3,Esr1,Ifi204,Ikbkap,Polr2a,Trp53,Zfp451,Zfp260,Cask,Mars,Nfxl1,Xrn2,Zbtb20,Pelp1,Hdac1,Trim25,Ilf2,Ctnnb1,Picalm,Myo6,Strn3,Adar,Chaf1b,Rbpj,Nup107,Cul3,Smarca5,Supt16,Med17,Adnp2,Taf5,Sm
GO:0000278	mitotic cell cycle	0.0799492	0.0202876	2.39834e-21	7.07752e-18	Ncapd2,Ttk,Csnk1a1,Ints3,Nup43,Csnk2a2,Atm,Smc3,Cdc27,Ruvbl1,Smc1a,Triobp,Vrk1,Pds5b,Kif2c,Snx33,Iqgap3,Cdc23,Nup88,Bora,Ncapg2,Pafah1b1,Ran,Pds5a,Ccnb1,Tnks,Hells,Esr1,Trp53,Zwint,Plk1,Ckap5,Plk2,Wdr43,Sept2,Brcc3,Camk2d,Sin3a,Cdk1,Asun,Trrap,Kif11,Stag2
GO:0050896	response to stimulus	0.376904	0.240804	3.20577e-21	9.46022e-18	Prkacb,Farp1,Atm,Smc1a,Mta1,Hsp90aa1,Hdac2,Dtl,Mcm2,Dock9,Gpi1,Slc16a1,Aco1,Noc2l,Tnks,Adrbk1,Trps1,Uggt2,Ifi204,Esr1,Ikbkap,Fbn1,Nmi,Dnaja2,Tap1,Atp7a,Metap1,Uggt1,Eprs,Pelp1,Fen1,Baiap2,Ilf2,Twf2,Nup93,Myo6,Strn3,Chaf1b,Rbpj,Smarca5,Hspa4,Adnp2,Gnai2,Sm
GO:0009057	macromolecule catabolic process	0.0926396	0.0274911	1.28294e-20	3.78595e-17	Sec22b,Dis3,Csnk1a1,Cul5,Psmd1,Trip12,Stt3b,Atm,Upf2,Mta1,Csnk1d,Dtl,Sqstm1,Vcp,Exosc10,Dnajc10,Uggt2,Prpf19,Plk2,Aup1,Uhrf1,Xrn2,Psmd3,Tlk2,Uggt1,Smad4,Fen1,Trim25,Ppp1ca,Rnf213,Cul3,Ddb1,Trim30a,Usp18,Cnot1,Smarcc1,Cul2,Smg8,Samd9l,Psmd14,Ncbp1,Erlec1,G
GO:0016569	covalent chromatin modification	0.0634518	0.013525	2.31727e-20	6.83827e-17	Baz1b,Kdm3a,Prkaa1,Rbbp4,Ctcf,Atm,Ruvbl1,Vrk1,Hdac2,Fbl,Phf16,Prmt5,Yeats2,Ehmt2,Noc2l,Ccnb1,Hells,Smarcc2,Trp53,Kdm1b,Rbbp7,Hdac6,Chd4,Ctbp1,Ep300,Cul4b,Brcc3,Uhrf1,Tlk2,Sin3a,Loxl2,Trrap,Satb2,Smad4,Hdac1,Usp3,Dnmt1,Ctnnb1,Prmt1,Suz12,Smarca5,Ddb1,Rcbtb
GO:0071822	protein complex subunit organization	0.102792	0.0335186	2.92407e-20	8.62894e-17	Prkaa1,Gna11,Twf1,Hsp90aa1,Kif2c,Abce1,Sqstm1,Vcp,Cct2,Trp53,Zfp451,Vps41,Msn,Stxbp1,Sept2,Eml4,Nup98,Smad4,Baiap2,Ctnnb1,Dlg1,Picalm,Twf2,Nup93,Rad50,Slc2a1,Tap2,Nup107,Rnf213,Cpt1a,Arpc2,Camk2g,Ndc1,Hspa4,Mical1,Itpr3,Farsa,Gsk3b,Anxa6,Spnb2,Lamc1,Coro1
GO:0006325	chromatin organization	0.072335	0.0177884	4.72578e-20	1.39458e-16	Arid2,Baz1b,Kdm3a,Prkaa1,Rbbp4,Ctcf,Atm,Ruvbl1,Vrk1,Hdac2,Mcm2,Fbl,Phf16,Prmt5,Yeats2,Ehmt2,Shprh,Noc2l,Mta2,Ccnb1,Hells,Smarcc2,Trp53,Kdm1b,Rbbp7,Hdac6,Chd4,Ctbp1,Ep300,Nup133,Cul4b,Brcc3,Uhrf1,Tlk2,Sin3a,Loxl2,Trrap,Satb2,Smad4,Hdac1,Usp3,Dnmt1,Ctnnb1,P
GO:0000280	nuclear division	0.0571066	0.0113493	1.21402e-19	3.58257e-16	Ncapd2,Csnk1a1,Nup43,Atm,Smc3,Cdc27,Ruvbl1,Smc1a,Triobp,Vrk1,Pds5b,Kif2c,Snx33,Cdc23,Nup88,Bora,Ncapg2,Pafah1b1,Ran,Pds5a,Ccnb1,Tnks,Hells,Esr1,Zwint,Plk1,Ckap5,Sept2,Brcc3,Cdk1,Asun,Kif11,Stag2,Nsun2,Ska1,Cdc16,Cul3,Smc2,Ncapg,Sept7,Anapc1,Akap8,Rcc2,Rac
GO:0007067	mitosis	0.0571066	0.0113493	1.21402e-19	3.58257e-16	Ncapd2,Csnk1a1,Nup43,Atm,Smc3,Cdc27,Ruvbl1,Smc1a,Triobp,Vrk1,Pds5b,Kif2c,Snx33,Cdc23,Nup88,Bora,Ncapg2,Pafah1b1,Ran,Pds5a,Ccnb1,Tnks,Hells,Esr1,Zwint,Plk1,Ckap5,Sept2,Brcc3,Cdk1,Asun,Kif11,Stag2,Nsun2,Ska1,Cdc16,Cul3,Smc2,Ncapg,Sept7,Anapc1,Akap8,Rcc2,Rac
GO:0007059	chromosome segregation	0.0431472	0.00617447	1.26289e-19	3.7268e-16	Ncapd2,Ttk,Ctcf,Nup43,Pum1,Top3b,Smc3,Smc1a,Top2a,Pds5b,Kif2c,Actr2,Cdc23,Actr3,Pds5a,Ccnb1,Ddx3x,Zwint,Top2b,Plk1,Tlk2,Kif11,Stag2,Srpk1,Ctnnb1,Ska1,Slc25a5,Cul3,Smc2,Ncapg,Akap8,Rcc2,Racgap1,Setdb2,
GO:0044265	cellular macromolecule catabolic process	0.0799492	0.0219341	1.29798e-19	3.83033e-16	Psmd14,Ncbp1,Erlec1,Dis3,Csnk1a1,Cul5,Psmd1,Trip12,Stt3b,Gsk3b,Atm,Upf2,Mta1,Csnk1d,Dtl,Etf1,Pop1,Arrb2,Zmpste24,Sqstm1,Vcp,Exosc10,Dnajc10,Uggt2,Man1b1,Uba1,Hdac6,Plk1,Prpf19,Lonp2,Plk2,Aup1,Skiv2l2,Cul4b,Zcchc11,Usp48,Ptbp1,Uhrf1,Ccar2,Xrn2,Psmd3,Gsk3a,
GO:0022415	viral reproductive process	0.0406091	0.00538061	1.38556e-19	4.0888e-16	Top2a,Thoc2,Thoc5,Ifitm3,Apobec3,Vps18,Vcp,Adrbk1,Trim21,Tardbp,Hsp90ab1,Ddx3x,Thoc1,Axl,Oas3,Ddx39b,Stau1,Oasl1,Tap1,Ep300,Bst2,Ilf3,Hdac1,Trim25,Srpk1,Isg15,Ddx5,Adar,Rad50,Tap2,Ddb1,Trim30a,
[truncated: 2,839 more rows]

## Sheet: Venn Diagram
Data associated with Venn diagram in Figure S5A
Over lapping	Only enriched over untagged	Only enriched over no-4OHT
[truncated: 496 more rows]
