# Supplementary material for: ISG15 conjugation to proteins on nascent DNA mitigates DNA replication stress
Source: Nat Commun. 2022 Oct 10;13:5971. doi: 10.1038/s41467-022-33535-y (PMC9550767; doi:10.1038/s41467-022-33535-y)
Supplement: Supplementary file 6 — Supplementary Data 4 [file 41467_2022_33535_MOESM6_ESM.xlsx]

## Sheet: ISG15 delete iPOND
Proteins enriched and depleted on nascent DNA in Nbs1-/- compared with Nbs1-/- ISG15-/- cells. Data accompanies Figures 4G and S5 D
Gene names	Ratio H/L normalized A	Ratio H/L normalized B	Ratio H/L normalized C	Average H/L ratio	Log2 Average Ratio	Average Log2 Ratio Inverted
Prpf4	5.5	5.7664	NaN	5.6332	2.49395	-2.49395	Heavy= Nbs1-/-
Dus3l	5.5	5.5	NaN	5.5	2.45943	-2.45943	Light= Nbs1-/- ISG15-/-
Trrap	5.5	5.5	NaN	5.5	2.45943	-2.45943	Only in Heavy inputed ratio of 5.5
Ppp1r10	5.5	5.5	NaN	5.5	2.45943	-2.45943	Only in Light inputed ratio of 0.05
Setdb1	5.5	5.5	NaN	5.5	2.45943	-2.45943	Cut off for enrichment and depletion are log2 ratio's of ≥0.6 and ≤ -0.6
Eif4h;mKIAA0038	5.5	5.5	NaN	5.5	2.45943	-2.45943	Proteins with No mean change shaded grey
Ppan	5.5	5.5	NaN	5.5	2.45943	-2.45943
Bard1	5.5	NaN	5.5	5.5	2.45943	-2.45943
Pias1	5.5	NaN	5.5	5.5	2.45943	-2.45943
Ercc1	5.5	NaN	5.5	5.5	2.45943	-2.45943
Sbds	5.5	NaN	5.5	5.5	2.45943	-2.45943
Ilkap	5.5	NaN	5.5	5.5	2.45943	-2.45943
Trir	5.5	NaN	5.5	5.5	2.45943	-2.45943
Tars	NaN	5.5	5.5	5.5	2.45943	-2.45943
Nub1	5.5	5.5	5.5	5.5	2.45943	-2.45943
Psmb1	5.5	5.5	5.5	5.5	2.45943	-2.45943
Lyar	5.5	5.5	5.5	5.5	2.45943	-2.45943
Trmt2a	5.5	5.5	5.5	5.5	2.45943	-2.45943
Myh3	5.5	5.5	5.5	5.5	2.45943	-2.45943
Lrwd1;LRWD1	5.5	NaN	3.0588	4.2794	2.09741	-2.09741
Mdc1	1.5735	5.5	5.5	4.19117	2.06735	-2.06735
Dbr1	5.5	1.5084	5.5	4.16947	2.05986	-2.05986
Foxk1	5.5	1.3868	5.5	4.12893	2.04577	-2.04577
Slc4a1ap	5.5	1.3563	5.5	4.11877	2.04221	-2.04221
Cdk2	5.5	1.039	5.5	4.013	2.00468	-2.00468
Clspn	5.5	1.0289	5.5	4.00963	2.00347	-2.00347
Smarca1	5.5	1.0029	5.5	4.00097	2.00035	-2.00035
Rbbp7	5.5	0.96533	5.5	3.98844	1.99583	-1.99583
Hmgb3	5.5	0.94083	5.5	3.98028	1.99287	-1.99287
Mlh1	5.5	0.91107	5.5	3.97036	1.98927	-1.98927
Vrk1	5.5	0.86931	5.5	3.95644	1.9842	-1.9842
Tipin	5.5	0.84954	5.5	3.94985	1.9818	-1.9818
Six1	5.5	0.05	5.5	3.68333	1.88101	-1.88101
Zeb2	5.5	1.7359	NaN	3.61795	1.85517	-1.85517
Adnp	3.5177	1.7616	5.5	3.5931	1.84523	-1.84523
Kdm1a	5.5	1.3101	3.8286	3.54623	1.82629	-1.82629
Frg1	5.5	1.5883	NaN	3.54415	1.82544	-1.82544
Dtymk	1.4624	NaN	5.5	3.4812	1.79958	-1.79958
Brcc3	5.5	0.87492	3.9509	3.44194	1.78322	-1.78322
Pes1	5.5	1.3684	NaN	3.4342	1.77997	-1.77997
Wrnip1	5.5	1.277	NaN	3.3885	1.76065	-1.76065
Fam175a	NaN	1.2148	5.5	3.3574	1.74734	-1.74734
Ncaph	1.2046	5.5	NaN	3.3523	1.74515	-1.74515
Exo1	5.5	1.1957	NaN	3.34785	1.74323	-1.74323
Ebna1bp2	1.1849	NaN	5.5	3.34245	1.74091	-1.74091
Polk	NaN	1.1522	5.5	3.3261	1.73383	-1.73383
Sart1	5.5	1.1076	NaN	3.3038	1.72413	-1.72413
Chd3;Chd5	5.5	1.0971	NaN	3.29855	1.72183	-1.72183
Rnf40	NaN	1.088	5.5	3.294	1.71984	-1.71984
Hcfc2	5.5	1.0771	NaN	3.28855	1.71745	-1.71745
Ints3	5.5	1.0692	NaN	3.2846	1.71572	-1.71572
Akr1b8	5.5	1.0637	NaN	3.28185	1.71451	-1.71451
Ctbp1	5.5	1.0214	NaN	3.2607	1.70518	-1.70518
Ddx47		5.5	0.99942	3.24971	1.70031	-1.70031
Safb	5.5	0.96248	NaN	3.23124	1.69209	-1.69209
Daxx	2.8252	1.3092	5.5	3.21147	1.68323	-1.68323
Prdm2	5.5	0.85701	NaN	3.1785	1.66835	-1.66835
Kifc1;Kifc5b	5.5	0.85381	NaN	3.17691	1.66762	-1.66762
Psmd2	5.5	NaN	0.74602	3.12301	1.64294	-1.64294
Hmg20a	NaN	1.732	4.4966	3.1143	1.63891	-1.63891
Ppwd1	2.4967	1.3296	5.4345	3.08693	1.62617	-1.62617
Racgap1	5.5	1.8693	1.8894	3.08623	1.62585	-1.62585
Psmc4	5.5	NaN	0.63673	3.06837	1.61747	-1.61747
Esr1	3.5674	2.1797	3.4558	3.06763	1.61713	-1.61713
Hmces	5.5	0.9132	2.724	3.04573	1.60679	-1.60679
Isg20l2	5.5	0.48941	NaN	2.99471	1.58241	-1.58241
Pbk	5.5	0.96158	2.4749	2.97883	1.57474	-1.57474
Zfp644	1.9185	1.4434	5.5	2.95397	1.56265	-1.56265
Esco2	2.1709	1.1197	5.5	2.9302	1.551	-1.551
Sugp1	2.1719	1.0564	5.5	2.90943	1.54074	-1.54074
Rbm39	2.045	1.149	5.5	2.898	1.53506	-1.53506
Topbp1	1.8199	1.35	5.5	2.88997	1.53105	-1.53105
Kif22	1.3771	1.6777	5.5	2.8516	1.51177	-1.51177
E230008N13Rik	NaN	5.5	0.19617	2.84809	1.50999	-1.50999
Ahdc1	3.5867	1.235	3.6935	2.8384	1.50508	-1.50508
Fignl1	1.9266	1.0806	5.5	2.83573	1.50372	-1.50372
Ddx41	1.5079	1.479	5.5	2.82897	1.50028	-1.50028
Anln	1.5712	1.4116	5.5	2.8276	1.49958	-1.49958
Dnmt1	5.5	0.05	NaN	2.775	1.47249	-1.47249
Atp5a1	NaN	5.5	0.05	2.775	1.47249	-1.47249
Eif4b	0.05	NaN	5.5	2.775	1.47249	-1.47249
Rps17	NaN	0.05	5.5	2.775	1.47249	-1.47249
Cdca8	5.5	1.1059	1.7151	2.77367	1.47179	-1.47179
Mcmbp	2.0674	0.65924	5.5	2.74221	1.45534	-1.45534
Zranb3	1.4967	1.2088	5.5	2.73517	1.45163	-1.45163
Ect2	1.6514	0.96606	5.5	2.70582	1.43607	-1.43607
Mvk	2.7032	NaN	NaN	2.7032	1.43467	-1.43467
Xab2	5.5	1.2209	1.3856	2.70217	1.43412	-1.43412
Rcl1	5.5	1.4441	1.1204	2.68817	1.42662	-1.42662
Pus1	2.5155	1.403	4.0743	2.66427	1.41374	-1.41374
Rad54l2	3.7254	1.5869	NaN	2.65615	1.40934	-1.40934
Sart3	1.0961	1.2971	5.5	2.63107	1.39565	-1.39565
Mat2a	1.3517	0.99418	5.5	2.61529	1.38697	-1.38697
Snrnp70	5.5	1.5395	0.78011	2.60654	1.38213	-1.38213
Nop14	1.095	1.1861	5.5	2.5937	1.37501	-1.37501
Nusap1	1.2099	1.0615	5.5	2.59047	1.37321	-1.37321
Ppil2	NaN	1.748	3.4289	2.58845	1.37209	-1.37209
Exosc10	0.8156	1.3378	5.5	2.55113	1.35114	-1.35114
Dhx40	5.5	0.83609	1.2565	2.53086	1.33963	-1.33963
Nop2	5.5	0.74646	1.2945	2.51365	1.32979	-1.32979
Atf7ip	3.1167	2.3729	2.0122	2.5006	1.32227	-1.32227
Tbl3	5.5	1.0103	0.98078	2.49703	1.32021	-1.32021
Sbno1	2.3956	1.4128	3.6747	2.49437	1.31867	-1.31867
Uba2	0.81314	1.1614	5.5	2.49151	1.31702	-1.31702
Rnaseh2a	2.5929	0.85689	3.9443	2.4647	1.30141	-1.30141
Ercc4	1.5198	1.6651	4.1641	2.44967	1.29259	-1.29259
Zfp462	0.60399	1.2278	5.5	2.44393	1.2892	-1.2892
Tcf20	2.4637	1.6989	3.1573	2.43997	1.28686	-1.28686
H4	0.94286	0.84924	5.5	2.4307	1.28137	-1.28137
Ddx52	5.5	1.1255	0.6414	2.4223	1.27638	-1.27638
Esd	5.5	0.88334	0.8745	2.41928	1.27458	-1.27458
Med1	2.4285	1.137	3.5558	2.37377	1.24718	-1.24718
Wdr36	5.5	0.84615	0.7683	2.37148	1.24579	-1.24579
Trnt1	3.2724	1.4054	NaN	2.3389	1.22583	-1.22583
Rpl38	0.49988	1.0048	5.5	2.33489	1.22336	-1.22336
Ell	NaN	1.1668	3.4662	2.3165	1.21195	-1.21195
Tonsl	0.35173	1.0022	5.5	2.28464	1.19197	-1.19197
Arpc5	5.5	0.82899	0.48452	2.27117	1.18344	-1.18344
Rpl27	0.3482	0.92244	5.5	2.25688	1.17433	-1.17433
Capzb	0.54432	0.62039	5.5	2.22157	1.15158	-1.15158
Morc3	1.3508	0.93804	4.287	2.19195	1.13221	-1.13221
Acot7	5.5	0.68199	0.24146	2.14115	1.09839	-1.09839
Cdc16	3.1224	1.1418	NaN	2.1321	1.09228	-1.09228
Zfp362	3.0365	1.2256	NaN	2.13105	1.09156	-1.09156
Btaf1	3.0725	0.94449	2.2861	2.10103	1.0711	-1.0711
Usp19	2.0862	1.0864	3.1069	2.09317	1.06569	-1.06569
Esf1	3.3084	1.1645	1.7949	2.08927	1.063	-1.063
Gsto1	2.5211	1.3115	2.4274	2.08667	1.0612	-1.0612
Glyr1	0.96301	1.3637	3.8216	2.04944	1.03523	-1.03523
Smarcad1	1.7573	1.3557	3.0325	2.0485	1.03457	-1.03457
Cul4a	2.2524	1.2403	2.6517	2.04813	1.03431	-1.03431
Atrx	2.1515	1.4058	2.5684	2.0419	1.02991	-1.02991
Toe1	NaN	1.1217	2.962	2.04185	1.02988	-1.02988
Gtf2f1	1.9804	1.3993	2.7365	2.03873	1.02767	-1.02767
Usp9x	NaN	0.94597	3.1227	2.03434	1.02456	-1.02456
Ercc3	NaN	1.3858	2.6659	2.02585	1.01853	-1.01853
Zfp148;Znf148	1.6467	0.93832	3.4813	2.02211	1.01586	-1.01586
Smarcal1	2.2096	1.7847	NaN	1.99715	0.997943	-0.997943
Cdyl	2.3655	1.6265	NaN	1.996	0.997112	-0.997112
Wapal	1.1728	1.1864	3.586	1.98173	0.986763	-0.986763
Qrich1	1.884	1.4646	2.5854	1.978	0.984042	-0.984042
Phip	2.647	1.0698	2.2045	1.97377	0.980951	-0.980951
Obfc1	2.127	1.3243	2.4627	1.97133	0.979172	-0.979172
Wdr61	1.9887	1.0933	2.7717	1.95123	0.964386	-0.964386
Whsc1	2.695	1.2015	NaN	1.94825	0.962179	-0.962179
Timeless	1.609	1.1004	3.1018	1.93707	0.953874	-0.953874
Blm	1.2975	1.1855	3.2612	1.91473	0.937143	-0.937143
Fanci	1.629	1.7769	2.3377	1.91453	0.936993	-0.936993
Mdn1	1.8888	1.9193	1.8956	1.90123	0.926936	-0.926936
Phf14	1.7486	1.6328	2.2906	1.89067	0.918895	-0.918895
mKIAA0224;Dhx38	1.8499	1.1084	2.706	1.8881	0.916935	-0.916935
Morc2a	1.1745	1.5234	2.9651	1.88767	0.916604	-0.916604
Aff4	2.346	1.35	NaN	1.848	0.885965	-0.885965
Med23	2.2801	1.4007	NaN	1.8404	0.880019	-0.880019
Taf9	2.7235	0.95708	1.8361	1.83889	0.878838	-0.878838
Mphosph8	1.4311	1.2599	2.813	1.83467	0.875518	-0.875518
Fancd2	1.6725	2.0054	1.7621	1.81333	0.858644	-0.858644
Gtf2i	1.7024	1.605	2.1088	1.8054	0.852319	-0.852319
Cdkn2aip	2.3856	1.2185	NaN	1.80205	0.849639	-0.849639
Mbd3	1.9221	1.3561	2.1099	1.79603	0.844814	-0.844814
Jmjd6	2.8362	0.75541	NaN	1.7958	0.844631	-0.844631
U2af1	2.4855	0.88226	2.0101	1.79262	0.84207	-0.84207
Lta4h	0.92988	NaN	2.647	1.78844	0.838702	-0.838702
Plk1	1.7196	1.4467	2.1696	1.77863	0.830769	-0.830769
Ufd1l	NaN	1.4874	2.048	1.7677	0.821873	-0.821873
Dtl	1.8031	1.1422	2.3138	1.75303	0.809853	-0.809853
Cdca7l	NaN	1.7298	NaN	1.7298	0.790605	-0.790605
Sumo2	1.7204	1.7469	1.6974	1.72157	0.783722	-0.783722
Exosc1	NaN	1.2728	2.1635	1.71815	0.780856	-0.780856
Elac2	2.1266	1.2963	NaN	1.71145	0.775219	-0.775219
Chd1l	2.0286	0.59912	2.4684	1.69871	0.764437	-0.764437
Rif1	2.1749	1.215	NaN	1.69495	0.761243	-0.761243
Ncapd3	2.1489	1.2404	NaN	1.69465	0.760987	-0.760987
Nsl1	NaN	NaN	1.6796	1.6796	0.748118	-0.748118
Sin3a	1.6556	1.1291	2.2298	1.6715	0.741143	-0.741143
Trim28	1.9102	1.6642	1.412	1.66213	0.733036	-0.733036
Fam50a;Fam50b	1.3857	1.4723	2.1204	1.65947	0.73072	-0.73072
Ep300;Crebbp	2.1817	NaN	1.1246	1.65315	0.725218	-0.725218
Rbpj	1.2774	2.2068	1.4691	1.6511	0.723428	-0.723428
Usp7	1.1499	1.0811	2.7099	1.64697	0.719811	-0.719811
Rrp1	2.3561	0.93131	1.6461	1.6445	0.717652	-0.717652
Tlk2	1.3617	1.2595	2.2854	1.63553	0.709761	-0.709761
Dsp	1.1785	1.3782	2.3455	1.63407	0.708467	-0.708467
Kat7	1.647	1.1021	2.1518	1.63363	0.708084	-0.708084
Parp3	1.2992	1.6743	1.9272	1.63357	0.708025	-0.708025
Ccdc86	1.9362	1.321	NaN	1.6286	0.703632	-0.703632
Baz2a	1.1286	0.85713	2.89	1.62524	0.700656	-0.700656
Mettl16	1.2493	1.6111	1.9955	1.61863	0.694776	-0.694776
Usp39	1.5514	1.3773	1.9107	1.61313	0.689866	-0.689866
Ctr9	2.1824	1.2398	1.4167	1.61297	0.689717	-0.689717
Stub1	2.1441	0.98088	1.6765	1.60049	0.678517	-0.678517
Mis12	NaN	1.0399	2.1572	1.59855	0.676764	-0.676764
Ehmt1	1.5666	1.1942	2.0236	1.5948	0.673376	-0.673376
Polb	1.3102	1.4218	2.0315	1.58783	0.667059	-0.667059
Prdx5	1.8393	1.1064	1.7877	1.5778	0.657914	-0.657914
Sumo1	1.6557	1.5556	1.5188	1.5767	0.656908	-0.656908
Heatr3	1.7551	1.0499	1.9146	1.5732	0.653702	-0.653702
Atm	1.2654	1.4888	1.9641	1.57277	0.653305	-0.653305
Umps	1.3003	1.0759	2.3157	1.56397	0.64521	-0.64521
Nasp	1.1456	1.0092	2.5252	1.56	0.641546	-0.641546
Gatad2a	1.6879	1.19	1.7861	1.55467	0.636605	-0.636605
Gatad2b	1.5428	1.1984	1.9122	1.55113	0.633323	-0.633323
Anxa4	1.7454	0.98101	1.9241	1.55017	0.632426	-0.632426
Nploc4	1.2383	1.4353	1.9752	1.5496	0.631896	-0.631896
Xrcc5	1.2589	1.32	2.0685	1.54913	0.631461	-0.631461
Meaf6	2.012	1.0855	NaN	1.54875	0.631104	-0.631104
Nipbl	1.2173	1.1965	2.202	1.5386	0.621618	-0.621618
Fam208b	1.0887	1.1897	2.3287	1.5357	0.618896	-0.618896
Anxa1	1.956	0.84991	1.7866	1.53084	0.61432	-0.61432
Wiz	1.4218	1.0841	2.0796	1.5285	0.612117	-0.612117
Gtf2e2	1.5453	1.5469	1.4859	1.52603	0.609786	-0.609786
Cand2	1.0493	1.9974	NaN	1.52335	0.607247	-0.607247
Supt16;Supt16h	1.4964	1.1662	1.8691	1.51057	0.59509	-0.59509
Rbm28	NaN	1.2691	1.7491	1.5091	0.593688	-0.593688
Cbx8	NaN	0.95071	2.0624	1.50655	0.591253	-0.591253
Ipo4	1.9186	1.089	NaN	1.5038	0.588613	-0.588613
Ankrd32	1.338	1.2159	1.951	1.50163	0.586533	-0.586533
Atr	1.9306	1.0721	NaN	1.50135	0.58626	-0.58626
Pfas	1.3719	1.1451	1.9732	1.49673	0.581817	-0.581817
Otud7a;Otud7b	2.1587	0.83297	NaN	1.49584	0.580951	-0.580951
Pak1ip1	1.4361	1.1514	1.8665	1.48467	0.570139	-0.570139
Bre	1.7492	1.2084	NaN	1.4788	0.564427	-0.564427
Sf3b1	1.5286	0.89145	2.0156	1.47855	0.564183	-0.564183
Ints12	1.7117	1.2415	NaN	1.4766	0.562279	-0.562279
Smarcd2;Smarcd3	NaN	1.1917	1.7564	1.47405	0.559785	-0.559785
Mbd2	2.3253	1.0889	1.0026	1.47227	0.558039	-0.558039
Ehmt2	0.77475	1.1781	2.4634	1.47208	0.557859	-0.557859
Trmt6	1.8845	1.0591	NaN	1.4718	0.557582	-0.557582
Rfc1	1.4991	1.3923	1.5148	1.46873	0.554572	-0.554572
Rad18	1.2914	1.0037	2.1088	1.46797	0.553819	-0.553819
Pcyt1a;Pcyt1b	1.3967	1.1344	1.8656	1.46557	0.551459	-0.551459
Ugdh	1.7301	1.201	NaN	1.46555	0.551442	-0.551442
Bptf	1.7094	1.2163	NaN	1.46285	0.548782	-0.548782
Snrnp40	1.9371	1.2998	1.1482	1.4617	0.547647	-0.547647
Pnkp	1.086	1.3816	1.9166	1.4614	0.547351	-0.547351
Aldh2	1.6162	1.5431	1.2241	1.46113	0.547088	-0.547088
Rnmt	0.94795	1.3537	2.0804	1.46068	0.546643	-0.546643
Gtf3c4	1.5505	1.3669	NaN	1.4587	0.544683	-0.544683
Arhgap11a	2.2878	0.62767	NaN	1.45774	0.543728	-0.543728
Mta1	1.513	1.2154	1.6281	1.45217	0.538207	-0.538207
Xrcc6	1.6154	1.2905	1.4452	1.45037	0.536418	-0.536418
Stag2	1.1654	1.1161	2.0602	1.44723	0.533298	-0.533298
Supt6h	1.252	1.1141	1.9662	1.4441	0.530171	-0.530171
Cul5	1.7827	0.95221	1.5898	1.44157	0.527641	-0.527641
Top2b	1.4759	1.1416	1.7019	1.4398	0.525868	-0.525868
Tceanc2	1.5975	0.99463	1.7202	1.43744	0.523505	-0.523505
Chd4	1.5041	1.255	1.5526	1.43723	0.523294	-0.523294
Smc6	1.6284	1.0346	1.647	1.43667	0.522725	-0.522725
Ipo9;mKIAA1192	NaN	0.86573	1.9976	1.43166	0.517694	-0.517694
Rfc4	1.3184	1.2645	1.7013	1.42807	0.514063	-0.514063
Mapre1	1.5599	0.83368	1.8815	1.42503	0.510989	-0.510989
Pold3	1.1377	1.2092	1.9062	1.4177	0.503552	-0.503552
Lig3	1.1528	1.2573	1.8336	1.41457	0.50036	-0.50036
Hnrnpul1	1.4226	1.4004	NaN	1.4115	0.497229	-0.497229
Ssrp1	1.3809	1.1659	1.6686	1.40513	0.490707	-0.490707
Smc5	1.2986	0.98752	1.9262	1.40411	0.489653	-0.489653
Ctdspl2	0.92342	1.0978	2.1876	1.40294	0.488453	-0.488453
Skp1a;Skp1	1.6952	1.0584	1.4527	1.4021	0.487589	-0.487589
Sub1	1.4778	1.1723	1.5477	1.39927	0.484671	-0.484671
Cggbp1	1.2342	1.0449	1.9138	1.39763	0.482986	-0.482986
Xrcc1	1.3856	1.2828	1.5152	1.39453	0.479782	-0.479782
Rad21	1.1967	0.95359	2.0319	1.39406	0.479296	-0.479296
Lig1	1.1701	1.5156	1.4871	1.39093	0.476053	-0.476053
Thoc1	1.0549	1.1311	1.9816	1.3892	0.474254	-0.474254
Ptbp1	1.9767	1.0713	1.1136	1.3872	0.472176	-0.472176
Znf512	1.2625	1.4989	1.3975	1.3863	0.471239	-0.471239
Crem;Creb1;Atf1	1.3357	1.1297	1.6898	1.38507	0.469955	-0.469955
Vps4a;Vps4b	1.2823	0.7379	2.1241	1.38143	0.466166	-0.466166
Kif23	1.5486	1.2117	NaN	1.38015	0.464825	-0.464825
Kdm3b	1.708	1.0474	NaN	1.3777	0.462262	-0.462262
Chtf18	1.0816	1.2133	1.8183	1.37107	0.455299	-0.455299
Prc1	1.2679	1.3383	1.5068	1.371	0.455229	-0.455229
Polr2a	1.1925	1.0257	1.8932	1.37047	0.454667	-0.454667
Ddx50	1.1802	1.0905	1.8298	1.36683	0.450837	-0.450837
Rtf1	1.3032	1.1096	1.687	1.3666	0.450591	-0.450591
Cpne1;Gm28036;Rbm12	1.443	1.1447	1.4998	1.3625	0.446256	-0.446256
Phf2	1.5287	1.1949	NaN	1.3618	0.445515	-0.445515
Kpna3;Kpna4	1.0967	1.4675	1.5165	1.36023	0.443854	-0.443854
Prep	1.4097	1.3078	NaN	1.35875	0.44228	-0.44228
Prpf31	NaN	1.356	NaN	1.356	0.439357	-0.439357
Rbm17	1.3479	1.1444	1.5728	1.35503	0.438328	-0.438328
Ube2v1;Ube2v2;Gm20431	2.2104	0.84365	1.0092	1.35442	0.437672	-0.437672
Nvl	1.2377	0.9694	1.8554	1.35417	0.437405	-0.437405
Cbx5	1.1405	1.4125	1.5042	1.3524	0.435522	-0.435522
Nelfa	1.4166	1.1581	1.4762	1.3503	0.43328	-0.43328
Sfswap	1.6239	1.0751	NaN	1.3495	0.432425	-0.432425
Anp32e	1.8302	0.99265	1.21	1.34428	0.426837	-0.426837
Rfc3	1.1751	1.2206	1.6365	1.34407	0.426605	-0.426605
Ncapd2	1.6231	1.0626	NaN	1.34285	0.425298	-0.425298
Ppp1cc	1.0037	1.8914	1.1238	1.33963	0.421838	-0.421838
Ddx23	1.1348	1.4433	1.4374	1.3385	0.420617	-0.420617
Phf3	1.4027	1.2722	NaN	1.33745	0.419485	-0.419485
Hells	1.3879	1.0252	1.5938	1.33563	0.417524	-0.417524
Ptpn2	1.2515	1.3037	1.4446	1.33327	0.414965	-0.414965
Ncapg2	1.6273	1.0381	NaN	1.3327	0.414352	-0.414352
Sympk	1.0751	1.126	1.7961	1.3324	0.414027	-0.414027
Zeb1	NaN	1.3298	NaN	1.3298	0.411209	-0.411209
Phf6	1.4469	0.96988	1.5709	1.32923	0.410587	-0.410587
Brd1	1.0568	1.3502	1.5705	1.32583	0.406899	-0.406899
Psat1	1.7525	0.88565	1.3355	1.32455	0.405502	-0.405502
Dek	1.3878	1.1185	1.4659	1.32407	0.404976	-0.404976
2700060E02Rik	1.6632	1.0025	1.3045	1.3234	0.404249	-0.404249
Ppm1g	NaN	0.89004	1.7558	1.32292	0.403726	-0.403726
Clic1	1.3255	0.83863	1.7989	1.32101	0.401641	-0.401641
Srbd1	1.411	1.1661	1.3819	1.31967	0.400174	-0.400174
Nfic;Nfia	1.6474	1.0876	1.2237	1.31957	0.400064	-0.400064
Mcm10	1.3521	1.2844	NaN	1.31825	0.398624	-0.398624
Cbx1	1.8659	1.2008	0.88019	1.31563	0.395754	-0.395754
Baz1a	1.5132	1.0011	1.4317	1.31533	0.395428	-0.395428
Bod1l	1.5107	1.1198	NaN	1.31525	0.395337	-0.395337
Cbr1	1.6007	1.0267	NaN	1.3137	0.393636	-0.393636
Mta2	1.3672	1.1421	1.4274	1.31223	0.392024	-0.392024
Kdm2a	0.95248	1.0074	1.9764	1.31209	0.39187	-0.39187
Thumpd1	1.6639	1.1603	1.1062	1.31013	0.389714	-0.389714
Rprd1a	NaN	0.75772	1.8546	1.30616	0.385332	-0.385332
Srcap	1.5511	1.0516	NaN	1.30135	0.380009	-0.380009
Wdr12	1.3757	1.3556	1.171	1.30077	0.379362	-0.379362
Phax	1.7295	0.8697	NaN	1.2996	0.378068	-0.378068
Cul1	1.2328	1.1268	1.5364	1.29867	0.377031	-0.377031
Rnf20	0.99075	1.0187	1.8862	1.29855	0.376902	-0.376902
Psmd3	1.0258	NaN	1.5695	1.29765	0.375901	-0.375901
Wdhd1	1.3187	1.0239	1.5469	1.2965	0.374622	-0.374622
0610037L13Rik	NaN	1.2957	NaN	1.2957	0.373732	-0.373732
Prim2	1.2988	0.9862	1.5961	1.2937	0.371503	-0.371503
Tfam	NaN	1.3163	1.2694	1.29285	0.370555	-0.370555
Tbcb	NaN	1.2925	NaN	1.2925	0.370164	-0.370164
Pds5b	1.3211	1.1734	1.3634	1.28597	0.362853	-0.362853
Suz12	1.0238	1.2469	1.5764	1.28237	0.358809	-0.358809
Cbx3	1.4809	1.1386	1.2268	1.2821	0.358509	-0.358509
Recql	1.3473	1.2156	NaN	1.28145	0.357777	-0.357777
Msh3	1.5925	1.4917	0.75772	1.28064	0.356865	-0.356865
Exosc9	1.223	1.1228	1.4941	1.27997	0.356106	-0.356106
Cops2	NaN	0.99221	1.5674	1.27981	0.355924	-0.355924
Wdr5	1.4226	1.1549	1.2593	1.27893	0.354941	-0.354941
Fam111a	1.0595	1.1473	1.6298	1.27887	0.354866	-0.354866
Ecm29;AI314180	1.669	0.88808	NaN	1.27854	0.354497	-0.354497
Whsc1l1	1.7393	0.8131	NaN	1.2762	0.351854	-0.351854
Morf4l2	1.217	1.1338	1.472	1.27427	0.349667	-0.349667
Nelfb	1.3689	1.1783	NaN	1.2736	0.348912	-0.348912
Incenp	1.4431	0.92037	1.4431	1.26886	0.343529	-0.343529
Rpa1	1.2097	1.1002	1.4964	1.26877	0.343427	-0.343427
Pcna	1.0889	1.0287	1.6644	1.26067	0.334187	-0.334187
Pms1	1.4079	1.1118	NaN	1.25985	0.333252	-0.333252
Raver1	1.2097	1.0957	1.4711	1.25883	0.332087	-0.332087
Cpne3	1.7646	0.82031	1.1854	1.25677	0.329721	-0.329721
Skiv2l2;mKIAA0052	1.2437	1.0488	1.4687	1.25373	0.326231	-0.326231
H1fx	1.3396	1.0869	1.3345	1.25367	0.326154	-0.326154
Kif2a	1.0731	1.2551	1.4326	1.2536	0.326077	-0.326077
Fen1	1.1026	1.1496	1.505	1.2524	0.324695	-0.324695
Rbbp4	1.2213	1.0633	1.4683	1.25097	0.323043	-0.323043
Anapc4	1.578	1.0812	1.0854	1.2482	0.319849	-0.319849
Hnrnpdl	1.3983	1.1291	1.2074	1.24493	0.316068	-0.316068
Rac1;Rac3	1.9116	0.75059	1.0558	1.23933	0.30956	-0.30956
Pole	1.2573	1.034	1.4261	1.23913	0.309331	-0.309331
Bms1	1.4206	1.1021	1.1791	1.23393	0.303264	-0.303264
Wdr48	1.8953	0.98687	0.81915	1.23377	0.303077	-0.303077
Mcm7	1.124	0.98687	1.5878	1.23289	0.302044	-0.302044
Pola1	1.1584	0.96599	1.5665	1.2303	0.299006	-0.299006
Rnh1	0.95512	1.1377	1.5922	1.22834	0.29671	-0.29671
Dlgap5	1.5898	1.0988	0.99454	1.22771	0.295974	-0.295974
Cacybp	1.3876	0.9907	1.3029	1.22707	0.295214	-0.295214
Gnl3	0.87911	1.0215	1.7719	1.22417	0.291804	-0.291804
Hmgb1	1.2665	1.193	1.2092	1.2229	0.290306	-0.290306
Dnmt1	1.1375	1.1691	1.3616	1.22273	0.29011	-0.29011
Ddx3y;D1Pas1;Ddx3x	1.3273	1.1174	1.21	1.21823	0.28479	-0.28479
Nup50	1.0843	1.0957	1.4739	1.21797	0.284475	-0.284475
mKIAA0617;Cul3	1.1583	0.8973	1.597	1.21753	0.283961	-0.283961
Top2a	1.1522	1.2156	1.2806	1.21613	0.282301	-0.282301
Brd3	1.1201	1.051	1.4772	1.2161	0.282262	-0.282262
Tpx2	1.1601	1.0745	1.4105	1.21503	0.280996	-0.280996
Ccar1	1.1806	1.1177	1.3437	1.214	0.279768	-0.279768
Pold1	1.151	1.2034	1.2848	1.21307	0.278659	-0.278659
Cstb	1.3078	1.113	NaN	1.2104	0.275484	-0.275484
Brd4	1.3253	0.95294	1.3514	1.20988	0.274864	-0.274864
Csnk2a1	1.0679	1.2787	1.2779	1.20817	0.272819	-0.272819
Smchd1	1.1945	1.0231	1.4044	1.20733	0.271824	-0.271824
Snw1	0.92693	1.0541	1.64	1.20701	0.271438	-0.271438
Orc1	1.0793	1.3344	NaN	1.20685	0.271246	-0.271246
Sae1	1.0859	1.4372	1.085	1.2027	0.266277	-0.266277
Morf4l1	1.0383	1.0815	1.482	1.2006	0.263756	-0.263756
Kif4	1.2018	1.0192	1.3782	1.19973	0.262714	-0.262714
Luc7l2	1.2763	1.1219	NaN	1.1991	0.261952	-0.261952
Cdk11b	1.6037	0.87052	1.117	1.19707	0.259512	-0.259512
Cherp	0.89131	0.82626	1.8734	1.19699	0.259411	-0.259411
Serpinb6a;Serpinb6	1.0973	0.84106	1.6512	1.19652	0.258845	-0.258845
Cdc5l	1.141	1.0642	1.384	1.1964	0.2587	-0.2587
Ahcy	1.3477	0.98427	1.2502	1.19406	0.255871	-0.255871
ppp2r5d;Ppp2r5d	1.8779	0.73979	0.96401	1.1939	0.255682	-0.255682
Anxa3	1.0905	1.0907	1.3957	1.1923	0.253747	-0.253747
Smc1a	1.2169	0.98539	1.3668	1.1897	0.250594	-0.250594
Nsun2	1.3303	1.0906	1.1422	1.1877	0.24817	-0.24817
Smarca5	1.2137	0.94674	1.3956	1.18535	0.245309	-0.245309
Hsph1	0.99251	1.0388	1.5209	1.18407	0.243754	-0.243754
Chd8;Chd9;Chd6;Chd7	1.283	1.0807	NaN	1.18185	0.241047	-0.241047
Tcerg1	1.1657	0.95769	1.4216	1.18166	0.240819	-0.240819
Tp53bp1;Trp53bp1	1.1012	0.89432	1.5357	1.17707	0.235204	-0.235204
Ccna2	1.2214	0.48715	1.8207	1.17642	0.234399	-0.234399
Dnpep	1.5048	1.2135	0.80942	1.17591	0.233774	-0.233774
Mcm4	1.2877	1.0629	1.1754	1.17533	0.23307	-0.23307
Cenpv	1.4262	0.75467	1.3428	1.17456	0.232116	-0.232116
Trip12	1.5067	0.94738	1.0671	1.17373	0.231096	-0.231096
Bzw1	1.2675	0.90162	1.3472	1.17211	0.229104	-0.229104
Cmtr1	1.0181	0.9926	1.4983	1.16967	0.226097	-0.226097
Ddx46	1.2321	1.1917	1.0787	1.1675	0.223423	-0.223423
Plrg1	NaN	0.94381	1.3871	1.16546	0.220893	-0.220893
Chd1	0.85431	0.98966	1.644	1.16266	0.217425	-0.217425
Pml	1.2457	0.99808	1.24	1.16126	0.215691	-0.215691
Stat3	0.75198	1.1403	1.5908	1.16103	0.215401	-0.215401
Zfp207;Znf207	1.2206	1.0992	1.1604	1.16007	0.214208	-0.214208
Hspa4	0.86965	1.1502	1.4583	1.15938	0.213358	-0.213358
Rnaseh2b	1.143	0.88702	1.4376	1.15587	0.208983	-0.208983
Trim33	1.2483	1.0627	NaN	1.1555	0.208517	-0.208517
Mcm5	1.1996	0.95207	1.3097	1.15379	0.206381	-0.206381
Smndc1	1.3505	0.95415	NaN	1.15233	0.204548	-0.204548
Sf3b2	0.93407	1.0283	1.4937	1.15202	0.20417	-0.20417
Sfr1	1.2216	1.0815	NaN	1.15155	0.203577	-0.203577
Baz1b	1.1298	1.0316	1.2926	1.15133	0.203306	-0.203306
Pds5a	0.9006	1.2269	1.3249	1.1508	0.202637	-0.202637
Rpa2	1.2005	0.91814	1.3304	1.14968	0.201232	-0.201232
Msh6	1.0646	0.91998	1.4599	1.14816	0.199324	-0.199324
Magohb;Magoh	1.3161	0.97819	NaN	1.14715	0.198048	-0.198048
Mrto4;mg684	1.25	0.88726	1.2875	1.14159	0.19104	-0.19104
Hnrnpr	1.1756	1.0042	1.2399	1.1399	0.188907	-0.188907
Wdr82	0.94524	1.0993	1.3751	1.13988	0.188882	-0.188882
Dis3	1.152	0.90793	1.3585	1.13948	0.188371	-0.188371
Krr1	1.0036	1.077	1.335	1.13853	0.187177	-0.187177
Csnk2a2	1.3738	1.0826	0.95737	1.13792	0.186403	-0.186403
Smarce1	1.1323	1.1481	1.133	1.1378	0.186247	-0.186247
Tsr1	1.211	1.1034	1.098	1.13747	0.185824	-0.185824
Clic4	1.6858	1.1297	0.596	1.13717	0.185444	-0.185444
Gm6665;Gstm7;Gstm2;Gstm4;Gstm1	NaN	1.0879	1.1857	1.1368	0.184978	-0.184978
Dtx3l	1.3506	0.91806	NaN	1.13433	0.18184	-0.18184
Tkt	1.1087	1.1352	1.1564	1.13343	0.1807	-0.1807
Gins3	1.3138	0.9527	NaN	1.13325	0.180466	-0.180466
Parp1	1.1038	0.97839	1.309	1.1304	0.176829	-0.176829
Larp7;Gm12666	0.95969	0.84081	1.5883	1.1296	0.175812	-0.175812
Pspc1	1.019	1.186	1.1832	1.1294	0.175557	-0.175557
Brca1	1.0983	1.1593	NaN	1.1288	0.17479	-0.17479
Hpf1	NaN	1.1272	NaN	1.1272	0.172744	-0.172744
Smarcc1	1.1334	0.97497	1.2693	1.12589	0.171066	-0.171066
Ppme1	1.1351	1.1158	NaN	1.12545	0.170502	-0.170502
Rfc5	0.26037	1.162	1.9503	1.12422	0.168929	-0.168929
Srrm1	1.2055	1.0433	1.1173	1.12203	0.166116	-0.166116
Otub1	0.95657	0.99427	1.4149	1.12191	0.165961	-0.165961
Anp32a	1.1418	1.0284	1.1953	1.12183	0.165858	-0.165858
Dnajc9	1.1963	0.94274	1.2255	1.12151	0.165447	-0.165447
Parp14	0.97364	1.0133	1.3775	1.12148	0.165404	-0.165404
Numa1	1.0098	1.2836	1.0661	1.11983	0.163284	-0.163284
Nxf1	0.98463	0.97422	1.3999	1.11958	0.162962	-0.162962
Smc4	1.4063	1.0297	0.91742	1.11781	0.160671	-0.160671
Ctbp2	1.0518	1.1663	1.1344	1.1175	0.160275	-0.160275
Ubtf	0.97366	1.0387	1.3392	1.11719	0.15987	-0.15987
Pola2	1.0082	1	1.3396	1.11593	0.158251	-0.158251
Cnn3	1.1148	NaN	NaN	1.1148	0.156785	-0.156785
Cdc42	1.2641	1.0578	1.0191	1.11367	0.155317	-0.155317
Fam98b;Fam98a	1.1554	1.204	0.97441	1.11127	0.152209	-0.152209
Dnttip2	1.2262	1.1599	0.94724	1.11111	0.152006	-0.152006
Uhrf1	1.0195	1.0469	1.2628	1.10973	0.150213	-0.150213
Mcm6	1.2051	0.92053	1.1978	1.10781	0.14771	-0.14771
Mcm2	1.146	0.96537	1.2098	1.10706	0.146729	-0.146729
Sf3a1	0.66946	0.9273	1.7244	1.10705	0.146725	-0.146725
Kif20a	1.0614	1.1475	NaN	1.10445	0.143328	-0.143328
Plaa	1.0414	1.2131	1.0388	1.09777	0.134571	-0.134571
Rrp12	NaN	0.899	1.2964	1.0977	0.134484	-0.134484
Dido1	1.0942	1.1006	NaN	1.0974	0.134089	-0.134089
Ddb1	1.1249	1.0037	1.1549	1.0945	0.130272	-0.130272
Banf1	1.2756	0.96058	1.0467	1.09429	0.13	-0.13
Msh2	1.0569	0.97355	1.2416	1.09068	0.125232	-0.125232
Smarca4	0.9375	0.90622	1.4169	1.08687	0.120184	-0.120184
Dhx15	1.1674	0.99679	1.0921	1.08543	0.118267	-0.118267
Pdap1	1.2478	0.92205	NaN	1.08493	0.117595	-0.117595
Nol10	NaN	1.0793	1.0897	1.0845	0.11703	-0.11703
Ranbp3	0.85541	0.80563	1.581	1.08068	0.111939	-0.111939
Smc3	1.1467	0.99276	1.1004	1.07995	0.110969	-0.110969
4930564C03Rik	0.74986	1.4062	NaN	1.07803	0.108397	-0.108397
Ddx39b	1.0684	1.4019	0.76151	1.07727	0.10738	-0.10738
Heatr1	1.2327	0.91935	NaN	1.07603	0.105712	-0.105712
Hdac1;Hdac2	1.337	0.88221	1.0085	1.0759	0.105548	-0.105548
Mecp2	0.78729	1.1133	1.3255	1.07536	0.104824	-0.104824
Crnkl1	1.1928	0.95762	NaN	1.07521	0.104618	-0.104618
Srsf5	1.4668	0.8427	0.91306	1.07419	0.103245	-0.103245
Ppp1r8	1.0211	1.0489	1.1447	1.07157	0.0997216	-0.0997216
Atad5	0.98601	1.0349	1.1932	1.07137	0.0994568	-0.0994568
Champ1	1.2103	1.0514	0.94623	1.06931	0.0966802	-0.0966802
Ptges3	1.1314	1.1517	0.92107	1.06806	0.0949882	-0.0949882
Ipo5	1.2893	0.92784	0.98675	1.06796	0.0948621	-0.0948621
Tead1;Tead3;Tead2;TEF-5	0.87623	1.1723	1.1508	1.06644	0.0928073	-0.0928073
Paf1	1.0238	1.1059	NaN	1.06485	0.0906502	-0.0906502
Srrt	1.1129	1.0388	1.0389	1.06353	0.0888653	-0.0888653
U2surp	0.97739	1.0508	1.1561	1.06143	0.0860092	-0.0860092
Pold2	1.1985	0.9243	NaN	1.0614	0.0859685	-0.0859685
Nup93	1.202	0.69463	1.2861	1.06091	0.0853023	-0.0853023
H2afy	0.96131	1.1187	1.0956	1.05854	0.0820712	-0.0820712
Kat2a;Kat2b	NaN	1.0585	NaN	1.0585	0.0820213	-0.0820213
Tnpo3	0.78479	0.8658	1.5208	1.05713	0.0801528	-0.0801528
Psmc2	0.77173	0.85095	1.5417	1.05479	0.0769604	-0.0769604
Rfc2	0.36953	1.2507	1.5408	1.05368	0.0754322	-0.0754322
Rnf213	0.68276	1.4479	1.029	1.05322	0.0748068	-0.0748068
Nup153	1.048	1.0461	1.0579	1.05067	0.071305	-0.071305
Supt5h	0.84068	1.1638	1.1449	1.04979	0.0701053	-0.0701053
Ppp1ca	0.82034	0.88399	1.443	1.04911	0.069166	-0.069166
Ppih	1.4871	0.60033	NaN	1.04372	0.0617278	-0.0617278
Hspa8	1	1.2094	0.92144	1.04361	0.0615873	-0.0615873
Cul4b	1.0553	0.94034	1.1327	1.04278	0.0604348	-0.0604348
Adk	1.2326	0.8485	NaN	1.04055	0.0573463	-0.0573463
Yars	1.4869	0.8679	0.76039	1.0384	0.0543577	-0.0543577
Glrx3	1.1011	1.0933	0.92016	1.03819	0.0540659	-0.0540659
Eif4a3;Gm8994	0.94035	1.2361	0.93776	1.03807	0.0539037	-0.0539037
Cdk7	0.86971	1.2052	NaN	1.03746	0.0530488	-0.0530488
Ruvbl1	0.9207	1.2162	0.97309	1.03666	0.0519474	-0.0519474
Alkbh5	0.5577	1.5154	NaN	1.03655	0.0517897	-0.0517897
Dkc1	0.99772	1.039	1.0719	1.03621	0.0513118	-0.0513118
Gstp2;Gstp1	1.1213	1.0516	0.93566	1.03619	0.0512839	-0.0512839
Carhsp1	1.0689	1.0026	NaN	1.03575	0.0506758	-0.0506758
Atp6v1e1	1.1822	0.98531	0.9391	1.03554	0.0503786	-0.0503786
Ddx42	0.84631	1.0516	1.1982	1.03204	0.0454942	-0.0454942
Hmgcs1	1.3022	0.80619	0.98609	1.03149	0.0447345	-0.0447345
Mdh1	1.2363	0.87981	0.9772	1.0311	0.0441889	-0.0441889
Rpl15	1.2473	1.1643	0.68023	1.03061	0.0434985	-0.0434985
Mvp	0.79065	1.0416	1.2502	1.02748	0.039115	-0.039115
Ddx39;Ddx39a	0.85564	0.99195	1.2333	1.02696	0.0383847	-0.0383847
Stag1	1.4585	1.0912	0.52781	1.02584	0.036801	-0.036801
Dimt1	1.0116	1.0896	0.97493	1.02538	0.036154	-0.036154
Tceb3	0.90661	1.1391	NaN	1.02286	0.0326016	-0.0326016
Luc7l	1.0172	0.96241	1.0861	1.0219	0.0312587	-0.0312587
Myef2	NaN	0.8683	1.1749	1.0216	0.0308304	-0.0308304
Cand1	1.0989	0.9822	0.97741	1.0195	0.0278665	-0.0278665
Dnaja2	NaN	1.1052	0.93287	1.01903	0.0272036	-0.0272036
Prpf3	0.98824	0.90732	1.1608	1.01879	0.026852	-0.026852
Pogz	0.53119	0.88195	1.6383	1.01715	0.0245277	-0.0245277
Utp20	1.3708	0.93618	0.74054	1.01584	0.0226732	-0.0226732
Ahctf1	1.2248	0.74454	1.0692	1.01285	0.0184158	-0.0184158
Prpf40a	0.7804	0.96002	1.2956	1.01201	0.0172188	-0.0172188
Kif2c	0.67571	0.88772	1.4722	1.01188	0.0170335	-0.0170335
Pwp2	1.3821	0.88861	0.75598	1.0089	0.0127784	-0.0127784
Zak	1.3594	0.65596	NaN	1.00768	0.0110376	-0.0110376
Ywhag	NaN	1.2117	0.8016	1.00665	0.00956216	-0.00956216
Rsf1	0.73537	0.92749	1.3532	1.00535	0.00770263	-0.00770263
Calml3;Calm1	1.0643	0.88268	1.0674	1.00479	0.0068988	-0.0068988
Arglu1	1.2358	0.8828	0.89243	1.00368	0.00529458	-0.00529458
Zc3h11a	1.1631	0.84374	NaN	1.00342	0.0049256	-0.0049256
Raly	0.96499	1.1179	0.92283	1.00191	0.00274812	-0.00274812
Psma4	0.063336	1.9376	NaN	1.00047	0.000675023	-0.000675023
Smarcc2	0.68796	0.83052	1.4818	1.00009	0.000134645	-0.000134645
Ran;1700009N14Rik	1.0355	1.0616	0.89861	0.99857	-0.00206453	0.00206453
Sf3b3	0.89771	1.0558	1.0326	0.99537	-0.00669519	0.00669519
Zranb2	1.0818	0.89493	1.0049	0.993877	-0.00886126	0.00886126
Dnajc7	1.0002	1.3236	0.65659	0.993463	-0.00946137	0.00946137
Top1mt	0.95361	1.0323	NaN	0.992955	-0.0101998	0.0101998
Sar1a	1.1936	0.79193	NaN	0.992765	-0.0104758	0.0104758
Gar1	1.0575	0.92096	0.99296	0.990473	-0.01381	0.01381
mKIAA0004;Ktn1	0.83269	1.1452	NaN	0.988945	-0.0160378	0.0160378
Luc7l3	1.18	0.90233	0.88378	0.988703	-0.0163904	0.0163904
Ogfr	1.2033	0.76038	NaN	0.98184	-0.0264402	0.0264402
Hp1bp3	0.84126	1.0212	1.0802	0.980887	-0.0278416	0.0278416
Prpf6	0.77666	1.2565	0.90664	0.979933	-0.0292445	0.0292445
Hnrnpab	0.95388	1.1227	0.85995	0.978843	-0.0308501	0.0308501
Apex1	0.85772	1.0291	1.0491	0.97864	-0.0311498	0.0311498
Ddx1	0.94726	0.96244	1.0259	0.978533	-0.0313071	0.0313071
Hnrnpul2	0.74462	1.1526	1.0366	0.97794	-0.0321821	0.0321821
Txndc9	0.88608	1.3012	0.74576	0.97768	-0.0325658	0.0325658
Smek2	1.02	0.93509	NaN	0.977545	-0.032765	0.032765
H2afy2	1.0229	0.86512	1.0433	0.977107	-0.033412	0.033412
Vta1	1.1714	0.87061	0.88654	0.976183	-0.034776	0.034776
Fam178a	0.81971	1.1209	NaN	0.970305	-0.0434898	0.0434898
Tpm4	0.83494	1.1077	0.96551	0.969383	-0.0448608	0.0448608
Rcc2	1.0064	0.89462	1.006	0.969007	-0.0454215	0.0454215
Shmt2	NaN	1.1146	0.82228	0.96844	-0.0462654	0.0462654
Cse1l	1.0074	1.0002	0.89408	0.967227	-0.0480741	0.0480741
Iws1	1.125	1.1253	0.64801	0.966103	-0.0497506	0.0497506
1110005A23Rik;Sarnp	1.2081	1.0905	0.59831	0.965637	-0.0504476	0.0504476
Terf2	0.94306	0.98484	NaN	0.96395	-0.0529698	0.0529698
Prim1	1.2845	0.90827	0.69691	0.963227	-0.0540528	0.0540528
Puf60	0.85702	1.0132	1.0141	0.96144	-0.0567313	0.0567313
Kars	NaN	1.0766	0.844	0.9603	-0.0584429	0.0584429
Dync1li1	0.78229	1.1336	NaN	0.957945	-0.0619853	0.0619853
Ddx18	1.2976	0.79843	0.77747	0.957833	-0.0621535	0.0621535
Snrpa1	NaN	0.94564	0.96682	0.95623	-0.0645704	0.0645704
Mars	0.89553	1.0611	0.91117	0.955933	-0.0650181	0.0650181
Psmb3	1.1578	NaN	0.75088	0.95434	-0.0674248	0.0674248
Ube2i	1.0898	0.92109	0.84804	0.952977	-0.0694872	0.0694872
Akr1b3;Akr1b1	1.0122	0.97653	0.86539	0.951373	-0.0719165	0.0719165
Ube2l3	NaN	0.8523	1.0485	0.9504	-0.0733933	0.0733933
S100a10	0.95692	0.94345	NaN	0.950185	-0.0737197	0.0737197
Csrp1	0.87832	0.8971	1.0747	0.95004	-0.0739398	0.0739398
Ubc;Gm8797;Uba52;Gm1821;Rps27a;Kxd1;Ubb	0.91091	0.93103	1.0061	0.949347	-0.0749931	0.0749931
Cwc27	1.2603	0.63697	NaN	0.948635	-0.076075	0.076075
Bclaf1	0.72022	1.0595	1.065	0.94824	-0.0766758	0.0766758
Hcfc1	1.0614	0.94759	0.83418	0.947723	-0.0774621	0.0774621
Xpo5	1.114	0.83957	0.88876	0.947443	-0.0778884	0.0778884
Rbm25	1.6189	0.05	1.173	0.9473	-0.0781067	0.0781067
Trp53;Tp53	0.99813	1.1073	0.72898	0.944803	-0.081914	0.081914
Sf1	0.96258	0.98101	0.8894	0.94433	-0.082637	0.082637
Naa16	0.9045	NaN	0.97835	0.941425	-0.0870819	0.0870819
Ctnnd1	1.0249	0.96977	0.82628	0.940317	-0.0887814	0.0887814
Smc2	0.94692	1.0042	0.86281	0.937977	-0.0923761	0.0923761
U2af2	0.88155	1.1124	0.81502	0.936323	-0.0949213	0.0949213
Cdc37	0.81912	1.0293	0.95625	0.93489	-0.0971315	0.0971315
Atp6v1a	0.95626	0.74737	1.0996	0.93441	-0.0978724	0.0978724
Brix1	1.1037	0.99304	0.70288	0.933207	-0.0997315	0.0997315
Srm	1.2759	0.87646	0.63984	0.930733	-0.10356	0.10356
Ruvbl2	0.82032	1.0415	0.92844	0.930087	-0.104563	0.104563
Pdcd6ip	0.88926	0.93602	0.96453	0.929937	-0.104796	0.104796
Usp1	0.91376	0.80941	1.0662	0.92979	-0.105023	0.105023
Ppp2r1a	1.1519	1.0364	0.59097	0.926423	-0.110257	0.110257
Cttn	0.33145	1.5206	NaN	0.926025	-0.110877	0.110877
Ncl	0.92782	0.88636	0.96191	0.925363	-0.111908	0.111908
Nudt21	1.0864	0.76332	NaN	0.92486	-0.112693	0.112693
Atad2	0.89565	0.91957	0.95708	0.9241	-0.113879	0.113879
Nop58	0.74458	1.2499	0.77654	0.923673	-0.114545	0.114545
Mpp1	1.2255	0.61587	NaN	0.920685	-0.11922	0.11922
Poldip3	0.97014	1.2193	0.57153	0.920323	-0.119787	0.119787
D8Ertd738e	NaN	0.91917	0.91912	0.919145	-0.121636	0.121636
Son	0.76605	0.69498	1.2947	0.918577	-0.122528	0.122528
Park7;Dj1	1.056	1.1473	0.55107	0.918123	-0.12324	0.12324
Prmt1	0.85419	1.0919	0.80591	0.917333	-0.124482	0.124482
Rbmxl1;Rbmx	0.82931	1.0572	0.86322	0.916577	-0.125673	0.125673
Tceb1	1.0552	0.70367	0.98754	0.91547	-0.127415	0.127415
Ilf2	0.86599	1.0673	0.80955	0.91428	-0.129292	0.129292
Zfr	1.0414	0.78676	NaN	0.91408	-0.129608	0.129608
Gcn1l1	0.76808	1.2102	0.7623	0.913527	-0.130481	0.130481
Anxa5	0.992	0.90518	0.83955	0.912243	-0.132509	0.132509
Rtcb	0.7514	0.92288	1.0586	0.91096	-0.13454	0.13454
Nup98	1.1008	0.71652	NaN	0.90866	-0.138188	0.138188
Ppid	0.79877	1.185	0.73976	0.907843	-0.139485	0.139485
Ckap5	0.56502	0.96499	1.1852	0.90507	-0.143899	0.143899
Sf3a3	0.67795	0.86069	1.1712	0.90328	-0.146755	0.146755
Psma2	NaN	0.85835	0.94743	0.90289	-0.147378	0.147378
Ssb	0.80832	0.95138	0.94601	0.901903	-0.148955	0.148955
Mki67	0.78887	1.0408	0.87493	0.901533	-0.149547	0.149547
Nhp2l1	0.80217	1.2284	0.67272	0.901097	-0.150246	0.150246
Ewsr1	0.56904	0.85592	1.2756	0.900187	-0.151704	0.151704
Fbl	1.0315	1.1328	0.53392	0.899407	-0.152955	0.152955
Tmpo	1.0341	0.94291	0.71976	0.898923	-0.15373	0.15373
Xrn2	1.0387	0.83498	0.82292	0.898867	-0.153821	0.153821
Kpna2	0.80698	1.3133	0.57479	0.898357	-0.15464	0.15464
Rcc1	0.91978	1.0302	0.74366	0.89788	-0.155405	0.155405
Idi1	1.3672	0.98931	0.33575	0.89742	-0.156145	0.156145
Atp2a2;Atp2a3	1.1858	NaN	0.6083	0.89705	-0.15674	0.15674
Cct2	1.0476	0.91452	0.729	0.89704	-0.156756	0.156756
Nup62	NaN	0.9837	0.80896	0.89633	-0.157898	0.157898
Hnrnpl	0.74061	1.1494	0.79858	0.896197	-0.158113	0.158113
Psip1	0.82296	0.94198	0.91899	0.894643	-0.160615	0.160615
Gmps	0.78614	0.84498	1.0527	0.894607	-0.160675	0.160675
Ddx21	0.81443	1.139	0.72208	0.891837	-0.165149	0.165149
Xpo1	0.87649	1.0493	0.74376	0.88985	-0.168366	0.168366
Stip1	0.84084	1.0206	0.80641	0.889283	-0.169285	0.169285
Prpf8	0.66524	0.91582	1.0862	0.889087	-0.169604	0.169604
Gspt1;Gspt2	0.57467	1.0445	1.0438	0.887657	-0.171926	0.171926
Pcbp1	0.80921	1.0833	0.76948	0.88733	-0.172457	0.172457
Nolc1	0.79205	1.0301	0.82908	0.883743	-0.178301	0.178301
Cct7	NaN	1.0985	0.66811	0.883305	-0.179016	0.179016
Lmnb2	0.90008	0.86541	NaN	0.882745	-0.179931	0.179931
Ncbp1	0.91169	0.79864	0.93521	0.881847	-0.1814	0.1814
Cebpz	1.3303	0.74828	0.56686	0.881813	-0.181455	0.181455
Hist2h4;Hist1h4a	0.75104	0.85697	1.0353	0.881103	-0.182617	0.182617
Dnaja1	1.5827	0.90759	0.14556	0.878617	-0.186694	0.186694
Hnrnpd	0.99912	0.81103	0.81839	0.87618	-0.190701	0.190701
Gins1	0.86987	0.88188	NaN	0.875875	-0.191203	0.191203
Thoc2	0.80983	0.89346	0.92182	0.875037	-0.192585	0.192585
Dnajc8	1.1202	0.86399	0.63797	0.874053	-0.194207	0.194207
Fkbp4	0.78309	1.0373	0.80049	0.873627	-0.194911	0.194911
Ppia	0.7614	1.0568	0.80034	0.872847	-0.1962	0.1962
Eftud2	0.62275	1.0223	0.96785	0.870967	-0.199311	0.199311
Gtpbp4	0.7702	1.1828	0.65426	0.869087	-0.202428	0.202428
Hnrnpll	0.79467	0.88182	0.93046	0.868983	-0.2026	0.2026
Psmc6	0.90071	0.84184	0.86339	0.868647	-0.203159	0.203159
Wdr1	0.82219	0.9407	0.84227	0.868387	-0.203591	0.203591
Znf516	0.69437	1.0399	NaN	0.867135	-0.205671	0.205671
Rbm8a	0.85484	0.76159	0.98445	0.86696	-0.205963	0.205963
Rsl1d1	0.90678	0.98382	0.70996	0.866853	-0.20614	0.20614
Ddx17	0.77042	0.93528	0.89469	0.866797	-0.206234	0.206234
Ddx27	1.0232	0.77869	0.79736	0.866417	-0.206867	0.206867
Mcm3	1.4951	0.93376	0.16907	0.865977	-0.2076	0.2076
Myof	0.95067	0.77807	NaN	0.86437	-0.210279	0.210279
Chaf1a	1.1349	1.087	0.37108	0.864327	-0.210351	0.210351
Acat2;Acat3	0.7935	0.8869	0.91193	0.86411	-0.210713	0.210713
Mthfd1l	0.75916	NaN	0.96841	0.863785	-0.211256	0.211256
Nup107	1.0239	0.84919	0.71161	0.861567	-0.214966	0.214966
Nop56	0.72516	1.2004	0.65044	0.858667	-0.21983	0.21983
Brd2	1.0509	0.85527	0.66834	0.85817	-0.220665	0.220665
Rangap1	0.082803	1.0595	1.4318	0.858034	-0.220893	0.220893
Hist1h1b	0.77824	0.96796	0.82471	0.85697	-0.222683	0.222683
Rrbp1	1.0875	0.79232	0.68715	0.855657	-0.224896	0.224896
Pgam1	0.96237	0.8428	0.75987	0.855013	-0.225981	0.225981
Txnl1	0.79546	0.79682	0.971	0.854427	-0.226971	0.226971
Psmc1	0.396	1.3079	NaN	0.85195	-0.231159	0.231159
Cenpc;Cenpc1	1.0764	0.91557	0.56303	0.851667	-0.231639	0.231639
Uimc1	1.0861	0.61555	NaN	0.850825	-0.233066	0.233066
Snd1	0.69336	1.0057	NaN	0.84953	-0.235263	0.235263
Paics	0.88052	1.0135	0.64702	0.847013	-0.239543	0.239543
Sec24d	0.83386	0.85175	NaN	0.842805	-0.246729	0.246729
Dlat	0.77805	NaN	0.90727	0.84266	-0.246977	0.246977
Eif5a;Ptms;Eif5a2	0.8212	1.026	0.6803	0.8425	-0.247251	0.247251
Top1	0.76804	0.98237	0.77291	0.841107	-0.249639	0.249639
Lgals1	0.81788	0.99298	0.70894	0.839933	-0.251653	0.251653
Ywhah	0.82799	1.0016	0.68844	0.839343	-0.252667	0.252667
Fn1	0.45627	1.7033	0.35618	0.838583	-0.253974	0.253974
Atp5o	0.95923	1.0097	0.54423	0.83772	-0.25546	0.25546
Pa2g4	0.72742	1.2238	0.56127	0.837497	-0.255845	0.255845
Uba1	0.72799	0.90809	0.86941	0.835163	-0.25987	0.25987
Api5	0.87693	0.89784	0.72533	0.833367	-0.262977	0.262977
Hsp90aa1	0.77934	0.95698	0.76171	0.832677	-0.264172	0.264172
Adss	0.87969	0.78388	NaN	0.831785	-0.265717	0.265717
Anxa6	0.89074	1.0026	0.60193	0.831757	-0.265767	0.265767
Rpl18a	1.0031	NaN	0.65901	0.831055	-0.266984	0.266984
Hdgf	0.77158	0.82048	0.89773	0.82993	-0.268938	0.268938
Fdps	0.84648	0.8284	0.81268	0.829187	-0.270231	0.270231
Akap8	0.76317	0.89458	NaN	0.828875	-0.270774	0.270774
Hist1h3e;Hist1h3i;Hist2h3b;Hist1h3b;Hist1h3a	0.7379	0.84706	0.89903	0.827997	-0.272303	0.272303
Cirh1a	0.947	NaN	0.70874	0.82787	-0.272524	0.272524
Tardbp	0.74232	0.98794	0.74861	0.82629	-0.27528	0.27528
Hnrnph1;Hnrnph2	0.67285	0.97137	0.83273	0.82565	-0.276398	0.276398
S100a6	1.0307	0.75343	0.67694	0.820357	-0.285677	0.285677
Rhoc;Rhoa	NaN	0.89133	0.74885	0.82009	-0.286146	0.286146
Asns	0.89563	0.75047	0.81359	0.819897	-0.286486	0.286486
Cfdp1	1.2883	0.9788	0.18898	0.818693	-0.288605	0.288605
Vps35	0.71938	0.96371	0.76738	0.816823	-0.291904	0.291904
Sugt1	NaN	0.91009	0.72282	0.816455	-0.292555	0.292555
Rps6ka4	NaN	1.1451	0.48708	0.81609	-0.2932	0.2932
Pmm2	0.80335	0.8227	NaN	0.813025	-0.298628	0.298628
Ufc1	0.90609	0.71828	NaN	0.812185	-0.30012	0.30012
Prpf19	0.70992	0.93386	0.79226	0.812013	-0.300425	0.300425
Cct4	1.0352	0.9733	0.42667	0.811723	-0.30094	0.30094
Psmd11	0.84583	1.0587	0.52658	0.81037	-0.303347	0.303347
Fus	0.64968	1.2662	0.50548	0.80712	-0.309145	0.309145
Gm3839;Gapdh;GAPDH	0.79707	0.86366	0.75667	0.8058	-0.311506	0.311506
Acin1	0.73	1.0347	0.65204	0.80558	-0.3119	0.3119
Thrap3	0.82955	0.97947	0.59112	0.800047	-0.321844	0.321844
2021-09-09	0.5306	1.1305	0.7325	0.797867	-0.32578	0.32578
Cct5	0.82876	0.93852	0.62476	0.797347	-0.326721	0.326721
Chaf1b	1.0711	1.0957	0.22312	0.79664	-0.328	0.328
S100a4	0.90595	0.47308	1.0091	0.796043	-0.329081	0.329081
Vcp	0.74844	0.80526	0.83422	0.795973	-0.329208	0.329208
Hist1h1c	0.60379	0.89999	0.87747	0.79375	-0.333243	0.333243
Vdac3	0.849	1.1074	0.42	0.792133	-0.336185	0.336185
Ddx6	0.56218	1.0204	NaN	0.79129	-0.337722	0.337722
Hnrnpf	0.68615	0.89441	NaN	0.79028	-0.339564	0.339564
Parp9	0.61005	0.79724	0.96276	0.790017	-0.340045	0.340045
Tnpo1	0.4525	0.99227	0.92168	0.788817	-0.342238	0.342238
Nans	0.63582	0.93925	NaN	0.787535	-0.344584	0.344584
Syncrip	0.69686	1.1851	0.476	0.785987	-0.347423	0.347423
Drg2	1.1354	0.83855	0.3682	0.780717	-0.357129	0.357129
Fubp1	0.82376	0.83579	0.67043	0.77666	-0.364645	0.364645
Cfl1	0.80031	0.75233	0.7768	0.77648	-0.364979	0.364979
Pdlim7	1.0267	0.78953	0.50094	0.77239	-0.372599	0.372599
Acly	0.68385	1.1311	0.50189	0.77228	-0.372804	0.372804
Hnrnpa1;Hnrnpa1l2	0.47738	1.1298	0.70455	0.770577	-0.37599	0.37599
Tpr	0.82092	0.79603	0.69273	0.769893	-0.37727	0.37727
Psma1	0.72314	0.72533	0.86092	0.769797	-0.377451	0.377451
Dhx9	0.71189	0.809	0.78218	0.76769	-0.381404	0.381404
Ddx5	0.71352	0.96765	0.61989	0.76702	-0.382664	0.382664
Hnrnpk	0.68154	1.0144	0.60464	0.76686	-0.382965	0.382965
Mybbp1a	0.62153	1.1556	0.51893	0.765353	-0.385802	0.385802
Rpl36a	0.39295	1.6021	0.29713	0.76406	-0.388242	0.388242
Arpc3	1.0246	NaN	0.50291	0.763755	-0.388818	0.388818
H3f3a;H3f3c	0.63843	0.9396	0.70817	0.762067	-0.392011	0.392011
Wdr3	0.79853	0.72468	NaN	0.761605	-0.392885	0.392885
Snrnp200	0.72598	0.84659	0.71058	0.76105	-0.393937	0.393937
Dmap1	0.4796	1.0379	NaN	0.75875	-0.398303	0.398303
Pnn	0.84247	0.67391	NaN	0.75819	-0.399369	0.399369
Nono	0.28397	0.94338	1.0443	0.757217	-0.401222	0.401222
Eprs	0.63055	0.86976	0.76708	0.755797	-0.40393	0.40393
Eif3b	NaN	0.9782	0.5311	0.75465	-0.40612	0.40612
Hdgfrp2	0.99922	0.50812	NaN	0.75367	-0.407995	0.407995
A0A1Z3MI45	0.76293	0.73388	0.76121	0.752673	-0.409904	0.409904
Tcp1	0.84455	0.80503	0.60408	0.75122	-0.412693	0.412693
Slfn9	0.63614	0.87586	0.73972	0.750573	-0.413935	0.413935
Fscn1	0.48063	1.0665	0.70335	0.75016	-0.41473	0.41473
Hnrnpu	0.6753	0.90122	0.67168	0.7494	-0.416192	0.416192
Hist1h1e	0.5919	0.91085	0.74398	0.74891	-0.417136	0.417136
H1f0	0.52926	0.95347	0.7602	0.747643	-0.419578	0.419578
Ywhaz	0.64422	1.0475	0.5481	0.746607	-0.42158	0.42158
Lsm12	NaN	0.59719	0.89327	0.74523	-0.424242	0.424242
Hist1h2bm;Hist1h2bc;Hist2h2bb;Hist1h2bh	0.67216	0.89553	0.65637	0.741353	-0.431767	0.431767
Matr3	0.55298	0.88988	0.77486	0.73924	-0.435885	0.435885
Snrpd2	0.66291	1.0045	0.54554	0.73765	-0.438992	0.438992
Cct8;Cctq	0.61808	0.92402	0.66932	0.73714	-0.439989	0.439989
Hsp90ab1	0.6761	0.9155	0.61694	0.73618	-0.44187	0.44187
Samhd1	0.82199	0.65809	0.7282	0.736093	-0.442039	0.442039
Ywhae	0.59096	0.92301	0.69274	0.73557	-0.443065	0.443065
Hmgb2	0.34754	0.91472	0.94191	0.734723	-0.444727	0.444727
Tufm	0.79114	NaN	0.67588	0.73351	-0.447111	0.447111
Psma7	0.70677	0.71978	0.77381	0.733453	-0.447223	0.447223
Pgd	0.64931	0.93298	0.61768	0.733323	-0.447479	0.447479
Sh3gl2;Sh3gl1	NaN	0.73132	NaN	0.73132	-0.451425	0.451425
Gdi2	0.72024	0.95516	0.51461	0.730003	-0.454025	0.454025
Kif5b;mKIAA0531;Kif5c;Kif5a	0.7764	0.90072	0.50468	0.727267	-0.459444	0.459444
Prdx1	0.78954	0.74807	0.64341	0.727007	-0.45996	0.45996
Pgk1	0.64897	0.7656	0.7639	0.726157	-0.461647	0.461647
Rpl5	0.35222	1.1193	0.69869	0.723403	-0.467128	0.467128
Fkbp5	0.28906	0.92548	0.9516	0.722047	-0.469836	0.469836
Slc25a4	0.67516	0.76649	NaN	0.720825	-0.472279	0.472279
Flnc	0.38222	0.86178	0.89942	0.714473	-0.485048	0.485048
St13	0.2797	0.98891	0.86588	0.711497	-0.491071	0.491071
Cct3	0.62949	0.95821	0.54568	0.711127	-0.491822	0.491822
Prkar1a	0.53612	0.86934	0.72755	0.711003	-0.492072	0.492072
Elavl1	NaN	0.86984	0.5521	0.71097	-0.492139	0.492139
Fabp5	0.82102	0.68667	0.62502	0.710903	-0.492275	0.492275
Ldha	0.577	0.92281	0.63005	0.709953	-0.494204	0.494204
Map4	0.48789	0.93119	NaN	0.70954	-0.495044	0.495044
Khdrbs1	0.636	0.85633	0.63029	0.70754	-0.499116	0.499116
Coro1c	0.6211	0.96846	0.53102	0.70686	-0.500504	0.500504
Hspd1	0.72357	1.0524	0.34455	0.70684	-0.500544	0.500544
Cct6b	0.52321	1.1885	0.40533	0.70568	-0.502914	0.502914
Sars	NaN	0.69577	0.71065	0.70321	-0.507973	0.507973
Rars	0.58429	0.96992	0.55389	0.7027	-0.509019	0.509019
Rplp0	0.58313	0.87793	0.64478	0.701947	-0.510567	0.510567
Rab1;Rab1b;Rab1A;Rab8b;Rab10;Rab13;Rab8a	0.57576	0.98115	0.53258	0.696497	-0.521812	0.521812
Npm1	0.52387	1.0825	0.4693	0.69189	-0.531385	0.531385
Pdcd11	0.32946	0.94348	0.80061	0.691183	-0.53286	0.53286
mKIAA0668;Sun2	0.73569	0.72476	0.60764	0.689363	-0.536664	0.536664
Srsf1	0.50861	0.85825	0.70076	0.689207	-0.536991	0.536991
Sfpq	0.51092	0.99795	0.55196	0.686943	-0.541737	0.541737
Hnrnpa2b1	0.57986	1.0034	0.47672	0.68666	-0.542332	0.542332
Kiaa0020	0.43388	NaN	0.92741	0.680645	-0.555026	0.555026
Gbp2	0.33518	1.2563	0.45041	0.68063	-0.555057	0.555057
Rps5	0.57865	1.1305	0.33069	0.679947	-0.556507	0.556507
Dnajb1	0.8412	0.51192	NaN	0.67656	-0.56371	0.56371
Tln1	0.6748	0.7488	0.60531	0.676303	-0.564258	0.564258
Vdac2	0.73264	0.81663	0.476	0.67509	-0.566848	0.566848
Khsrp	0.57978	0.75501	0.67517	0.669987	-0.577796	0.577796
Cct6a	0.58607	0.93562	0.48807	0.66992	-0.577939	0.577939
Ddx58	0.50708	0.90796	0.59347	0.669503	-0.578837	0.578837
Myl6	0.52606	0.81268	NaN	0.66937	-0.579124	0.579124
Rpl10	0.59024	0.91562	0.49612	0.667327	-0.583535	0.583535
Kpnb1	0.63206	0.83697	0.5274	0.665477	-0.58754	0.58754
Tpi1	NaN	0.76565	0.56325	0.66445	-0.589767	0.589767
Eif3d	0.63978	1.0148	0.33334	0.66264	-0.593703	0.593703
Pkm	0.56547	0.80744	0.61183	0.66158	-0.596012	0.596012
Aimp1	0.75662	0.78288	0.41902	0.65284	-0.615199	0.615199
Gbp4	0.51523	0.80852	0.63378	0.65251	-0.615928	0.615928
Lbr	0.49205	0.60542	0.84906	0.648843	-0.624058	0.624058
Eif2s2	0.64297	0.7202	0.58331	0.648827	-0.624095	0.624095
Hnrnpm	0.55887	0.90904	0.47476	0.647557	-0.626922	0.626922
Papss1	0.64832	0.62556	0.66129	0.645057	-0.632502	0.632502
1700071K01Rik;Phb	0.4604	1.0442	0.4296	0.644733	-0.633226	0.633226
Hnrnpc	0.64162	0.81439	0.46789	0.6413	-0.640929	0.640929
Eif4g1	0.36881	0.83786	0.69021	0.632293	-0.661334	0.661334
Ik	0.71575	0.80721	0.37384	0.632267	-0.661395	0.661395
Nes	0.37634	0.91727	0.60069	0.631433	-0.663298	0.663298
Erh	0.58127	0.75676	0.55428	0.63077	-0.664814	0.664814
Rpl24	0.3783	1.0195	0.48192	0.626573	-0.674445	0.674445
Rps7	0.31097	0.87429	0.6927	0.625987	-0.675796	0.675796
Pak3;Pak2	1.1963	0.05	NaN	0.62315	-0.682349	0.682349
Eif2s3x;Eif2s3y	0.57627	0.64423	0.64224	0.620913	-0.687536	0.687536
Ncapg	0.85533	NaN	0.38191	0.61862	-0.692875	0.692875
Eif1a;Eif1ax	0.34387	0.89236	NaN	0.618115	-0.694053	0.694053
Fasn	0.32403	1.1916	0.33216	0.61593	-0.699162	0.699162
Ifi204	0.5474	0.47029	0.82518	0.61429	-0.703008	0.703008
Iqgap1	0.5065	0.79339	0.53766	0.612517	-0.707179	0.707179
Sept2	0.59717	0.85	0.37862	0.608597	-0.716442	0.716442
Rpn1	0.53942	0.80795	0.47776	0.608377	-0.716963	0.716963
Rps12	0.60196	0.97423	0.24617	0.607453	-0.719155	0.719155
Iars	0.40719	0.66778	0.74711	0.60736	-0.719376	0.719376
Rps15	NaN	0.82816	0.38509	0.606625	-0.721123	0.721123
Csnk2b	0.5475	0.66243	NaN	0.604965	-0.725076	0.725076
pol;BC094435;gag-pol	NaN	0.54302	0.66632	0.60467	-0.72578	0.72578
Sltm	0.05	1.1547	NaN	0.60235	-0.731326	0.731326
Rpl13a	0.22571	1.3051	0.27566	0.602157	-0.731789	0.731789
Ranbp1	0.44602	0.88491	0.47513	0.60202	-0.732117	0.732117
Sec31a	0.1989	0.77937	0.8272	0.601823	-0.732588	0.732588
Tceb2	0.55356	0.82443	0.42572	0.601237	-0.733995	0.733995
Ywhaq	0.63414	0.75904	0.40872	0.600633	-0.735444	0.735444
EG433182;Eno1	0.60199	0.67456	0.52287	0.599807	-0.737431	0.737431
mKIAA0577;Dhx16	1.1493	0.05	NaN	0.59965	-0.737807	0.737807
Nme2;Gm20390	0.45719	0.99164	0.34483	0.597887	-0.742056	0.742056
Copa	0.31524	0.91609	0.55773	0.596353	-0.745761	0.745761
Cd2ap	0.53095	0.70991	0.54503	0.595297	-0.748319	0.748319
Rps3a1;Rps3a	0.44468	0.9634	0.37732	0.595133	-0.748715	0.748715
Dars	0.44883	0.60801	0.72612	0.59432	-0.750688	0.750688
Sptan1	0.44616	0.77536	0.54693	0.589483	-0.762477	0.762477
Rpl31	0.42387	1.0549	0.28862	0.58913	-0.763342	0.763342
Rps19	0.48278	0.96349	0.30665	0.584307	-0.775202	0.775202
Lars	0.34879	0.73302	0.66071	0.58084	-0.783787	0.783787
Rpl35	0.37044	0.9027	0.45559	0.576243	-0.79525	0.79525
Fmr1	0.49619	0.65436	NaN	0.575275	-0.797676	0.797676
Rpl23a	0.3843	0.93678	0.39827	0.573117	-0.803099	0.803099
Rps25	0.45588	0.97183	0.28246	0.570057	-0.810823	0.810823
Atad2b	0.63304	0.38869	0.68198	0.567903	-0.816283	0.816283
Eef2	0.44473	0.79727	0.46057	0.567523	-0.817248	0.817248
Atxn2l	0.30765	0.84872	0.54499	0.56712	-0.818274	0.818274
Aldoart1;Aldoa	0.45288	0.87759	0.36516	0.56521	-0.823141	0.823141
Vdac1	0.33695	1.1414	0.21342	0.563923	-0.826429	0.826429
Impdh2	0.48518	0.91619	0.28932	0.563563	-0.82735	0.82735
Rpl17	0.34357	1.0611	0.28424	0.56297	-0.82887	0.82887
Rpl12	0.35453	0.9914	0.34276	0.562897	-0.829058	0.829058
Rps9	0.48727	0.89494	0.29695	0.55972	-0.837223	0.837223
Hist1h1a	0.45447	0.72504	0.49773	0.55908	-0.838873	0.838873
Eif4a1	0.42505	0.8808	0.36859	0.558147	-0.841284	0.841284
Rpl26	0.28336	1.1095	0.27673	0.55653	-0.845469	0.845469
Eif3a	0.27917	0.6683	0.72056	0.55601	-0.846817	0.846817
Plec	0.32625	0.81125	0.52594	0.55448	-0.850793	0.850793
Hmga1;mCG_120563	0.05	0.8059	0.80406	0.55332	-0.853814	0.853814
Hnrnpa3;Gm6793	0.52945	0.71318	0.41731	0.553313	-0.853831	0.853831
Acaca	0.36324	1.0188	0.27764	0.553227	-0.854057	0.854057
Dync1h1	0.50097	0.83978	0.31615	0.5523	-0.856476	0.856476
Rps16	0.36955	0.83012	0.45551	0.551727	-0.857974	0.857974
Phgdh	0.49646	0.7497	0.39778	0.54798	-0.867805	0.867805
Tcea1	1.0324	0.05	NaN	0.5412	-0.885766	0.885766
Actr1b;Actr1a	NaN	0.53256	0.54957	0.541065	-0.886126	0.886126
Rpl3	0.411	0.91474	0.29082	0.538853	-0.892035	0.892035
Strap	0.56611	0.56023	0.48952	0.53862	-0.89266	0.89266
Myl12a;Myl12b	0.47277	0.82358	0.31819	0.53818	-0.893839	0.893839
Rps23	0.41739	0.87398	0.31703	0.536133	-0.899336	0.899336
Ifi205a	0.62339	0.52446	0.45799	0.53528	-0.901634	0.901634
Aars	0.53542	0.53035	0.53775	0.534507	-0.90372	0.90372
Rps14;rps14	0.54254	0.81197	0.24416	0.53289	-0.90809	0.90809
Rpl35a	0.34868	0.97115	0.27081	0.530213	-0.915355	0.915355
Rps3	0.41258	0.87215	0.304	0.529577	-0.917089	0.917089
Tubb5;Tubb4b;Tubb2b;Tubb2a;Tubb4a	0.41147	0.84731	0.32453	0.52777	-0.922019	0.922019
Pdia6	0.66006	0.3942	NaN	0.52713	-0.923769	0.923769
Eef1a1;Eef1a2	0.36082	0.86118	0.35071	0.524237	-0.93171	0.93171
Vars	0.45593	0.65204	0.46466	0.52421	-0.931783	0.931783
Rps20	0.35556	0.95878	0.25726	0.523867	-0.932728	0.932728
Rps8	0.37503	0.89548	0.30104	0.52385	-0.932774	0.932774
Myo1c	0.37427	0.8049	0.39204	0.523737	-0.933086	0.933086
Rpl27a	0.30764	1.0236	0.23761	0.52295	-0.935255	0.935255
Rpl13	0.42854	0.8903	0.24955	0.522797	-0.935678	0.935678
Gnb2l1	0.38237	0.89237	0.29281	0.522517	-0.936451	0.936451
Ifit1	0.3253	0.85646	0.38448	0.52208	-0.937657	0.937657
Rps2	0.39549	0.88962	0.27924	0.52145	-0.939399	0.939399
Rps18;Gm10260	0.2903	0.8221	0.44004	0.51748	-0.950425	0.950425
Rps6	0.40425	0.80134	0.34618	0.517257	-0.951048	0.951048
Psma6	0.24531	0.81607	0.48874	0.516707	-0.952583	0.952583
Hsp90b1	0.54738	0.6475	0.35516	0.51668	-0.952657	0.952657
Ckap4	0.25482	0.82951	0.46321	0.515847	-0.954986	0.954986
Rps15a	0.40079	0.84514	0.29733	0.51442	-0.958981	0.958981
Ehd4;Ehd3	0.47718	0.72396	0.3302	0.510447	-0.970168	0.970168
Rpl8	0.31603	0.97771	0.23474	0.509493	-0.972865	0.972865
Rps10	0.31453	0.69949	NaN	0.50701	-0.979914	0.979914
Rpl11	0.39408	0.79109	0.33317	0.506113	-0.982468	0.982468
Rpl7	0.29139	0.95933	0.26667	0.505797	-0.983371	0.983371
Myh10	0.25237	0.96925	0.29118	0.504267	-0.987741	0.987741
Rpl4	0.30922	0.92082	0.26973	0.499923	-1.00022	1.00022
Rps4x;Rps4l;Gm15013	0.34502	0.87865	0.27176	0.498477	-1.0044	1.0044
Tpm1	0.44952	0.78017	0.26531	0.498333	-1.00482	1.00482
Slc25a5	0.36469	0.78496	0.33822	0.495957	-1.01171	1.01171
Flnb	0.29835	0.77573	0.41143	0.49517	-1.014	1.014
Farsa	NaN	NaN	0.4934	0.4934	-1.01917	1.01917
Sept7;Sept10	0.47278	0.64919	0.35642	0.492797	-1.02094	1.02094
H2afv;H2afz	0.05	0.77132	0.64366	0.488327	-1.03408	1.03408
Rpl22	0.40459	0.8091	0.24902	0.48757	-1.03632	1.03632
Rpl6	0.33572	0.85949	0.26515	0.486787	-1.03864	1.03864
Rpl23	0.20356	0.97015	0.28087	0.48486	-1.04436	1.04436
Rpl10a	0.3394	0.84916	0.26394	0.484167	-1.04642	1.04642
Hdlbp	0.39992	0.52254	0.52514	0.482533	-1.0513	1.0513
Cald1	0.36746	0.73332	0.34418	0.481653	-1.05393	1.05393
Cltc;mKIAA0034	0.22806	0.81058	0.40535	0.48133	-1.0549	1.0549
Eef1d	0.24199	0.92467	0.26224	0.4763	-1.07006	1.07006
Pabpc1	0.27333	0.93751	0.20656	0.472467	-1.08172	1.08172
Rpl34	0.89492	0.05	NaN	0.47246	-1.08174	1.08174
Anxa2	0.37762	0.7618	0.27756	0.472327	-1.08214	1.08214
Tuba1c;Tuba1a;Tuba3a	0.28756	0.82485	0.28787	0.46676	-1.09925	1.09925
Paf	0.067902	1.2238	0.099635	0.463779	-1.10849	1.10849
Serpinh1	0.35843	0.75742	0.26536	0.460403	-1.11903	1.11903
Rpl7a	0.33239	0.75782	0.28655	0.45892	-1.12369	1.12369
Vcl	0.31364	0.60473	0.44769	0.455353	-1.13494	1.13494
Tmpo	0.35222	0.62317	0.3896	0.454997	-1.13607	1.13607
Rps13	0.36652	0.74867	0.24945	0.45488	-1.13644	1.13644
Actn1;Actn4;Actn3	0.32482	0.60427	0.43186	0.45365	-1.14035	1.14035
Actb	0.32387	0.81429	0.21567	0.451277	-1.14792	1.14792
Hspa9	0.24282	0.85795	0.24479	0.44852	-1.15676	1.15676
Eef1g	0.29986	0.79076	0.25448	0.448367	-1.15725	1.15725
Stat1	0.46614	0.58108	0.29288	0.4467	-1.16262	1.16262
Pcx;Pc	0.43134	0.57993	0.32767	0.446313	-1.16387	1.16387
Actb;Actg1	0.29927	0.84683	0.18579	0.443963	-1.17149	1.17149
Eef1b2;Eef1b	0.29497	0.71426	0.31037	0.439867	-1.18486	1.18486
Col1a1	0.24752	0.78779	0.26276	0.43269	-1.20859	1.20859
Ahnak	0.27166	0.66635	0.341	0.426337	-1.22993	1.22993
Lmna	0.3867	0.52948	0.35962	0.425267	-1.23356	1.23356
Lmnb1	0.3507	0.58206	0.34179	0.42485	-1.23497	1.23497
Tuba1b;Tuba4a	0.2772	0.70411	0.28475	0.42202	-1.24462	1.24462
Lrrc59	0.2676	0.78825	0.20369	0.419847	-1.25207	1.25207
Myh9	0.25628	0.77409	0.22849	0.41962	-1.25284	1.25284
Msn	0.372	0.625	0.25133	0.41611	-1.26496	1.26496
P4hb	0.39851	0.68232	0.15412	0.41165	-1.28051	1.28051
Hspa5	0.317	0.4776	0.41707	0.40389	-1.30797	1.30797
Mdh2	0.39273	NaN	0.4105	0.401615	-1.31611	1.31611
Flna	0.26201	0.59595	0.26332	0.37376	-1.41982	1.41982
Cebpb	NaN	0.69619	0.05	0.373095	-1.42239	1.42239
H2-K1;Q9;L(w16);H2-Q4;Gm8909;H2-D1;H2-Q5k-like;H2-Q5;H2-L;H2-D;H2-K;H2-Q7;H2-Q6;H2-Q8;H2-Q9;H2-Q1;H2-T23;MHC Q-5-k;H2-B2;MHC Q1-k;MHC integral membrane protein;H2-Tw5;H2-Q10	0.2331	0.6253	0.22241	0.36027	-1.47285	1.47285
Rpl21	0.34356	NaN	NaN	0.34356	-1.54137	1.54137
Vim	0.20753	0.59443	0.20947	0.337143	-1.56857	1.56857
Cdk1	NaN	0.60315	0.05	0.326575	-1.61451	1.61451
Pdia3	0.42648	0.50185	0.05	0.32611	-1.61657	1.61657
Rpl18	0.28336	0.18781	0.40007	0.290413	-1.78382	1.78382
Tor1aip1	0.28009	NaN	NaN	0.28009	-1.83604	1.83604
Ahnak	0.23453	0.053809	NaN	0.14417	-2.79416	2.79416
Rpl19	0.19001	0.05	0.05	0.09667	-3.37079	3.37079
Ofcc1	0.074558	NaN	0.10576	0.090159	-3.47138	3.47138
Uba2	0.05	NaN	0.05	0.05	-4.32193	4.32193

## Sheet: Depleted in ISG15-KO GO-terms
GO terms for proteins depleted on nascent DNA in Nbs1-/- ISG15-/- compared with Nbs1-/-. Data accompanies Figures 4G and S5 D.
GOID	GO_term	Frequency	Genome frequency	P-value	Corrected P-value	Gene(s)
GO:0090304	nucleic acid metabolic process	0.673307	0.12443	8.99076e-93	1.32344e-89	Polk,Fam175a,Ercc3,Gatad2b,Atm,Mta1,Sf3b1,Ercc1,Smarcad1,Sugp1,Dtl,Ccdc86,Atf7ip,Frg1,U2af1,Mettl16,Exosc1,Psmc4,Pnkp,Snrnp40,Jmjd6,Exosc10,Prpf4,Esr1,Safb,Zranb3,Atrx,Top2b,Parp3,Atr,Nipbl,Stub1,Rad54l2,Ebna1bp2,Tipin,Rbpj,Prdx5,Supt16,Ddx52,Smarca1,Sbno
GO:0006139	nucleobase, nucleoside, nucleotide and nucleic acid metabolic process	0.709163	0.144483	1.00092e-92	1.47336e-89	Polk,Fam175a,Ercc3,Gatad2b,Atm,Mta1,Sf3b1,Ercc1,Smarcad1,Sugp1,Umps,Dtl,Ccdc86,Atf7ip,Frg1,U2af1,Mettl16,Exosc1,Psmc4,Pnkp,Snrnp40,Jmjd6,Exosc10,Prpf4,Esr1,Safb,Zranb3,Atrx,Top2b,Parp3,Atr,Nipbl,Stub1,Rad54l2,Ebna1bp2,Acot7,Tipin,Rbpj,Prdx5,Supt16,Ddx52,S
GO:0034641	cellular nitrogen compound metabolic process	0.717131	0.155685	1.45319e-89	2.13909e-86	Polk,Fam175a,Ercc3,Gatad2b,Atm,Mta1,Sf3b1,Ercc1,Smarcad1,Sugp1,Umps,Dtl,Ccdc86,Atf7ip,Frg1,U2af1,Mettl16,Exosc1,Psmc4,Pnkp,Snrnp40,Jmjd6,Exosc10,Prpf4,Esr1,Safb,Zranb3,Atrx,Top2b,Parp3,Atr,Nipbl,Stub1,Rad54l2,Ebna1bp2,Acot7,Tipin,Rbpj,Prdx5,Supt16,Ddx52,S
GO:0006807	nitrogen compound metabolic process	0.721116	0.159154	4.32561e-89	6.3673e-86	Polk,Fam175a,Ercc3,Gatad2b,Atm,Mta1,Sf3b1,Ercc1,Smarcad1,Sugp1,Umps,Dtl,Ccdc86,Atf7ip,Frg1,U2af1,Mettl16,Exosc1,Psmc4,Pnkp,Snrnp40,Jmjd6,Exosc10,Prpf4,Esr1,Safb,Zranb3,Atrx,Top2b,Parp3,Atr,Nipbl,Stub1,Rad54l2,Ebna1bp2,Acot7,Tipin,Rbpj,Prdx5,Supt16,Ddx52,S
GO:0044260	cellular macromolecule metabolic process	0.772908	0.203993	5.25077e-85	7.72913e-82	Polk,Fam175a,Ercc3,Cand2,Gatad2b,Atm,Mta1,Sf3b1,Ercc1,Smarcad1,Sugp1,Dtl,Vrk1,Ccdc86,Atf7ip,Frg1,U2af1,Uba2,Mettl16,Exosc1,Psmc4,Pnkp,Snrnp40,Jmjd6,Exosc10,Prpf4,Dsp,Esr1,Safb,Anxa1,Zranb3,Atrx,Morc3,Top2b,Parp3,Atr,Nipbl,Stub1,Rad54l2,Ebna1bp2,Pbk,Psmd2,
GO:0043170	macromolecule metabolic process	0.792829	0.229514	2.97923e-81	4.38543e-78	Polk,Fam175a,Ercc3,Cand2,Gatad2b,Atm,Mta1,Sf3b1,Ercc1,Smarcad1,Sugp1,Dtl,Vrk1,Ccdc86,Atf7ip,Frg1,U2af1,Uba2,Mettl16,Exosc1,Psmc4,Pnkp,Snrnp40,Lta4h,Jmjd6,Exosc10,Prpf4,Dsp,Esr1,Safb,Anxa1,Zranb3,Atrx,Morc3,Top2b,Parp3,Atr,Nipbl,Stub1,Rad54l2,Ebna1bp2,Pbk,
GO:0044238	primary metabolic process	0.828685	0.261239	8.1003e-81	1.19236e-77	Polk,Fam175a,Ercc3,Cand2,Gatad2b,Atm,Mta1,Sf3b1,Ercc1,Smarcad1,Sugp1,Umps,Dtl,Vrk1,Ccdc86,Atf7ip,Frg1,U2af1,Uba2,Mettl16,Exosc1,Psmc4,Pnkp,Snrnp40,Lta4h,Jmjd6,Exosc10,Prpf4,Dsp,Esr1,Safb,Anxa1,Zranb3,Atrx,Morc3,Top2b,Parp3,Atr,Nipbl,Stub1,Rad54l2,Ebna1bp2
GO:0044237	cellular metabolic process	0.828685	0.262592	2.22869e-80	3.28063e-77	Polk,Fam175a,Ercc3,Cand2,Gatad2b,Atm,Mta1,Sf3b1,Ercc1,Smarcad1,Sugp1,Umps,Dtl,Vrk1,Ccdc86,Atf7ip,Frg1,U2af1,Uba2,Mettl16,Exosc1,Psmc4,Pnkp,Snrnp40,Lta4h,Jmjd6,Exosc10,Prpf4,Dsp,Esr1,Safb,Anxa1,Zranb3,Atrx,Morc3,Top2b,Parp3,Atr,Nipbl,Stub1,Rad54l2,Ebna1bp2
GO:0008152	metabolic process	0.848606	0.299521	7.88494e-75	1.16066e-71	Polk,Fam175a,Ercc3,Cand2,Gatad2b,Atm,Mta1,Sf3b1,Ercc1,Smarcad1,Sugp1,Umps,Dtl,Vrk1,Ccdc86,Atf7ip,Frg1,U2af1,Uba2,Mettl16,Exosc1,Psmc4,Pnkp,Snrnp40,Lta4h,Jmjd6,Exosc10,Prpf4,Dsp,Esr1,Safb,Anxa1,Zranb3,Atrx,Morc3,Top2b,Parp3,Atr,Nipbl,Stub1,Rad54l2,Ebna1bp2
GO:0006259	DNA metabolic process	0.298805	0.0225515	1.85545e-62	2.73123e-59	Polk,Fam175a,Ercc3,Ints3,Wiz,Rfc4,Gatad2b,Atm,Ehmt1,Mta1,Gatad2a,Ercc1,Smarcad1,Dtl,Fancd2,Ehmt2,Clspn,Atf7ip,Polb,Xrcc5,Pnkp,Blm,Wrnip1,Zranb3,Baz2a,Usp7,Rbbp7,Fanci,Atrx,Top2b,Parp3,Mdc1,Kif22,Atr,Stub1,Stag2,Tonsl,Rfc1,Tipin,Smarcal1,Trim28,Supt16,Chd1
GO:0009987	cellular process	0.920319	0.445327	8.76648e-60	1.29043e-56	Polk,Qrich1,Isg20l2,Fam175a,Ercc3,Arhgap11a,Cand2,Gatad2b,Atm,Mta1,Sf3b1,Ercc1,Smarcad1,Sugp1,Umps,Dtl,Vrk1,Ccdc86,Nsl1,Atf7ip,Frg1,U2af1,Uba2,Mettl16,Exosc1,Nusap1,Psmc4,Pnkp,Snrnp40,Lta4h,Jmjd6,Exosc10,Prpf4,Dsp,Esr1,Safb,Anxa1,Zranb3,Atrx,Morc3,Top2b,P
GO:0016070	RNA metabolic process	0.50996	0.111523	7.38042e-56	1.0864e-52	Ercc3,Gatad2b,Atm,Mta1,Sf3b1,Sugp1,Ccdc86,Atf7ip,Frg1,U2af1,Mettl16,Exosc1,Psmc4,Snrnp40,Jmjd6,Exosc10,Prpf4,Esr1,Safb,Atrx,Nipbl,Rad54l2,Ebna1bp2,Rbpj,Prdx5,Supt16,Ddx52,Smarca1,Sbno1,Tceanc2,Kat7,Med23,Ppwd1,Rrp1,Supt6h,Sart3,Hmgb3,Foxk1,Rcl1,Cdyl,Xab2,
GO:0051276	chromosome organization	0.282869	0.0252271	7.33952e-54	1.08038e-50	Fam175a,Hmg20a,Gatad2b,Atm,Ehmt1,Ercc1,Smarcad1,Ctr9,Vrk1,Fancd2,Ehmt2,Nusap1,Xrcc5,Pnkp,Jmjd6,Blm,Baz2a,Rbbp7,Atrx,Chd4,Top2b,Parp3,Kif22,Atr,Nipbl,Tlk2,Stag2,Chd3,Trim28,Wdr61,Cdca8,Smarca1,Ipo4,Chd1l,Kat7,Mbd2,Lrwd1,Meaf6,Nasp,Supt6h,Xrcc6,Sart3,Ankrd3
GO:0010467	gene expression	0.541833	0.141219	4.34934e-51	6.40223e-48	Ercc3,Gatad2b,Mta1,Sf3b1,Sugp1,Ccdc86,Atf7ip,Frg1,U2af1,Mettl16,Exosc1,Psmc4,Snrnp40,Jmjd6,Exosc10,Prpf4,Esr1,Safb,Atrx,Morc3,Nipbl,Stub1,Rad54l2,Ebna1bp2,Rbpj,Prdx5,Supt16,Ddx52,Smarca1,Sbno1,Tceanc2,Kat7,Med23,Rpl38,Ppwd1,Rrp1,Supt6h,Sart3,Hmgb3,Foxk1,R
GO:0071841	cellular component organization or biogenesis at cellular level	0.505976	0.125459	3.73203e-49	5.49354e-46	Qrich1,Isg20l2,Fam175a,Sart1,Cand2,Hmg20a,Gatad2b,Atm,Ehmt1,Sf3b1,Ercc1,Smarcad1,Ctr9,Vrk1,Fancd2,Ehmt2,Ccdc86,Nsl1,Atf7ip,Frg1,Mettl16,Exosc1,Nusap1,Psmc4,Xrcc5,Pnkp,Jmjd6,Exosc10,Dsp,Esr1,Blm,Anln,Anxa1,Baz2a,Rbbp7,Atrx,Chd4,Top2b,Parp3,Kif22,Atr,Nipbl,
GO:0006974	response to DNA damage stimulus	0.23506	0.0180824	3.91289e-48	5.75977e-45	Chd1l,Polk,Fam175a,Ercc3,Cul4a,Ints3,Atm,Mta1,Topbp1,Ercc1,Smarcad1,Dtl,Fancd2,Exo1,Xrcc6,Rnaseh2a,Clspn,Ankrd32,Polb,Xrcc5,Bard1,Pnkp,Xab2,Blm,Wrnip1,Zranb3,Usp7,Fanci,Atrx,Fignl1,Cdk2,Rad18,Cdkn2aip,Plk1,Esco2,Parp3,Mdc1,Kif22,Atr,Nipbl,Stub1,Ep300,Brcc
GO:0006281	DNA repair	0.199203	0.0115845	9.26498e-47	1.3638e-43	Chd1l,Polk,Fam175a,Ercc3,Cul4a,Ints3,Atm,Mta1,Topbp1,Ercc1,Smarcad1,Dtl,Fancd2,Exo1,Xrcc6,Rnaseh2a,Clspn,Ankrd32,Polb,Xrcc5,Bard1,Pnkp,Xab2,Blm,Wrnip1,Zranb3,Usp7,Fanci,Atrx,Fignl1,Cdk2,Rad18,Esco2,Parp3,Mdc1,Kif22,Atr,Stub1,Brcc3,Cbx8,Mlh1,Trrap,Kdm1a,To
GO:0071840	cellular component organization or biogenesis	0.525896	0.156008	9.89216e-43	1.45613e-39	Qrich1,Isg20l2,Fam175a,Cand2,Gatad2b,Atm,Sf3b1,Ercc1,Smarcad1,Vrk1,Ccdc86,Nsl1,Atf7ip,Frg1,Mettl16,Exosc1,Nusap1,Psmc4,Pnkp,Jmjd6,Exosc10,Dsp,Esr1,Anxa1,Atrx,Top2b,Parp3,Atr,Nipbl,Stub1,Ebna1bp2,Ppan,Tipin,Chd3,Rbpj,Kifc1,Ddx52,Cdca8,Smarca1,Chd1l,Kat7,Rp
GO:0034645	cellular macromolecule biosynthetic process	0.462151	0.119814	5.81963e-42	8.5665e-39	Anxa4,Polk,Ercc3,Wiz,Hmg20a,Rfc4,Gatad2b,Atm,Ehmt1,Pus1,Mta1,Gatad2a,Ctr9,Dtl,Cdca7l,Fancd2,Gtf3c4,Ehmt2,Clspn,Atf7ip,Polb,Psmc4,Xrcc5,Pnkp,Jmjd6,Esr1,Blm,Safb,Wrnip1,Zranb3,Baz2a,Usp7,Rbbp7,Atrx,Chd4,Top2b,Aff4,Parp3,Atr,Nipbl,Rad54l2,Eif4b,Stag2,Tars,To
GO:0009059	macromolecule biosynthetic process	0.466135	0.122607	8.90957e-42	1.31149e-38	Anxa4,Polk,Ercc3,Wiz,Hmg20a,Rfc4,Gatad2b,Atm,Ehmt1,Pus1,Mta1,Gatad2a,Ctr9,Dtl,Cdca7l,Fancd2,Gtf3c4,Ehmt2,Clspn,Atf7ip,Polb,Psmc4,Xrcc5,Pnkp,Jmjd6,Esr1,Blm,Safb,Wrnip1,Zranb3,Baz2a,Usp7,Rbbp7,Atrx,Chd4,Top2b,Aff4,Parp3,Atr,Nipbl,Rad54l2,Eif4b,Stag2,Tars,To
GO:0044249	cellular biosynthetic process	0.505976	0.148158	3.088e-41	4.54554e-38	Anxa4,Polk,Ercc3,Mat2a,Wiz,Hmg20a,Rfc4,Gatad2b,Atm,Ehmt1,Pus1,Mta1,Gatad2a,Umps,Ctr9,Dtl,Cdca7l,Fancd2,Gtf3c4,Ehmt2,Clspn,Atf7ip,Polb,Psmc4,Xrcc5,Pnkp,Lta4h,Jmjd6,Esr1,Blm,Safb,Wrnip1,Anxa1,Zranb3,Baz2a,Usp7,Rbbp7,Atrx,Chd4,Top2b,Aff4,Parp3,Atr,Nipbl,Rad5
GO:0006996	organelle organization	0.386454	0.0818559	3.17643e-41	4.6757e-38	Qrich1,Fam175a,Hmg20a,Gatad2b,Atm,Ehmt1,Ercc1,Smarcad1,Ctr9,Vrk1,Fancd2,Ehmt2,Nsl1,Nusap1,Xrcc5,Pnkp,Jmjd6,Dsp,Esr1,Blm,Anln,Anxa1,Baz2a,Rbbp7,Atrx,Chd4,Top2b,Parp3,Kif22,Atr,Nipbl,Tlk2,Ppan,Stag2,Tipin,Chd3,Kifc1,Trim28,Wdr61,Cdca8,Smarca1,Ipo4,Chd1l,Kat
GO:0019219	regulation of nucleobase, nucleoside, nucleotide and nucleic acid metabolic process	0.430279	0.10673	3.02829e-40	4.45764e-37	Anxa4,Fam175a,Ercc3,Wiz,Hmg20a,Gatad2b,Atm,Ehmt1,Pus1,Mta1,Gatad2a,Ercc1,Smarcad1,Ctr9,Cdca7l,Fancd2,Ehmt2,Clspn,Atf7ip,Psmc4,Xrcc5,Snrnp70,Pnkp,Jmjd6,Esr1,Blm,Safb,Wrnip1,Zranb3,Baz2a,Usp7,Rbbp7,Atrx,Chd4,Aff4,Parp3,Atr,Nipbl,Rad54l2,Stag2,Rfc1,Tipin,Rbp
GO:0009058	biosynthetic process	0.505976	0.15151	3.40444e-40	5.01134e-37	Anxa4,Polk,Ercc3,Mat2a,Wiz,Hmg20a,Rfc4,Gatad2b,Atm,Ehmt1,Pus1,Mta1,Gatad2a,Umps,Ctr9,Dtl,Cdca7l,Fancd2,Gtf3c4,Ehmt2,Clspn,Atf7ip,Polb,Psmc4,Xrcc5,Pnkp,Lta4h,Jmjd6,Esr1,Blm,Safb,Wrnip1,Anxa1,Zranb3,Baz2a,Usp7,Rbbp7,Atrx,Chd4,Top2b,Aff4,Parp3,Atr,Nipbl,Rad5
GO:0051171	regulation of nitrogen compound metabolic process	0.430279	0.107994	9.03464e-40	1.3299e-36	Anxa4,Fam175a,Ercc3,Wiz,Hmg20a,Gatad2b,Atm,Ehmt1,Pus1,Mta1,Gatad2a,Ercc1,Smarcad1,Ctr9,Cdca7l,Fancd2,Ehmt2,Clspn,Atf7ip,Psmc4,Xrcc5,Snrnp70,Pnkp,Jmjd6,Esr1,Blm,Safb,Wrnip1,Zranb3,Baz2a,Usp7,Rbbp7,Atrx,Chd4,Aff4,Parp3,Atr,Nipbl,Rad54l2,Stag2,Rfc1,Tipin,Rbp
GO:0007049	cell cycle	0.278884	0.0394872	1.0937e-39	1.60993e-36	Fam175a,Ints3,Wiz,Atm,Smarcad1,Dtl,Vrk1,Fancd2,Ehmt2,Clspn,Nsl1,Nusap1,Xrcc5,Esr1,Blm,Anln,Fanci,Atrx,Chd4,Top2b,Parp3,Mdc1,Kif22,Atr,Nipbl,Tlk2,Stag2,Rif1,Chd3,Tipin,Kifc1,Cdca8,Usp39,Usp19,Cul4a,Topbp1,Nasp,Exo1,Ankrd32,Pes1,Wapal,Daxx,Mcmbp,Med1,Cdk2,F
GO:0060255	regulation of macromolecule metabolic process	0.486056	0.142719	4.79842e-39	7.06327e-36	Anxa4,Fam175a,Ercc3,Wiz,Hmg20a,Gatad2b,Atm,Ehmt1,Pus1,Mta1,Gatad2a,Ercc1,Smarcad1,Ctr9,Cdca7l,Fancd2,Ehmt2,Clspn,Atf7ip,Psmc4,Xrcc5,Snrnp70,Pnkp,Jmjd6,Exosc10,Esr1,Blm,Safb,Wrnip1,Zranb3,Baz2a,Usp7,Rbbp7,Fanci,Atrx,Morc3,Chd4,Aff4,Parp3,Atr,Nipbl,Stub1,Ra
GO:0071842	cellular component organization at cellular level	0.446215	0.120667	1.88655e-38	2.777e-35	Qrich1,Fam175a,Sart1,Cand2,Hmg20a,Gatad2b,Atm,Ehmt1,Sf3b1,Ercc1,Smarcad1,Ctr9,Vrk1,Fancd2,Ehmt2,Nsl1,Atf7ip,Nusap1,Psmc4,Xrcc5,Pnkp,Jmjd6,Dsp,Esr1,Blm,Anln,Anxa1,Baz2a,Rbbp7,Atrx,Chd4,Top2b,Parp3,Kif22,Atr,Nipbl,Stub1,Tlk2,Ppan,Eif4b,Stag2,Tipin,Chd3,Rbpj
GO:0033554	cellular response to stress	0.270916	0.0386052	2.57767e-38	3.79433e-35	Polk,Fam175a,Ercc3,Ints3,Atm,Mta1,Ercc1,Smarcad1,Dtl,Fancd2,Ehmt2,Clspn,Polb,Xrcc5,Pnkp,Blm,Wrnip1,Anxa1,Zranb3,Usp7,Rbbp7,Fanci,Atrx,Parp3,Mdc1,Kif22,Atr,Nipbl,Stub1,Tlk2,Rif1,Pbk,Tonsl,Rfc1,Tipin,Prdx5,Smarcal1,Trim28,Supt16,Chd1l,Cul4a,Ufd1l,Topbp1,Exo
GO:0080090	regulation of primary metabolic process	0.47012	0.14066	1.24043e-36	1.82591e-33	Anxa4,Fam175a,Ercc3,Wiz,Hmg20a,Gatad2b,Atm,Ehmt1,Pus1,Mta1,Gatad2a,Ercc1,Smarcad1,Ctr9,Cdca7l,Fancd2,Ehmt2,Clspn,Atf7ip,Psmc4,Xrcc5,Snrnp70,Pnkp,Jmjd6,Esr1,Blm,Safb,Wrnip1,Anxa1,Zranb3,Baz2a,Usp7,Rbbp7,Fanci,Atrx,Chd4,Aff4,Parp3,Atr,Nipbl,Stub1,Rad54l2,Tl
GO:0022402	cell cycle process	0.231076	0.0280203	3.14045e-36	4.62274e-33	Fam175a,Cul4a,Ints3,Wiz,Atm,Topbp1,Smarcad1,Dtl,Vrk1,Fancd2,Ehmt2,Clspn,Nsl1,Ankrd32,Nusap1,Xrcc5,Wapal,Esr1,Blm,Med1,Mcmbp,Anln,Daxx,Fanci,Atrx,Cdk2,Chd4,Top2b,Mis12,Plk1,Parp3,Pias1,Kif22,Atr,Nipbl,Brcc3,Mapre1,Sin3a,Mlh1,Trrap,Stag2,Sbds,Ncaph,Bre,Chd3
GO:2000112	regulation of cellular macromolecule biosynthetic process	0.386454	0.096704	3.74423e-35	5.51151e-32	Anxa4,Ercc3,Wiz,Hmg20a,Gatad2b,Atm,Ehmt1,Pus1,Mta1,Gatad2a,Ctr9,Cdca7l,Fancd2,Ehmt2,Clspn,Atf7ip,Psmc4,Xrcc5,Pnkp,Jmjd6,Esr1,Blm,Safb,Wrnip1,Zranb3,Baz2a,Usp7,Rbbp7,Atrx,Chd4,Aff4,Atr,Nipbl,Rad54l2,Stag2,Rfc1,Tipin,Rbpj,Prdx5,Smarcal1,Trim28,Supt16,Wdr61,
GO:0031323	regulation of cellular metabolic process	0.466135	0.145394	1.69783e-34	2.49921e-31	Anxa4,Fam175a,Ercc3,Wiz,Hmg20a,Gatad2b,Atm,Ehmt1,Pus1,Mta1,Gatad2a,Ercc1,Smarcad1,Ctr9,Cdca7l,Fancd2,Ehmt2,Clspn,Atf7ip,Psmc4,Xrcc5,Snrnp70,Pnkp,Jmjd6,Esr1,Blm,Safb,Wrnip1,Anxa1,Zranb3,Baz2a,Usp7,Rbbp7,Fanci,Atrx,Chd4,Aff4,Parp3,Atr,Nipbl,Stub1,Rad54l2,Tl
GO:0010556	regulation of macromolecule biosynthetic process	0.386454	0.0991444	2.89782e-34	4.26559e-31	Anxa4,Ercc3,Wiz,Hmg20a,Gatad2b,Atm,Ehmt1,Pus1,Mta1,Gatad2a,Ctr9,Cdca7l,Fancd2,Ehmt2,Clspn,Atf7ip,Psmc4,Xrcc5,Pnkp,Jmjd6,Esr1,Blm,Safb,Wrnip1,Zranb3,Baz2a,Usp7,Rbbp7,Atrx,Chd4,Aff4,Atr,Nipbl,Rad54l2,Stag2,Rfc1,Tipin,Rbpj,Prdx5,Smarcal1,Trim28,Supt16,Wdr61,
GO:0019222	regulation of metabolic process	0.498008	0.167622	3.95518e-34	5.82202e-31	Anxa4,Fam175a,Ercc3,Wiz,Hmg20a,Gatad2b,Atm,Ehmt1,Pus1,Mta1,Gatad2a,Ercc1,Smarcad1,Ctr9,Cdca7l,Fancd2,Ehmt2,Clspn,Atf7ip,Psmc4,Xrcc5,Snrnp70,Pnkp,Jmjd6,Exosc10,Esr1,Blm,Safb,Wrnip1,Anxa1,Zranb3,Baz2a,Usp7,Rbbp7,Fanci,Atrx,Morc3,Chd4,Aff4,Parp3,Atr,Nipbl,St
GO:0006325	chromatin organization	0.187251	0.0177884	5.51121e-34	8.1125e-31	Chd1l,Fam175a,Kat7,Mbd2,Hmg20a,Lrwd1,Gatad2b,Atm,Ehmt1,Meaf6,Smarcad1,Ctr9,Vrk1,Nasp,Supt6h,Ehmt2,Sart3,Setdb1,Rnf40,Taf9,Bptf,Jmjd6,Daxx,Baz2a,Rbbp7,Atrx,Chd4,Ctbp1,Nipbl,Ep300,Brcc3,Tlk2,Cbx8,Sin3a,Trrap,Whsc1,Dnmt1,Smarcd2,Kdm1a,Mbd3,Bre,Chd3,Trim28,Wd
GO:0016043	cellular component organization	0.466135	0.151186	7.11364e-33	1.04713e-29	Qrich1,Fam175a,Sart1,Cand2,Wiz,Hmg20a,Gatad2b,Atm,Ehmt1,Sf3b1,Ercc1,Smarcad1,Ctr9,Vrk1,Fancd2,Ehmt2,Nsl1,Atf7ip,Nusap1,Psmc4,Xrcc5,Pnkp,Jmjd6,Dsp,Esr1,Blm,Anln,Anxa1,Baz2a,Rbbp7,Atrx,Chd4,Top2b,Parp3,Kif22,Atr,Nipbl,Stub1,Tlk2,Ppan,Eif4b,Stag2,Tipin,Chd3,
GO:0031326	regulation of cellular biosynthetic process	0.390438	0.106142	1.31951e-32	1.94231e-29	Anxa4,Ercc3,Wiz,Hmg20a,Gatad2b,Atm,Ehmt1,Pus1,Mta1,Gatad2a,Ctr9,Cdca7l,Fancd2,Ehmt2,Clspn,Atf7ip,Psmc4,Xrcc5,Pnkp,Jmjd6,Esr1,Blm,Safb,Wrnip1,Anxa1,Zranb3,Baz2a,Usp7,Rbbp7,Atrx,Chd4,Aff4,Atr,Nipbl,Rad54l2,Stag2,Rfc1,Tipin,Rbpj,Prdx5,Smarcal1,Trim28,Supt16,
GO:0016568	chromatin modification	0.171315	0.0150834	1.82843e-32	2.69144e-29	Chd1l,Fam175a,Kat7,Mbd2,Hmg20a,Lrwd1,Gatad2b,Atm,Ehmt1,Meaf6,Smarcad1,Ctr9,Vrk1,Nasp,Supt6h,Ehmt2,Setdb1,Rnf40,Taf9,Bptf,Jmjd6,Daxx,Baz2a,Rbbp7,Atrx,Chd4,Ctbp1,Nipbl,Ep300,Brcc3,Tlk2,Cbx8,Sin3a,Trrap,Whsc1,Dnmt1,Smarcd2,Kdm1a,Mbd3,Bre,Trim28,Wdr61,Smarca1
GO:0009889	regulation of biosynthetic process	0.390438	0.107436	3.54092e-32	5.21223e-29	Anxa4,Ercc3,Wiz,Hmg20a,Gatad2b,Atm,Ehmt1,Pus1,Mta1,Gatad2a,Ctr9,Cdca7l,Fancd2,Ehmt2,Clspn,Atf7ip,Psmc4,Xrcc5,Pnkp,Jmjd6,Esr1,Blm,Safb,Wrnip1,Anxa1,Zranb3,Baz2a,Usp7,Rbbp7,Atrx,Chd4,Aff4,Atr,Nipbl,Rad54l2,Stag2,Rfc1,Tipin,Rbpj,Prdx5,Smarcal1,Trim28,Supt16,
GO:0051052	regulation of DNA metabolic process	0.135458	0.00840904	7.23676e-31	1.06525e-27	Fam175a,Wiz,Atm,Ercc1,Smarcad1,Supt6h,Ehmt2,Clspn,Pnkp,Obfc1,Wapal,Blm,Wrnip1,Zranb3,Atrx,Cdk2,Fignl1,Rad18,Esco2,Parp3,Atr,Brcc3,Cbx8,Mlh1,Whsc1,Stag2,Dnmt1,Kdm1a,Mphosph8,Tipin,Bre,Trim28,Ilkap,Ercc4,
GO:0006260	DNA replication	0.135458	0.00843845	8.15853e-31	1.20093e-27	Polk,Kat7,Wiz,Lrwd1,Rfc4,Atm,Dtl,Nasp,Ehmt2,Clspn,Rnaseh2a,Polb,Pnkp,Obfc1,Wapal,Blm,Wrnip1,Mcmbp,Zranb3,Rbbp7,Cdk2,Atrx,Top2b,Esco2,Parp3,Atr,Sin3a,Stag2,Tonsl,Tipin,Rfc1,Smarcal1,Supt16,Ilkap,
GO:0016569	covalent chromatin modification	0.155378	0.013525	1.17564e-29	1.73054e-26	Fam175a,Kat7,Mbd2,Hmg20a,Lrwd1,Atm,Ehmt1,Meaf6,Smarcad1,Ctr9,Vrk1,Supt6h,Ehmt2,Setdb1,Rnf40,Taf9,Jmjd6,Daxx,Baz2a,Rbbp7,Atrx,Chd4,Ctbp1,Ep300,Nipbl,Brcc3,Tlk2,Cbx8,Sin3a,Trrap,Whsc1,Dnmt1,Smarcd2,Kdm1a,Mbd3,Bre,Trim28,Wdr61,Smarca1,
GO:0006351	transcription, DNA-dependent	0.342629	0.0894417	2.47533e-29	3.64368e-26	Anxa4,Ercc3,Hmg20a,Gatad2b,Ehmt1,Pus1,Mta1,Gatad2a,Ctr9,Cdca7l,Fancd2,Gtf3c4,Ehmt2,Atf7ip,Psmc4,Xrcc5,Jmjd6,Esr1,Blm,Safb,Baz2a,Usp7,Rbbp7,Atrx,Chd4,Aff4,Nipbl,Rad54l2,Rfc1,Rbpj,Prdx5,Smarcal1,Trim28,Supt16,Wdr61,Sumo2,Hcfc2,Smarca1,Sbno1,Tceanc2,Med23,Ka
GO:0032774	RNA biosynthetic process	0.342629	0.0896769	2.98583e-29	4.39514e-26	Anxa4,Ercc3,Hmg20a,Gatad2b,Ehmt1,Pus1,Mta1,Gatad2a,Ctr9,Cdca7l,Fancd2,Gtf3c4,Ehmt2,Atf7ip,Psmc4,Xrcc5,Jmjd6,Esr1,Blm,Safb,Baz2a,Usp7,Rbbp7,Atrx,Chd4,Aff4,Nipbl,Rad54l2,Rfc1,Rbpj,Prdx5,Smarcal1,Trim28,Supt16,Wdr61,Sumo2,Hcfc2,Smarca1,Sbno1,Tceanc2,Med23,Ka
GO:0006396	RNA processing	0.183267	0.0219341	7.04244e-29	1.03665e-25	Dhx38,Ints3,Sart1,Ppwd1,Pus1,Sf3b1,Rrp1,Sugp1,Supt6h,Trmt6,Sart3,Ints12,Ccdc86,Ddx41,Frg1,U2af1,Mettl16,Exosc1,Rcl1,Pes1,Snrnp70,Snrnp40,Xab2,Jmjd6,Exosc10,Prpf4,Rbm39,Safb,Nop14,Ddx47,Dbr1,Trmt2a,Dhx40,Nop2,Ebna1bp2,Mlh1,Dus3l,Sbds,Rbm28,Trnt1,Rnmt,Ddx52
GO:0022403	cell cycle phase	0.179283	0.0214636	3.02342e-28	4.45048e-25	Wiz,Atm,Topbp1,Vrk1,Fancd2,Ehmt2,Nsl1,Ankrd32,Nusap1,Xrcc5,Wapal,Esr1,Blm,Mcmbp,Anln,Fanci,Atrx,Cdk2,Chd4,Top2b,Mis12,Plk1,Parp3,Pias1,Kif22,Nipbl,Brcc3,Mapre1,Sin3a,Mlh1,Stag2,Sbds,Ncaph,Bre,Chd3,Tipin,Cdc16,Phip,Ncapd3,Ilkap,Cdca8,Timeless,Ercc4,Racgap1
GO:0045934	negative regulation of nucleobase, nucleoside, nucleotide and nucleic acid metabolic process	0.215139	0.0346947	1.52995e-27	2.25208e-24	Mbd2,Hmg20a,Gatad2b,Ehmt1,Gatad2a,Ercc1,Ctr9,Six1,Zeb2,Xrcc6,Ehmt2,Clspn,Atf7ip,Foxk1,Setdb1,Xrcc5,Bptf,Wapal,Esr1,Blm,Med1,Daxx,Zranb3,Baz2a,Rbbp7,Chd4,Rad18,Plk1,Ctbp1,Pias1,Atr,Nipbl,Ep300,Cbx8,Sin3a,Mlh1,Whsc1,Stag2,Dnmt1,Phf14,Kdm1a,Mbd3,Mphosph8,Rfc
GO:0051172	negative regulation of nitrogen compound metabolic process	0.215139	0.0351063	2.70517e-27	3.98201e-24	Mbd2,Hmg20a,Gatad2b,Ehmt1,Gatad2a,Ercc1,Ctr9,Six1,Zeb2,Xrcc6,Ehmt2,Clspn,Atf7ip,Foxk1,Setdb1,Xrcc5,Bptf,Wapal,Esr1,Blm,Med1,Daxx,Zranb3,Baz2a,Rbbp7,Chd4,Rad18,Plk1,Ctbp1,Pias1,Atr,Nipbl,Ep300,Cbx8,Sin3a,Mlh1,Whsc1,Stag2,Dnmt1,Phf14,Kdm1a,Mbd3,Mphosph8,Rfc
GO:0006355	regulation of transcription, DNA-dependent	0.326693	0.0872365	3.75775e-27	5.53141e-24	Anxa4,Ercc3,Hmg20a,Gatad2b,Ehmt1,Pus1,Mta1,Gatad2a,Ctr9,Cdca7l,Fancd2,Ehmt2,Atf7ip,Psmc4,Xrcc5,Jmjd6,Esr1,Blm,Safb,Baz2a,Usp7,Rbbp7,Atrx,Chd4,Aff4,Nipbl,Rad54l2,Rfc1,Rbpj,Prdx5,Smarcal1,Trim28,Supt16,Wdr61,Sumo2,Hcfc2,Smarca1,Sbno1,Med23,Kat7,Mbd2,Gtf2e2,
GO:0010468	regulation of gene expression	0.370518	0.113228	7.70153e-27	1.13367e-23	Anxa4,Ercc3,Wiz,Hmg20a,Gatad2b,Ehmt1,Pus1,Mta1,Gatad2a,Ctr9,Cdca7l,Fancd2,Ehmt2,Atf7ip,Psmc4,Xrcc5,Snrnp70,Jmjd6,Exosc10,Esr1,Blm,Safb,Baz2a,Usp7,Rbbp7,Atrx,Morc3,Chd4,Aff4,Nipbl,Stub1,Rad54l2,Rfc1,Rbpj,Prdx5,Smarcal1,Trim28,Supt16,Wdr61,Sumo2,Hcfc2,Usp19
GO:0051252	regulation of RNA metabolic process	0.330677	0.0910294	1.2774e-26	1.88033e-23	Anxa4,Ercc3,Hmg20a,Gatad2b,Ehmt1,Pus1,Mta1,Gatad2a,Ctr9,Cdca7l,Fancd2,Ehmt2,Atf7ip,Psmc4,Xrcc5,Snrnp70,Jmjd6,Esr1,Blm,Safb,Baz2a,Usp7,Rbbp7,Atrx,Chd4,Aff4,Nipbl,Rad54l2,Rfc1,Rbpj,Prdx5,Smarcal1,Trim28,Supt16,Wdr61,Sumo2,Hcfc2,Smarca1,Sbno1,Med23,Kat7,Mbd2
GO:0000279	M phase	0.151394	0.0167299	3.87478e-25	5.70367e-22	Atm,Topbp1,Vrk1,Fancd2,Ehmt2,Nsl1,Ankrd32,Nusap1,Xrcc5,Wapal,Esr1,Anln,Mcmbp,Cdk2,Chd4,Top2b,Plk1,Mis12,Kif22,Parp3,Nipbl,Brcc3,Mapre1,Mlh1,Stag2,Ncaph,Sbds,Bre,Chd3,Tipin,Cdc16,Phip,Ncapd3,Cdca8,Timeless,Ercc4,Racgap1,Usp9x,
GO:0010605	negative regulation of macromolecule metabolic process	0.243028	0.0513657	6.22409e-25	9.16186e-22	Mbd2,Hmg20a,Gatad2b,Ehmt1,Gatad2a,Ercc1,Ctr9,Six1,Supt6h,Zeb2,Xrcc6,Ehmt2,Clspn,Atf7ip,Foxk1,Setdb1,Xrcc5,Taf9,Bptf,Wapal,Mvk,Esr1,Blm,Med1,Daxx,Zranb3,Baz2a,Rbbp7,Cdk2,Chd4,Rad18,Plk1,Ctbp1,Pias1,Atr,Nipbl,Ep300,Tlk2,Adnp,Cbx8,Sin3a,Mlh1,Whsc1,Stag2,Dnmt
GO:0031324	negative regulation of cellular metabolic process	0.23506	0.0478963	6.85981e-25	1.00976e-21	Mbd2,Hmg20a,Gatad2b,Ehmt1,Gatad2a,Ercc1,Ctr9,Six1,Supt6h,Zeb2,Xrcc6,Ehmt2,Clspn,Atf7ip,Foxk1,Setdb1,Xrcc5,Taf9,Bptf,Wapal,Mvk,Esr1,Blm,Med1,Daxx,Zranb3,Baz2a,Rbbp7,Chd4,Rad18,Plk1,Ctbp1,Pias1,Atr,Nipbl,Ep300,Tlk2,Cbx8,Sin3a,Mlh1,Whsc1,Stag2,Dnmt1,Phf14,Kd
GO:0048523	negative regulation of cellular process	0.342629	0.105672	2.79748e-24	4.11789e-21	Anxa4,Fam175a,Ints3,Hmg20a,Gatad2b,Atm,Ehmt1,Gatad2a,Ercc1,Ctr9,Dtl,Ehmt2,Clspn,Atf7ip,Xrcc5,Esr1,Blm,Anxa1,Zranb3,Baz2a,Rbbp7,Fanci,Morc3,Chd4,Atr,Nipbl,Tlk2,Stag2,Rif1,Pbk,Rfc1,Tipin,Rbpj,Kifc1,Prdx5,Trim28,Wdr61,Sumo2,Hcfc2,Cul4a,Mbd2,Six1,Supt6h,Zeb2,
GO:2000113	negative regulation of cellular macromolecule biosynthetic process	0.199203	0.0347535	5.83574e-24	8.59021e-21	Mbd2,Hmg20a,Gatad2b,Ehmt1,Gatad2a,Ctr9,Six1,Zeb2,Xrcc6,Ehmt2,Clspn,Atf7ip,Foxk1,Setdb1,Xrcc5,Bptf,Wapal,Mvk,Esr1,Med1,Daxx,Zranb3,Baz2a,Rbbp7,Chd4,Plk1,Ctbp1,Pias1,Atr,Nipbl,Ep300,Cbx8,Sin3a,Whsc1,Stag2,Dnmt1,Phf14,Kdm1a,Mbd3,Mphosph8,Rfc1,Tipin,Sumo1,Rbp
GO:0043412	macromolecule modification	0.310757	0.0894417	1.21645e-23	1.79061e-20	Ercc3,Cul5,Cand2,Hmg20a,Gatad2b,Atm,Ehmt1,Pus1,Gatad2a,Smarcad1,Ctr9,Dtl,Vrk1,Trmt6,Ehmt2,Clspn,Atf7ip,Uba2,Mettl16,Jmjd6,Dsp,Blm,Anxa1,Baz2a,Usp7,Fanci,Morc3,Parp3,Atr,Nipbl,Stub1,Tlk2,Pbk,Trim28,Wdr61,Sumo2,Usp39,Usp19,Nub1,Ppil2,Cul4a,Med23,Kat7,Ppwd1,
GO:0010558	negative regulation of macromolecule biosynthetic process	0.199203	0.0356943	1.88711e-23	2.77782e-20	Mbd2,Hmg20a,Gatad2b,Ehmt1,Gatad2a,Ctr9,Six1,Zeb2,Xrcc6,Ehmt2,Clspn,Atf7ip,Foxk1,Setdb1,Xrcc5,Bptf,Wapal,Mvk,Esr1,Med1,Daxx,Zranb3,Baz2a,Rbbp7,Chd4,Plk1,Ctbp1,Pias1,Atr,Nipbl,Ep300,Cbx8,Sin3a,Whsc1,Stag2,Dnmt1,Phf14,Kdm1a,Mbd3,Mphosph8,Rfc1,Tipin,Sumo1,Rbp
GO:0048519	negative regulation of biological process	0.358566	0.11852	1.95928e-23	2.88407e-20	Anxa4,Fam175a,Ints3,Hmg20a,Gatad2b,Atm,Ehmt1,Gatad2a,Ercc1,Ctr9,Dtl,Ehmt2,Clspn,Atf7ip,Xrcc5,Esr1,Blm,Anxa1,Zranb3,Baz2a,Rbbp7,Fanci,Morc3,Chd4,Atr,Nipbl,Tlk2,Stag2,Rif1,Pbk,Rfc1,Tipin,Rbpj,Kifc1,Prdx5,Trim28,Wdr61,Sumo2,Hcfc2,Usp19,Cul4a,Mbd2,Gsto1,Six1,
GO:0009892	negative regulation of metabolic process	0.243028	0.0558055	4.47661e-23	6.58956e-20	Mbd2,Hmg20a,Gatad2b,Ehmt1,Gatad2a,Ercc1,Ctr9,Six1,Supt6h,Zeb2,Xrcc6,Ehmt2,Clspn,Atf7ip,Foxk1,Setdb1,Xrcc5,Taf9,Bptf,Wapal,Mvk,Esr1,Blm,Med1,Daxx,Zranb3,Baz2a,Rbbp7,Cdk2,Chd4,Rad18,Plk1,Ctbp1,Pias1,Atr,Nipbl,Ep300,Tlk2,Adnp,Cbx8,Sin3a,Mlh1,Whsc1,Stag2,Dnmt
GO:0031327	negative regulation of cellular biosynthetic process	0.199203	0.037135	1.06155e-22	1.5626e-19	Mbd2,Hmg20a,Gatad2b,Ehmt1,Gatad2a,Ctr9,Six1,Zeb2,Xrcc6,Ehmt2,Clspn,Atf7ip,Foxk1,Setdb1,Xrcc5,Bptf,Wapal,Mvk,Esr1,Med1,Daxx,Zranb3,Baz2a,Rbbp7,Chd4,Plk1,Ctbp1,Pias1,Atr,Nipbl,Ep300,Cbx8,Sin3a,Whsc1,Stag2,Dnmt1,Phf14,Kdm1a,Mbd3,Mphosph8,Rfc1,Tipin,Sumo1,Rbp
GO:0050794	regulation of cellular process	0.581673	0.289318	1.26875e-22	1.8676e-19	Qrich1,Fam175a,Ercc3,Arhgap11a,Gatad2b,Atm,Mta1,Ercc1,Smarcad1,Dtl,Atf7ip,Nusap1,Psmc4,Pnkp,Jmjd6,Esr1,Safb,Anxa1,Zranb3,Atrx,Morc3,Parp3,Atr,Nipbl,Stub1,Rad54l2,Ppan,Rif1,Pbk,Tipin,Rbpj,Kifc1,Prdx5,Supt16,Smarca1,Nub1,Sbno1,Kat7,Med23,Rpl38,Gsto1,Supt6h,
GO:0006950	response to stress	0.298805	0.0862368	1.39303e-22	2.05054e-19	Polk,Fam175a,Ercc3,Ints3,Atm,Mta1,Ercc1,Smarcad1,Dtl,Fancd2,Ehmt2,Clspn,Polb,Xrcc5,Pnkp,Esr1,Blm,Wrnip1,Anxa1,Zranb3,Usp7,Rbbp7,Fanci,Atrx,Parp3,Mdc1,Kif22,Atr,Nipbl,Stub1,Tlk2,Rif1,Tonsl,Pbk,Rfc1,Tipin,Rbpj,Prdx5,Smarcal1,Trim28,Supt16,Chd1l,Cul4a,Ufd1l,
GO:0009890	negative regulation of biosynthetic process	0.199203	0.0378701	2.485e-22	3.65792e-19	Mbd2,Hmg20a,Gatad2b,Ehmt1,Gatad2a,Ctr9,Six1,Zeb2,Xrcc6,Ehmt2,Clspn,Atf7ip,Foxk1,Setdb1,Xrcc5,Bptf,Wapal,Mvk,Esr1,Med1,Daxx,Zranb3,Baz2a,Rbbp7,Chd4,Plk1,Ctbp1,Pias1,Atr,Nipbl,Ep300,Cbx8,Sin3a,Whsc1,Stag2,Dnmt1,Phf14,Kdm1a,Mbd3,Mphosph8,Rfc1,Tipin,Sumo1,Rbp
GO:0050789	regulation of biological process	0.59761	0.309076	9.7166e-22	1.43028e-18	Qrich1,Fam175a,Ercc3,Arhgap11a,Gatad2b,Atm,Mta1,Ercc1,Smarcad1,Dtl,Atf7ip,Nusap1,Psmc4,Pnkp,Jmjd6,Exosc10,Esr1,Safb,Anxa1,Zranb3,Atrx,Morc3,Parp3,Atr,Nipbl,Stub1,Rad54l2,Ppan,Rif1,Pbk,Psmd2,Tipin,Rbpj,Kifc1,Prdx5,Supt16,Smarca1,Nub1,Sbno1,Kat7,Med23,Rpl38
GO:0007059	chromosome segregation	0.0956175	0.00617447	1.22319e-21	1.80053e-18	Rad18,Top2b,Mis12,Plk1,Esco2,Kif22,Nipbl,Tlk2,Mlh1,Smarcad1,Stag2,Ncaph,Ect2,Nsl1,Smc6,Ankrd32,Nusap1,Ncapd3,Cdca8,Ercc4,Wapal,Mcmbp,Racgap1,Usp9x,
GO:0065007	biological regulation	0.613546	0.324248	1.27467e-21	1.87631e-18	Qrich1,Fam175a,Ercc3,Arhgap11a,Gatad2b,Atm,Mta1,Ercc1,Smarcad1,Dtl,Vrk1,Atf7ip,Nusap1,Psmc4,Pnkp,Jmjd6,Exosc10,Esr1,Safb,Anxa1,Zranb3,Atrx,Morc3,Parp3,Atr,Nipbl,Stub1,Rad54l2,Ppan,Rif1,Pbk,Psmd2,Tipin,Rbpj,Kifc1,Prdx5,Supt16,Smarca1,Nub1,Sbno1,Kat7,Med23,
GO:0006366	transcription from RNA polymerase II promoter	0.219124	0.0491018	3.07748e-21	4.53005e-18	Anxa4,Ercc3,Mbd2,Hmg20a,Gatad2b,Ehmt1,Pus1,Gtf2e2,Gatad2a,Ctr9,Six1,Supt6h,Zeb2,Xrcc6,Ehmt2,Atf7ip,Foxk1,Ddx41,Setdb1,Psmc4,Taf9,Bptf,Esr1,Gtf2f1,Med1,Safb,Daxx,Ell,Rbbp7,Atrx,Chd4,Plk1,Ctbp1,Pias1,Nipbl,Ep300,Rad54l2,Cbx8,Sin3a,Whsc1,Dnmt1,Phf14,Mbd3,Kdm
GO:0006357	regulation of transcription from RNA polymerase II promoter	0.215139	0.0472788	3.1365e-21	4.61693e-18	Anxa4,Ercc3,Mbd2,Hmg20a,Gatad2b,Ehmt1,Pus1,Gatad2a,Ctr9,Six1,Supt6h,Zeb2,Xrcc6,Ehmt2,Atf7ip,Foxk1,Ddx41,Setdb1,Psmc4,Taf9,Bptf,Esr1,Gtf2f1,Med1,Safb,Daxx,Ell,Rbbp7,Atrx,Chd4,Plk1,Ctbp1,Pias1,Nipbl,Ep300,Rad54l2,Cbx8,Sin3a,Whsc1,Dnmt1,Phf14,Mbd3,Kdm1a,Rfc1
GO:0044267	cellular protein metabolic process	0.326693	0.110994	2.35705e-20	3.46958e-17	Ercc3,Cul5,Cand2,Hmg20a,Atm,Ehmt1,Mta1,Smarcad1,Ctr9,Dtl,Vrk1,Ehmt2,Clspn,Uba2,Psmc4,Jmjd6,Dsp,Blm,Anxa1,Baz2a,Usp7,Fanci,Morc3,Parp3,Atr,Nipbl,Stub1,Tlk2,Psmb1,Eif4b,Tars,Psmd2,Pbk,Trim28,Wdr61,Sumo2,Usp39,Usp19,Nub1,Ppil2,Cul4a,Med23,Kat7,Rpl38,Ppwd1,Uf
GO:0045892	negative regulation of transcription, DNA-dependent	0.171315	0.0304019	2.41507e-20	3.55498e-17	Mbd2,Hmg20a,Gatad2b,Ehmt1,Gatad2a,Ctr9,Six1,Zeb2,Xrcc6,Ehmt2,Foxk1,Atf7ip,Setdb1,Xrcc5,Bptf,Esr1,Daxx,Med1,Baz2a,Rbbp7,Chd4,Plk1,Ctbp1,Pias1,Nipbl,Ep300,Cbx8,Sin3a,Whsc1,Dnmt1,Phf14,Kdm1a,Mbd3,Mphosph8,Rfc1,Rbpj,Sumo1,Prdx5,Trim28,Zfp148,Sumo2,Timeless,Hc
GO:0022613	ribonucleoprotein complex biogenesis	0.111554	0.0107612	2.71244e-20	3.99271e-17	Isg20l2,Nop14,Rpl38,Ddx47,Sart1,Sf3b1,Nop2,Rrp1,Ebna1bp2,Ppan,Eif4b,Sbds,Sart3,Ccdc86,Frg1,Mettl16,Exosc1,Ddx52,Pes1,Rcl1,Taf9,Eif4h,Xab2,Exosc10,Ipo9,Ipo4,Tbl3,Rps17,
GO:0000278	mitotic cell cycle	0.143426	0.0202876	2.8237e-20	4.15649e-17	Ints3,Atm,Vrk1,Clspn,Nsl1,Ankrd32,Nusap1,Wapal,Esr1,Blm,Anln,Mcmbp,Fanci,Cdk2,Plk1,Mis12,Pias1,Kif22,Parp3,Nipbl,Brcc3,Mapre1,Sin3a,Trrap,Stag2,Sbds,Ncaph,Bre,Tipin,Cdc16,Phip,Ncapd3,Cdca8,Timeless,Racgap1,Usp9x,
GO:0033044	regulation of chromosome organization	0.0876494	0.00567463	6.65804e-20	9.80063e-17	Ctbp1,Atr,Nipbl,Ep300,Atm,Tlk2,Ercc1,Ctr9,Dnmt1,Supt6h,Kdm1a,Ehmt2,Trim28,Ankrd32,Setdb1,Wdr61,Pnkp,Ercc4,Wapal,Obfc1,Daxx,Atrx,
GO:0045935	positive regulation of nucleobase, nucleoside, nucleotide and nucleic acid metabolic process	0.199203	0.0433389	7.86295e-20	1.15743e-16	Fam175a,Ercc3,Wiz,Atm,Pus1,Ctr9,Six1,Supt6h,Zeb2,Xrcc6,Atf7ip,Foxk1,Ddx41,Psmc4,Taf9,Snrnp70,Pnkp,Bptf,Obfc1,Esr1,Blm,Gtf2f1,Med1,Safb,Daxx,Ell,Atrx,Cdk2,Parp3,Pias1,Atr,Nipbl,Ep300,Rad54l2,Brcc3,Adnp,Cbx8,Sin3a,Whsc1,Kdm1a,Rfc1,Bre,Rbpj,Trim28,Phip,Wdr61
GO:0016570	histone modification	0.10757	0.0101732	7.95348e-20	1.17075e-16	Kat7,Ctbp1,Nipbl,Ep300,Atm,Ehmt1,Brcc3,Meaf6,Cbx8,Sin3a,Trrap,Smarcad1,Ctr9,Whsc1,Vrk1,Dnmt1,Supt6h,Kdm1a,Mbd3,Ehmt2,Setdb1,Rnf40,Wdr61,Taf9,Jmjd6,Daxx,Baz2a,
GO:0071843	cellular component biogenesis at cellular level	0.111554	0.0112611	9.11092e-20	1.34113e-16	Isg20l2,Nop14,Rpl38,Ddx47,Sart1,Sf3b1,Nop2,Rrp1,Ebna1bp2,Ppan,Eif4b,Sbds,Sart3,Ccdc86,Frg1,Mettl16,Exosc1,Ddx52,Pes1,Rcl1,Taf9,Eif4h,Xab2,Exosc10,Ipo9,Ipo4,Tbl3,Rps17,
GO:0051253	negative regulation of RNA metabolic process	0.171315	0.0315192	9.33422e-20	1.374e-16	Mbd2,Hmg20a,Gatad2b,Ehmt1,Gatad2a,Ctr9,Six1,Zeb2,Xrcc6,Ehmt2,Foxk1,Atf7ip,Setdb1,Xrcc5,Bptf,Esr1,Daxx,Med1,Baz2a,Rbbp7,Chd4,Plk1,Ctbp1,Pias1,Nipbl,Ep300,Cbx8,Sin3a,Whsc1,Dnmt1,Phf14,Kdm1a,Mbd3,Mphosph8,Rfc1,Rbpj,Sumo1,Prdx5,Trim28,Zfp148,Sumo2,Timeless,Hc
GO:0006464	protein modification process	0.278884	0.0853253	1.40935e-19	2.07457e-16	Ercc3,Cul5,Cand2,Hmg20a,Atm,Ehmt1,Smarcad1,Ctr9,Dtl,Vrk1,Ehmt2,Clspn,Uba2,Jmjd6,Dsp,Blm,Anxa1,Baz2a,Usp7,Fanci,Morc3,Parp3,Atr,Nipbl,Stub1,Tlk2,Pbk,Trim28,Wdr61,Sumo2,Usp39,Usp19,Nub1,Ppil2,Cul4a,Med23,Kat7,Ppwd1,Meaf6,Supt6h,Zeb2,Rnf40,Setdb1,Bard1,Taf9,
GO:0009314	response to radiation	0.10757	0.0104378	1.54375e-19	2.2724e-16	Rad18,Fam175a,Ercc3,Ints3,Pias1,Atr,Nipbl,Ep300,Atm,Brcc3,Mta1,Tlk2,Topbp1,Ercc1,Dtl,Kdm1a,Pbk,Fancd2,Xrcc6,Bre,Tipin,Ect2,Xrcc5,Ercc4,Blm,Zranb3,Fignl1,
GO:0051173	positive regulation of nitrogen compound metabolic process	0.199203	0.0442504	1.88164e-19	2.76977e-16	Fam175a,Ercc3,Wiz,Atm,Pus1,Ctr9,Six1,Supt6h,Zeb2,Xrcc6,Atf7ip,Foxk1,Ddx41,Psmc4,Taf9,Snrnp70,Pnkp,Bptf,Obfc1,Esr1,Blm,Gtf2f1,Med1,Safb,Daxx,Ell,Atrx,Cdk2,Parp3,Pias1,Atr,Nipbl,Ep300,Rad54l2,Brcc3,Adnp,Cbx8,Sin3a,Whsc1,Kdm1a,Rfc1,Bre,Rbpj,Trim28,Phip,Wdr61
GO:0000122	negative regulation of transcription from RNA polymerase II promoter	0.139442	0.0208168	5.43012e-19	7.99313e-16	Mbd2,Hmg20a,Gatad2b,Ehmt1,Gatad2a,Ctr9,Six1,Zeb2,Ehmt2,Atf7ip,Setdb1,Bptf,Esr1,Daxx,Med1,Rbbp7,Chd4,Plk1,Ctbp1,Pias1,Ep300,Nipbl,Sin3a,Cbx8,Whsc1,Dnmt1,Phf14,Kdm1a,Mbd3,Rfc1,Rbpj,Trim28,Zfp148,Timeless,Hcfc2,
GO:0010212	response to ionizing radiation	0.0717131	0.00346947	8.0306e-19	1.1821e-15	Fam175a,Ints3,Atr,Nipbl,Atm,Brcc3,Mta1,Tlk2,Ercc1,Topbp1,Kdm1a,Fancd2,Xrcc6,Ect2,Bre,Xrcc5,Blm,Fignl1,
GO:0010564	regulation of cell cycle process	0.111554	0.0122607	8.64435e-19	1.27245e-15	Fam175a,Plk1,Cul4a,Parp3,Ints3,Wiz,Atr,Atm,Brcc3,Sin3a,Trrap,Dtl,Stag2,Bre,Clspn,Tipin,Kifc1,Ankrd32,Nusap1,Phip,Ilkap,Esr1,Wapal,Blm,Med1,Usp19,Fanci,Atrx,
GO:0000280	nuclear division	0.10757	0.0113493	1.32082e-18	1.94424e-15	Mis12,Plk1,Kif22,Nipbl,Atm,Brcc3,Mapre1,Vrk1,Stag2,Ncaph,Bre,Tipin,Nsl1,Cdc16,Ankrd32,Nusap1,Ncapd3,Phip,Timeless,Cdca8,Esr1,Wapal,Anln,Mcmbp,Racgap1,Cdk2,Usp9x,
GO:0007067	mitosis	0.10757	0.0113493	1.32082e-18	1.94424e-15	Mis12,Plk1,Kif22,Nipbl,Atm,Brcc3,Mapre1,Vrk1,Stag2,Ncaph,Bre,Tipin,Nsl1,Cdc16,Ankrd32,Nusap1,Ncapd3,Phip,Timeless,Cdca8,Esr1,Wapal,Anln,Mcmbp,Racgap1,Cdk2,Usp9x,
GO:0010604	positive regulation of macromolecule metabolic process	0.23506	0.0644497	1.38609e-18	2.04033e-15	Fam175a,Med23,Ercc3,Cul4a,Wiz,Atm,Pus1,Ctr9,Six1,Supt6h,Zeb2,Xrcc6,Atf7ip,Ddx41,Foxk1,Psmc4,Taf9,Snrnp70,Pnkp,Bptf,Obfc1,Esr1,Blm,Gtf2f1,Med1,Safb,Daxx,Ell,Fanci,Atrx,Cdk2,Plk1,Ctbp1,Parp3,Pias1,Atr,Nipbl,Stub1,Ep300,Rad54l2,Brcc3,Adnp,Cbx8,Sin3a,Whsc1,Dn
GO:0000087	M phase of mitotic cell cycle	0.10757	0.0117609	3.26877e-18	4.81162e-15	Mis12,Plk1,Kif22,Nipbl,Atm,Brcc3,Mapre1,Vrk1,Stag2,Ncaph,Bre,Tipin,Nsl1,Cdc16,Ankrd32,Nusap1,Ncapd3,Phip,Timeless,Cdca8,Esr1,Wapal,Anln,Mcmbp,Racgap1,Cdk2,Usp9x,
GO:0048522	positive regulation of cellular process	0.326693	0.120814	4.26405e-18	6.27668e-15	Fam175a,Ercc3,Sart1,Wiz,Atm,Pus1,Ctr9,Cdca7l,Atf7ip,Nusap1,Polb,Psmc4,Xrcc5,Snrnp70,Pnkp,Esr1,Blm,Safb,Anxa1,Usp7,Fanci,Atrx,Parp3,Atr,Nipbl,Stub1,Rad54l2,Rfc1,Tipin,Rbpj,Trim28,Wdr61,Sumo2,Usp19,Smarca1,Nub1,Cul4a,Med23,Mbd2,Six1,Supt6h,Zeb2,Xrcc6,Foxk1,
GO:0010629	negative regulation of gene expression	0.179283	0.038517	4.52039e-18	6.65402e-15	Mbd2,Hmg20a,Gatad2b,Ehmt1,Gatad2a,Ctr9,Six1,Zeb2,Xrcc6,Ehmt2,Foxk1,Atf7ip,Setdb1,Xrcc5,Bptf,Esr1,Med1,Daxx,Baz2a,Rbbp7,Cdk2,Chd4,Plk1,Ctbp1,Pias1,Nipbl,Ep300,Adnp,Cbx8,Sin3a,Whsc1,Dnmt1,Phf14,Kdm1a,Mbd3,Mphosph8,Rfc1,Sumo1,Rbpj,Prdx5,Trim28,Zfp148,Sumo2,T
GO:0031325	positive regulation of cellular metabolic process	0.231076	0.0641557	5.17601e-18	7.61908e-15	Fam175a,Ercc3,Wiz,Atm,Pus1,Ctr9,Six1,Supt6h,Zeb2,Xrcc6,Atf7ip,Ddx41,Foxk1,Psmc4,Taf9,Snrnp70,Pnkp,Bptf,Obfc1,Esr1,Blm,Gtf2f1,Med1,Safb,Daxx,Anxa1,Ell,Fanci,Atrx,Cdk2,Plk1,Ctbp1,Parp3,Pias1,Atr,Nipbl,Stub1,Ep300,Rad54l2,Brcc3,Adnp,Cbx8,Sin3a,Whsc1,Dnmt1,Kd
GO:0019538	protein metabolic process	0.334661	0.126606	5.57167e-18	8.20149e-15	Ercc3,Cul5,Cand2,Hmg20a,Atm,Ehmt1,Mta1,Smarcad1,Ctr9,Dtl,Vrk1,Ehmt2,Clspn,Uba2,Psmc4,Lta4h,Jmjd6,Dsp,Blm,Anxa1,Baz2a,Usp7,Fanci,Morc3,Parp3,Atr,Nipbl,Stub1,Tlk2,Psmb1,Eif4b,Tars,Psmd2,Pbk,Trim28,Wdr61,Sumo2,Usp39,Usp19,Nub1,Ppil2,Cul4a,Med23,Kat7,Rpl38,Hm
GO:0034470	ncRNA processing	0.0956175	0.00887948	6.37324e-18	9.38141e-15	Nop14,Ddx47,Ints3,Sart1,Pus1,Nop2,Rrp1,Ebna1bp2,Dus3l,Sbds,Trmt6,Trnt1,Ints12,Ccdc86,Frg1,Mettl16,Exosc1,Pes1,Rcl1,Ddx52,Exosc10,Elac2,Rps17,Tbl3,
GO:0006261	DNA-dependent DNA replication	0.0677291	0.00329305	8.32486e-18	1.22542e-14	Top2b,Parp3,Wiz,Rfc4,Stag2,Tonsl,Clspn,Tipin,Rnaseh2a,Smarcal1,Ilkap,Mcmbp,Wrnip1,Blm,Zranb3,Cdk2,Atrx,
GO:0048285	organelle fission	0.10757	0.0125254	1.60411e-17	2.36125e-14	Mis12,Plk1,Kif22,Nipbl,Atm,Brcc3,Mapre1,Vrk1,Stag2,Ncaph,Bre,Tipin,Nsl1,Cdc16,Ankrd32,Nusap1,Ncapd3,Phip,Timeless,Cdca8,Esr1,Wapal,Anln,Mcmbp,Racgap1,Cdk2,Usp9x,
GO:0009893	positive regulation of metabolic process	0.239044	0.070536	2.11608e-17	3.11487e-14	Fam175a,Med23,Ercc3,Cul4a,Wiz,Atm,Pus1,Ctr9,Six1,Supt6h,Zeb2,Xrcc6,Atf7ip,Ddx41,Foxk1,Psmc4,Taf9,Snrnp70,Pnkp,Bptf,Obfc1,Esr1,Blm,Gtf2f1,Med1,Safb,Daxx,Anxa1,Ell,Fanci,Atrx,Cdk2,Plk1,Ctbp1,Parp3,Pias1,Atr,Nipbl,Stub1,Ep300,Rad54l2,Brcc3,Adnp,Cbx8,Sin3a,Wh
GO:0042254	ribosome biogenesis	0.0876494	0.00740937	2.17521e-17	3.20191e-14	Isg20l2,Nop14,Rpl38,Ddx47,Sart1,Nop2,Rrp1,Ebna1bp2,Ppan,Sbds,Ccdc86,Frg1,Mettl16,Exosc1,Pes1,Rcl1,Ddx52,Exosc10,Ipo9,Ipo4,Rps17,Tbl3,
GO:0006302	double-strand break repair	0.0717131	0.00426333	3.58927e-17	5.28341e-14	Fam175a,Esco2,Parp3,Atm,Brcc3,Mta1,Ercc1,Mlh1,Smarcad1,Kdm1a,Tonsl,Xrcc6,Bre,Smc6,Xrcc5,Ercc4,Blm,Fignl1,
GO:0034660	ncRNA metabolic process	0.0996016	0.0108494	5.5983e-17	8.24069e-14	Nop14,Ddx47,Ints3,Sart1,Pus1,Nop2,Rrp1,Ebna1bp2,Dus3l,Sbds,Tars,Trmt6,Trnt1,Ints12,Ccdc86,Frg1,Mettl16,Exosc1,Ddx52,Pes1,Rcl1,Exosc10,Elac2,Rps17,Tbl3,
GO:0070647	protein modification by small protein conjugation or removal	0.12749	0.0198465	6.52939e-17	9.61127e-14	Ppil2,Med23,Cul4a,Cul5,Cand2,Hmg20a,Ctr9,Dtl,Uba2,Rnf40,Bard1,Daxx,Med1,Usp7,Fanci,Rad18,Plk1,Pias1,Stub1,Brcc3,Cbx8,Trrap,Otud7a,Kdm1a,Sumo1,Cdc16,Trim28,Sumo2,Usp39,Usp19,Nub1,Usp9x,
GO:0044085	cellular component biogenesis	0.227092	0.0663903	1.07867e-16	1.58781e-13	Isg20l2,Rpl38,Mbd2,Sart1,Cand2,Wiz,Sf3b1,Rrp1,Six1,Nasp,Xrcc6,Ehmt2,Sart3,Ccdc86,Capzb,Atf7ip,Frg1,Ankrd32,Mettl16,Exosc1,Rcl1,Pes1,Psmc4,Taf9,Arpc5,Xab2,Exosc10,Blm,Daxx,Baz2a,Atrx,Chd4,Mis12,Nop14,Ddx47,Pias1,Stub1,Ep300,Mapre1,Adnp,Nop2,Ebna1bp2,Mlh1,P
GO:0006310	DNA recombination	0.0796813	0.00620388	1.30271e-16	1.9176e-13	Rad18,Top2b,Atm,Ercc1,Topbp1,Mlh1,Smarcad1,Whsc1,Supt6h,Kdm1a,Exo1,Tonsl,Xrcc6,Smc6,Polb,Xrcc5,Ercc4,Blm,Zranb3,Fignl1,
GO:0033043	regulation of organelle organization	0.135458	0.0235218	1.71306e-16	2.52163e-13	Atm,Ercc1,Ctr9,Supt6h,Ehmt2,Capzb,Ankrd32,Nusap1,Setdb1,Arpc5,Pnkp,Obfc1,Esr1,Wapal,Daxx,Anxa1,Atrx,Plk1,Ctbp1,Parp3,Ep300,Nipbl,Atr,Mapre1,Tlk2,Dnmt1,Kdm1a,Ect2,Kifc1,Trim28,Phip,Wdr61,Ercc4,Racgap1,
GO:0048518	positive regulation of biological process	0.334661	0.134427	2.08493e-16	3.06901e-13	Fam175a,Ercc3,Sart1,Wiz,Atm,Pus1,Ctr9,Cdca7l,Atf7ip,Nusap1,Polb,Psmc4,Xrcc5,Snrnp70,Pnkp,Esr1,Blm,Safb,Anxa1,Usp7,Fanci,Atrx,Parp3,Atr,Nipbl,Stub1,Rad54l2,Rfc1,Tipin,Rbpj,Trim28,Wdr61,Sumo2,Usp19,Smarca1,Nub1,Cul4a,Med23,Mbd2,Gsto1,Six1,Supt6h,Zeb2,Xrcc6,
GO:0051726	regulation of cell cycle	0.123506	0.0211402	2.77522e-15	4.08512e-12	Fam175a,Plk1,Cul4a,Ctbp1,Parp3,Ints3,Wiz,Atr,Atm,Brcc3,Sin3a,Trrap,Dtl,Stag2,Bre,Clspn,Tipin,Kifc1,Ankrd32,Nusap1,Phip,Pes1,Ilkap,Wapal,Esr1,Blm,Med1,Usp19,Fanci,Atrx,Fignl1,
GO:0006730	one-carbon metabolic process	0.0916335	0.0107318	4.94344e-15	7.27674e-12	Mat2a,Gatad2b,Ehmt1,Trmt2a,Gatad2a,Nop2,Ctr9,Whsc1,Dnmt1,Supt6h,Kdm1a,Trmt6,Ehmt2,Mphosph8,Atf7ip,Trim28,Mettl16,Rnmt,Setdb1,Wdr61,Jmjd6,Usp7,Baz2a,
GO:0043414	macromolecule methylation	0.0756972	0.0065861	5.98483e-15	8.80968e-12	Gatad2b,Ehmt1,Gatad2a,Nop2,Ctr9,Whsc1,Dnmt1,Supt6h,Kdm1a,Trmt6,Ehmt2,Mphosph8,Atf7ip,Trim28,Mettl16,Setdb1,Wdr61,Usp7,Baz2a,
GO:0009891	positive regulation of biosynthetic process	0.179283	0.046926	6.53873e-15	9.62501e-12	Ercc3,Wiz,Atm,Pus1,Ctr9,Six1,Supt6h,Zeb2,Xrcc6,Foxk1,Ddx41,Atf7ip,Psmc4,Taf9,Pnkp,Bptf,Obfc1,Esr1,Blm,Gtf2f1,Med1,Safb,Daxx,Anxa1,Ell,Atrx,Cdk2,Pias1,Atr,Nipbl,Rad54l2,Ep300,Adnp,Cbx8,Sin3a,Kdm1a,Rfc1,Rbpj,Trim28,Phip,Wdr61,Zfp462,Zfp148,Sumo2,Smarca1,
GO:0009628	response to abiotic stimulus	0.115538	0.0190527	9.02673e-15	1.32873e-11	Rad18,Fam175a,Ercc3,Ints3,Pias1,Atr,Nipbl,Ep300,Atm,Brcc3,Mta1,Tlk2,Topbp1,Ercc1,Dtl,Fancd2,Kdm1a,Pbk,Xrcc6,Bre,Tipin,Ect2,Xrcc5,Ercc4,Blm,Zranb3,Rbbp7,Cdk2,Fignl1,
GO:0006364	rRNA processing	0.0677291	0.00496898	9.8045e-15	1.44322e-11	Nop14,Ddx47,Sart1,Nop2,Rrp1,Ebna1bp2,Sbds,Ccdc86,Frg1,Mettl16,Exosc1,Pes1,Rcl1,Ddx52,Exosc10,Rps17,Tbl3,
GO:0032259	methylation	0.0836653	0.00882068	1.00525e-14	1.47972e-11	Gatad2b,Ehmt1,Trmt2a,Gatad2a,Nop2,Ctr9,Whsc1,Dnmt1,Supt6h,Kdm1a,Trmt6,Ehmt2,Mphosph8,Atf7ip,Trim28,Mettl16,Rnmt,Setdb1,Wdr61,Usp7,Baz2a,
GO:0031328	positive regulation of cellular biosynthetic process	0.175299	0.0459851	1.48062e-14	2.17948e-11	Ercc3,Wiz,Atm,Pus1,Ctr9,Six1,Supt6h,Zeb2,Xrcc6,Foxk1,Ddx41,Atf7ip,Psmc4,Taf9,Pnkp,Bptf,Obfc1,Esr1,Blm,Gtf2f1,Med1,Safb,Daxx,Anxa1,Ell,Atrx,Cdk2,Pias1,Atr,Nipbl,Rad54l2,Ep300,Adnp,Sin3a,Kdm1a,Rfc1,Rbpj,Trim28,Phip,Wdr61,Zfp462,Zfp148,Sumo2,Smarca1,
GO:0016072	rRNA metabolic process	0.0677291	0.00511599	1.59724e-14	2.35114e-11	Nop14,Ddx47,Sart1,Nop2,Rrp1,Ebna1bp2,Sbds,Ccdc86,Frg1,Mettl16,Exosc1,Pes1,Rcl1,Ddx52,Exosc10,Rps17,Tbl3,
GO:0006275	regulation of DNA replication	0.063745	0.00435153	1.94257e-14	2.85947e-11	Esco2,Wiz,Atr,Atm,Stag2,Ehmt2,Clspn,Tipin,Ilkap,Pnkp,Wapal,Obfc1,Wrnip1,Zranb3,Atrx,Cdk2,
GO:0051128	regulation of cellular component organization	0.191235	0.0546882	1.98907e-14	2.92791e-11	Qrich1,Atm,Ercc1,Ctr9,Six1,Supt6h,Zeb2,Ehmt2,Capzb,Atf7ip,Ankrd32,Nusap1,Setdb1,Psmc4,Taf9,Arpc5,Pnkp,Obfc1,Wapal,Esr1,Daxx,Anxa1,Rbbp7,Atrx,Wdr36,Cdkn2aip,Plk1,Ctbp1,Parp3,Atr,Nipbl,Stub1,Ep300,Mapre1,Tlk2,Adnp,Ppan,Dnmt1,Kdm1a,Ect2,Sumo1,Rbpj,Kifc1,Trim
GO:0010557	positive regulation of macromolecule biosynthetic process	0.167331	0.0426333	2.4188e-14	3.56047e-11	Ercc3,Wiz,Atm,Pus1,Ctr9,Six1,Zeb2,Xrcc6,Foxk1,Ddx41,Atf7ip,Psmc4,Taf9,Pnkp,Bptf,Obfc1,Esr1,Blm,Gtf2f1,Med1,Safb,Daxx,Ell,Atrx,Cdk2,Pias1,Atr,Nipbl,Rad54l2,Ep300,Cbx8,Sin3a,Kdm1a,Rfc1,Rbpj,Trim28,Phip,Wdr61,Zfp462,Zfp148,Sumo2,Smarca1,
GO:0006397	mRNA processing	0.0916335	0.0122607	8.2843e-14	1.21945e-10	Dhx38,Ddx47,Sart1,Dbr1,Ppwd1,Sf3b1,Mlh1,Sugp1,Supt6h,Rbm28,Sart3,Frg1,Ddx41,U2af1,Rnmt,Snrnp70,Snrnp40,Xab2,Prpf4,Rbm39,Jmjd6,Usp39,Safb,
GO:0051301	cell division	0.0996016	0.0153774	1.63906e-13	2.41269e-10	Mis12,Plk1,Brcc3,Mapre1,Vrk1,Stag2,Ncaph,Bre,Tipin,Ect2,Nsl1,Cdc16,Nusap1,Ncapd3,Cdca8,Timeless,Usp39,Wapal,Blm,Anln,Daxx,Mcmbp,Racgap1,Cdk2,Usp9x,
GO:0016071	mRNA metabolic process	0.0996016	0.0154362	1.7842e-13	2.62634e-10	Dhx38,Ddx47,Sart1,Dbr1,Ppwd1,Atm,Sf3b1,Mlh1,Sugp1,Supt6h,Rbm28,Sart3,Frg1,Ddx41,U2af1,Rnmt,Snrnp70,Snrnp40,Xab2,Jmjd6,Prpf4,Rbm39,Exosc10,Usp39,Safb,
GO:0006338	chromatin remodeling	0.0557769	0.00341066	1.83736e-13	2.70459e-10	Chd4,Smarcd2,Chd1l,Mbd3,Mbd2,Gatad2b,Bptf,Daxx,Smarcad1,Smarca1,Nasp,Rbbp7,Baz2a,Atrx,
GO:0044265	cellular macromolecule catabolic process	0.115538	0.0219341	3.12732e-13	4.60341e-10	Plk1,Cul4a,Cul5,Pias1,Stub1,Atm,Ufd1l,Mta1,Tlk2,Mlh1,Nploc4,Smarcad1,Psmb1,Dtl,Otud7a,Psmd2,Pbk,Rnaseh2a,Sumo1,Rnf40,Psmc4,Taf9,Sumo2,Exosc10,Usp19,Blm,Usp7,Nub1,Usp9x,
GO:0051254	positive regulation of RNA metabolic process	0.151394	0.0387228	5.46249e-13	8.04078e-10	Ercc3,Pus1,Ctr9,Six1,Supt6h,Zeb2,Xrcc6,Foxk1,Ddx41,Atf7ip,Psmc4,Taf9,Snrnp70,Bptf,Esr1,Blm,Gtf2f1,Med1,Safb,Daxx,Ell,Atrx,Cdk2,Pias1,Nipbl,Rad54l2,Ep300,Sin3a,Kdm1a,Rfc1,Rbpj,Trim28,Phip,Wdr61,Zfp462,Zfp148,Sumo2,Smarca1,
GO:0008380	RNA splicing	0.0796813	0.00982035	8.14554e-13	1.19902e-09	Dhx38,Ddx47,Sart1,Dbr1,Ppwd1,Sf3b1,Sugp1,Supt6h,Rbm28,Sart3,Frg1,Ddx41,U2af1,Snrnp70,Snrnp40,Xab2,Rbm39,Prpf4,Jmjd6,Usp39,
GO:0032502	developmental process	0.342629	0.161301	8.36008e-13	1.2306e-09	Anxa4,Qrich1,Ercc3,Cul5,Sart1,Hmg20a,Atm,Ehmt1,Sf3b1,Gatad2a,Ercc1,Ctr9,Fancd2,Ehmt2,Frg1,Polb,Psmc4,Xrcc5,Jmjd6,Dsp,Esr1,Blm,Anln,Anxa1,Usp7,Atrx,Morc3,Top2b,Aff4,Atr,Nipbl,Tlk2,Stag2,Rif1,Rbpj,Trim28,Wdr61,Usp19,Smarca1,Prdm2,Cul4a,Rpl38,Six1,Nasp,Supt6
GO:0032446	protein modification by small protein conjugation	0.0996016	0.0166711	9.74894e-13	1.43504e-09	Rad18,Ppil2,Plk1,Med23,Cul4a,Cul5,Pias1,Cand2,Stub1,Hmg20a,Cbx8,Ctr9,Dtl,Kdm1a,Sumo1,Cdc16,Trim28,Uba2,Rnf40,Bard1,Sumo2,Daxx,Med1,Nub1,Fanci,
GO:0071478	cellular response to radiation	0.0517928	0.00329305	2.26668e-12	3.33655e-09	Pbk,Kdm1a,Xrcc6,Ect2,Atr,Nipbl,Ep300,Atm,Xrcc5,Tlk2,Ercc4,Blm,Fignl1,
GO:0031572	G2/M transition DNA damage checkpoint	0.0358566	0.000999677	2.33754e-12	3.44085e-09	Fam175a,Bre,Plk1,Clspn,Atm,Brcc3,Blm,Dtl,Fanci,
GO:0031576	G2/M transition checkpoint	0.0358566	0.000999677	2.33754e-12	3.44085e-09	Fam175a,Bre,Plk1,Clspn,Atm,Brcc3,Blm,Dtl,Fanci,
GO:0000723	telomere maintenance	0.0478088	0.0026462	3.00531e-12	4.42382e-09	Xrcc6,Parp3,Smc6,Atr,Atm,Xrcc5,Pnkp,Ercc1,Ercc4,Obfc1,Blm,Atrx,
GO:0032200	telomere organization	0.0478088	0.0026462	3.00531e-12	4.42382e-09	Xrcc6,Parp3,Smc6,Atr,Atm,Xrcc5,Pnkp,Ercc1,Ercc4,Obfc1,Blm,Atrx,
GO:0045893	positive regulation of transcription, DNA-dependent	0.143426	0.0370174	3.10138e-12	4.56523e-09	Ercc3,Pus1,Ctr9,Six1,Zeb2,Xrcc6,Foxk1,Ddx41,Atf7ip,Psmc4,Taf9,Bptf,Esr1,Blm,Gtf2f1,Med1,Safb,Daxx,Ell,Atrx,Cdk2,Pias1,Nipbl,Rad54l2,Ep300,Sin3a,Kdm1a,Rfc1,Rbpj,Trim28,Phip,Wdr61,Zfp462,Zfp148,Sumo2,Smarca1,
GO:0043632	modification-dependent macromolecule catabolic process	0.0916335	0.0146423	3.23079e-12	4.75572e-09	Plk1,Cul4a,Cul5,Pias1,Stub1,Ufd1l,Mta1,Tlk2,Nploc4,Dtl,Otud7a,Psmd2,Pbk,Sumo1,Rnf40,Psmc4,Taf9,Sumo2,Exosc10,Usp19,Nub1,Usp7,Usp9x,
GO:0071479	cellular response to ionizing radiation	0.0398406	0.00152892	4.45871e-12	6.56322e-09	Kdm1a,Xrcc6,Ect2,Atr,Nipbl,Atm,Xrcc5,Tlk2,Blm,Fignl1,
GO:0051054	positive regulation of DNA metabolic process	0.0557769	0.00429273	4.50526e-12	6.63174e-09	Fam175a,Bre,Parp3,Wiz,Trim28,Atr,Atm,Brcc3,Pnkp,Cbx8,Obfc1,Whsc1,Cdk2,Atrx,
GO:0000077	DNA damage checkpoint	0.0478088	0.00276381	5.10635e-12	7.51655e-09	Fam175a,Bre,Plk1,Cul4a,Tipin,Clspn,Atr,Atm,Brcc3,Blm,Dtl,Fanci,
GO:0034622	cellular macromolecular complex assembly	0.111554	0.0229338	5.45599e-12	8.03122e-09	Mis12,Rpl38,Mbd2,Sart1,Pias1,Cand2,Stub1,Ep300,Mapre1,Sf3b1,Ppan,Mlh1,Eif4b,Nasp,Sbds,Sart3,Capzb,Atf7ip,Psmc4,Taf9,Eif4h,Arpc5,Xab2,Daxx,Ipo4,Racgap1,Rps17,Atrx,
GO:0071103	DNA conformation change	0.059761	0.00535121	6.93031e-12	1.02014e-08	Top2b,Xrcc6,Ercc3,Sart3,Nusap1,Ncapd3,Xrcc5,Wapal,Daxx,Anxa1,Ipo4,Nasp,Baz2a,Ncaph,Atrx,
GO:0010638	positive regulation of organelle organization	0.0796813	0.0111729	8.5823e-12	1.26332e-08	Ctbp1,Atr,Nipbl,Ep300,Atm,Ctr9,Dnmt1,Kdm1a,Trim28,Ankrd32,Nusap1,Setdb1,Phip,Wdr61,Arpc5,Pnkp,Obfc1,Daxx,Anxa1,Atrx,
GO:0031570	DNA integrity checkpoint	0.0478088	0.00294023	1.08058e-11	1.59062e-08	Fam175a,Bre,Plk1,Cul4a,Tipin,Clspn,Atr,Atm,Brcc3,Blm,Dtl,Fanci,
GO:0010628	positive regulation of gene expression	0.151394	0.0428685	1.13465e-11	1.67021e-08	Med23,Ercc3,Pus1,Ctr9,Six1,Zeb2,Xrcc6,Foxk1,Ddx41,Atf7ip,Psmc4,Taf9,Bptf,Esr1,Blm,Gtf2f1,Med1,Safb,Daxx,Ell,Atrx,Cdk2,Pias1,Nipbl,Rad54l2,Ep300,Sin3a,Dnmt1,Kdm1a,Rfc1,Rbpj,Trim28,Phip,Wdr61,Zfp462,Zfp148,Sumo2,Smarca1,
GO:0090329	regulation of DNA-dependent DNA replication	0.0358566	0.00117609	1.17294e-11	1.72656e-08	Tipin,Clspn,Wiz,Ilkap,Wrnip1,Zranb3,Stag2,Cdk2,Atrx,
GO:0006511	ubiquitin-dependent protein catabolic process	0.0876494	0.0141719	1.22727e-11	1.80655e-08	Plk1,Cul4a,Cul5,Pias1,Stub1,Ufd1l,Mta1,Tlk2,Nploc4,Dtl,Otud7a,Psmd2,Pbk,Sumo1,Rnf40,Psmc4,Taf9,Sumo2,Usp19,Nub1,Usp7,Usp9x,
GO:0051716	cellular response to stimulus	0.370518	0.191085	1.22907e-11	1.80919e-08	Anxa4,Polk,Fam175a,Ercc3,Ints3,Arhgap11a,Atm,Mta1,Ercc1,Smarcad1,Ctr9,Dtl,Fancd2,Ehmt2,Clspn,Polb,Xrcc5,Pnkp,Jmjd6,Esr1,Blm,Safb,Wrnip1,Anxa1,Zranb3,Usp7,Rbbp7,Fanci,Atrx,Parp3,Mdc1,Kif22,Atr,Nipbl,Stub1,Tlk2,Ppan,Rif1,Tonsl,Pbk,Rfc1,Tipin,Rbpj,Prdx5,Smar
GO:0000075	cell cycle checkpoint	0.0557769	0.00467496	1.44327e-11	2.12449e-08	Fam175a,Bre,Plk1,Cul4a,Tipin,Clspn,Ints3,Atr,Atm,Brcc3,Trrap,Blm,Dtl,Fanci,
GO:0019941	modification-dependent protein catabolic process	0.0876494	0.0144365	1.75556e-11	2.58418e-08	Plk1,Cul4a,Cul5,Pias1,Stub1,Ufd1l,Mta1,Tlk2,Nploc4,Dtl,Otud7a,Psmd2,Pbk,Sumo1,Rnf40,Psmc4,Taf9,Sumo2,Usp19,Nub1,Usp7,Usp9x,
GO:0034621	cellular macromolecular complex subunit organization	0.115538	0.0261386	2.22172e-11	3.27037e-08	Mis12,Rpl38,Mbd2,Sart1,Pias1,Cand2,Stub1,Ep300,Mapre1,Sf3b1,Ppan,Mlh1,Eif4b,Nasp,Sbds,Smarcd2,Sart3,Capzb,Atf7ip,Psmc4,Taf9,Eif4h,Arpc5,Xab2,Daxx,Ipo4,Racgap1,Rps17,Atrx,
GO:0065003	macromolecular complex assembly	0.143426	0.0398989	2.57793e-11	3.79471e-08	Rpl38,Mbd2,Sart1,Cand2,Wiz,Sf3b1,Nasp,Xrcc6,Sart3,Capzb,Atf7ip,Ankrd32,Psmc4,Taf9,Arpc5,Xab2,Blm,Daxx,Atrx,Mis12,Pias1,Ep300,Stub1,Mapre1,Mlh1,Ppan,Eif4b,Sbds,Ect2,Sumo1,Trim28,Eif4h,Zfp148,Rps17,Racgap1,Ipo4,
GO:0000819	sister chromatid segregation	0.0438247	0.00246979	3.0112e-11	4.43249e-08	Top2b,Mis12,Plk1,Kif22,Ankrd32,Nipbl,Nusap1,Ncapd3,Cdca8,Wapal,Ncaph,
GO:0051603	proteolysis involved in cellular protein catabolic process	0.0916335	0.0165241	3.66229e-11	5.39089e-08	Plk1,Cul4a,Cul5,Pias1,Stub1,Ufd1l,Mta1,Tlk2,Nploc4,Psmb1,Dtl,Otud7a,Psmd2,Pbk,Sumo1,Rnf40,Psmc4,Taf9,Sumo2,Usp19,Nub1,Usp7,Usp9x,
GO:0006305	DNA alkylation	0.0398406	0.00188174	3.95342e-11	5.81943e-08	Ehmt2,Mphosph8,Atf7ip,Trim28,Gatad2b,Ehmt1,Gatad2a,Dnmt1,Usp7,Baz2a,
GO:0006306	DNA methylation	0.0398406	0.00188174	3.95342e-11	5.81943e-08	Ehmt2,Mphosph8,Atf7ip,Trim28,Gatad2b,Ehmt1,Gatad2a,Dnmt1,Usp7,Baz2a,
GO:0051053	negative regulation of DNA metabolic process	0.0438247	0.0025874	5.05703e-11	7.44394e-08	Rad18,Tipin,Clspn,Atr,Ercc1,Mlh1,Ercc4,Wapal,Blm,Zranb3,Stag2,
GO:0044257	cellular protein catabolic process	0.0916335	0.0169945	6.3815e-11	9.39357e-08	Plk1,Cul4a,Cul5,Pias1,Stub1,Ufd1l,Mta1,Tlk2,Nploc4,Psmb1,Dtl,Otud7a,Psmd2,Pbk,Sumo1,Rnf40,Psmc4,Taf9,Sumo2,Usp19,Nub1,Usp7,Usp9x,
GO:0043933	macromolecular complex subunit organization	0.14741	0.0433977	6.60781e-11	9.7267e-08	Rpl38,Mbd2,Sart1,Cand2,Wiz,Sf3b1,Nasp,Xrcc6,Sart3,Capzb,Atf7ip,Ankrd32,Psmc4,Taf9,Arpc5,Xab2,Blm,Daxx,Atrx,Mis12,Pias1,Ep300,Stub1,Mapre1,Mlh1,Ppan,Eif4b,Sbds,Smarcd2,Ect2,Sumo1,Trim28,Eif4h,Zfp148,Rps17,Racgap1,Ipo4,
GO:0040029	regulation of gene expression, epigenetic	0.0677291	0.00861486	7.26752e-11	1.06978e-07	Mbd2,Gatad2b,Ehmt1,Mta1,Gatad2a,Cbx8,Sin3a,Dnmt1,Mbd3,Mphosph8,Ehmt2,Atf7ip,Trim28,Setdb1,Exosc10,Usp7,Baz2a,
GO:0009057	macromolecule catabolic process	0.115538	0.0274911	7.31794e-11	1.0772e-07	Plk1,Cul4a,Cul5,Pias1,Stub1,Atm,Ufd1l,Mta1,Tlk2,Mlh1,Nploc4,Smarcad1,Psmb1,Dtl,Otud7a,Psmd2,Pbk,Rnaseh2a,Sumo1,Rnf40,Psmc4,Taf9,Sumo2,Exosc10,Usp19,Blm,Usp7,Nub1,Usp9x,
GO:0002520	immune system development	0.111554	0.0261974	1.1835e-10	1.74211e-07	Cul4a,Esco2,Sart1,Ep300,Atm,Ercc1,Sin3a,Mlh1,Ctr9,Whsc1,Six1,Sbds,Supt6h,Fancd2,Kdm1a,Exo1,Xrcc6,Sart3,Rbpj,Hmgb3,Polb,Wdr61,Xrcc5,Jmjd6,Anln,Med1,Blm,Anxa1,
GO:0009790	embryo development	0.123506	0.0321073	1.37704e-10	2.02701e-07	Cul4a,Rpl38,Ugdh,Nipbl,Ep300,Atm,Ehmt1,Sf3b1,Gatad2a,Sin3a,Ctr9,Six1,Nasp,Sbds,Dnmt1,Mbd3,Zeb2,Kdm1a,Rbpj,Trim28,Atp5a1,Setdb1,Psmc4,Xab2,Bptf,Timeless,Med1,Gtf2i,Racgap1,Ell,Usp9x,
GO:0071156	regulation of cell cycle arrest	0.0557769	0.00567463	1.94204e-10	2.85869e-07	Fam175a,Bre,Plk1,Cul4a,Tipin,Clspn,Ints3,Atr,Atm,Brcc3,Trrap,Blm,Dtl,Fanci,
GO:0007275	multicellular organismal development	0.290837	0.139455	2.28522e-10	3.36385e-07	Anxa4,Qrich1,Ercc3,Cul5,Sart1,Hmg20a,Atm,Ehmt1,Sf3b1,Gatad2a,Ercc1,Ctr9,Fancd2,Ehmt2,Frg1,Polb,Psmc4,Xrcc5,Jmjd6,Dsp,Esr1,Blm,Anln,Anxa1,Usp7,Atrx,Morc3,Top2b,Nipbl,Tlk2,Rbpj,Trim28,Wdr61,Usp19,Smarca1,Prdm2,Cul4a,Rpl38,Six1,Nasp,Supt6h,Exo1,Zeb2,Xrcc6,Sa
GO:0010165	response to X-ray	0.0278884	0.000676252	2.29847e-10	3.38335e-07	Xrcc5,Xrcc6,Ercc1,Blm,Nipbl,Atm,Brcc3,
GO:0043044	ATP-dependent chromatin remodeling	0.0318725	0.00111729	2.98349e-10	4.3917e-07	Chd4,Smarcd2,Mbd3,Mbd2,Gatad2b,Smarcad1,Smarca1,Nasp,
GO:0034968	histone lysine methylation	0.0398406	0.00232278	3.41598e-10	5.02832e-07	Kdm1a,Ehmt2,Ehmt1,Wdr61,Setdb1,Whsc1,Ctr9,Dnmt1,Baz2a,Supt6h,
GO:0031056	regulation of histone modification	0.0438247	0.00314604	4.33296e-10	6.37812e-07	Kdm1a,Ehmt2,Ctbp1,Nipbl,Ep300,Atm,Wdr61,Daxx,Ctr9,Dnmt1,Supt6h,
GO:0000070	mitotic sister chromatid segregation	0.0398406	0.00238158	4.3972e-10	6.47268e-07	Mis12,Plk1,Kif22,Ankrd32,Nipbl,Nusap1,Ncapd3,Cdca8,Wapal,Ncaph,
GO:0051321	meiotic cell cycle	0.0557769	0.00614507	5.54597e-10	8.16367e-07	Fancd2,Exo1,Top2b,Ehmt2,Plk1,Atm,Ncapd3,Xrcc5,Topbp1,Mlh1,Ercc4,Wapal,Stag2,Cdk2,
GO:0006304	DNA modification	0.0398406	0.00246979	6.34053e-10	9.33326e-07	Ehmt2,Mphosph8,Atf7ip,Trim28,Gatad2b,Ehmt1,Gatad2a,Dnmt1,Usp7,Baz2a,
GO:0000018	regulation of DNA recombination	0.0358566	0.00185234	8.77039e-10	1.291e-06	Rad18,Kdm1a,Mlh1,Smarcad1,Blm,Zranb3,Whsc1,Supt6h,Fignl1,
GO:0071214	cellular response to abiotic stimulus	0.0517928	0.00543942	1.2912e-09	1.90065e-06	Pbk,Kdm1a,Xrcc6,Ect2,Atr,Nipbl,Ep300,Atm,Xrcc5,Tlk2,Ercc4,Blm,Fignl1,
GO:0009411	response to UV	0.0438247	0.00349887	1.36495e-09	2.0092e-06	Rad18,Pbk,Kdm1a,Ercc3,Tipin,Atr,Ep300,Ercc1,Ercc4,Zranb3,Dtl,
GO:0034502	protein localization to chromosome	0.0318725	0.0013525	1.51355e-09	2.22794e-06	Mis12,Plk1,Esco2,Atr,Lrwd1,Esr1,Wapal,Atrx,
GO:0044248	cellular catabolic process	0.14741	0.0487195	1.5998e-09	2.35491e-06	Cul4a,Cul5,Akr1b8,Atm,Ufd1l,Mta1,Gsto1,Smarcad1,Dtl,Rnaseh2a,Rnf40,Psmc4,Taf9,Lta4h,Exosc10,Esd,Blm,Usp7,Plk1,Pias1,Stub1,Tlk2,Mlh1,Nploc4,Psmb1,Otud7a,Acot7,Pbk,Psmd2,Ect2,Sumo1,Prdx5,Sumo2,Usp19,Nub1,Racgap1,Usp9x,
GO:0048856	anatomical structure development	0.282869	0.140719	2.23625e-09	3.29176e-06	Anxa4,Qrich1,Ercc3,Cul5,Sart1,Hmg20a,Atm,Sf3b1,Gatad2a,Ercc1,Ctr9,Fancd2,Ehmt2,Frg1,Polb,Psmc4,Xrcc5,Jmjd6,Dsp,Esr1,Blm,Anln,Anxa1,Atrx,Top2b,Aff4,Nipbl,Stag2,Rif1,Rbpj,Trim28,Wdr61,Usp19,Smarca1,Cul4a,Rpl38,Six1,Nasp,Supt6h,Exo1,Zeb2,Xrcc6,Sart3,Hmgb3,Fo
GO:0030163	protein catabolic process	0.0916335	0.020464	2.30662e-09	3.39535e-06	Plk1,Cul4a,Cul5,Pias1,Stub1,Ufd1l,Mta1,Tlk2,Nploc4,Psmb1,Dtl,Otud7a,Psmd2,Pbk,Sumo1,Rnf40,Psmc4,Taf9,Sumo2,Usp19,Nub1,Usp7,Usp9x,
GO:0031058	positive regulation of histone modification	0.0358566	0.00208756	2.62287e-09	3.86086e-06	Kdm1a,Ctbp1,Nipbl,Ep300,Atm,Wdr61,Daxx,Ctr9,Dnmt1,
GO:0050896	response to stimulus	0.406375	0.240804	2.67961e-09	3.94438e-06	Anxa4,Polk,Fam175a,Ercc3,Mat2a,Ints3,Arhgap11a,Atm,Mta1,Ercc1,Smarcad1,Ctr9,Dtl,Fancd2,Ehmt2,Clspn,Polb,Xrcc5,Pnkp,Jmjd6,Esr1,Blm,Safb,Wrnip1,Anxa1,Zranb3,Usp7,Rbbp7,Fanci,Atrx,Parp3,Kif22,Mdc1,Atr,Nipbl,Stub1,Tlk2,Ppan,Rif1,Tonsl,Pbk,Rfc1,Tipin,Rbpj,Prdx
GO:0044281	small molecule metabolic process	0.175299	0.0669489	3.2328e-09	4.75868e-06	Mat2a,Akr1b8,Gatad2b,Ehmt1,Gatad2a,Gsto1,Myh3,Umps,Ctr9,Supt6h,Trmt6,Ehmt2,Atf7ip,Pcyt1a,Atp5a1,Mettl16,Setdb1,Pnkp,Lta4h,Jmjd6,Esd,Esr1,Mvk,Med1,Anxa1,Baz2a,Usp7,Ugdh,Trmt2a,Adnp,Nop2,Whsc1,Tars,Dnmt1,Acot7,Kdm1a,Mphosph8,Ect2,Dtymk,Trim28,Rnmt,Wdr61,Pfa
GO:0043009	chordate embryonic development	0.0916335	0.0208462	3.26836e-09	4.81103e-06	Cul4a,Nipbl,Ep300,Atm,Sf3b1,Gatad2a,Sin3a,Ctr9,Six1,Nasp,Sbds,Zeb2,Kdm1a,Mbd3,Rbpj,Trim28,Setdb1,Psmc4,Xab2,Bptf,Med1,Ell,Usp9x,
GO:0009792	embryo development ending in birth or egg hatching	0.0916335	0.021052	3.9299e-09	5.78482e-06	Cul4a,Nipbl,Ep300,Atm,Sf3b1,Gatad2a,Sin3a,Ctr9,Six1,Nasp,Sbds,Zeb2,Kdm1a,Mbd3,Rbpj,Trim28,Setdb1,Psmc4,Xab2,Bptf,Med1,Ell,Usp9x,
GO:0022607	cellular component assembly	0.163347	0.0603334	4.72918e-09	6.96135e-06	Rpl38,Mbd2,Sart1,Cand2,Wiz,Sf3b1,Six1,Nasp,Xrcc6,Ehmt2,Sart3,Capzb,Atf7ip,Ankrd32,Psmc4,Taf9,Arpc5,Xab2,Blm,Daxx,Baz2a,Atrx,Chd4,Mis12,Pias1,Ep300,Stub1,Mapre1,Adnp,Mlh1,Ppan,Eif4b,Sbds,Ect2,Sumo1,Trim28,Eif4h,Zfp148,Ipo4,Rps17,Racgap1,
GO:0001701	in utero embryonic development	0.0717131	0.012937	5.34669e-09	7.87033e-06	Cul4a,Sf3b1,Gatad2a,Sin3a,Ctr9,Nasp,Sbds,Kdm1a,Mbd3,Rbpj,Trim28,Setdb1,Psmc4,Xab2,Bptf,Med1,Ell,Usp9x,
GO:0016571	histone methylation	0.0398406	0.00311664	6.35495e-09	9.35449e-06	Kdm1a,Ehmt2,Ehmt1,Wdr61,Setdb1,Whsc1,Ctr9,Dnmt1,Baz2a,Supt6h,
GO:0071480	cellular response to gamma radiation	0.0239044	0.000617447	7.17514e-09	1.05618e-05	Xrcc5,Kdm1a,Xrcc6,Tlk2,Atr,Atm,
GO:0033365	protein localization to organelle	0.0796813	0.0165829	8.30789e-09	1.22292e-05	Mis12,Plk1,Esco2,Atr,Ep300,Lrwd1,Mapre1,Six1,Ect2,Sumo1,Trim28,Pes1,Phip,Esr1,Wapal,Med1,Ipo9,Ipo4,Morc3,Atrx,
GO:0043161	proteasomal ubiquitin-dependent protein catabolic process	0.059761	0.00890888	8.42696e-09	1.24045e-05	Pbk,Psmd2,Plk1,Cul4a,Sumo1,Pias1,Stub1,Ufd1l,Psmc4,Taf9,Mta1,Tlk2,Sumo2,Usp19,Nub1,
GO:0002562	somatic diversification of immune receptors via germline recombination within a single locus	0.0318725	0.00170533	1.03082e-08	1.51737e-05	Exo1,Xrcc6,Atm,Polb,Ercc1,Mlh1,Whsc1,Supt6h,
GO:0016444	somatic cell DNA recombination	0.0318725	0.00170533	1.03082e-08	1.51737e-05	Exo1,Xrcc6,Atm,Polb,Ercc1,Mlh1,Whsc1,Supt6h,
GO:0071844	cellular component assembly at cellular level	0.135458	0.0452795	1.04998e-08	1.54556e-05	Rpl38,Mbd2,Sart1,Cand2,Sf3b1,Six1,Nasp,Ehmt2,Sart3,Capzb,Atf7ip,Psmc4,Taf9,Arpc5,Xab2,Daxx,Baz2a,Atrx,Chd4,Mis12,Pias1,Ep300,Stub1,Mapre1,Adnp,Mlh1,Ppan,Eif4b,Sbds,Ect2,Eif4h,Rps17,Racgap1,Ipo4,
GO:0010639	negative regulation of organelle organization	0.0517928	0.0065861	1.30286e-08	1.91781e-05	Kdm1a,Plk1,Kifc1,Ctbp1,Capzb,Atm,Mapre1,Ercc1,Wapal,Esr1,Ercc4,Dnmt1,Supt6h,
GO:0045005	maintenance of fidelity involved in DNA-dependent DNA replication	0.0239044	0.000676252	1.31851e-08	1.94085e-05	Tonsl,Tipin,Blm,Smarcal1,Zranb3,Atrx,
GO:0007050	cell cycle arrest	0.0557769	0.00790921	1.42506e-08	2.09768e-05	Fam175a,Bre,Plk1,Cul4a,Tipin,Clspn,Ints3,Atr,Atm,Brcc3,Trrap,Blm,Dtl,Fanci,
GO:0016567	protein ubiquitination	0.0756972	0.0154656	1.48101e-08	2.18004e-05	Rad18,Ppil2,Plk1,Med23,Cul4a,Cul5,Cand2,Stub1,Cbx8,Ctr9,Dtl,Kdm1a,Cdc16,Rnf40,Bard1,Med1,Daxx,Nub1,Fanci,
GO:0045944	positive regulation of transcription from RNA polymerase II promoter	0.103586	0.0288142	1.85282e-08	2.72735e-05	Ercc3,Nipbl,Ep300,Rad54l2,Pus1,Sin3a,Ctr9,Six1,Zeb2,Kdm1a,Xrcc6,Rbpj,Ddx41,Wdr61,Phip,Psmc4,Taf9,Zfp462,Sumo2,Zfp148,Esr1,Daxx,Safb,Med1,Gtf2f1,Atrx,
GO:0010498	proteasomal protein catabolic process	0.059761	0.00958513	2.23155e-08	3.28484e-05	Pbk,Psmd2,Plk1,Cul4a,Sumo1,Pias1,Stub1,Ufd1l,Psmc4,Taf9,Mta1,Tlk2,Sumo2,Usp19,Nub1,
GO:0002200	somatic diversification of immune receptors	0.0318725	0.00188174	2.292e-08	3.37383e-05	Exo1,Xrcc6,Atm,Polb,Ercc1,Mlh1,Whsc1,Supt6h,
GO:0051130	positive regulation of cellular component organization	0.0996016	0.0271971	2.47402e-08	3.64176e-05	Ctbp1,Atr,Nipbl,Stub1,Ep300,Atm,Adnp,Ctr9,Dnmt1,Zeb2,Kdm1a,Sumo1,Trim28,Ankrd32,Nusap1,Setdb1,Psmc4,Phip,Wdr61,Arpc5,Pnkp,Obfc1,Daxx,Anxa1,Atrx,
GO:0040007	growth	0.103586	0.0294317	2.82839e-08	4.16339e-05	Wdr36,Cdkn2aip,Nipbl,Ep300,Adnp,Ercc1,Ppan,Ctr9,Six1,Sbds,Zeb2,Ehmt2,Rbpj,Trim28,Phip,Setdb1,Taf9,Eif4h,Esr1,Safb,Daxx,Med1,Anxa1,Rbbp7,Atrx,Usp9x,
GO:0051304	chromosome separation	0.0239044	0.000764459	2.95232e-08	4.34581e-05	Top2b,Ercc4,Mlh1,Smarcad1,Smc6,Ncapd3,
GO:0010332	response to gamma radiation	0.0278884	0.0012937	3.15187e-08	4.63955e-05	Xrcc5,Fancd2,Kdm1a,Xrcc6,Tlk2,Atr,Atm,
GO:0032434	regulation of proteasomal ubiquitin-dependent protein catabolic process	0.0358566	0.00279321	3.55289e-08	5.22985e-05	Pbk,Plk1,Sumo1,Pias1,Stub1,Taf9,Sumo2,Tlk2,Nub1,
GO:0070727	cellular macromolecule localization	0.111554	0.0341066	3.75877e-08	5.53291e-05	Ppil2,Mis12,Plk1,Esco2,Atr,Nipbl,Ep300,Lrwd1,Ufd1l,Mapre1,Sin3a,Nploc4,Six1,Ect2,Sumo1,Trim28,Pes1,Phip,Bard1,Sumo2,Exosc10,Esr1,Wapal,Med1,Ipo9,Ipo4,Morc3,Atrx,
GO:0071824	protein-DNA complex subunit organization	0.0438247	0.00482197	3.98073e-08	5.85964e-05	Smarcd2,Mis12,Sart3,Atf7ip,Pias1,Ep300,Psmc4,Daxx,Ipo4,Nasp,Atrx,
GO:0045786	negative regulation of cell cycle	0.059761	0.0100556	4.19283e-08	6.17185e-05	Fam175a,Bre,Plk1,Cul4a,Tipin,Clspn,Ints3,Atr,Atm,Brcc3,Trrap,Esr1,Blm,Dtl,Fanci,
GO:0007126	meiosis	0.0438247	0.00493958	5.09986e-08	7.507e-05	Fancd2,Top2b,Ehmt2,Plk1,Atm,Ncapd3,Xrcc5,Topbp1,Mlh1,Ercc4,Wapal,
GO:0051327	M phase of meiotic cell cycle	0.0438247	0.00493958	5.09986e-08	7.507e-05	Fancd2,Top2b,Ehmt2,Plk1,Atm,Ncapd3,Xrcc5,Topbp1,Mlh1,Ercc4,Wapal,
GO:0071168	protein localization to chromatin	0.0199203	0.000441034	5.71487e-08	8.41229e-05	Plk1,Wapal,Esco2,Esr1,Lrwd1,
GO:0022618	ribonucleoprotein complex assembly	0.0438247	0.00499838	5.75795e-08	8.4757e-05	Sart3,Rpl38,Sart1,Taf9,Eif4h,Sf3b1,Xab2,Ppan,Eif4b,Sbds,Rps17,
GO:0009416	response to light stimulus	0.0517928	0.00749757	6.00997e-08	8.84668e-05	Rad18,Pbk,Kdm1a,Ercc3,Tipin,Pias1,Atr,Ep300,Mta1,Ercc1,Ercc4,Dtl,Zranb3,
GO:0048534	hemopoietic or lymphoid organ development	0.0916335	0.0247861	7.80814e-08	0.000114936	Cul4a,Esco2,Sart1,Ep300,Atm,Ercc1,Sin3a,Ctr9,Six1,Sbds,Kdm1a,Fancd2,Sart3,Rbpj,Hmgb3,Polb,Wdr61,Xrcc5,Jmjd6,Anln,Med1,Blm,Anxa1,
GO:0006479	protein methylation	0.0398406	0.00405751	8.03904e-08	0.000118335	Kdm1a,Ehmt2,Ehmt1,Wdr61,Setdb1,Whsc1,Ctr9,Dnmt1,Baz2a,Supt6h,
GO:0008213	protein alkylation	0.0398406	0.00405751	8.03904e-08	0.000118335	Kdm1a,Ehmt2,Ehmt1,Wdr61,Setdb1,Whsc1,Ctr9,Dnmt1,Baz2a,Supt6h,
GO:0006508	proteolysis	0.10757	0.0332539	8.36229e-08	0.000123093	Plk1,Cul4a,Cul5,Pias1,Hmces,Stub1,Ep300,Ufd1l,Brcc3,Mta1,Tlk2,Nploc4,Psmb1,Dtl,Otud7a,Psmd2,Pbk,Sumo1,Rnf40,Psmc4,Taf9,Sumo2,Lta4h,Usp19,Usp7,Nub1,Usp9x,
GO:0071826	ribonucleoprotein complex subunit organization	0.0438247	0.0052042	8.69614e-08	0.000128007	Sart3,Rpl38,Sart1,Taf9,Eif4h,Sf3b1,Xab2,Ppan,Eif4b,Sbds,Rps17,
GO:0048589	developmental growth	0.063745	0.0122019	8.70854e-08	0.00012819	Wdr36,Nipbl,Ep300,Adnp,Ctr9,Six1,Sbds,Zeb2,Rbpj,Trim28,Setdb1,Eif4h,Esr1,Med1,Anxa1,Usp9x,
GO:0031937	positive regulation of chromatin silencing	0.0159363	0.000205816	9.64764e-08	0.000142013	Sin3a,Trim28,Dnmt1,Setdb1,
GO:0071481	cellular response to X-ray	0.0159363	0.000205816	9.64764e-08	0.000142013	Xrcc5,Xrcc6,Nipbl,Atm,
GO:0009056	catabolic process	0.14741	0.057305	1.08078e-07	0.00015909	Cul4a,Cul5,Akr1b8,Atm,Ufd1l,Mta1,Gsto1,Smarcad1,Dtl,Rnaseh2a,Rnf40,Psmc4,Taf9,Lta4h,Exosc10,Esd,Blm,Usp7,Plk1,Pias1,Stub1,Tlk2,Mlh1,Nploc4,Psmb1,Otud7a,Acot7,Pbk,Psmd2,Ect2,Sumo1,Prdx5,Sumo2,Usp19,Nub1,Racgap1,Usp9x,
GO:0032968	positive regulation of transcription elongation from RNA polymerase II promoter	0.0199203	0.000499838	1.16359e-07	0.000171281	Gtf2f1,Ctr9,Ell,Supt6h,Wdr61,
GO:0008283	cell proliferation	0.139442	0.0525418	1.18762e-07	0.000174817	Cul4a,Mbd2,Atm,Ercc1,Six1,Nasp,Cdca7l,Zeb2,Xrcc6,Sart3,Ddx41,Atp5a1,Setdb1,Pes1,Xrcc5,Wapal,Esr1,Blm,Med1,Anxa1,Morc3,Cdk2,Fignl1,Pias1,Nop2,Cbx8,Sbds,Dnmt1,Phf14,Kdm1a,Tipin,Rbpj,Pak1ip1,Phip,Smarca1,
GO:0034613	cellular protein localization	0.10757	0.0338714	1.20717e-07	0.000177695	Ppil2,Mis12,Plk1,Esco2,Atr,Nipbl,Ep300,Lrwd1,Ufd1l,Mapre1,Sin3a,Nploc4,Six1,Ect2,Sumo1,Trim28,Pes1,Phip,Bard1,Sumo2,Esr1,Wapal,Med1,Ipo9,Ipo4,Morc3,Atrx,
GO:0061136	regulation of proteasomal protein catabolic process	0.0358566	0.00323425	1.2765e-07	0.0001879	Pbk,Plk1,Sumo1,Pias1,Stub1,Taf9,Sumo2,Tlk2,Nub1,
GO:0006282	regulation of DNA repair	0.0278884	0.00158772	1.36871e-07	0.000201475	Kdm1a,Fam175a,Bre,Cbx8,Trim28,Fignl1,Brcc3,
GO:0060249	anatomical structure homeostasis	0.0517928	0.00808562	1.44252e-07	0.000212339	Wdr36,Xrcc6,Parp3,Smc6,Atr,Atm,Xrcc5,Pnkp,Ercc1,Ercc4,Obfc1,Blm,Atrx,
GO:0006346	methylation-dependent chromatin silencing	0.0199203	0.000529241	1.60151e-07	0.000235742	Mbd3,Mbd2,Trim28,Dnmt1,Setdb1,
GO:0018193	peptidyl-amino acid modification	0.0836653	0.0219635	1.80146e-07	0.000265175	Kat7,Plk1,Ctbp1,Atr,Ep300,Atm,Ehmt1,Meaf6,Tlk2,Adnp,Trrap,Vrk1,Pbk,Mbd3,Ehmt2,Clspn,Phip,Taf9,Jmjd6,Morc3,Cdk2,
GO:0032204	regulation of telomere maintenance	0.0278884	0.00167593	2.0055e-07	0.000295209	Pnkp,Ercc1,Obfc1,Ercc4,Atr,Atm,Atrx,
GO:0006323	DNA packaging	0.0398406	0.00449854	2.11963e-07	0.000312009	Sart3,Nusap1,Ncapd3,Wapal,Daxx,Ipo4,Nasp,Ncaph,Baz2a,Atrx,
GO:0065004	protein-DNA complex assembly	0.0398406	0.00449854	2.11963e-07	0.000312009	Mis12,Sart3,Atf7ip,Pias1,Ep300,Psmc4,Daxx,Ipo4,Nasp,Atrx,
GO:0031297	replication fork processing	0.0199203	0.000558643	2.16051e-07	0.000318027	Tonsl,Blm,Smarcal1,Zranb3,Atrx,
GO:0007127	meiosis I	0.0318725	0.00252859	2.3922e-07	0.000352133	Fancd2,Top2b,Ehmt2,Plk1,Xrcc5,Topbp1,Mlh1,Ercc4,
GO:0008104	protein localization	0.139442	0.0543942	2.70099e-07	0.000397585	Anxa4,Ppil2,Ercc3,Lrwd1,Ufd1l,Six1,Nasp,Pes1,Bard1,Dsp,Esr1,Wapal,Med1,Anxa1,Morc3,Atrx,Plk1,Mis12,Esco2,Atr,Ep300,Nipbl,Mapre1,Sin3a,Nploc4,Whsc1,Ect2,Rbpj,Sumo1,Trim28,Phip,Sumo2,Ipo9,Racgap1,Ipo4,
GO:0051983	regulation of chromosome segregation	0.0239044	0.00108788	2.78682e-07	0.00041022	Rad18,Ect2,Wapal,Smc6,Ankrd32,Racgap1,
GO:0018205	peptidyl-lysine modification	0.0398406	0.00476316	3.60535e-07	0.000530708	Mbd3,Ehmt2,Kat7,Ctbp1,Ep300,Ehmt1,Taf9,Meaf6,Jmjd6,Trrap,
GO:0090309	positive regulation of methylation-dependent chromatin silencing	0.0119522	8.82068e-05	3.87729e-07	0.000570737	Trim28,Dnmt1,Setdb1,
GO:0031647	regulation of protein stability	0.0438247	0.00605686	4.00992e-07	0.000590261	Cdkn2aip,Plk1,Sumo1,Wiz,Stub1,Ep300,Taf9,Usp19,Ipo9,Usp7,Morc3,
GO:0000226	microtubule cytoskeleton organization	0.059761	0.0119961	4.06184e-07	0.000597903	Chd4,Plk1,Ect2,Chd3,Kifc1,Parp3,Capzb,Nusap1,Arpc5,Mapre1,Mlh1,Sbds,Racgap1,Cdk2,Fignl1,
GO:0016925	protein sumoylation	0.0239044	0.00117609	4.51749e-07	0.000664974	Sumo2,Sumo1,Pias1,Trim28,Uba2,Hmg20a,
GO:0051098	regulation of binding	0.0677291	0.0158184	5.66522e-07	0.00083392	Anxa4,Btaf1,Plk1,Mbd2,Atr,Stub1,Ep300,Adnp,Kdm1a,Fancd2,Sumo1,Trim28,Zfp462,Wapal,Esr1,Blm,Usp7,
GO:0051641	cellular localization	0.159363	0.0693893	5.95005e-07	0.000875848	Anxa4,Ppil2,Lrwd1,Atm,Ufd1l,Gsto1,Six1,Supt6h,Nusap1,Pes1,Bard1,Exosc10,Wapal,Esr1,Med1,Anxa1,Atrx,Morc3,Plk1,Mis12,Esco2,Kif22,Atr,Nipbl,Ep300,Mapre1,Sin3a,Mlh1,Nploc4,Ect2,Kifc1,Rbpj,Sumo1,Trim28,Phip,Sumo2,Cdca8,Ipo9,Ipo4,Racgap1,
GO:0007062	sister chromatid cohesion	0.0239044	0.00123489	6.09877e-07	0.000897739	Wapal,Mcmbp,Kif22,Stag2,Ankrd32,Nipbl,
GO:0065008	regulation of biological quality	0.195219	0.0948517	6.80398e-07	0.00100155	Cul5,Wiz,Atm,Ercc1,Gsto1,Vrk1,Six1,Zeb2,Xrcc6,Sart3,Capzb,Polb,Xrcc5,Taf9,Arpc5,Pnkp,Jmjd6,Obfc1,Esr1,Blm,Safb,Med1,Anxa1,Usp7,Rbbp7,Atrx,Morc3,Wdr36,Cdkn2aip,Plk1,Parp3,Atr,Stub1,Ep300,Adnp,Sin3a,Ppan,Kdm1a,Ect2,Sumo1,Smc6,Phip,Ercc4,Usp19,Ipo9,Gtf2i,Rps
GO:0006333	chromatin assembly or disassembly	0.0358566	0.0039399	6.8871e-07	0.00101378	Smarcd2,Sart3,Chd3,Tlk2,Daxx,Baz2a,Nasp,Ipo4,Atrx,
GO:0000377	RNA splicing, via transesterification reactions with bulged adenosine as nucleophile	0.0438247	0.00640969	7.02788e-07	0.0010345	Dhx38,Sart3,Ddx41,Sart1,U2af1,Dbr1,Snrnp70,Sf3b1,Xab2,Jmjd6,Prpf4,
GO:0000398	nuclear mRNA splicing, via spliceosome	0.0438247	0.00640969	7.02788e-07	0.0010345	Dhx38,Sart3,Ddx41,Sart1,U2af1,Dbr1,Snrnp70,Sf3b1,Xab2,Jmjd6,Prpf4,
GO:0006342	chromatin silencing	0.0318725	0.00291082	7.11251e-07	0.00104696	Mbd3,Mbd2,Trim28,Setdb1,Sin3a,Cbx8,Dnmt1,Baz2a,
GO:0000375	RNA splicing, via transesterification reactions	0.0438247	0.00643909	7.35229e-07	0.00108226	Dhx38,Sart3,Ddx41,Sart1,U2af1,Dbr1,Snrnp70,Sf3b1,Xab2,Jmjd6,Prpf4,
GO:0033036	macromolecule localization	0.14741	0.0623916	8.5777e-07	0.00126264	Anxa4,Ppil2,Ercc3,Lrwd1,Ufd1l,Six1,Nasp,Supt6h,Pes1,Bard1,Exosc10,Dsp,Esr1,Wapal,Med1,Anxa1,Morc3,Atrx,Plk1,Mis12,Esco2,Atr,Ep300,Nipbl,Mapre1,Sin3a,Nploc4,Whsc1,Ect2,Rbpj,Sumo1,Trim28,Phip,Sumo2,Ipo9,Ipo4,Racgap1,
GO:0006312	mitotic recombination	0.0199203	0.000735056	9.52361e-07	0.00140187	Top2b,Ercc1,Mlh1,Blm,Smc6,
GO:0032508	DNA duplex unwinding	0.0199203	0.000735056	9.52361e-07	0.00140187	Xrcc5,Top2b,Xrcc6,Ercc3,Anxa1,
GO:0032786	positive regulation of transcription elongation, DNA-dependent	0.0199203	0.000735056	9.52361e-07	0.00140187	Gtf2f1,Ctr9,Ell,Supt6h,Wdr61,
GO:0045814	negative regulation of gene expression, epigenetic	0.0318725	0.00302843	9.63249e-07	0.0014179	Mbd3,Mbd2,Trim28,Setdb1,Sin3a,Cbx8,Dnmt1,Baz2a,
GO:0007346	regulation of mitotic cell cycle	0.0517928	0.00958513	9.92319e-07	0.00146069	Plk1,Clspn,Parp3,Ints3,Ankrd32,Nusap1,Atm,Phip,Sin3a,Trrap,Esr1,Blm,Fanci,
GO:0032392	DNA geometric change	0.0199203	0.000764459	1.17208e-06	0.00172531	Xrcc5,Top2b,Xrcc6,Ercc3,Anxa1,
GO:0051246	regulation of protein metabolic process	0.12749	0.0507189	1.40976e-06	0.00207516	Cul4a,Rpl38,Hmg20a,Atm,Ctr9,Supt6h,Zeb2,Ehmt2,Clspn,Taf9,Mvk,Blm,Daxx,Fanci,Plk1,Ctbp1,Pias1,Ep300,Stub1,Nipbl,Adnp,Tlk2,Dnmt1,Pbk,Psmd2,Kdm1a,Ect2,Sumo1,Phip,Wdr61,Sumo2,Nub1,
GO:0016447	somatic recombination of immunoglobulin gene segments	0.0239044	0.00144071	1.5576e-06	0.00229279	Exo1,Ercc1,Mlh1,Whsc1,Supt6h,Polb,
GO:0034243	regulation of transcription elongation from RNA polymerase II promoter	0.0199203	0.000823263	1.73036e-06	0.0025471	Gtf2f1,Ctr9,Ell,Supt6h,Wdr61,
GO:0006289	nucleotide-excision repair	0.0239044	0.00147011	1.75921e-06	0.00258956	Polk,Xab2,Ercc1,Ercc3,Ercc4,Usp7,
GO:0008156	negative regulation of DNA replication	0.0239044	0.00147011	1.75921e-06	0.00258956	Tipin,Clspn,Wapal,Zranb3,Stag2,Atr,
GO:0048731	system development	0.227092	0.122284	1.89557e-06	0.00279028	Anxa4,Ercc3,Cul4a,Cul5,Rpl38,Sart1,Hmg20a,Atm,Gatad2a,Ercc1,Ctr9,Six1,Supt6h,Fancd2,Zeb2,Exo1,Xrcc6,Ehmt2,Sart3,Hmgb3,Capzb,Foxk1,Frg1,Polb,Setdb1,Xrcc5,Bptf,Jmjd6,Dsp,Esr1,Blm,Med1,Anln,Daxx,Anxa1,Atrx,Wdr36,Top2b,Esco2,Nipbl,Ep300,Adnp,Sin3a,Mlh1,Whsc1,
GO:0030097	hemopoiesis	0.0796813	0.023316	1.89739e-06	0.00279296	Cul4a,Esco2,Sart1,Ep300,Atm,Ercc1,Sin3a,Ctr9,Kdm1a,Fancd2,Sart3,Hmgb3,Rbpj,Wdr61,Xrcc5,Jmjd6,Med1,Anln,Blm,Anxa1,
GO:0000281	cytokinesis after mitosis	0.0199203	0.000852665	2.0784e-06	0.0030594	Plk1,Anln,Daxx,Nusap1,Racgap1,
GO:0045739	positive regulation of DNA repair	0.0199203	0.000852665	2.0784e-06	0.0030594	Fam175a,Bre,Cbx8,Trim28,Brcc3,
GO:0051569	regulation of histone H3-K4 methylation	0.0199203	0.000852665	2.0784e-06	0.0030594	Kdm1a,Ehmt2,Ctr9,Dnmt1,Wdr61,
GO:0031060	regulation of histone methylation	0.0239044	0.00152892	2.22643e-06	0.00327731	Kdm1a,Ehmt2,Ctr9,Dnmt1,Supt6h,Wdr61,
GO:0042176	regulation of protein catabolic process	0.0438247	0.00732116	2.56947e-06	0.00378227	Pbk,Psmd2,Plk1,Cul4a,Sumo1,Pias1,Stub1,Taf9,Tlk2,Sumo2,Nub1,
GO:0032268	regulation of cellular protein metabolic process	0.119522	0.0472494	2.73417e-06	0.0040247	Plk1,Rpl38,Ctbp1,Pias1,Nipbl,Stub1,Ep300,Hmg20a,Atm,Tlk2,Adnp,Ctr9,Dnmt1,Supt6h,Zeb2,Kdm1a,Pbk,Ehmt2,Clspn,Ect2,Sumo1,Phip,Wdr61,Taf9,Sumo2,Mvk,Blm,Daxx,Nub1,Fanci,
GO:0016445	somatic diversification of immunoglobulins	0.0239044	0.00158772	2.79017e-06	0.00410713	Exo1,Ercc1,Mlh1,Whsc1,Supt6h,Polb,
GO:0045740	positive regulation of DNA replication	0.0278884	0.00246979	2.90489e-06	0.004276	Pnkp,Obfc1,Wiz,Atr,Atm,Atrx,Cdk2,
GO:0050821	protein stabilization	0.0318725	0.00352827	3.05934e-06	0.00450335	Sumo1,Wiz,Ep300,Taf9,Usp19,Ipo9,Usp7,Morc3,
GO:0000724	double-strand break repair via homologous recombination	0.0278884	0.002558	3.67846e-06	0.0054147	Tonsl,Kdm1a,Ercc4,Blm,Smc6,Atm,Fignl1,
GO:0000725	recombinational repair	0.0278884	0.002558	3.67846e-06	0.0054147	Tonsl,Kdm1a,Ercc4,Blm,Smc6,Atm,Fignl1,
GO:0006367	transcription initiation from RNA polymerase II promoter	0.0239044	0.00167593	3.84908e-06	0.00566584	Gtf2e2,Ercc3,Gtf2f1,Med1,Atf7ip,Psmc4,
GO:0051325	interphase	0.0398406	0.00620388	3.96267e-06	0.00583305	Plk1,Pias1,Wiz,Atm,Ilkap,Sin3a,Blm,Cdk2,Atrx,Fanci,
GO:0045132	meiotic chromosome segregation	0.0199203	0.000970274	4.05566e-06	0.00596994	Top2b,Plk1,Wapal,Ercc4,Mlh1,
GO:0007093	mitotic cell cycle checkpoint	0.0278884	0.0026756	4.97032e-06	0.00731631	Plk1,Clspn,Trrap,Blm,Ints3,Atm,Fanci,
GO:0051100	negative regulation of binding	0.0398406	0.0065273	6.20873e-06	0.00913926	Anxa4,Btaf1,Kdm1a,Sumo1,Stub1,Zfp462,Adnp,Esr1,Wapal,Usp7,
GO:0033205	cell cycle cytokinesis	0.0199203	0.00105848	6.32777e-06	0.00931448	Plk1,Anln,Daxx,Nusap1,Racgap1,
GO:0001824	blastocyst development	0.0278884	0.00279321	6.61925e-06	0.00974354	Sf3b1,Xab2,Ctr9,Nasp,Sbds,Psmc4,Setdb1,
GO:0016579	protein deubiquitination	0.0278884	0.00282262	7.09571e-06	0.0104449	Usp39,Trrap,Usp19,Otud7a,Usp7,Usp9x,Brcc3,
GO:0006368	transcription elongation from RNA polymerase II promoter	0.0199203	0.00108788	7.27294e-06	0.0107058	Gtf2f1,Ctr9,Ell,Supt6h,Wdr61,
GO:0080135	regulation of cellular response to stress	0.0478088	0.00982035	7.51911e-06	0.0110681	Pbk,Kdm1a,Zeb2,Fam175a,Bre,Cul4a,Trim28,Atr,Atm,Brcc3,Cbx8,Fignl1,
GO:0006476	protein deacetylation	0.0239044	0.00188174	7.61962e-06	0.0112161	Sin3a,Ctbp1,Smarcad1,Nipbl,Baz2a,Ep300,
GO:0032436	positive regulation of proteasomal ubiquitin-dependent protein catabolic process	0.0239044	0.00188174	7.61962e-06	0.0112161	Sumo2,Plk1,Sumo1,Pias1,Stub1,Nub1,
GO:0030174	regulation of DNA-dependent DNA replication initiation	0.0159363	0.000529241	7.91606e-06	0.0116524	Tipin,Clspn,Wrnip1,Cdk2,
GO:0031935	regulation of chromatin silencing	0.0159363	0.000529241	7.91606e-06	0.0116524	Sin3a,Trim28,Dnmt1,Setdb1,
GO:0051247	positive regulation of protein metabolic process	0.0756972	0.0234924	7.96264e-06	0.011721	Plk1,Cul4a,Ctbp1,Pias1,Nipbl,Stub1,Ep300,Atm,Adnp,Ctr9,Dnmt1,Kdm1a,Sumo1,Phip,Wdr61,Sumo2,Daxx,Nub1,Fanci,
GO:0007017	microtubule-based process	0.063745	0.0173473	8.52928e-06	0.0125551	Chd4,Plk1,Parp3,Kif22,Mapre1,Mlh1,Sbds,Chd3,Ect2,Kifc1,Capzb,Nusap1,Arpc5,Racgap1,Fignl1,Cdk2,
GO:0051568	histone H3-K4 methylation	0.0199203	0.00114669	9.49252e-06	0.013973	Kdm1a,Ehmt2,Ctr9,Dnmt1,Wdr61,
GO:0060968	regulation of gene silencing	0.0199203	0.00114669	9.49252e-06	0.013973	Sin3a,Trim28,Dnmt1,Cdk2,Setdb1,
GO:0031401	positive regulation of protein modification process	0.063745	0.0175237	9.66646e-06	0.014229	Plk1,Ctbp1,Pias1,Nipbl,Stub1,Ep300,Atm,Adnp,Ctr9,Dnmt1,Kdm1a,Phip,Wdr61,Sumo2,Daxx,Fanci,
GO:0035561	regulation of chromatin binding	0.0159363	0.000558643	9.9694e-06	0.014675	Btaf1,Kdm1a,Wapal,Mbd2,
GO:0051567	histone H3-K9 methylation	0.0159363	0.000558643	9.9694e-06	0.014675	Kdm1a,Ehmt2,Baz2a,Dnmt1,
GO:0048869	cellular developmental process	0.207171	0.113581	1.00662e-05	0.0148175	Qrich1,Ercc3,Cul4a,Sart1,Hmg20a,Atm,Ercc1,Ctr9,Six1,Supt6h,Fancd2,Zeb2,Xrcc6,Ehmt2,Sart3,Hmgb3,Capzb,Ddx41,Foxk1,Xrcc5,Jmjd6,Dsp,Esr1,Blm,Med1,Anln,Daxx,Anxa1,Atrx,Fignl1,Wdr36,Top2b,Aff4,Ctbp1,Esco2,Pias1,Nipbl,Ep300,Tlk2,Adnp,Sin3a,Stag2,Rif1,Kdm1a,Ect2
GO:0048513	organ development	0.175299	0.0895593	1.01535e-05	0.0149459	Anxa4,Ercc3,Cul4a,Cul5,Rpl38,Sart1,Atm,Ercc1,Ctr9,Six1,Fancd2,Zeb2,Sart3,Hmgb3,Foxk1,Frg1,Polb,Xrcc5,Bptf,Jmjd6,Dsp,Esr1,Blm,Daxx,Anln,Med1,Anxa1,Atrx,Top2b,Esco2,Nipbl,Ep300,Sin3a,Whsc1,Sbds,Phf14,Kdm1a,Rbpj,Trim28,Wdr61,Timeless,Usp19,Smarca1,Usp9x,
GO:0010941	regulation of cell death	0.103586	0.0405163	1.10166e-05	0.0162164	Rad18,Plk1,Ercc3,Ddx47,Pias1,Ep300,Atm,Aldh2,Adnp,Sin3a,Mlh1,Six1,Ect2,Rbpj,Prdx5,Polb,Phip,Bard1,Taf9,Esr1,Daxx,Med1,Blm,Anxa1,Usp7,Fignl1,
GO:0042981	regulation of apoptosis	0.0996016	0.0380465	1.10374e-05	0.016247	Plk1,Ercc3,Ddx47,Pias1,Ep300,Atm,Aldh2,Adnp,Sin3a,Mlh1,Six1,Ect2,Rbpj,Prdx5,Polb,Phip,Bard1,Taf9,Esr1,Daxx,Med1,Blm,Anxa1,Usp7,Fignl1,
GO:0032270	positive regulation of cellular protein metabolic process	0.0717131	0.0219635	1.16193e-05	0.0171036	Plk1,Ctbp1,Pias1,Nipbl,Stub1,Ep300,Atm,Adnp,Ctr9,Dnmt1,Kdm1a,Sumo1,Phip,Wdr61,Sumo2,Daxx,Nub1,Fanci,
GO:0032206	positive regulation of telomere maintenance	0.0199203	0.00120549	1.22088e-05	0.0179714	Pnkp,Obfc1,Atr,Atm,Atrx,
GO:0043067	regulation of programmed cell death	0.0996016	0.0383993	1.28904e-05	0.0189746	Plk1,Ercc3,Ddx47,Pias1,Ep300,Atm,Aldh2,Adnp,Sin3a,Mlh1,Six1,Ect2,Rbpj,Prdx5,Polb,Phip,Bard1,Taf9,Esr1,Daxx,Med1,Blm,Anxa1,Usp7,Fignl1,
GO:0033261	regulation of S phase	0.0119522	0.000205816	1.32786e-05	0.019546	Ilkap,Wiz,Atrx,
GO:0033262	regulation of DNA replication involved in S phase	0.0119522	0.000205816	1.32786e-05	0.019546	Ilkap,Wiz,Atrx,
GO:0032784	regulation of transcription elongation, DNA-dependent	0.0199203	0.00123489	1.37762e-05	0.0202786	Gtf2f1,Ctr9,Ell,Supt6h,Wdr61,
GO:0006473	protein acetylation	0.0318725	0.00435153	1.43851e-05	0.0211749	Mbd3,Kat7,Esco2,Ctbp1,Ep300,Taf9,Meaf6,Trrap,
GO:0080134	regulation of response to stress	0.0796813	0.0268149	1.48362e-05	0.0218389	Fam175a,Cul4a,Atr,Atm,Brcc3,Mta1,Cbx8,Sin3a,Otud7a,Zeb2,Kdm1a,Pbk,Fancd2,Bre,Trim28,Mvk,Esr1,Med1,Anxa1,Fignl1,
GO:0035601	protein deacylation	0.0239044	0.00211696	1.51219e-05	0.0222594	Sin3a,Ctbp1,Smarcad1,Nipbl,Baz2a,Ep300,
GO:0002204	somatic recombination of immunoglobulin genes involved in immune response	0.0199203	0.0012643	1.54962e-05	0.0228104	Exo1,Ercc1,Mlh1,Whsc1,Supt6h,
GO:0002208	somatic diversification of immunoglobulins involved in immune response	0.0199203	0.0012643	1.54962e-05	0.0228104	Exo1,Ercc1,Mlh1,Whsc1,Supt6h,
GO:0045190	isotype switching	0.0199203	0.0012643	1.54962e-05	0.0228104	Exo1,Ercc1,Mlh1,Whsc1,Supt6h,
GO:0031399	regulation of protein modification process	0.0956175	0.036694	1.79805e-05	0.0264673	Plk1,Ctbp1,Pias1,Nipbl,Stub1,Ep300,Hmg20a,Atm,Adnp,Ctr9,Dnmt1,Supt6h,Zeb2,Kdm1a,Pbk,Ehmt2,Clspn,Ect2,Phip,Wdr61,Sumo2,Daxx,Blm,Fanci,
GO:0051129	negative regulation of cellular component organization	0.0557769	0.0144365	1.81179e-05	0.0266695	Kdm1a,Plk1,Rbpj,Kifc1,Ctbp1,Capzb,Atm,Mapre1,Ercc1,Wapal,Esr1,Ercc4,Dnmt1,Supt6h,
GO:0045910	negative regulation of DNA recombination	0.0159363	0.00064685	1.84925e-05	0.0272209	Rad18,Mlh1,Blm,Zranb3,
GO:0090308	regulation of methylation-dependent chromatin silencing	0.0119522	0.000235218	2.11306e-05	0.0311042	Trim28,Dnmt1,Setdb1,
GO:0030162	regulation of proteolysis	0.0398406	0.00752698	2.13772e-05	0.0314673	Pbk,Plk1,Sumo1,Pias1,Stub1,Ep300,Taf9,Sumo2,Tlk2,Nub1,
GO:0045862	positive regulation of proteolysis	0.0278884	0.00335186	2.19095e-05	0.0322508	Sumo2,Plk1,Sumo1,Pias1,Stub1,Ep300,Nub1,
GO:2000104	negative regulation of DNA-dependent DNA replication	0.0159363	0.000676252	2.22571e-05	0.0327625	Tipin,Clspn,Zranb3,Stag2,
GO:0070646	protein modification by small protein removal	0.0278884	0.00338126	2.31855e-05	0.0341291	Usp39,Trrap,Usp19,Otud7a,Usp7,Usp9x,Brcc3,
GO:0018105	peptidyl-serine phosphorylation	0.0398406	0.00767399	2.52147e-05	0.037116	Pbk,Plk1,Clspn,Atr,Atm,Phip,Tlk2,Vrk1,Cdk2,Morc3,
GO:0060560	developmental growth involved in morphogenesis	0.0358566	0.00617447	2.68521e-05	0.0395263	Wdr36,Zeb2,Trim28,Ep300,Adnp,Esr1,Med1,Six1,Usp9x,
GO:0030154	cell differentiation	0.195219	0.108524	2.7704e-05	0.0407803	Ercc3,Cul4a,Sart1,Hmg20a,Atm,Ercc1,Ctr9,Six1,Supt6h,Fancd2,Zeb2,Xrcc6,Ehmt2,Hmgb3,Capzb,Ddx41,Foxk1,Xrcc5,Jmjd6,Dsp,Esr1,Blm,Med1,Anln,Daxx,Anxa1,Atrx,Fignl1,Wdr36,Top2b,Ctbp1,Esco2,Aff4,Pias1,Nipbl,Ep300,Tlk2,Adnp,Sin3a,Stag2,Rif1,Kdm1a,Ect2,Rbpj,Trim28,
GO:0002381	immunoglobulin production involved in immunoglobulin mediated immune response	0.0199203	0.00144071	2.96192e-05	0.0435994	Exo1,Ercc1,Mlh1,Whsc1,Supt6h,
GO:0031057	negative regulation of histone modification	0.0159363	0.000735056	3.1432e-05	0.0462679	Kdm1a,Ctbp1,Dnmt1,Supt6h,
GO:0033683	nucleotide-excision repair, DNA incision	0.0119522	0.00026462	3.15242e-05	0.0464036	Ercc1,Ercc3,Ercc4,
GO:0016573	histone acetylation	0.0278884	0.00358707	3.39433e-05	0.0499646	Mbd3,Taf9,Meaf6,Kat7,Ctbp1,Trrap,Ep300,
GO:0006354	transcription elongation, DNA-dependent	0.0199203	0.00149951	3.60553e-05	0.0530734	Gtf2f1,Ctr9,Ell,Supt6h,Wdr61,
GO:0050793	regulation of developmental process	0.12749	0.059569	3.63664e-05	0.0535313	Qrich1,Cul4a,Sart1,Hmg20a,Ctr9,Six1,Supt6h,Fancd2,Zeb2,Xrcc6,Hmgb3,Capzb,Xrcc5,Esr1,Daxx,Med1,Anxa1,Wdr36,Pias1,Ep300,Nipbl,Adnp,Whsc1,Stag2,Kdm1a,Rif1,Ect2,Rbpj,Phip,Wdr61,Usp19,Gtf2i,
GO:0016575	histone deacetylation	0.0199203	0.00152892	3.96541e-05	0.0583708	Sin3a,Ctbp1,Smarcad1,Nipbl,Baz2a,
GO:0018209	peptidyl-serine modification	0.0398406	0.00814442	4.17183e-05	0.0614094	Pbk,Plk1,Clspn,Atr,Atm,Phip,Tlk2,Vrk1,Cdk2,Morc3,
GO:0002376	immune system process	0.131474	0.0628326	4.22922e-05	0.0622541	Med23,Cul4a,Sart1,Atm,Ercc1,Ctr9,Six1,Supt6h,Fancd2,Exo1,Xrcc6,Sart3,Hmgb3,Ddx41,Polb,Xrcc5,Jmjd6,Esr1,Blm,Anln,Med1,Anxa1,Esco2,Ep300,Sin3a,Mlh1,Whsc1,Sbds,Otud7a,Kdm1a,Rbpj,Trim28,Wdr61,
GO:0018393	internal peptidyl-lysine acetylation	0.0278884	0.00373409	4.39011e-05	0.0646224	Mbd3,Taf9,Meaf6,Kat7,Ctbp1,Trrap,Ep300,
GO:0000712	resolution of meiotic recombination intermediates	0.0119522	0.000294023	4.47908e-05	0.065932	Top2b,Ercc4,Mlh1,
GO:0006283	transcription-coupled nucleotide-excision repair	0.0119522	0.000294023	4.47908e-05	0.065932	Xab2,Ercc3,Usp7,
GO:0009650	UV protection	0.0119522	0.000294023	4.47908e-05	0.065932	Ercc1,Ercc3,Ercc4,
GO:0018394	peptidyl-lysine acetylation	0.0278884	0.00376349	4.61544e-05	0.0679393	Mbd3,Taf9,Meaf6,Kat7,Ctbp1,Trrap,Ep300,
GO:0060548	negative regulation of cell death	0.0677291	0.0221987	4.75191e-05	0.0699481	Rad18,Plk1,Pias1,Ep300,Aldh2,Adnp,Sin3a,Six1,Rbpj,Prdx5,Phip,Bard1,Taf9,Med1,Daxx,Blm,Fignl1,
GO:0006352	transcription initiation, DNA-dependent	0.0239044	0.0025874	4.75784e-05	0.0700354	Gtf2e2,Ercc3,Gtf2f1,Med1,Atf7ip,Psmc4,
GO:0007568	aging	0.0278884	0.00379289	4.85017e-05	0.0713945	Prdm2,Ercc1,Sin3a,Smc6,Atr,Atm,Morc3,
GO:0042770	signal transduction in response to DNA damage	0.0278884	0.00379289	4.85017e-05	0.0713945	Kdm1a,Mlh1,Atr,Ep300,Atm,Polb,Atrx,
GO:0045732	positive regulation of protein catabolic process	0.0278884	0.00382229	5.09459e-05	0.0749924	Sumo2,Plk1,Cul4a,Sumo1,Pias1,Stub1,Nub1,
GO:0034644	cellular response to UV	0.0199203	0.00161712	5.21382e-05	0.0767475	Pbk,Kdm1a,Ercc4,Atr,Ep300,
GO:0032501	multicellular organismal process	0.326693	0.22134	5.45133e-05	0.0802436	Anxa4,Qrich1,Ercc3,Cul5,Sart1,Hmg20a,Atm,Ehmt1,Sf3b1,Gatad2a,Ercc1,Myh3,Ctr9,Fancd2,Ehmt2,Frg1,Polb,Psmc4,Xrcc5,Jmjd6,Dsp,Esr1,Blm,Anln,Anxa1,Usp7,Atrx,Morc3,Top2b,Aff4,Nipbl,Tlk2,Rbpj,Trim28,Wdr61,Usp19,Smarca1,Prdm2,Cul4a,Rpl38,Mbd2,Six1,Nasp,Supt6h,Exo
GO:0012501	programmed cell death	0.10757	0.0472788	5.6249e-05	0.0827986	Plk1,Ercc3,Ddx47,Pias1,Ep300,Atm,Aldh2,Gatad2a,Adnp,Sin3a,Mlh1,Six1,Bre,Ect2,Rbpj,Prdx5,Polb,Phip,Bard1,Taf9,Esr1,Daxx,Med1,Blm,Anxa1,Usp7,Fignl1,
GO:0043967	histone H4 acetylation	0.0199203	0.00164653	5.69101e-05	0.0837717	Meaf6,Kat7,Ctbp1,Trrap,Ep300,
GO:0043543	protein acylation	0.0318725	0.00529241	5.83533e-05	0.0858961	Mbd3,Kat7,Esco2,Ctbp1,Ep300,Taf9,Meaf6,Trrap,
GO:0033260	DNA replication involved in S phase	0.0119522	0.000323425	6.1254e-05	0.0901659	Ilkap,Wiz,Atrx,
GO:0051320	S phase	0.0119522	0.000323425	6.1254e-05	0.0901659	Ilkap,Wiz,Atrx,
GO:0006475	internal protein amino acid acetylation	0.0278884	0.0039399	6.17538e-05	0.0909015	Mbd3,Taf9,Meaf6,Kat7,Ctbp1,Trrap,Ep300,
GO:0030261	chromosome condensation	0.0159363	0.000882068	6.61643e-05	0.0973939	Wapal,Nusap1,Ncaph,Ncapd3,
GO:0070192	chromosome organization involved in meiosis	0.0199203	0.00170533	6.74598e-05	0.0993008	Fancd2,Ehmt2,Mlh1,Atm,Ncapd3,
GO:0016458	gene silencing	0.0358566	0.00696833	6.86203e-05	0.101009	Mbd3,Mbd2,Trim28,Setdb1,Sin3a,Cbx8,Dnmt1,Baz2a,Cdk2,
GO:0042127	regulation of cell proliferation	0.0996016	0.0426039	7.01119e-05	0.103205	Cul4a,Mbd2,Pias1,Atm,Nop2,Cbx8,Six1,Cdca7l,Phf14,Dnmt1,Kdm1a,Xrcc6,Tipin,Rbpj,Atp5a1,Phip,Xrcc5,Esr1,Wapal,Med1,Blm,Anxa1,Smarca1,Cdk2,Morc3,
GO:0070925	organelle assembly	0.0318725	0.00543942	7.07228e-05	0.104104	Chd4,Mis12,Rpl38,Ppan,Mlh1,Sbds,Racgap1,Rps17,
GO:0008219	cell death	0.111554	0.0506601	7.14754e-05	0.105212	Rad18,Plk1,Ercc3,Ddx47,Pias1,Ep300,Atm,Aldh2,Gatad2a,Adnp,Sin3a,Mlh1,Six1,Bre,Ect2,Rbpj,Prdx5,Polb,Phip,Bard1,Taf9,Esr1,Daxx,Med1,Blm,Anxa1,Usp7,Fignl1,
GO:0016265	death	0.111554	0.0506601	7.14754e-05	0.105212	Rad18,Plk1,Ercc3,Ddx47,Pias1,Ep300,Atm,Aldh2,Gatad2a,Adnp,Sin3a,Mlh1,Six1,Bre,Ect2,Rbpj,Prdx5,Polb,Phip,Bard1,Taf9,Esr1,Daxx,Med1,Blm,Anxa1,Usp7,Fignl1,
GO:0007010	cytoskeleton organization	0.0796813	0.0300785	7.35047e-05	0.108199	Chd4,Qrich1,Plk1,Parp3,Ep300,Mapre1,Mlh1,Sbds,Chd3,Ect2,Kifc1,Capzb,Nusap1,Phip,Arpc5,Dsp,Anxa1,Racgap1,Fignl1,Cdk2,
GO:0032212	positive regulation of telomere maintenance via telomerase	0.0159363	0.00091147	7.55311e-05	0.111182	Pnkp,Obfc1,Atr,Atm,
GO:0007076	mitotic chromosome condensation	0.0119522	0.000352827	8.12301e-05	0.119571	Nusap1,Ncaph,Ncapd3,
GO:0016446	somatic hypermutation of immunoglobulin genes	0.0119522	0.000352827	8.12301e-05	0.119571	Exo1,Mlh1,Polb,
GO:0007569	cell aging	0.0199203	0.00179354	8.60369e-05	0.126646	Ercc1,Smc6,Atr,Atm,Morc3,
GO:0003401	axis elongation	0.0159363	0.000970274	9.71055e-05	0.142939	Esr1,Med1,Trim28,Six1,
GO:0007088	regulation of mitosis	0.0239044	0.00294023	9.72861e-05	0.143205	Plk1,Esr1,Ankrd32,Nusap1,Atm,Phip,
GO:0051783	regulation of nuclear division	0.0239044	0.00294023	9.72861e-05	0.143205	Plk1,Esr1,Ankrd32,Nusap1,Atm,Phip,
GO:0002566	somatic diversification of immune receptors via somatic mutation	0.0119522	0.000382229	0.000105028	0.154601	Exo1,Mlh1,Polb,
GO:0051307	meiotic chromosome separation	0.0119522	0.000382229	0.000105028	0.154601	Top2b,Ercc4,Mlh1,
GO:0051570	regulation of histone H3-K9 methylation	0.0119522	0.000382229	0.000105028	0.154601	Kdm1a,Ehmt2,Dnmt1,
GO:0034504	protein localization to nucleus	0.0398406	0.0091147	0.000106137	0.156234	Ect2,Sumo1,Trim28,Ep300,Phip,Med1,Ipo9,Six1,Ipo4,Morc3,
GO:0006915	apoptosis	0.103586	0.0464556	0.000107493	0.15823	Plk1,Ercc3,Ddx47,Pias1,Ep300,Atm,Aldh2,Adnp,Sin3a,Mlh1,Six1,Bre,Ect2,Rbpj,Prdx5,Polb,Phip,Bard1,Taf9,Esr1,Daxx,Med1,Blm,Anxa1,Usp7,Fignl1,
GO:0002312	B cell activation involved in immune response	0.0199203	0.00191115	0.000116648	0.171706	Exo1,Ercc1,Mlh1,Whsc1,Supt6h,
GO:0042273	ribosomal large subunit biogenesis	0.0199203	0.00191115	0.000116648	0.171706	Nop2,Ebna1bp2,Rpl38,Ppan,Pes1,
GO:0071482	cellular response to light stimulus	0.0199203	0.00191115	0.000116648	0.171706	Pbk,Kdm1a,Ercc4,Atr,Ep300,
GO:0090305	nucleic acid phosphodiester bond hydrolysis	0.0199203	0.00194055	0.000125462	0.18468	Ercc1,Ercc3,Ercc4,Elac2,Rcl1,
GO:0007095	mitotic cell cycle G2/M transition DNA damage checkpoint	0.0119522	0.000411632	0.000132949	0.195701	Blm,Atm,Fanci,
GO:0071780	mitotic cell cycle G2/M transition checkpoint	0.0119522	0.000411632	0.000132949	0.195701	Blm,Atm,Fanci,
GO:0007131	reciprocal meiotic recombination	0.0159363	0.00105848	0.000137398	0.20225	Top2b,Topbp1,Ercc4,Mlh1,
GO:0006461	protein complex assembly	0.0796813	0.0316074	0.000142725	0.210091	Mis12,Mbd2,Cand2,Wiz,Stub1,Mapre1,Mlh1,Xrcc6,Ect2,Sumo1,Atf7ip,Capzb,Trim28,Ankrd32,Psmc4,Arpc5,Zfp148,Blm,Racgap1,Ipo4,
GO:0070271	protein complex biogenesis	0.0796813	0.0316074	0.000142725	0.210091	Mis12,Mbd2,Cand2,Wiz,Stub1,Mapre1,Mlh1,Xrcc6,Ect2,Sumo1,Atf7ip,Capzb,Trim28,Ankrd32,Psmc4,Arpc5,Zfp148,Blm,Racgap1,Ipo4,
GO:0042274	ribosomal small subunit biogenesis	0.0199203	0.00199935	0.000144612	0.212868	Nop14,Rpl38,Tbl3,Rps17,Rcl1,
GO:0002377	immunoglobulin production	0.0239044	0.00317544	0.000148758	0.218972	Exo1,Ercc1,Mlh1,Whsc1,Supt6h,Polb,
GO:0016574	histone ubiquitination	0.0159363	0.00108788	0.00015317	0.225467	Kdm1a,Cbx8,Ctr9,Rnf40,
GO:0006295	nucleotide-excision repair, DNA incision, 3'-to lesion	0.00796813	8.82068e-05	0.000159382	0.23461	Ercc1,Ercc4,
GO:0006296	nucleotide-excision repair, DNA incision, 5'-to lesion	0.00796813	8.82068e-05	0.000159382	0.23461	Ercc1,Ercc4,
GO:0031061	negative regulation of histone methylation	0.0119522	0.000441034	0.000165288	0.243305	Kdm1a,Dnmt1,Supt6h,
GO:0033151	V(D)J recombination	0.0119522	0.000441034	0.000165288	0.243305	Xrcc6,Atm,Polb,
GO:0051571	positive regulation of histone H3-K4 methylation	0.0119522	0.000441034	0.000165288	0.243305	Ctr9,Dnmt1,Wdr61,
GO:0045595	regulation of cell differentiation	0.0996016	0.0451031	0.000169934	0.250143	Wdr36,Cul4a,Sart1,Pias1,Nipbl,Ep300,Hmg20a,Adnp,Ctr9,Six1,Stag2,Supt6h,Zeb2,Kdm1a,Fancd2,Rif1,Xrcc6,Ect2,Rbpj,Hmgb3,Wdr61,Xrcc5,Daxx,Med1,Anxa1,
GO:0006270	DNA-dependent DNA replication initiation	0.0159363	0.00111729	0.000170211	0.250551	Tipin,Clspn,Wrnip1,Cdk2,
GO:0043066	negative regulation of apoptosis	0.059761	0.0201699	0.000181988	0.267886	Plk1,Rbpj,Prdx5,Pias1,Phip,Taf9,Bard1,Aldh2,Adnp,Sin3a,Blm,Daxx,Med1,Six1,Fignl1,
GO:0042113	B cell activation	0.0358566	0.00793861	0.000183637	0.270314	Exo1,Rbpj,Hmgb3,Ep300,Atm,Ercc1,Mlh1,Whsc1,Supt6h,
GO:0042592	homeostatic process	0.10757	0.0509835	0.000193589	0.284963	Wdr36,Cul5,Parp3,Atr,Atm,Ercc1,Adnp,Sin3a,Gsto1,Kdm1a,Xrcc6,Sart3,Sumo1,Smc6,Polb,Xrcc5,Pnkp,Jmjd6,Ercc4,Esr1,Obfc1,Med1,Blm,Anxa1,Gtf2i,Rps17,Atrx,
GO:0032844	regulation of homeostatic process	0.0438247	0.0117609	0.000196178	0.288773	Kdm1a,Atr,Atm,Pnkp,Ercc1,Gsto1,Ercc4,Obfc1,Med1,Anxa1,Atrx,
GO:0031497	chromatin assembly	0.0239044	0.00335186	0.000199907	0.294264	Sart3,Daxx,Ipo4,Nasp,Baz2a,Atrx,
GO:0090068	positive regulation of cell cycle process	0.0239044	0.00335186	0.000199907	0.294264	Sin3a,Usp19,Med1,Ankrd32,Nusap1,Phip,
GO:0007420	brain development	0.0517928	0.015936	0.000202218	0.297665	Fancd2,Kdm1a,Zeb2,Top2b,Cul5,Rbpj,Nipbl,Atm,Bptf,Med1,Smarca1,Atrx,Usp9x,
GO:0043069	negative regulation of programmed cell death	0.059761	0.0204346	0.000209233	0.307991	Plk1,Rbpj,Prdx5,Pias1,Phip,Taf9,Bard1,Aldh2,Adnp,Sin3a,Blm,Daxx,Med1,Six1,Fignl1,
GO:0051093	negative regulation of developmental process	0.063745	0.0227867	0.00021291	0.313404	Cul4a,Nipbl,Hmg20a,Ctr9,Six1,Stag2,Kdm1a,Rif1,Hmgb3,Rbpj,Wdr61,Usp19,Med1,Daxx,Gtf2i,Anxa1,
GO:0030330	DNA damage response, signal transduction by p53 class mediator	0.0199203	0.00217577	0.000215653	0.317442	Kdm1a,Atr,Ep300,Atm,Atrx,
GO:0007051	spindle organization	0.0239044	0.00344006	0.000230208	0.338867	Chd4,Chd3,Mlh1,Parp3,Racgap1,Sbds,
GO:0032210	regulation of telomere maintenance via telomerase	0.0159363	0.00123489	0.000252248	0.371309	Pnkp,Obfc1,Atr,Atm,
GO:0000086	G2/M transition of mitotic cell cycle	0.0199203	0.00226397	0.000259839	0.382483	Sin3a,Plk1,Blm,Atm,Fanci,
GO:0034728	nucleosome organization	0.0239044	0.00352827	0.000264013	0.388628	Smarcd2,Sart3,Daxx,Ipo4,Nasp,Atrx,
GO:0002521	leukocyte differentiation	0.0478088	0.0143483	0.000282805	0.416289	Fancd2,Kdm1a,Cul4a,Rbpj,Hmgb3,Sart1,Ep300,Atm,Jmjd6,Med1,Blm,Anxa1,
GO:0061061	muscle structure development	0.0517928	0.0165535	0.000291284	0.42877	Kdm1a,Rbpj,Capzb,Frg1,Foxk1,Pias1,Ep300,Dsp,Usp19,Daxx,Med1,Six1,Supt6h,
GO:0007064	mitotic sister chromatid cohesion	0.0119522	0.000529241	0.000291652	0.429312	Wapal,Ankrd32,Nipbl,
GO:0006278	RNA-dependent DNA replication	0.0159363	0.0012937	0.000302446	0.4452	Pnkp,Obfc1,Atr,Atm,
GO:0007004	telomere maintenance via telomerase	0.0159363	0.0012937	0.000302446	0.4452	Pnkp,Obfc1,Atr,Atm,
GO:0071822	protein complex subunit organization	0.0796813	0.0335186	0.000306096	0.450574	Mis12,Mbd2,Cand2,Wiz,Stub1,Mapre1,Mlh1,Xrcc6,Ect2,Sumo1,Atf7ip,Capzb,Trim28,Ankrd32,Psmc4,Arpc5,Zfp148,Blm,Racgap1,Ipo4,
GO:0000910	cytokinesis	0.0239044	0.00364588	0.000315021	0.463712	Plk1,Ect2,Anln,Daxx,Nusap1,Racgap1,
GO:0010571	positive regulation of DNA replication involved in S phase	0.00796813	0.000117609	0.000317221	0.466949	Wiz,Atrx,
GO:0042780	tRNA 3'-end processing	0.00796813	0.000117609	0.000317221	0.466949	Trnt1,Elac2,
GO:0045950	negative regulation of mitotic recombination	0.00796813	0.000117609	0.000317221	0.466949	Mlh1,Blm,
GO:2000483	negative regulation of interleukin-8 secretion	0.00796813	0.000117609	0.000317221	0.466949	Anxa4,Anxa1,
GO:0046649	lymphocyte activation	0.0557769	0.0189645	0.000320436	0.471681	Fancd2,Exo1,Rbpj,Hmgb3,Sart1,Ep300,Atm,Ercc1,Jmjd6,Mlh1,Blm,Anxa1,Whsc1,Supt6h,
GO:0006303	double-strand break repair via nonhomologous end joining	0.0119522	0.000558643	0.000344468	0.507056	Xrcc5,Xrcc6,Mlh1,
GO:0010389	regulation of G2/M transition of mitotic cell cycle	0.0159363	0.0013525	0.000359426	0.529075	Sin3a,Blm,Atm,Fanci,
GO:0010608	posttranscriptional regulation of gene expression	0.0517928	0.0169357	0.000361732	0.53247	Cdkn2aip,Plk1,Sumo1,Rpl38,Wiz,Stub1,Ep300,Taf9,Mvk,Usp19,Ipo9,Usp7,Morc3,
GO:2000026	regulation of multicellular organismal development	0.103586	0.0502779	0.000367057	0.540308	Wdr36,Cul4a,Sart1,Nipbl,Ep300,Hmg20a,Adnp,Ctr9,Whsc1,Six1,Supt6h,Fancd2,Zeb2,Kdm1a,Xrcc6,Ect2,Rbpj,Hmgb3,Wdr61,Xrcc5,Esr1,Daxx,Med1,Usp19,Anxa1,Gtf2i,
GO:0006298	mismatch repair	0.0119522	0.000588045	0.00040307	0.593318	Exo1,Rnaseh2a,Mlh1,
GO:0032435	negative regulation of proteasomal ubiquitin-dependent protein catabolic process	0.0119522	0.000588045	0.00040307	0.593318	Taf9,Pbk,Tlk2,
GO:0032504	multicellular organism reproduction	0.059761	0.0218753	0.000428279	0.630426	Rad18,Fancd2,Ehmt2,Aff4,Mbd2,Atm,Tlk2,Ercc1,Zfp148,Cdyl,Mlh1,Esr1,Med1,Racgap1,Atrx,
GO:0048609	multicellular organismal reproductive process	0.059761	0.0218753	0.000428279	0.630426	Rad18,Fancd2,Ehmt2,Aff4,Mbd2,Atm,Tlk2,Ercc1,Zfp148,Cdyl,Mlh1,Esr1,Med1,Racgap1,Atrx,
GO:0009653	anatomical structure morphogenesis	0.131474	0.0712123	0.000429225	0.631819	Qrich1,Rpl38,Atm,Sf3b1,Gatad2a,Ercc1,Ctr9,Six1,Fancd2,Zeb2,Sart3,Capzb,Polb,Jmjd6,Dsp,Esr1,Med1,Anxa1,Atrx,Wdr36,Top2b,Ugdh,Ep300,Nipbl,Adnp,Whsc1,Ect2,Rbpj,Trim28,Phip,Timeless,Gtf2i,Usp9x,
GO:0019827	stem cell maintenance	0.0239044	0.0038811	0.000440027	0.64772	Rif1,Cul4a,Rbpj,Ctr9,Stag2,Nipbl,
GO:0061053	somite development	0.0199203	0.002558	0.000457976	0.674141	Zeb2,Rbpj,Six1,Ep300,Atm,
GO:0070507	regulation of microtubule cytoskeleton organization	0.0239044	0.0039105	0.000458034	0.674225	Mapre1,Ect2,Kifc1,Parp3,Capzb,Racgap1,
GO:0010833	telomere maintenance via telomere lengthening	0.0159363	0.00144071	0.000458726	0.675244	Pnkp,Obfc1,Atr,Atm,
GO:0048863	stem cell differentiation	0.0278884	0.00555703	0.000511967	0.753615	Xrcc5,Rif1,Cul4a,Rbpj,Ctr9,Stag2,Nipbl,
GO:0000019	regulation of mitotic recombination	0.00796813	0.000147011	0.000526144	0.774485	Mlh1,Blm,
GO:0010424	DNA methylation on cytosine within a CG sequence	0.00796813	0.000147011	0.000526144	0.774485	Ehmt2,Dnmt1,
GO:0016321	female meiosis chromosome segregation	0.00796813	0.000147011	0.000526144	0.774485	Plk1,Mlh1,
GO:0018027	peptidyl-lysine dimethylation	0.00796813	0.000147011	0.000526144	0.774485	Ehmt2,Ehmt1,
GO:0030578	PML body organization	0.00796813	0.000147011	0.000526144	0.774485	Sumo1,Daxx,
GO:0032776	DNA methylation on cytosine	0.00796813	0.000147011	0.000526144	0.774485	Ehmt2,Dnmt1,
GO:0043045	DNA methylation involved in embryo development	0.00796813	0.000147011	0.000526144	0.774485	Trim28,Dnmt1,
GO:0048478	replication fork protection	0.00796813	0.000147011	0.000526144	0.774485	Tipin,Zranb3,
GO:0060750	epithelial cell proliferation involved in mammary gland duct elongation	0.00796813	0.000147011	0.000526144	0.774485	Esr1,Med1,
GO:0006513	protein monoubiquitination	0.0159363	0.00149951	0.000534895	0.787365	Rad18,Ctr9,Dtl,Rnf40,
GO:0033233	regulation of protein sumoylation	0.0119522	0.00064685	0.000538641	0.792879	Sumo2,Pias1,Hmg20a,
GO:0044030	regulation of DNA methylation	0.0119522	0.00064685	0.000538641	0.792879	Ehmt2,Mphosph8,Dnmt1,
GO:0060602	branch elongation of an epithelium	0.0119522	0.00064685	0.000538641	0.792879	Esr1,Med1,Six1,
GO:0048864	stem cell development	0.0239044	0.00405751	0.000556853	0.819688	Rif1,Cul4a,Rbpj,Ctr9,Stag2,Nipbl,
GO:0042255	ribosome assembly	0.0159363	0.00152892	0.000576165	0.848114	Rpl38,Ppan,Rps17,Sbds,
GO:0043966	histone H3 acetylation	0.0159363	0.00152892	0.000576165	0.848114	Taf9,Meaf6,Kat7,Ep300,
GO:0000726	non-recombinational repair	0.0119522	0.000676252	0.000616098	0.906897	Xrcc5,Xrcc6,Mlh1,
GO:0051329	interphase of mitotic cell cycle	0.0278884	0.00576284	0.000635148	0.934938	Sin3a,Plk1,Blm,Pias1,Atm,Fanci,Cdk2,
GO:0009894	regulation of catabolic process	0.0557769	0.0204052	0.000658586	0.969438	Pbk,Psmd2,Plk1,Cul4a,Ect2,Sumo1,Pias1,Stub1,Atm,Taf9,Tlk2,Sumo2,Nub1,Racgap1,
GO:0071897	DNA biosynthetic process	0.0159363	0.00158772	0.000665403	0.979473	Polk,Wrnip1,Dtl,Polb,
GO:0045596	negative regulation of cell differentiation	0.0517928	0.0181412	0.000686303	1	Rif1,Kdm1a,Cul4a,Rbpj,Hmgb3,Nipbl,Hmg20a,Wdr61,Daxx,Med1,Anxa1,Ctr9,Stag2,
GO:0065009	regulation of molecular function	0.111554	0.0583341	0.000702711	1	Anxa4,Btaf1,Plk1,Mbd2,Atr,Stub1,Ep300,Adnp,Cbx8,Gsto1,Fancd2,Zeb2,Kdm1a,Clspn,Ect2,Sumo1,Trim28,Zfp462,Pnkp,Esr1,Wapal,Obfc1,Daxx,Med1,Blm,Usp7,Racgap1,Ell,
GO:0000237	leptotene	0.00796813	0.000176414	0.000785402	1	Xrcc5,Mlh1,
GO:0051573	negative regulation of histone H3-K9 methylation	0.00796813	0.000176414	0.000785402	1	Kdm1a,Dnmt1,
GO:0060745	mammary gland branching involved in pregnancy	0.00796813	0.000176414	0.000785402	1	Esr1,Med1,
GO:0060751	branch elongation involved in mammary gland duct branching	0.00796813	0.000176414	0.000785402	1	Esr1,Med1,
GO:0006334	nucleosome assembly	0.0199203	0.00288142	0.000788699	1	Sart3,Daxx,Ipo4,Nasp,Atrx,
GO:0048468	cell development	0.115538	0.062127	0.000871119	1	Wdr36,Top2b,Cul4a,Aff4,Nipbl,Ep300,Hmg20a,Atm,Ercc1,Adnp,Ctr9,Six1,Stag2,Rif1,Zeb2,Kdm1a,Xrcc6,Ehmt2,Ect2,Rbpj,Capzb,Trim28,Xrcc5,Jmjd6,Esr1,Daxx,Med1,Atrx,Usp9x,
GO:0030099	myeloid cell differentiation	0.0358566	0.00984975	0.00087348	1	Kdm1a,Cul4a,Rbpj,Hmgb3,Ep300,Wdr61,Jmjd6,Med1,Ctr9,
GO:0016572	histone phosphorylation	0.0119522	0.000764459	0.000889956	1	Daxx,Vrk1,Atm,
GO:0006979	response to oxidative stress	0.0318725	0.00793861	0.000899982	1	Fancd2,Ercc3,Ect2,Prdx5,Ercc1,Pnkp,Sin3a,Anxa1,
GO:0043392	negative regulation of DNA binding	0.0239044	0.00446914	0.000923055	1	Anxa4,Zfp462,Kdm1a,Sumo1,Esr1,Usp7,
GO:0032535	regulation of cellular component size	0.0517928	0.0188174	0.000957704	1	Wdr36,Kdm1a,Zeb2,Cdkn2aip,Capzb,Ep300,Taf9,Arpc5,Adnp,Ppan,Esr1,Rbbp7,Usp9x,
GO:0030518	steroid hormone receptor signaling pathway	0.0199203	0.00302843	0.000987091	1	Esr1,Med1,Daxx,Safb,Ep300,
GO:0001832	blastocyst growth	0.0119522	0.000793861	0.000995812	1	Ctr9,Sbds,Setdb1,
GO:0006336	DNA replication-independent nucleosome assembly	0.0119522	0.000793861	0.000995812	1	Ipo4,Nasp,Atrx,
GO:0034724	DNA replication-independent nucleosome organization	0.0119522	0.000793861	0.000995812	1	Ipo4,Nasp,Atrx,
GO:0043516	regulation of DNA damage response, signal transduction by p53 class mediator	0.0119522	0.000793861	0.000995812	1	Kdm1a,Atr,Atm,
GO:0008284	positive regulation of cell proliferation	0.059761	0.0238746	0.00103901	1	Kdm1a,Cul4a,Tipin,Rbpj,Phip,Nop2,Cbx8,Wapal,Esr1,Blm,Med1,Anxa1,Six1,Cdca7l,Cdk2,
GO:0008361	regulation of cell size	0.0438247	0.0143777	0.00104177	1	Wdr36,Kdm1a,Zeb2,Cdkn2aip,Ep300,Taf9,Adnp,Ppan,Esr1,Rbbp7,Usp9x,
GO:0032886	regulation of microtubule-based process	0.0239044	0.00461615	0.00109106	1	Mapre1,Ect2,Kifc1,Parp3,Capzb,Racgap1,
GO:0006265	DNA topological change	0.00796813	0.000205816	0.00109425	1	Top2b,Ercc3,
GO:0006290	pyrimidine dimer repair	0.00796813	0.000205816	0.00109425	1	Ercc1,Polb,
GO:0010216	maintenance of DNA methylation	0.00796813	0.000205816	0.00109425	1	Usp7,Dnmt1,
GO:0051255	spindle midzone assembly	0.00796813	0.000205816	0.00109425	1	Mlh1,Racgap1,
GO:0070475	rRNA base methylation	0.00796813	0.000205816	0.00109425	1	Nop2,Mettl16,
GO:0031062	positive regulation of histone methylation	0.0119522	0.000823263	0.00110931	1	Ctr9,Dnmt1,Wdr61,
GO:0006399	tRNA metabolic process	0.0239044	0.00467496	0.00116446	1	Pus1,Trmt6,Trnt1,Dus3l,Elac2,Tars,
GO:0010948	negative regulation of cell cycle process	0.0199203	0.00314604	0.00117074	1	Plk1,Wapal,Esr1,Stag2,Atm,
GO:0090311	regulation of protein deacetylation	0.0119522	0.000852665	0.00123065	1	Ctbp1,Nipbl,Ep300,
GO:0030098	lymphocyte differentiation	0.0358566	0.010379	0.00125683	1	Fancd2,Rbpj,Hmgb3,Sart1,Ep300,Atm,Jmjd6,Blm,Anxa1,
GO:0008033	tRNA processing	0.0199203	0.00320485	0.0012715	1	Pus1,Trmt6,Trnt1,Dus3l,Elac2,
GO:0007417	central nervous system development	0.0557769	0.0219929	0.00134246	1	Fancd2,Kdm1a,Zeb2,Top2b,Cul5,Rbpj,Nipbl,Atm,Bptf,Med1,Smarca1,Six1,Atrx,Usp9x,
GO:0090398	cellular senescence	0.0119522	0.000882068	0.00136004	1	Smc6,Atr,Atm,
GO:0002285	lymphocyte activation involved in immune response	0.0239044	0.00482197	0.00136453	1	Exo1,Ercc1,Mlh1,Anxa1,Whsc1,Supt6h,
GO:0045321	leukocyte activation	0.0557769	0.0220517	0.0013763	1	Fancd2,Exo1,Rbpj,Hmgb3,Sart1,Ep300,Atm,Ercc1,Jmjd6,Mlh1,Blm,Anxa1,Whsc1,Supt6h,
GO:0031023	microtubule organizing center organization	0.0199203	0.00326365	0.00137852	1	Arpc5,Plk1,Chd3,Kifc1,Cdk2,
GO:0006273	lagging strand elongation	0.00796813	0.000235218	0.00145196	1	Rnaseh2a,Parp3,
GO:0006610	ribosomal protein import into nucleus	0.00796813	0.000235218	0.00145196	1	Ipo9,Ipo4,
GO:0043983	histone H4-K12 acetylation	0.00796813	0.000235218	0.00145196	1	Meaf6,Kat7,
GO:0045143	homologous chromosome segregation	0.00796813	0.000235218	0.00145196	1	Plk1,Mlh1,
GO:0051984	positive regulation of chromosome segregation	0.00796813	0.000235218	0.00145196	1	Rad18,Smc6,
GO:0090399	replicative senescence	0.00796813	0.000235218	0.00145196	1	Atr,Atm,
GO:0031329	regulation of cellular catabolic process	0.0478088	0.0173767	0.00149478	1	Pbk,Plk1,Ect2,Sumo1,Pias1,Stub1,Atm,Taf9,Tlk2,Sumo2,Nub1,Racgap1,
GO:0043393	regulation of protein binding	0.0239044	0.00491018	0.00149655	1	Kdm1a,Adnp,Plk1,Atr,Stub1,Ep300,
GO:0000460	maturation of 5.8S rRNA	0.0119522	0.00091147	0.00149767	1	Exosc10,Rcl1,Pes1,
GO:0002440	production of molecular mediator of immune response	0.0239044	0.00493958	0.00154265	1	Exo1,Ercc1,Mlh1,Whsc1,Supt6h,Polb,
GO:0044092	negative regulation of molecular function	0.059761	0.0249331	0.00158903	1	Anxa4,Btaf1,Kdm1a,Plk1,Sumo1,Stub1,Ep300,Zfp462,Adnp,Gsto1,Obfc1,Esr1,Wapal,Usp7,Ell,
GO:0000003	reproduction	0.0756972	0.0357237	0.00166553	1	Rad18,Aff4,Mbd2,Nipbl,Ep300,Atm,Tlk2,Ercc1,Mlh1,Fancd2,Ehmt2,Trim28,Eif4h,Zfp148,Cdyl,Esr1,Med1,Racgap1,Atrx,
GO:0009896	positive regulation of catabolic process	0.0278884	0.00688013	0.00177044	1	Sumo2,Plk1,Cul4a,Sumo1,Pias1,Stub1,Nub1,
GO:0010259	multicellular organismal aging	0.0119522	0.000970274	0.00179838	1	Prdm2,Ercc1,Atm,
GO:0007276	gamete generation	0.0478088	0.0177884	0.00181566	1	Rad18,Fancd2,Ehmt2,Aff4,Atm,Tlk2,Ercc1,Zfp148,Cdyl,Mlh1,Racgap1,Atrx,
GO:0001756	somitogenesis	0.0159363	0.00208756	0.00185542	1	Zeb2,Rbpj,Ep300,Atm,
GO:0001731	formation of translation preinitiation complex	0.00796813	0.00026462	0.0018578	1	Eif4h,Eif4b,
GO:0006271	DNA strand elongation involved in DNA replication	0.00796813	0.00026462	0.0018578	1	Rnaseh2a,Parp3,
GO:0033129	positive regulation of histone phosphorylation	0.00796813	0.00026462	0.0018578	1	Daxx,Atm,
GO:0033523	histone H2B ubiquitination	0.00796813	0.00026462	0.0018578	1	Ctr9,Rnf40,
GO:0034086	maintenance of sister chromatid cohesion	0.00796813	0.00026462	0.0018578	1	Ankrd32,Nipbl,
GO:0034088	maintenance of mitotic sister chromatid cohesion	0.00796813	0.00026462	0.0018578	1	Ankrd32,Nipbl,
GO:0034770	histone H4-K20 methylation	0.00796813	0.00026462	0.0018578	1	Whsc1,Baz2a,
GO:0035562	negative regulation of chromatin binding	0.00796813	0.00026462	0.0018578	1	Btaf1,Wapal,
GO:2000105	positive regulation of DNA-dependent DNA replication	0.00796813	0.00026462	0.0018578	1	Wiz,Atrx,
GO:0016049	cell growth	0.0398406	0.0132016	0.00187538	1	Wdr36,Zeb2,Cdkn2aip,Ep300,Taf9,Adnp,Ppan,Esr1,Rbbp7,Usp9x,
GO:0043254	regulation of protein complex assembly	0.0318725	0.00902649	0.00202446	1	Sumo1,Capzb,Atf7ip,Ankrd32,Stub1,Psmc4,Arpc5,Mapre1,
GO:0051101	regulation of DNA binding	0.0358566	0.0111729	0.00207598	1	Anxa4,Fancd2,Kdm1a,Sumo1,Trim28,Ep300,Zfp462,Esr1,Usp7,
GO:0051179	localization	0.215139	0.147776	0.00213562	1	Anxa4,Ppil2,Med23,Ercc3,Cul5,Lrwd1,Atm,Ufd1l,Gsto1,Six1,Nasp,Supt6h,Zeb2,Atp5a1,Nusap1,Pes1,Arpc5,Bard1,Jmjd6,Exosc10,Dsp,Wapal,Esr1,Med1,Anxa1,Atrx,Morc3,Cdk2,Top2b,Mis12,Plk1,Esco2,Kif22,Atr,Nipbl,Ep300,Mapre1,Sin3a,Mlh1,Nploc4,Whsc1,Sbds,Ect2,Sumo1,Rbp
GO:0007517	muscle organ development	0.0358566	0.0112905	0.00222708	1	Rbpj,Frg1,Foxk1,Ep300,Dsp,Daxx,Med1,Usp19,Six1,
GO:0031331	positive regulation of cellular catabolic process	0.0239044	0.00532181	0.00224557	1	Sumo2,Plk1,Sumo1,Pias1,Stub1,Nub1,
GO:0006913	nucleocytoplasmic transport	0.0358566	0.0113199	0.00226619	1	Ect2,Trim28,Ep300,Phip,Bard1,Med1,Ipo9,Ipo4,Supt6h,
GO:0000729	DNA double-strand break processing	0.00796813	0.000294023	0.00231105	1	Blm,Smarcad1,
GO:0030575	nuclear body organization	0.00796813	0.000294023	0.00231105	1	Sumo1,Daxx,
GO:0035563	positive regulation of chromatin binding	0.00796813	0.000294023	0.00231105	1	Kdm1a,Mbd2,
GO:0051988	regulation of attachment of spindle microtubules to kinetochore	0.00796813	0.000294023	0.00231105	1	Ect2,Racgap1,
GO:0070933	histone H4 deacetylation	0.00796813	0.000294023	0.00231105	1	Smarcad1,Baz2a,
GO:0071044	histone mRNA catabolic process	0.00796813	0.000294023	0.00231105	1	Exosc10,Atm,
GO:0045839	negative regulation of mitosis	0.0119522	0.00105848	0.00231576	1	Plk1,Esr1,Atm,
GO:0051784	negative regulation of nuclear division	0.0119522	0.00105848	0.00231576	1	Plk1,Esr1,Atm,
GO:0051169	nuclear transport	0.0358566	0.0114375	0.00242812	1	Ect2,Trim28,Ep300,Phip,Bard1,Med1,Ipo9,Ipo4,Supt6h,
GO:0043623	cellular protein complex assembly	0.0398406	0.0137309	0.00249063	1	Mis12,Mbd2,Capzb,Cand2,Stub1,Arpc5,Mapre1,Mlh1,Racgap1,Ipo4,
GO:0008630	DNA damage response, signal transduction resulting in induction of apoptosis	0.0159363	0.00226397	0.00249749	1	Mlh1,Ep300,Atm,Polb,
GO:0045637	regulation of myeloid cell differentiation	0.0239044	0.00543942	0.00250397	1	Kdm1a,Cul4a,Hmgb3,Med1,Ctr9,Wdr61,
GO:0019953	sexual reproduction	0.0517928	0.021052	0.00256798	1	Rad18,Fancd2,Ehmt2,Aff4,Atm,Eif4h,Tlk2,Ercc1,Zfp148,Cdyl,Mlh1,Racgap1,Atrx,
GO:0016064	immunoglobulin mediated immune response	0.0199203	0.00379289	0.00266273	1	Exo1,Ercc1,Mlh1,Whsc1,Supt6h,
GO:0032269	negative regulation of cellular protein metabolic process	0.0358566	0.0116139	0.00268814	1	Pbk,Kdm1a,Ctbp1,Hmg20a,Taf9,Tlk2,Mvk,Dnmt1,Supt6h,
GO:0018107	peptidyl-threonine phosphorylation	0.0159363	0.00232278	0.00274156	1	Pbk,Plk1,Vrk1,Phip,
GO:0031115	negative regulation of microtubule polymerization	0.00796813	0.000323425	0.002811	1	Mapre1,Capzb,
GO:0043517	positive regulation of DNA damage response, signal transduction by p53 class mediator	0.00796813	0.000323425	0.002811	1	Atr,Atm,
GO:0045141	meiotic telomere clustering	0.00796813	0.000323425	0.002811	1	Mlh1,Atm,
GO:0051451	myoblast migration	0.00796813	0.000323425	0.002811	1	Anxa1,Six1,
GO:0019724	B cell mediated immunity	0.0199203	0.0038517	0.00284549	1	Exo1,Ercc1,Mlh1,Whsc1,Supt6h,
GO:0050727	regulation of inflammatory response	0.0278884	0.00752698	0.00292577	1	Fancd2,Pbk,Mta1,Mvk,Esr1,Anxa1,Otud7a,
GO:0043065	positive regulation of apoptosis	0.0438247	0.0165535	0.00311875	1	Ercc3,Ect2,Ddx47,Ep300,Atm,Polb,Bard1,Mlh1,Daxx,Anxa1,Usp7,
GO:0043433	negative regulation of transcription factor activity	0.0199203	0.0039399	0.0031364	1	Anxa4,Kdm1a,Sumo1,Esr1,Usp7,
GO:0051147	regulation of muscle cell differentiation	0.0199203	0.0039399	0.0031364	1	Daxx,Pias1,Six1,Ep300,Supt6h,
GO:0090048	negative regulation of transcription regulator activity	0.0199203	0.0039399	0.0031364	1	Anxa4,Kdm1a,Sumo1,Esr1,Usp7,
GO:0014812	muscle cell migration	0.0159363	0.00241098	0.00313753	1	Arpc5,Rbpj,Anxa1,Six1,
GO:0032880	regulation of protein localization	0.0438247	0.0165829	0.00316075	1	Anxa4,Ect2,Trim28,Ep300,Bard1,Wapal,Med1,Anxa1,Six1,Whsc1,Racgap1,
GO:0043068	positive regulation of programmed cell death	0.0438247	0.0166417	0.00324611	1	Ercc3,Ect2,Ddx47,Ep300,Atm,Polb,Bard1,Mlh1,Daxx,Anxa1,Usp7,
GO:0009119	ribonucleoside metabolic process	0.0159363	0.00244039	0.00327774	1	Mat2a,Umps,Dnmt1,Acot7,
GO:0018210	peptidyl-threonine modification	0.0159363	0.00244039	0.00327774	1	Pbk,Plk1,Vrk1,Phip,
GO:0000738	DNA catabolic process, exonucleolytic	0.00796813	0.000352827	0.00335696	1	Blm,Smarcad1,
GO:0031065	positive regulation of histone deacetylation	0.00796813	0.000352827	0.00335696	1	Ctbp1,Nipbl,
GO:0030521	androgen receptor signaling pathway	0.0119522	0.00120549	0.00336577	1	Med1,Daxx,Ep300,
GO:0040008	regulation of growth	0.0478088	0.0191997	0.00337262	1	Wdr36,Cdkn2aip,Rbpj,Nipbl,Ep300,Phip,Taf9,Adnp,Ppan,Daxx,Six1,Rbbp7,
GO:0045638	negative regulation of myeloid cell differentiation	0.0159363	0.00246979	0.00342215	1	Cul4a,Hmgb3,Ctr9,Wdr61,
GO:0002682	regulation of immune system process	0.0677291	0.0326365	0.00356322	1	Med23,Cul4a,Sart1,Atm,Sin3a,Ctr9,Whsc1,Otud7a,Supt6h,Kdm1a,Fancd2,Hmgb3,Wdr61,Esr1,Med1,Blm,Anxa1,
GO:0044087	regulation of cellular component biogenesis	0.0438247	0.0169063	0.00365346	1	Sumo1,Capzb,Atf7ip,Ankrd32,Stub1,Ep300,Psmc4,Arpc5,Mapre1,Adnp,Six1,
GO:0022414	reproductive process	0.0717131	0.0355473	0.00367762	1	Rad18,Aff4,Mbd2,Nipbl,Ep300,Atm,Tlk2,Ercc1,Mlh1,Fancd2,Ehmt2,Trim28,Cdyl,Zfp148,Esr1,Med1,Racgap1,Atrx,
GO:0006606	protein import into nucleus	0.0278884	0.0078504	0.00368532	1	Ect2,Med1,Ipo9,Trim28,Ipo4,Ep300,Phip,
GO:0031398	positive regulation of protein ubiquitination	0.0159363	0.00252859	0.00372383	1	Kdm1a,Plk1,Stub1,Fanci,
GO:0051170	nuclear import	0.0278884	0.0078798	0.00376115	1	Ect2,Med1,Ipo9,Trim28,Ipo4,Ep300,Phip,
GO:0001510	RNA methylation	0.0119522	0.0012643	0.00385493	1	Trmt6,Nop2,Mettl16,
GO:0007129	synapsis	0.0119522	0.0012643	0.00385493	1	Fancd2,Ehmt2,Mlh1,
GO:0051310	metaphase plate congression	0.0119522	0.0012643	0.00385493	1	Cdca8,Mlh1,Kif22,
GO:0000076	DNA replication checkpoint	0.00796813	0.000382229	0.00394822	1	Tipin,Clspn,
GO:0007128	meiotic prophase I	0.00796813	0.000382229	0.00394822	1	Xrcc5,Mlh1,
GO:0032297	negative regulation of DNA-dependent DNA replication initiation	0.00796813	0.000382229	0.00394822	1	Tipin,Clspn,
GO:0033235	positive regulation of protein sumoylation	0.00796813	0.000382229	0.00394822	1	Sumo2,Pias1,
GO:0034397	telomere localization	0.00796813	0.000382229	0.00394822	1	Mlh1,Atm,
GO:0043193	positive regulation of gene-specific transcription	0.00796813	0.000382229	0.00394822	1	Rbpj,Ep300,
GO:0046500	S-adenosylmethionine metabolic process	0.00796813	0.000382229	0.00394822	1	Mat2a,Dnmt1,
GO:0051324	prophase	0.00796813	0.000382229	0.00394822	1	Xrcc5,Mlh1,
GO:0034599	cellular response to oxidative stress	0.0199203	0.00417512	0.00401632	1	Fancd2,Sin3a,Ect2,Prdx5,Anxa1,
GO:0051248	negative regulation of protein metabolic process	0.0358566	0.0124078	0.00414334	1	Pbk,Kdm1a,Ctbp1,Hmg20a,Taf9,Tlk2,Mvk,Dnmt1,Supt6h,
GO:0048872	homeostasis of number of cells	0.0278884	0.00802681	0.00415824	1	Kdm1a,Jmjd6,Sart3,Med1,Anxa1,Rps17,Polb,
GO:0035282	segmentation	0.0159363	0.0026168	0.00420939	1	Zeb2,Rbpj,Ep300,Atm,
GO:0046822	regulation of nucleocytoplasmic transport	0.0239044	0.00608627	0.00434374	1	Bard1,Ect2,Med1,Trim28,Ep300,Supt6h,
GO:0010501	RNA secondary structure unwinding	0.0119522	0.0013231	0.00438521	1	Ddx47,Ddx41,Ddx52,
GO:0006356	regulation of transcription from RNA polymerase I promoter	0.00796813	0.000411632	0.0045841	1	Med1,Baz2a,
GO:0007063	regulation of sister chromatid cohesion	0.00796813	0.000411632	0.0045841	1	Wapal,Ankrd32,
GO:0032205	negative regulation of telomere maintenance	0.00796813	0.000411632	0.0045841	1	Ercc1,Ercc4,
GO:0033127	regulation of histone phosphorylation	0.00796813	0.000411632	0.0045841	1	Daxx,Atm,
GO:0033160	positive regulation of protein import into nucleus, translocation	0.00796813	0.000411632	0.0045841	1	Med1,Ep300,
GO:0045898	regulation of RNA polymerase II transcriptional preinitiation complex assembly	0.00796813	0.000411632	0.0045841	1	Atf7ip,Psmc4,
GO:0070198	protein localization to chromosome, telomeric region	0.00796813	0.000411632	0.0045841	1	Atr,Atrx,
GO:0071218	cellular response to misfolded protein	0.00796813	0.000411632	0.0045841	1	Stub1,Ufd1l,
GO:0030490	maturation of SSU-rRNA	0.0119522	0.0013525	0.00466608	1	Nop14,Tbl3,Rcl1,
GO:0010942	positive regulation of cell death	0.0438247	0.0174943	0.00470574	1	Ercc3,Ect2,Ddx47,Ep300,Atm,Polb,Bard1,Mlh1,Daxx,Anxa1,Usp7,
GO:0009952	anterior/posterior pattern formation	0.0239044	0.00620388	0.00476356	1	Zeb2,Sf3b1,Bptf,Rbpj,Ep300,Atm,
GO:0001775	cell activation	0.0557769	0.0254035	0.00488917	1	Fancd2,Exo1,Rbpj,Hmgb3,Sart1,Ep300,Atm,Ercc1,Jmjd6,Mlh1,Blm,Anxa1,Whsc1,Supt6h,
GO:0055086	nucleobase, nucleoside and nucleotide metabolic process	0.0517928	0.0227867	0.00497734	1	Kdm1a,Ect2,Mat2a,Dtymk,Atp5a1,Pnkp,Adnp,Myh3,Pfas,Umps,Racgap1,Dnmt1,Acot7,
GO:0090066	regulation of anatomical structure size	0.0517928	0.0228161	0.00503002	1	Wdr36,Kdm1a,Zeb2,Cdkn2aip,Capzb,Ep300,Taf9,Arpc5,Adnp,Ppan,Esr1,Rbbp7,Usp9x,
GO:0048638	regulation of developmental growth	0.0239044	0.00629208	0.00509747	1	Wdr36,Adnp,Rbpj,Six1,Nipbl,Ep300,
GO:0008334	histone mRNA metabolic process	0.00796813	0.000441034	0.00526391	1	Exosc10,Atm,
GO:0031167	rRNA methylation	0.00796813	0.000441034	0.00526391	1	Nop2,Mettl16,
GO:0043968	histone H2A acetylation	0.00796813	0.000441034	0.00526391	1	Meaf6,Trrap,
GO:0043981	histone H4-K5 acetylation	0.00796813	0.000441034	0.00526391	1	Meaf6,Kat7,
GO:0043982	histone H4-K8 acetylation	0.00796813	0.000441034	0.00526391	1	Meaf6,Kat7,
GO:0070734	histone H3-K27 methylation	0.00796813	0.000441034	0.00526391	1	Ehmt2,Supt6h,
GO:0030522	intracellular receptor mediated signaling pathway	0.0199203	0.00446914	0.00534832	1	Esr1,Med1,Daxx,Safb,Ep300,
GO:0031396	regulation of protein ubiquitination	0.0199203	0.00449854	0.00549675	1	Kdm1a,Plk1,Daxx,Stub1,Fanci,
GO:0050000	chromosome localization	0.0119522	0.00144071	0.00557296	1	Cdca8,Mlh1,Kif22,
GO:0051303	establishment of chromosome localization	0.0119522	0.00144071	0.00557296	1	Cdca8,Mlh1,Kif22,
GO:0009913	epidermal cell differentiation	0.0199203	0.00452795	0.00564806	1	Ercc3,Dsp,Rbpj,Med1,Anxa1,
GO:0032846	positive regulation of homeostatic process	0.0199203	0.00452795	0.00564806	1	Pnkp,Obfc1,Atr,Atm,Atrx,
GO:0009116	nucleoside metabolic process	0.0159363	0.00285202	0.00570892	1	Mat2a,Umps,Dnmt1,Acot7,
GO:0035295	tube development	0.0398406	0.0154656	0.00571366	1	Zeb2,Rbpj,Ep300,Gatad2a,Timeless,Jmjd6,Esr1,Med1,Six1,Phf14,
GO:0050684	regulation of mRNA processing	0.0159363	0.00288142	0.00591829	1	Snrnp70,Jmjd6,Safb,Supt6h,
GO:0001833	inner cell mass cell proliferation	0.00796813	0.000470436	0.00598699	1	Sbds,Setdb1,
GO:0003222	ventricular trabecular myocardium morphogenesis	0.00796813	0.000470436	0.00598699	1	Rbpj,Med1,
GO:0022616	DNA strand elongation	0.00796813	0.000470436	0.00598699	1	Rnaseh2a,Parp3,
GO:0030970	retrograde protein transport, ER to cytosol	0.00796813	0.000470436	0.00598699	1	Nploc4,Ufd1l,
GO:0060135	maternal process involved in female pregnancy	0.00796813	0.000470436	0.00598699	1	Esr1,Med1,
GO:2000482	regulation of interleukin-8 secretion	0.00796813	0.000470436	0.00598699	1	Anxa4,Anxa1,
GO:0055010	ventricular cardiac muscle tissue morphogenesis	0.0119522	0.00149951	0.00623217	1	Dsp,Rbpj,Med1,
GO:0042445	hormone metabolic process	0.0199203	0.00464556	0.00628275	1	Kdm1a,Esr1,Med1,Safb,Stub1,
GO:0045793	positive regulation of cell size	0.0199203	0.00464556	0.00628275	1	Taf9,Kdm1a,Cdkn2aip,Adnp,Ep300,
GO:0002366	leukocyte activation involved in immune response	0.0239044	0.00661551	0.0064698	1	Exo1,Ercc1,Mlh1,Anxa1,Whsc1,Supt6h,
GO:0000060	protein import into nucleus, translocation	0.0119522	0.00152892	0.00657846	1	Med1,Ipo4,Ep300,
GO:0002263	cell activation involved in immune response	0.0239044	0.00667431	0.00674555	1	Exo1,Ercc1,Mlh1,Anxa1,Whsc1,Supt6h,
GO:0031063	regulation of histone deacetylation	0.00796813	0.000499838	0.00675268	1	Ctbp1,Nipbl,
GO:0051788	response to misfolded protein	0.00796813	0.000499838	0.00675268	1	Stub1,Ufd1l,
GO:0071475	cellular hyperosmotic salinity response	0.00796813	0.000499838	0.00675268	1	Xrcc5,Xrcc6,
GO:0051297	centrosome organization	0.0159363	0.00299903	0.00680681	1	Plk1,Chd3,Kifc1,Cdk2,
GO:0051249	regulation of lymphocyte activation	0.0318725	0.0110846	0.00691464	1	Fancd2,Hmgb3,Sart1,Atm,Blm,Whsc1,Anxa1,Supt6h,
GO:0060562	epithelial tube morphogenesis	0.0278884	0.00893828	0.00736935	1	Zeb2,Gatad2a,Timeless,Rbpj,Esr1,Med1,Six1,
GO:0009451	RNA modification	0.0159363	0.00308724	0.00752819	1	Pus1,Trmt6,Nop2,Mettl16,
GO:0048583	regulation of response to stimulus	0.123506	0.0786804	0.00755628	1	Cdkn2aip,Fam175a,Cul4a,Mbd2,Atr,Ep300,Atm,Brcc3,Mta1,Cbx8,Sin3a,Whsc1,Otud7a,Supt6h,Zeb2,Kdm1a,Pbk,Fancd2,Bre,Ect2,Rbpj,Pak1ip1,Capzb,Trim28,Phip,Taf9,Esr1,Mvk,Med1,Anxa1,Fignl1,
GO:0071108	protein K48-linked deubiquitination	0.00796813	0.000529241	0.00756031	1	Usp19,Otud7a,
GO:0090312	positive regulation of protein deacetylation	0.00796813	0.000529241	0.00756031	1	Ctbp1,Nipbl,
GO:0016310	phosphorylation	0.0876494	0.0502484	0.0076338	1	Plk1,Ercc3,Atr,Ep300,Atm,Tlk2,Adnp,Vrk1,Zeb2,Pbk,Clspn,Ect2,Dtymk,Trim28,Phip,Bard1,Pnkp,Mvk,Daxx,Blm,Cdk2,Morc3,
GO:0003229	ventricular cardiac muscle tissue development	0.0119522	0.00161712	0.00768512	1	Dsp,Rbpj,Med1,
GO:0007623	circadian rhythm	0.0199203	0.00488077	0.00769943	1	Mta1,Sin3a,Timeless,Mat2a,Ep300,
GO:0050767	regulation of neurogenesis	0.0478088	0.0213754	0.0077314	1	Wdr36,Kdm1a,Zeb2,Xrcc6,Ect2,Rbpj,Ep300,Hmg20a,Xrcc5,Adnp,Med1,Six1,
GO:0032386	regulation of intracellular transport	0.0278884	0.0090853	0.00802291	1	Bard1,Gsto1,Ect2,Med1,Trim28,Ep300,Supt6h,
GO:0001892	embryonic placenta development	0.0159363	0.00314604	0.00803603	1	Bptf,Rbpj,Med1,Trim28,
GO:0070301	cellular response to hydrogen peroxide	0.0119522	0.00164653	0.00807688	1	Ect2,Prdx5,Anxa1,
GO:0000028	ribosomal small subunit assembly	0.00796813	0.000558643	0.00840923	1	Rpl38,Rps17,
GO:0000466	maturation of 5.8S rRNA from tricistronic rRNA transcript (SSU-rRNA, 5.8S rRNA, LSU-rRNA)	0.00796813	0.000558643	0.00840923	1	Rcl1,Pes1,
GO:0006359	regulation of transcription from RNA polymerase III promoter	0.00796813	0.000558643	0.00840923	1	Prdx5,Ell,
GO:0006515	misfolded or incompletely synthesized protein catabolic process	0.00796813	0.000558643	0.00840923	1	Stub1,Ufd1l,
GO:0008340	determination of adult lifespan	0.00796813	0.000558643	0.00840923	1	Prdm2,Atm,
GO:0051443	positive regulation of ubiquitin-protein ligase activity	0.00796813	0.000558643	0.00840923	1	Plk1,Stub1,
GO:0003007	heart morphogenesis	0.0239044	0.00702714	0.00858197	1	Dsp,Rbpj,Med1,Whsc1,Six1,Nipbl,
GO:0031400	negative regulation of protein modification process	0.0239044	0.00705654	0.00874965	1	Pbk,Kdm1a,Ctbp1,Dnmt1,Hmg20a,Supt6h,
GO:0008629	induction of apoptosis by intracellular signals	0.0159363	0.00326365	0.00911803	1	Mlh1,Ep300,Atm,Polb,
GO:0060541	respiratory system development	0.0239044	0.00714475	0.0092668	1	Jmjd6,Timeless,Rbpj,Six1,Ep300,Phf14,
GO:0000413	protein peptidyl-prolyl isomerization	0.00796813	0.000588045	0.0092988	1	Ppil2,Ppwd1,
GO:0008608	attachment of spindle microtubules to kinetochore	0.00796813	0.000588045	0.0092988	1	Ect2,Racgap1,
GO:0051123	RNA polymerase II transcriptional preinitiation complex assembly	0.00796813	0.000588045	0.0092988	1	Atf7ip,Psmc4,
GO:0070897	DNA-dependent transcriptional preinitiation complex assembly	0.00796813	0.000588045	0.0092988	1	Atf7ip,Psmc4,
GO:0072606	interleukin-8 secretion	0.00796813	0.000588045	0.0092988	1	Anxa4,Anxa1,
GO:0030433	ER-associated protein catabolic process	0.0119522	0.00173473	0.00932184	1	Usp19,Ufd1l,Psmc4,
GO:0048588	developmental cell growth	0.0199203	0.00511599	0.00932448	1	Wdr36,Zeb2,Adnp,Ep300,Usp9x,
GO:0007283	spermatogenesis	0.0358566	0.0143189	0.010161	1	Rad18,Ehmt2,Aff4,Ercc1,Cdyl,Tlk2,Mlh1,Racgap1,Atrx,
GO:0042177	negative regulation of protein catabolic process	0.0119522	0.00179354	0.0102106	1	Taf9,Pbk,Tlk2,
GO:0071445	cellular response to protein stimulus	0.0119522	0.00179354	0.0102106	1	Stub1,Ep300,Ufd1l,
GO:0009156	ribonucleoside monophosphate biosynthetic process	0.00796813	0.000617447	0.0102284	1	Pfas,Umps,
GO:0010569	regulation of double-strand break repair via homologous recombination	0.00796813	0.000617447	0.0102284	1	Kdm1a,Fignl1,
GO:0016578	histone deubiquitination	0.00796813	0.000617447	0.0102284	1	Trrap,Brcc3,
GO:0045648	positive regulation of erythrocyte differentiation	0.00796813	0.000617447	0.0102284	1	Kdm1a,Med1,
GO:0060065	uterus development	0.00796813	0.000617447	0.0102284	1	Esr1,Nipbl,
GO:0060760	positive regulation of response to cytokine stimulus	0.00796813	0.000617447	0.0102284	1	Taf9,Med1,
GO:0070536	protein K63-linked deubiquitination	0.00796813	0.000617447	0.0102284	1	Otud7a,Brcc3,
GO:0071472	cellular response to salt stress	0.00796813	0.000617447	0.0102284	1	Xrcc5,Xrcc6,
GO:0071474	cellular hyperosmotic response	0.00796813	0.000617447	0.0102284	1	Xrcc5,Xrcc6,
GO:0006796	phosphate metabolic process	0.0956175	0.057893	0.0102648	1	Plk1,Ercc3,Atr,Ep300,Atm,Tlk2,Adnp,Vrk1,Zeb2,Pbk,Clspn,Ect2,Dtymk,Trim28,Phip,Ilkap,Bard1,Pnkp,Mvk,Blm,Daxx,Ell,Cdk2,Morc3,
GO:0048232	male gamete generation	0.0358566	0.0143483	0.010288	1	Rad18,Ehmt2,Aff4,Ercc1,Cdyl,Tlk2,Mlh1,Racgap1,Atrx,
GO:0006793	phosphorus metabolic process	0.0956175	0.0579224	0.0103243	1	Plk1,Ercc3,Atr,Ep300,Atm,Tlk2,Adnp,Vrk1,Zeb2,Pbk,Clspn,Ect2,Dtymk,Trim28,Phip,Ilkap,Bard1,Pnkp,Mvk,Blm,Daxx,Ell,Cdk2,Morc3,
GO:0022603	regulation of anatomical structure morphogenesis	0.0478088	0.0222575	0.0104283	1	Wdr36,Zeb2,Qrich1,Rbpj,Capzb,Ep300,Phip,Adnp,Esr1,Med1,Gtf2i,Six1,
GO:0048568	embryonic organ development	0.0318725	0.0119373	0.0105248	1	Kdm1a,Rbpj,Rpl38,Trim28,Nipbl,Bptf,Med1,Six1,
GO:0051493	regulation of cytoskeleton organization	0.0318725	0.0119373	0.0105248	1	Ect2,Kifc1,Parp3,Capzb,Ep300,Arpc5,Mapre1,Racgap1,
GO:0002460	adaptive immune response based on somatic recombination of immune receptors built from immunoglobulin superfamily domains	0.0239044	0.00735056	0.0105578	1	Exo1,Ercc1,Mlh1,Anxa1,Whsc1,Supt6h,
GO:0048584	positive regulation of response to stimulus	0.0717131	0.0397224	0.011021	1	Cdkn2aip,Fam175a,Mbd2,Atr,Atm,Brcc3,Cbx8,Sin3a,Zeb2,Bre,Ect2,Rbpj,Trim28,Phip,Taf9,Esr1,Med1,Anxa1,
GO:0046128	purine ribonucleoside metabolic process	0.0119522	0.00185234	0.0111468	1	Mat2a,Dnmt1,Acot7,
GO:0000154	rRNA modification	0.00796813	0.00064685	0.0111974	1	Nop2,Mettl16,
GO:0016180	snRNA processing	0.00796813	0.00064685	0.0111974	1	Ints12,Ints3,
GO:0018022	peptidyl-lysine methylation	0.00796813	0.00064685	0.0111974	1	Ehmt2,Ehmt1,
GO:0033158	regulation of protein import into nucleus, translocation	0.00796813	0.00064685	0.0111974	1	Med1,Ep300,
GO:0042538	hyperosmotic salinity response	0.00796813	0.00064685	0.0111974	1	Xrcc5,Xrcc6,
GO:0043628	ncRNA 3'-end processing	0.00796813	0.00064685	0.0111974	1	Trnt1,Elac2,
GO:0051313	attachment of spindle microtubules to chromosome	0.00796813	0.00064685	0.0111974	1	Ect2,Racgap1,
GO:0044093	positive regulation of molecular function	0.063745	0.0339008	0.011344	1	Plk1,Mbd2,Stub1,Ep300,Adnp,Gsto1,Zeb2,Kdm1a,Clspn,Ect2,Trim28,Pnkp,Esr1,Obfc1,Med1,Daxx,
GO:0048660	regulation of smooth muscle cell proliferation	0.0159363	0.00349887	0.0115571	1	Xrcc5,Xrcc6,Rbpj,Esr1,
GO:0017038	protein import	0.0278884	0.00976155	0.0115909	1	Ect2,Med1,Ipo9,Trim28,Ipo4,Ep300,Phip,
GO:0003151	outflow tract morphogenesis	0.0119522	0.00188174	0.0116329	1	Rbpj,Six1,Nipbl,
GO:0051090	regulation of transcription factor activity	0.0278884	0.00979095	0.0117684	1	Anxa4,Fancd2,Kdm1a,Sumo1,Esr1,Usp7,Ep300,
GO:0090046	regulation of transcription regulator activity	0.0278884	0.00979095	0.0117684	1	Anxa4,Fancd2,Kdm1a,Sumo1,Esr1,Usp7,Ep300,
GO:0007399	nervous system development	0.0956175	0.0585987	0.0117707	1	Wdr36,Top2b,Cul5,Nipbl,Ep300,Hmg20a,Atm,Gatad2a,Adnp,Six1,Zeb2,Kdm1a,Fancd2,Xrcc6,Ehmt2,Ect2,Rbpj,Capzb,Xrcc5,Bptf,Med1,Smarca1,Atrx,Usp9x,
GO:0003002	regionalization	0.0278884	0.00982035	0.0119478	1	Zeb2,Sf3b1,Bptf,Rbpj,Six1,Ep300,Atm,
GO:0006221	pyrimidine nucleotide biosynthetic process	0.00796813	0.000676252	0.0122051	1	Dtymk,Umps,
GO:0006471	protein ADP-ribosylation	0.00796813	0.000676252	0.0122051	1	Adnp,Parp3,
GO:0008209	androgen metabolic process	0.00796813	0.000676252	0.0122051	1	Esr1,Med1,
GO:0010390	histone monoubiquitination	0.00796813	0.000676252	0.0122051	1	Ctr9,Rnf40,
GO:0051351	positive regulation of ligase activity	0.00796813	0.000676252	0.0122051	1	Plk1,Stub1,
GO:0060260	regulation of transcription initiation from RNA polymerase II promoter	0.00796813	0.000676252	0.0122051	1	Atf7ip,Psmc4,
GO:0016053	organic acid biosynthetic process	0.0239044	0.00761518	0.0123989	1	Lta4h,Gsto1,Ugdh,Mat2a,Anxa1,Acot7,
GO:0046394	carboxylic acid biosynthetic process	0.0239044	0.00761518	0.0123989	1	Lta4h,Gsto1,Ugdh,Mat2a,Anxa1,Acot7,
GO:0048675	axon extension	0.0159363	0.00358707	0.0125698	1	Wdr36,Adnp,Ep300,Usp9x,
GO:0070887	cellular response to chemical stimulus	0.0836653	0.0496898	0.0130865	1	Stub1,Ep300,Ufd1l,Sin3a,Gsto1,Ctr9,Sbds,Dnmt1,Fancd2,Ehmt2,Ect2,Prdx5,Dtymk,Ddx41,Phip,Esr1,Med1,Blm,Anxa1,Cdk2,Usp9x,
GO:0007052	mitotic spindle organization	0.0119522	0.00196995	0.0131637	1	Parp3,Racgap1,Sbds,
GO:0042278	purine nucleoside metabolic process	0.0119522	0.00196995	0.0131637	1	Mat2a,Dnmt1,Acot7,
GO:0001759	organ induction	0.00796813	0.000705654	0.013251	1	Rbpj,Six1,
GO:0006301	postreplication repair	0.00796813	0.000705654	0.013251	1	Rad18,Dtl,
GO:0042474	middle ear morphogenesis	0.00796813	0.000705654	0.013251	1	Rpl38,Six1,
GO:0060914	heart formation	0.00796813	0.000705654	0.013251	1	Rbpj,Six1,
GO:0070193	synaptonemal complex organization	0.00796813	0.000705654	0.013251	1	Ehmt2,Plk1,
GO:0048659	smooth muscle cell proliferation	0.0159363	0.00367528	0.0136374	1	Xrcc5,Xrcc6,Rbpj,Esr1,
GO:0030900	forebrain development	0.0278884	0.010085	0.0136524	1	Kdm1a,Zeb2,Top2b,Cul5,Rbpj,Usp9x,Atrx,
GO:0021536	diencephalon development	0.0119522	0.00199935	0.0136982	1	Kdm1a,Zeb2,Rbpj,
GO:0045861	negative regulation of proteolysis	0.0119522	0.00199935	0.0136982	1	Taf9,Pbk,Tlk2,
GO:0051225	spindle assembly	0.0119522	0.00199935	0.0136982	1	Chd4,Mlh1,Racgap1,
GO:0055008	cardiac muscle tissue morphogenesis	0.0119522	0.00199935	0.0136982	1	Dsp,Rbpj,Med1,
GO:0034101	erythrocyte homeostasis	0.0159363	0.00370468	0.0140057	1	Kdm1a,Jmjd6,Med1,Rps17,
GO:0045597	positive regulation of cell differentiation	0.0438247	0.0204934	0.0143149	1	Kdm1a,Zeb2,Xrcc6,Ect2,Sart1,Pias1,Ep300,Xrcc5,Adnp,Med1,Anxa1,
GO:0000027	ribosomal large subunit assembly	0.00796813	0.000735056	0.0143344	1	Rpl38,Ppan,
GO:0006360	transcription from RNA polymerase I promoter	0.00796813	0.000735056	0.0143344	1	Med1,Baz2a,
GO:0010800	positive regulation of peptidyl-threonine phosphorylation	0.00796813	0.000735056	0.0143344	1	Plk1,Phip,
GO:0016073	snRNA metabolic process	0.00796813	0.000735056	0.0143344	1	Ints12,Ints3,
GO:0016577	histone demethylation	0.00796813	0.000735056	0.0143344	1	Kdm1a,Jmjd6,
GO:0032967	positive regulation of collagen biosynthetic process	0.00796813	0.000735056	0.0143344	1	Cbx8,Ep300,
GO:0045664	regulation of neuron differentiation	0.0398406	0.017906	0.0148995	1	Wdr36,Kdm1a,Zeb2,Ect2,Rbpj,Ep300,Hmg20a,Adnp,Med1,Six1,
GO:0032091	negative regulation of protein binding	0.0119522	0.00208756	0.0153752	1	Kdm1a,Adnp,Stub1,
GO:0000470	maturation of LSU-rRNA	0.00796813	0.000764459	0.0154548	1	Nop2,Pes1,
GO:0007094	mitotic cell cycle spindle assembly checkpoint	0.00796813	0.000764459	0.0154548	1	Plk1,Atm,
GO:0010714	positive regulation of collagen metabolic process	0.00796813	0.000764459	0.0154548	1	Cbx8,Ep300,
GO:0045841	negative regulation of mitotic metaphase/anaphase transition	0.00796813	0.000764459	0.0154548	1	Plk1,Atm,
GO:0002694	regulation of leukocyte activation	0.0318725	0.0128194	0.0155665	1	Fancd2,Hmgb3,Sart1,Atm,Blm,Whsc1,Anxa1,Supt6h,
GO:0003206	cardiac chamber morphogenesis	0.0159363	0.0038517	0.0159416	1	Dsp,Rbpj,Med1,Whsc1,
GO:0009791	post-embryonic development	0.0159363	0.0038517	0.0159416	1	Ercc1,Usp9x,Atrx,Morc3,
GO:0009260	ribonucleotide biosynthetic process	0.0119522	0.00211696	0.0159588	1	Pfas,Umps,Atp5a1,
GO:0022604	regulation of cell morphogenesis	0.0278884	0.0104084	0.0159645	1	Wdr36,Zeb2,Qrich1,Adnp,Capzb,Ep300,Phip,
GO:0048598	embryonic morphogenesis	0.0398406	0.0181412	0.0161674	1	Zeb2,Rbpj,Rpl38,Ugdh,Trim28,Nipbl,Gatad2a,Med1,Six1,Ctr9,
GO:0045444	fat cell differentiation	0.0199203	0.00588045	0.0162064	1	Ctbp1,Med1,Pias1,Nipbl,Ep300,
GO:0030216	keratinocyte differentiation	0.0159363	0.0038811	0.0163479	1	Dsp,Rbpj,Med1,Anxa1,
GO:0006482	protein demethylation	0.00796813	0.000793861	0.0166115	1	Kdm1a,Jmjd6,
GO:0008214	protein dealkylation	0.00796813	0.000793861	0.0166115	1	Kdm1a,Jmjd6,
GO:0072528	pyrimidine-containing compound biosynthetic process	0.00796813	0.000793861	0.0166115	1	Dtymk,Umps,
GO:0031347	regulation of defense response	0.0358566	0.0155832	0.0167806	1	Fancd2,Pbk,Mta1,Sin3a,Esr1,Mvk,Med1,Anxa1,Otud7a,
GO:0044283	small molecule biosynthetic process	0.0438247	0.0209932	0.0168059	1	Ugdh,Mat2a,Dtymk,Atp5a1,Adnp,Lta4h,Gsto1,Pfas,Anxa1,Umps,Acot7,
GO:0060284	regulation of cell development	0.0517928	0.0266972	0.017024	1	Wdr36,Kdm1a,Zeb2,Xrcc6,Ect2,Rbpj,Ep300,Hmg20a,Xrcc5,Adnp,Daxx,Med1,Six1,
GO:0048477	oogenesis	0.0119522	0.00217577	0.0171629	1	Ercc1,Mlh1,Atm,
GO:0002009	morphogenesis of an epithelium	0.0318725	0.0130546	0.0171647	1	Zeb2,Rbpj,Trim28,Gatad2a,Timeless,Esr1,Med1,Six1,
GO:0048511	rhythmic process	0.0239044	0.00823263	0.01755	1	Mta1,Sin3a,Timeless,Esr1,Mat2a,Ep300,
GO:0006401	RNA catabolic process	0.0159363	0.0039693	0.0176055	1	Rnaseh2a,Exosc10,Mlh1,Atm,
GO:0050864	regulation of B cell activation	0.0159363	0.0039693	0.0176055	1	Hmgb3,Whsc1,Supt6h,Atm,
GO:0003208	cardiac ventricle morphogenesis	0.0119522	0.00220517	0.0177835	1	Dsp,Rbpj,Med1,
GO:0035162	embryonic hemopoiesis	0.00796813	0.000823263	0.017804	1	Kdm1a,Med1,
GO:0045191	regulation of isotype switching	0.00796813	0.000823263	0.017804	1	Whsc1,Supt6h,
GO:0051973	positive regulation of telomerase activity	0.00796813	0.000823263	0.017804	1	Pnkp,Obfc1,
GO:0060444	branching involved in mammary gland duct morphogenesis	0.00796813	0.000823263	0.017804	1	Esr1,Med1,
GO:0071173	spindle assembly checkpoint	0.00796813	0.000823263	0.017804	1	Plk1,Atm,
GO:0030183	B cell differentiation	0.0159363	0.00399871	0.0180378	1	Rbpj,Hmgb3,Ep300,Atm,
GO:0001558	regulation of cell growth	0.0278884	0.010673	0.0180529	1	Taf9,Wdr36,Cdkn2aip,Adnp,Ppan,Ep300,Rbbp7,
GO:0051960	regulation of nervous system development	0.0478088	0.0241098	0.018418	1	Wdr36,Kdm1a,Zeb2,Xrcc6,Ect2,Rbpj,Ep300,Hmg20a,Xrcc5,Adnp,Med1,Six1,
GO:0003231	cardiac ventricle development	0.0159363	0.00402811	0.0184766	1	Dsp,Rbpj,Med1,Whsc1,
GO:0006308	DNA catabolic process	0.00796813	0.000852665	0.0190317	1	Blm,Smarcad1,
GO:0006383	transcription from RNA polymerase III promoter	0.00796813	0.000852665	0.0190317	1	Prdx5,Ell,
GO:0050710	negative regulation of cytokine secretion	0.00796813	0.000852665	0.0190317	1	Anxa4,Anxa1,
GO:0035239	tube morphogenesis	0.0278884	0.0107906	0.0190401	1	Zeb2,Gatad2a,Timeless,Rbpj,Esr1,Med1,Six1,
GO:0060415	muscle tissue morphogenesis	0.0119522	0.00226397	0.0190618	1	Dsp,Rbpj,Med1,
GO:0000902	cell morphogenesis	0.0557769	0.0300785	0.0192187	1	Wdr36,Zeb2,Top2b,Qrich1,Sart3,Ect2,Rbpj,Capzb,Trim28,Ep300,Phip,Adnp,Med1,Usp9x,
GO:0009888	tissue development	0.0756972	0.0455441	0.0200934	1	Ercc3,Rpl38,Ep300,Gatad2a,Ctr9,Six1,Sbds,Zeb2,Mbd3,Rbpj,Trim28,Bptf,Timeless,Esr1,Dsp,Usp19,Med1,Daxx,Anxa1,
GO:0006468	protein phosphorylation	0.0717131	0.0424569	0.020245	1	Plk1,Ercc3,Atr,Ep300,Atm,Tlk2,Adnp,Vrk1,Zeb2,Pbk,Clspn,Ect2,Trim28,Phip,Daxx,Blm,Cdk2,Morc3,
GO:0030324	lung development	0.0199203	0.00623328	0.0202901	1	Jmjd6,Timeless,Rbpj,Ep300,Phf14,
GO:0006972	hyperosmotic response	0.00796813	0.000882068	0.0202939	1	Xrcc5,Xrcc6,
GO:0031113	regulation of microtubule polymerization	0.00796813	0.000882068	0.0202939	1	Mapre1,Capzb,
GO:0032467	positive regulation of cytokinesis	0.00796813	0.000882068	0.0202939	1	Ect2,Racgap1,
GO:0061384	heart trabecular morphogenesis	0.00796813	0.000882068	0.0202939	1	Rbpj,Med1,
GO:0071174	mitotic cell cycle spindle checkpoint	0.00796813	0.000882068	0.0202939	1	Plk1,Atm,
GO:0048663	neuron fate commitment	0.0119522	0.00232278	0.0203898	1	Ehmt2,Rbpj,Six1,
GO:0007507	heart development	0.0358566	0.0161418	0.0205409	1	Rbpj,Nipbl,Ep300,Atm,Jmjd6,Dsp,Med1,Six1,Whsc1,
GO:0042493	response to drug	0.0199203	0.00626268	0.020658	1	Ehmt2,Blm,Mat2a,Ep300,Dnmt1,
GO:0030323	respiratory tube development	0.0199203	0.00629208	0.0210303	1	Jmjd6,Timeless,Rbpj,Ep300,Phf14,
GO:0050772	positive regulation of axonogenesis	0.0119522	0.00235218	0.0210724	1	Zeb2,Adnp,Ep300,
GO:0006575	cellular modified amino acid metabolic process	0.0159363	0.00420452	0.0212483	1	Gsto1,Med1,Mat2a,Dnmt1,
GO:0048732	gland development	0.0239044	0.00861486	0.0213865	1	Kdm1a,Rbpj,Esr1,Med1,Six1,Polb,
GO:0000387	spliceosomal snRNP assembly	0.00796813	0.00091147	0.0215902	1	Sart3,Sart1,
GO:0006335	DNA replication-dependent nucleosome assembly	0.00796813	0.00091147	0.0215902	1	Ipo4,Nasp,
GO:0033598	mammary gland epithelial cell proliferation	0.00796813	0.00091147	0.0215902	1	Esr1,Med1,
GO:0034723	DNA replication-dependent nucleosome organization	0.00796813	0.00091147	0.0215902	1	Ipo4,Nasp,
GO:0050869	negative regulation of B cell activation	0.00796813	0.00091147	0.0215902	1	Hmgb3,Atm,
GO:2000142	regulation of transcription initiation, DNA-dependent	0.00796813	0.00091147	0.0215902	1	Atf7ip,Psmc4,
GO:0030307	positive regulation of cell growth	0.0159363	0.00423392	0.0217336	1	Taf9,Cdkn2aip,Adnp,Ep300,
GO:0071363	cellular response to growth factor stimulus	0.0159363	0.00423392	0.0217336	1	Med1,Dtymk,Dnmt1,Usp9x,
GO:0000209	protein polyubiquitination	0.0159363	0.00429273	0.0227245	1	Bard1,Ppil2,Dtl,Stub1,
GO:0009161	ribonucleoside monophosphate metabolic process	0.00796813	0.000940872	0.02292	1	Pfas,Umps,
GO:0048821	erythrocyte development	0.00796813	0.000940872	0.02292	1	Jmjd6,Med1,
GO:0050769	positive regulation of neurogenesis	0.0199203	0.00643909	0.0229572	1	Xrcc5,Zeb2,Xrcc6,Adnp,Ep300,
GO:0072521	purine-containing compound metabolic process	0.0398406	0.0192291	0.0230943	1	Kdm1a,Ect2,Mat2a,Atp5a1,Adnp,Myh3,Pfas,Racgap1,Dnmt1,Acot7,
GO:0031123	RNA 3'-end processing	0.0119522	0.00244039	0.0231948	1	Trnt1,Mlh1,Elac2,
GO:0042692	muscle cell differentiation	0.0278884	0.0112905	0.0236593	1	Kdm1a,Capzb,Daxx,Pias1,Six1,Ep300,Supt6h,
GO:0050865	regulation of cell activation	0.0318725	0.0138779	0.0236904	1	Fancd2,Hmgb3,Sart1,Atm,Blm,Whsc1,Anxa1,Supt6h,
GO:0006954	inflammatory response	0.0358566	0.0166123	0.024151	1	Fancd2,Pbk,Rbpj,Polb,Mta1,Esr1,Mvk,Anxa1,Otud7a,
GO:0006220	pyrimidine nucleotide metabolic process	0.00796813	0.000970274	0.0242827	1	Dtymk,Umps,
GO:0009651	response to salt stress	0.00796813	0.000970274	0.0242827	1	Xrcc5,Xrcc6,
GO:0010092	specification of organ identity	0.00796813	0.000970274	0.0242827	1	Rbpj,Six1,
GO:0031111	negative regulation of microtubule polymerization or depolymerization	0.00796813	0.000970274	0.0242827	1	Mapre1,Capzb,
GO:0032350	regulation of hormone metabolic process	0.00796813	0.000970274	0.0242827	1	Kdm1a,Stub1,
GO:0051438	regulation of ubiquitin-protein ligase activity	0.00796813	0.000970274	0.0242827	1	Plk1,Stub1,
GO:0071470	cellular response to osmotic stress	0.00796813	0.000970274	0.0242827	1	Xrcc5,Xrcc6,
GO:0070201	regulation of establishment of protein localization	0.0318725	0.0139661	0.0244802	1	Anxa4,Ect2,Trim28,Ep300,Bard1,Med1,Whsc1,Anxa1,
GO:0034614	cellular response to reactive oxygen species	0.0119522	0.00249919	0.0246719	1	Ect2,Prdx5,Anxa1,
GO:0048644	muscle organ morphogenesis	0.0119522	0.00249919	0.0246719	1	Dsp,Rbpj,Med1,
GO:0045619	regulation of lymphocyte differentiation	0.0159363	0.00441034	0.0247879	1	Fancd2,Hmgb3,Sart1,Anxa1,
GO:0006917	induction of apoptosis	0.0199203	0.0065861	0.0249949	1	Ddx47,Mlh1,Ep300,Atm,Polb,
GO:0012502	induction of programmed cell death	0.0199203	0.0065861	0.0249949	1	Ddx47,Mlh1,Ep300,Atm,Polb,
GO:0045787	positive regulation of cell cycle	0.0159363	0.00443974	0.0253208	1	Sin3a,Med1,Nusap1,Phip,
GO:0045927	positive regulation of growth	0.0199203	0.00661551	0.025416	1	Taf9,Cdkn2aip,Adnp,Nipbl,Ep300,
GO:0042542	response to hydrogen peroxide	0.0119522	0.00252859	0.025429	1	Ect2,Prdx5,Anxa1,
GO:0007080	mitotic metaphase plate congression	0.00796813	0.000999677	0.0256777	1	Cdca8,Kif22,
GO:0007143	female meiosis	0.00796813	0.000999677	0.0256777	1	Plk1,Mlh1,
GO:0030851	granulocyte differentiation	0.00796813	0.000999677	0.0256777	1	Kdm1a,Cul4a,
GO:0032965	regulation of collagen biosynthetic process	0.00796813	0.000999677	0.0256777	1	Cbx8,Ep300,
GO:0045840	positive regulation of mitosis	0.00796813	0.000999677	0.0256777	1	Nusap1,Phip,
GO:0048665	neuron fate specification	0.00796813	0.000999677	0.0256777	1	Ehmt2,Six1,
GO:0051785	positive regulation of nuclear division	0.00796813	0.000999677	0.0256777	1	Nusap1,Phip,
GO:0048699	generation of neurons	0.0677291	0.0405163	0.0258142	1	Wdr36,Top2b,Ep300,Hmg20a,Adnp,Six1,Zeb2,Kdm1a,Ehmt2,Xrcc6,Ect2,Rbpj,Capzb,Xrcc5,Med1,Smarca1,Usp9x,
GO:0001708	cell fate specification	0.0119522	0.002558	0.0261986	1	Ehmt2,Rbpj,Six1,
GO:0000462	maturation of SSU-rRNA from tricistronic rRNA transcript (SSU-rRNA, 5.8S rRNA, LSU-rRNA)	0.00796813	0.00102908	0.0271046	1	Tbl3,Rcl1,
GO:0032583	regulation of gene-specific transcription	0.00796813	0.00102908	0.0271046	1	Rbpj,Ep300,
GO:0048729	tissue morphogenesis	0.0358566	0.0169651	0.0271405	1	Zeb2,Rbpj,Trim28,Gatad2a,Timeless,Esr1,Dsp,Med1,Six1,
GO:0051656	establishment of organelle localization	0.0159363	0.00455735	0.0275214	1	Cdca8,Mlh1,Kif22,Nusap1,
GO:0031330	negative regulation of cellular catabolic process	0.0119522	0.0026168	0.0277749	1	Taf9,Pbk,Tlk2,
GO:0051239	regulation of multicellular organismal process	0.111554	0.0770045	0.0283158	1	Anxa4,Wdr36,Cul4a,Sart1,Nipbl,Ep300,Hmg20a,Adnp,Cbx8,Ctr9,Whsc1,Six1,Supt6h,Fancd2,Zeb2,Kdm1a,Xrcc6,Ect2,Rbpj,Hmgb3,Wdr61,Xrcc5,Esr1,Daxx,Med1,Usp19,Anxa1,Gtf2i,
GO:0010799	regulation of peptidyl-threonine phosphorylation	0.00796813	0.00105848	0.0285627	1	Plk1,Phip,
GO:0045620	negative regulation of lymphocyte differentiation	0.00796813	0.00105848	0.0285627	1	Hmgb3,Anxa1,
GO:0071560	cellular response to transforming growth factor beta stimulus	0.00796813	0.00105848	0.0285627	1	Dnmt1,Usp9x,
GO:0014706	striated muscle tissue development	0.0278884	0.0117903	0.0289987	1	Dsp,Rbpj,Usp19,Med1,Daxx,Six1,Ep300,
GO:0070848	response to growth factor stimulus	0.0159363	0.00464556	0.0292445	1	Med1,Dtymk,Dnmt1,Usp9x,
GO:0090316	positive regulation of intracellular protein transport	0.0159363	0.00464556	0.0292445	1	Ect2,Med1,Trim28,Ep300,
GO:0000956	nuclear-transcribed mRNA catabolic process	0.0119522	0.0026756	0.0294007	1	Exosc10,Mlh1,Atm,
GO:0051789	response to protein stimulus	0.0119522	0.0026756	0.0294007	1	Stub1,Ep300,Ufd1l,
GO:0001890	placenta development	0.0159363	0.00467496	0.0298328	1	Bptf,Rbpj,Med1,Trim28,
GO:0030217	T cell differentiation	0.0199203	0.00690953	0.0298773	1	Fancd2,Jmjd6,Blm,Sart1,Anxa1,
GO:0009112	nucleobase metabolic process	0.00796813	0.00108788	0.0300517	1	Kdm1a,Umps,
GO:0030071	regulation of mitotic metaphase/anaphase transition	0.00796813	0.00108788	0.0300517	1	Plk1,Atm,
GO:0051340	regulation of ligase activity	0.00796813	0.00108788	0.0300517	1	Plk1,Stub1,
GO:0009259	ribonucleotide metabolic process	0.0239044	0.00934992	0.0302802	1	Ect2,Myh3,Pfas,Umps,Atp5a1,Racgap1,
GO:0007548	sex differentiation	0.0199203	0.00696833	0.030825	1	Ercc1,Esr1,Med1,Nipbl,Atrx,
GO:0051094	positive regulation of developmental process	0.0517928	0.0290788	0.031224	1	Kdm1a,Zeb2,Xrcc6,Ect2,Rbpj,Sart1,Pias1,Ep300,Xrcc5,Adnp,Med1,Anxa1,Six1,
GO:0003156	regulation of organ formation	0.00796813	0.00111729	0.0315708	1	Rbpj,Six1,
GO:0021983	pituitary gland development	0.00796813	0.00111729	0.0315708	1	Kdm1a,Rbpj,
GO:0031128	developmental induction	0.00796813	0.00111729	0.0315708	1	Rbpj,Six1,
GO:0044253	positive regulation of multicellular organismal metabolic process	0.00796813	0.00111729	0.0315708	1	Cbx8,Ep300,
GO:0032388	positive regulation of intracellular transport	0.0159363	0.00476316	0.0316395	1	Ect2,Med1,Trim28,Ep300,
GO:0034754	cellular hormone metabolic process	0.0119522	0.00276381	0.0319317	1	Esr1,Med1,Stub1,
GO:0002449	lymphocyte mediated immunity	0.0199203	0.00705654	0.0322817	1	Exo1,Ercc1,Mlh1,Whsc1,Supt6h,
GO:0046483	heterocycle metabolic process	0.0478088	0.0262856	0.0328565	1	Kdm1a,Ect2,Mat2a,Dtymk,Atp5a1,Adnp,Myh3,Pfas,Umps,Racgap1,Dnmt1,Acot7,
GO:0031334	positive regulation of protein complex assembly	0.0159363	0.00482197	0.0328789	1	Arpc5,Sumo1,Ankrd32,Stub1,
GO:0007091	mitotic metaphase/anaphase transition	0.00796813	0.00114669	0.0331197	1	Plk1,Atm,
GO:0010712	regulation of collagen metabolic process	0.00796813	0.00114669	0.0331197	1	Cbx8,Ep300,
GO:0031577	spindle checkpoint	0.00796813	0.00114669	0.0331197	1	Plk1,Atm,
GO:0034453	microtubule anchoring	0.00796813	0.00114669	0.0331197	1	Ect2,Racgap1,
GO:0043124	negative regulation of I-kappaB kinase/NF-kappaB cascade	0.00796813	0.00114669	0.0331197	1	Esr1,Otud7a,
GO:0046785	microtubule polymerization	0.00796813	0.00114669	0.0331197	1	Mapre1,Capzb,
GO:0048145	regulation of fibroblast proliferation	0.0119522	0.00282262	0.0336805	1	Wapal,Esr1,Morc3,
GO:0051640	organelle localization	0.0199203	0.00714475	0.0337808	1	Cdca8,Kifc1,Mlh1,Kif22,Nusap1,
GO:0030516	regulation of axon extension	0.0119522	0.00285202	0.0345732	1	Wdr36,Adnp,Ep300,
GO:0030520	estrogen receptor signaling pathway	0.00796813	0.00117609	0.0346978	1	Med1,Safb,
GO:0032845	negative regulation of homeostatic process	0.00796813	0.00117609	0.0346978	1	Ercc1,Ercc4,
GO:0032964	collagen biosynthetic process	0.00796813	0.00117609	0.0346978	1	Cbx8,Ep300,
GO:0045168	cell-cell signaling involved in cell fate commitment	0.00796813	0.00117609	0.0346978	1	Rbpj,Six1,
GO:0051972	regulation of telomerase activity	0.00796813	0.00117609	0.0346978	1	Pnkp,Obfc1,
GO:0060603	mammary gland duct morphogenesis	0.00796813	0.00117609	0.0346978	1	Esr1,Med1,
GO:0060537	muscle tissue development	0.0278884	0.0122607	0.0347193	1	Dsp,Rbpj,Usp19,Med1,Daxx,Six1,Ep300,
GO:0006605	protein targeting	0.0318725	0.0149657	0.0347543	1	Ect2,Trim28,Ep300,Phip,Bard1,Med1,Ipo9,Ipo4,
GO:0016202	regulation of striated muscle tissue development	0.0159363	0.00491018	0.0347908	1	Rbpj,Usp19,Daxx,Six1,
GO:0042306	regulation of protein import into nucleus	0.0159363	0.00491018	0.0347908	1	Ect2,Med1,Trim28,Ep300,
GO:0008584	male gonad development	0.0119522	0.00288142	0.0354781	1	Ercc1,Esr1,Atrx,
GO:0048144	fibroblast proliferation	0.0119522	0.00288142	0.0354781	1	Wapal,Esr1,Morc3,
GO:0032989	cellular component morphogenesis	0.0557769	0.0327541	0.0358704	1	Wdr36,Zeb2,Top2b,Qrich1,Sart3,Ect2,Rbpj,Capzb,Trim28,Ep300,Phip,Adnp,Med1,Usp9x,
GO:0048634	regulation of muscle organ development	0.0159363	0.00496898	0.0361005	1	Rbpj,Usp19,Daxx,Six1,
GO:0010817	regulation of hormone levels	0.0278884	0.0123783	0.0362586	1	Kdm1a,Sin3a,Esr1,Med1,Safb,Anxa1,Stub1,
GO:0000245	spliceosome assembly	0.00796813	0.00120549	0.0363045	1	Sf3b1,Sart3,
GO:0035065	regulation of histone acetylation	0.00796813	0.00120549	0.0363045	1	Ctbp1,Ep300,
GO:0045646	regulation of erythrocyte differentiation	0.00796813	0.00120549	0.0363045	1	Kdm1a,Med1,
GO:0046456	icosanoid biosynthetic process	0.00796813	0.00120549	0.0363045	1	Lta4h,Anxa1,
GO:0061383	trabecula morphogenesis	0.00796813	0.00120549	0.0363045	1	Rbpj,Med1,
GO:0071559	response to transforming growth factor beta stimulus	0.00796813	0.00120549	0.0363045	1	Dnmt1,Usp9x,
GO:2000027	regulation of organ morphogenesis	0.0159363	0.00502779	0.0374384	1	Rbpj,Esr1,Med1,Six1,
GO:0055001	muscle cell development	0.0199203	0.00735056	0.0374447	1	Kdm1a,Capzb,Daxx,Six1,Ep300,
GO:0006753	nucleoside phosphate metabolic process	0.0398406	0.0209344	0.0379349	1	Ect2,Dtymk,Atp5a1,Pnkp,Adnp,Myh3,Pfas,Umps,Racgap1,Acot7,
GO:0009117	nucleotide metabolic process	0.0398406	0.0209344	0.0379349	1	Ect2,Dtymk,Atp5a1,Pnkp,Adnp,Myh3,Pfas,Umps,Racgap1,Acot7,
GO:0001825	blastocyst formation	0.00796813	0.00123489	0.0379395	1	Sf3b1,Ctr9,
GO:0070988	demethylation	0.00796813	0.00123489	0.0379395	1	Kdm1a,Jmjd6,
GO:0006520	cellular amino acid metabolic process	0.0239044	0.00987916	0.0379974	1	Gsto1,Pfas,Med1,Mat2a,Dnmt1,Tars,
GO:0042752	regulation of circadian rhythm	0.0119522	0.00296963	0.0382656	1	Mta1,Sin3a,Timeless,
GO:0048641	regulation of skeletal muscle tissue development	0.0119522	0.00296963	0.0382656	1	Usp19,Daxx,Six1,
GO:0048545	response to steroid hormone stimulus	0.0199203	0.00740937	0.0385345	1	Prdm2,Esr1,Med1,Anxa1,Ep300,
GO:0051402	neuron apoptosis	0.0199203	0.00740937	0.0385345	1	Adnp,Esr1,Six1,Atm,Polb,
GO:0002573	myeloid leukocyte differentiation	0.0159363	0.00508659	0.0388045	1	Kdm1a,Cul4a,Rbpj,Med1,
GO:0007292	female gamete generation	0.0119522	0.00299903	0.0392188	1	Ercc1,Mlh1,Atm,
GO:0071310	cellular response to organic substance	0.059761	0.0363412	0.0394805	1	Ehmt2,Ddx41,Dtymk,Stub1,Ep300,Ufd1l,Phip,Sin3a,Esr1,Med1,Anxa1,Ctr9,Dnmt1,Cdk2,Usp9x,
GO:0003205	cardiac chamber development	0.0159363	0.00511599	0.0394982	1	Dsp,Rbpj,Med1,Whsc1,
GO:0032355	response to estradiol stimulus	0.00796813	0.0012643	0.0396022	1	Prdm2,Esr1,
GO:0045773	positive regulation of axon extension	0.00796813	0.0012643	0.0396022	1	Adnp,Ep300,
GO:0033157	regulation of intracellular protein transport	0.0199203	0.00746817	0.0396436	1	Bard1,Ect2,Med1,Trim28,Ep300,
GO:0009719	response to endogenous stimulus	0.0438247	0.0240804	0.0398711	1	Prdm2,Mat2a,Ep300,Phip,Sin3a,Esr1,Med1,Anxa1,Dnmt1,Cdk2,Usp9x,
GO:0045184	establishment of protein localization	0.0677291	0.0427803	0.0399972	1	Anxa4,Plk1,Ep300,Lrwd1,Ufd1l,Nploc4,Whsc1,Nasp,Ect2,Rbpj,Trim28,Phip,Bard1,Med1,Ipo9,Anxa1,Ipo4,
GO:0033002	muscle cell proliferation	0.0159363	0.00514539	0.0401989	1	Xrcc5,Xrcc6,Rbpj,Esr1,
GO:0051223	regulation of protein transport	0.0278884	0.0126724	0.0403022	1	Anxa4,Bard1,Ect2,Med1,Anxa1,Trim28,Ep300,
GO:0048754	branching morphogenesis of a tube	0.0159363	0.0051748	0.0409067	1	Timeless,Esr1,Med1,Six1,
GO:0007565	female pregnancy	0.0119522	0.00305783	0.0411614	1	Esr1,Med1,Trim28,
GO:0006636	unsaturated fatty acid biosynthetic process	0.00796813	0.0012937	0.041292	1	Lta4h,Anxa1,
GO:0034404	nucleobase, nucleoside and nucleotide biosynthetic process	0.0239044	0.010085	0.0413083	1	Adnp,Pfas,Mat2a,Dtymk,Umps,Atp5a1,
GO:0034654	nucleobase, nucleoside, nucleotide and nucleic acid biosynthetic process	0.0239044	0.010085	0.0413083	1	Adnp,Pfas,Mat2a,Dtymk,Umps,Atp5a1,
GO:0050770	regulation of axonogenesis	0.0159363	0.0052336	0.0423434	1	Wdr36,Zeb2,Adnp,Ep300,
GO:0030182	neuron differentiation	0.059761	0.0367234	0.0425752	1	Wdr36,Kdm1a,Zeb2,Top2b,Ehmt2,Ect2,Rbpj,Capzb,Ep300,Hmg20a,Adnp,Med1,Smarca1,Six1,Usp9x,
GO:0035136	forelimb morphogenesis	0.00796813	0.0013231	0.0430086	1	Nipbl,Atrx,
GO:0045995	regulation of embryonic development	0.0119522	0.00311664	0.0431518	1	Kdm1a,Six1,Nipbl,
GO:0001501	skeletal system development	0.0278884	0.0129076	0.0437412	1	Rpl38,Whsc1,Six1,Nipbl,Ep300,Sbds,Setdb1,
GO:0022008	neurogenesis	0.0677291	0.0433095	0.044002	1	Wdr36,Top2b,Ep300,Hmg20a,Adnp,Six1,Zeb2,Kdm1a,Ehmt2,Xrcc6,Ect2,Rbpj,Capzb,Xrcc5,Med1,Smarca1,Usp9x,
GO:0051347	positive regulation of transferase activity	0.0278884	0.012937	0.044184	1	Zeb2,Pnkp,Adnp,Ect2,Clspn,Obfc1,Daxx,
GO:0044106	cellular amine metabolic process	0.0278884	0.0129958	0.0450782	1	Gsto1,Pfas,Med1,Mat2a,Pcyt1a,Dnmt1,Tars,
GO:0007389	pattern specification process	0.0278884	0.0130546	0.045984	1	Zeb2,Sf3b1,Bptf,Rbpj,Six1,Ep300,Atm,
GO:0070997	neuron death	0.0199203	0.0077916	0.0460895	1	Adnp,Esr1,Six1,Atm,Polb,
GO:0006997	nucleus organization	0.0119522	0.00320485	0.046226	1	Sumo1,Daxx,Pes1,
GO:0043627	response to estrogen stimulus	0.0119522	0.00320485	0.046226	1	Prdm2,Esr1,Ep300,
GO:0050709	negative regulation of protein secretion	0.00796813	0.00138191	0.0465201	1	Anxa4,Anxa1,
GO:0032507	maintenance of protein location in cell	0.0119522	0.00323425	0.0472742	1	Ect2,Racgap1,Morc3,
GO:0010720	positive regulation of cell development	0.0199203	0.0078504	0.0473247	1	Xrcc5,Zeb2,Xrcc6,Adnp,Ep300,
GO:0051145	smooth muscle cell differentiation	0.00796813	0.00141131	0.048314	1	Pias1,Six1,
GO:0072527	pyrimidine-containing compound metabolic process	0.00796813	0.00141131	0.048314	1	Dtymk,Umps,
GO:0051153	regulation of striated muscle cell differentiation	0.0119522	0.00326365	0.0483341	1	Daxx,Six1,Ep300,
GO:0071845	cellular component disassembly at cellular level	0.0159363	0.00546882	0.0483723	1	Smarcd2,Plk1,Capzb,Vrk1,
GO:0003006	developmental process involved in reproduction	0.0318725	0.0160242	0.0484641	1	Ehmt2,Aff4,Nipbl,Atm,Ercc1,Esr1,Med1,Atrx,
GO:0045088	regulation of innate immune response	0.0159363	0.00549822	0.0491576	1	Sin3a,Esr1,Med1,Otud7a,
GO:0001655	urogenital system development	0.0199203	0.00793861	0.0492141	1	Anxa4,Jmjd6,Timeless,Esr1,Six1,
GO:0032101	regulation of response to external stimulus	0.0318725	0.016083	0.0493158	1	Fancd2,Pbk,Mta1,Esr1,Mvk,Med1,Anxa1,Otud7a,
GO:0002244	hemopoietic progenitor cell differentiation	0.0119522	0.00329305	0.0494056	1	Sin3a,Esco2,Anln,
GO:0030968	endoplasmic reticulum unfolded protein response	0.00796813	0.00144071	0.0501328	1	Stub1,Ep300,
GO:0048701	embryonic cranial skeleton morphogenesis	0.00796813	0.00147011	0.0519759	1	Six1,Nipbl,
GO:0009308	amine metabolic process	0.0318725	0.0162888	0.0523728	1	Ugdh,Mat2a,Pcyt1a,Gsto1,Pfas,Med1,Tars,Dnmt1,
GO:0030218	erythrocyte differentiation	0.0119522	0.00338126	0.0526893	1	Kdm1a,Jmjd6,Med1,
GO:0046546	development of primary male sexual characteristics	0.0119522	0.00338126	0.0526893	1	Ercc1,Esr1,Atrx,
GO:0009725	response to hormone stimulus	0.0318725	0.0163182	0.0528193	1	Prdm2,Mat2a,Ep300,Phip,Esr1,Med1,Anxa1,Cdk2,
GO:0022411	cellular component disassembly	0.0159363	0.00564523	0.0531893	1	Smarcd2,Plk1,Capzb,Vrk1,
GO:0006402	mRNA catabolic process	0.0119522	0.00341066	0.0538068	1	Exosc10,Mlh1,Atm,
GO:0002712	regulation of B cell mediated immunity	0.00796813	0.00149951	0.053843	1	Whsc1,Supt6h,
GO:0002889	regulation of immunoglobulin mediated immune response	0.00796813	0.00149951	0.053843	1	Whsc1,Supt6h,
GO:0034620	cellular response to unfolded protein	0.00796813	0.00149951	0.053843	1	Stub1,Ep300,
GO:0035690	cellular response to drug	0.00796813	0.00149951	0.053843	1	Ehmt2,Blm,
GO:0044246	regulation of multicellular organismal metabolic process	0.00796813	0.00149951	0.053843	1	Cbx8,Ep300,
GO:0046635	positive regulation of alpha-beta T cell activation	0.00796813	0.00149951	0.053843	1	Blm,Anxa1,
GO:0051865	protein autoubiquitination	0.00796813	0.00149951	0.053843	1	Rad18,Stub1,
GO:0002250	adaptive immune response	0.0239044	0.0107906	0.0540142	1	Exo1,Ercc1,Mlh1,Anxa1,Whsc1,Supt6h,
GO:0061138	morphogenesis of a branching epithelium	0.0159363	0.00570404	0.054851	1	Timeless,Esr1,Med1,Six1,
GO:0010171	body morphogenesis	0.00796813	0.00152892	0.0557336	1	Gatad2a,Nipbl,
GO:0060429	epithelium development	0.0398406	0.0224633	0.0559661	1	Zeb2,Rbpj,Trim28,Gatad2a,Timeless,Esr1,Dsp,Med1,Anxa1,Six1,
GO:0051250	negative regulation of lymphocyte activation	0.0119522	0.00346947	0.0560757	1	Hmgb3,Anxa1,Atm,
GO:0045185	maintenance of protein location	0.0119522	0.00352827	0.0583896	1	Ect2,Racgap1,Morc3,
GO:0006886	intracellular protein transport	0.0398406	0.0226691	0.0587613	1	Ect2,Trim28,Ep300,Ufd1l,Phip,Bard1,Med1,Nploc4,Ipo9,Ipo4,
GO:0006400	tRNA modification	0.00796813	0.00158772	0.0595835	1	Pus1,Trmt6,
GO:0051591	response to cAMP	0.00796813	0.00158772	0.0595835	1	Mat2a,Cdk2,
GO:0048610	cellular process involved in reproduction	0.0278884	0.0138779	0.0598985	1	Ehmt2,Ercc1,Aff4,Esr1,Ep300,Atm,Atrx,
GO:0051302	regulation of cell division	0.0119522	0.00358707	0.0607479	1	Ect2,Blm,Racgap1,
GO:0051651	maintenance of location in cell	0.0119522	0.00358707	0.0607479	1	Ect2,Racgap1,Morc3,
GO:0032272	negative regulation of protein polymerization	0.00796813	0.00161712	0.0615419	1	Mapre1,Capzb,
GO:0045580	regulation of T cell differentiation	0.0119522	0.00361648	0.0619436	1	Fancd2,Sart1,Anxa1,
GO:0046661	male sex differentiation	0.0119522	0.00361648	0.0619436	1	Ercc1,Esr1,Atrx,
GO:0022612	gland morphogenesis	0.0119522	0.00364588	0.0631503	1	Esr1,Med1,Polb,
GO:0002637	regulation of immunoglobulin production	0.00796813	0.00164653	0.0635221	1	Whsc1,Supt6h,
GO:0032465	regulation of cytokinesis	0.00796813	0.00164653	0.0635221	1	Ect2,Racgap1,
GO:0042446	hormone biosynthetic process	0.00796813	0.00164653	0.0635221	1	Kdm1a,Med1,
GO:0002822	regulation of adaptive immune response based on somatic recombination of immune receptors built from immunoglobulin superfamily domains	0.0119522	0.00367528	0.0643678	1	Anxa1,Whsc1,Supt6h,
GO:0001822	kidney development	0.0159363	0.00602746	0.0644854	1	Anxa4,Jmjd6,Timeless,Six1,
GO:0007519	skeletal muscle tissue development	0.0159363	0.00602746	0.0644854	1	Usp19,Daxx,Six1,Ep300,
GO:0046777	protein autophosphorylation	0.0159363	0.00605686	0.0654025	1	Trim28,Vrk1,Atr,Atm,
GO:0055002	striated muscle cell development	0.0159363	0.00605686	0.0654025	1	Capzb,Daxx,Six1,Ep300,
GO:0035019	somatic stem cell maintenance	0.00796813	0.00167593	0.0655236	1	Cul4a,Rbpj,
GO:0051224	negative regulation of protein transport	0.0119522	0.00370468	0.0655961	1	Anxa4,Bard1,Anxa1,
GO:0042471	ear morphogenesis	0.0119522	0.00373409	0.0668352	1	Rpl38,Six1,Nipbl,
GO:0018130	heterocycle biosynthetic process	0.0239044	0.0114081	0.0668812	1	Adnp,Pfas,Mat2a,Dtymk,Umps,Atp5a1,
GO:0007492	endoderm development	0.00796813	0.00170533	0.0675461	1	Bptf,Ctr9,
GO:0018149	peptide cross-linking	0.00796813	0.00170533	0.0675461	1	Dsp,Anxa1,
GO:0060443	mammary gland morphogenesis	0.00796813	0.00170533	0.0675461	1	Esr1,Med1,
GO:0000302	response to reactive oxygen species	0.0119522	0.00376349	0.068085	1	Ect2,Prdx5,Anxa1,
GO:0035556	intracellular signal transduction	0.0876494	0.0629208	0.0684959	1	Pias1,Atr,Ep300,Atm,Tlk2,Mlh1,Ctr9,Otud7a,Dnmt1,Zeb2,Kdm1a,Pbk,Ect2,Capzb,Trim28,Polb,Setdb1,Esr1,Med1,Anxa1,Racgap1,Atrx,
GO:0008544	epidermis development	0.0199203	0.00876187	0.0689682	1	Ercc3,Dsp,Rbpj,Med1,Anxa1,
GO:0035270	endocrine system development	0.0119522	0.00379289	0.0693454	1	Kdm1a,Rbpj,Six1,
GO:0021766	hippocampus development	0.00796813	0.00173473	0.069589	1	Zeb2,Usp9x,
GO:0031110	regulation of microtubule polymerization or depolymerization	0.00796813	0.00173473	0.069589	1	Mapre1,Capzb,
GO:0032637	interleukin-8 production	0.00796813	0.00173473	0.069589	1	Anxa4,Anxa1,
GO:0051298	centrosome duplication	0.00796813	0.00173473	0.069589	1	Kifc1,Cdk2,
GO:0051338	regulation of transferase activity	0.0358566	0.0203464	0.0697324	1	Zeb2,Plk1,Ect2,Clspn,Pnkp,Adnp,Obfc1,Daxx,Blm,
GO:0050663	cytokine secretion	0.0119522	0.00382229	0.0706164	1	Anxa4,Rbpj,Anxa1,
GO:0009142	nucleoside triphosphate biosynthetic process	0.00796813	0.00176414	0.0716521	1	Dtymk,Atp5a1,
GO:0060485	mesenchyme development	0.0159363	0.00626268	0.0720118	1	Zeb2,Rbpj,Trim28,Six1,
GO:0002443	leukocyte mediated immunity	0.0199203	0.00887948	0.0721014	1	Exo1,Ercc1,Mlh1,Whsc1,Supt6h,
GO:0019752	carboxylic acid metabolic process	0.0398406	0.02361	0.0726944	1	Ugdh,Mat2a,Lta4h,Gsto1,Pfas,Med1,Anxa1,Tars,Dnmt1,Acot7,
GO:0043436	oxoacid metabolic process	0.0398406	0.02361	0.0726944	1	Ugdh,Mat2a,Lta4h,Gsto1,Pfas,Med1,Anxa1,Tars,Dnmt1,Acot7,
GO:0006725	cellular aromatic compound metabolic process	0.0159363	0.00629208	0.0729829	1	Kdm1a,Med1,Umps,Dnmt1,
GO:0008360	regulation of cell shape	0.0119522	0.0038811	0.0731897	1	Anxa1,Vrk1,Phip,
GO:0009895	negative regulation of catabolic process	0.0119522	0.0038811	0.0731897	1	Taf9,Pbk,Tlk2,
GO:0060538	skeletal muscle organ development	0.0159363	0.00632148	0.0739606	1	Usp19,Daxx,Six1,Ep300,
GO:0006955	immune response	0.0517928	0.0332539	0.0740467	1	Exo1,Rbpj,Hmgb3,Trim28,Ercc1,Sin3a,Mlh1,Esr1,Med1,Anxa1,Whsc1,Otud7a,Supt6h,
GO:0030855	epithelial cell differentiation	0.0239044	0.0117315	0.0742767	1	Dsp,Rbpj,Esr1,Med1,Anxa1,Six1,
GO:0006732	coenzyme metabolic process	0.0159363	0.00635089	0.074945	1	Mvk,Mat2a,Dnmt1,Acot7,
GO:0060341	regulation of cellular localization	0.0438247	0.0269325	0.0754513	1	Anxa4,Ect2,Trim28,Ep300,Bard1,Gsto1,Wapal,Med1,Anxa1,Racgap1,Supt6h,
GO:0006633	fatty acid biosynthetic process	0.0119522	0.0039399	0.0758044	1	Lta4h,Anxa1,Acot7,
GO:0001658	branching involved in ureteric bud morphogenesis	0.00796813	0.00182294	0.0758369	1	Timeless,Six1,
GO:0046034	ATP metabolic process	0.00796813	0.00182294	0.0758369	1	Myh3,Atp5a1,
GO:0060688	regulation of morphogenesis of a branching structure	0.00796813	0.00182294	0.0758369	1	Esr1,Six1,
GO:0035264	multicellular organism growth	0.0159363	0.00638029	0.0759361	1	Ercc1,Daxx,Nipbl,Atrx,
GO:0009141	nucleoside triphosphate metabolic process	0.0199203	0.00902649	0.0761262	1	Ect2,Myh3,Dtymk,Atp5a1,Racgap1,
GO:0009150	purine ribonucleotide metabolic process	0.0199203	0.00902649	0.0761262	1	Ect2,Myh3,Pfas,Atp5a1,Racgap1,
GO:0060759	regulation of response to cytokine stimulus	0.00796813	0.00185234	0.0779579	1	Taf9,Med1,
GO:0002819	regulation of adaptive immune response	0.0119522	0.00399871	0.0784599	1	Anxa1,Whsc1,Supt6h,
GO:0006082	organic acid metabolic process	0.0398406	0.0239922	0.0789034	1	Ugdh,Mat2a,Lta4h,Gsto1,Pfas,Med1,Anxa1,Tars,Dnmt1,Acot7,
GO:0006984	ER-nucleus signaling pathway	0.00796813	0.00188174	0.0800974	1	Stub1,Ep300,
GO:0002695	negative regulation of leukocyte activation	0.0119522	0.00405751	0.0811557	1	Hmgb3,Anxa1,Atm,
GO:0051099	positive regulation of binding	0.0199203	0.00923231	0.0819614	1	Kdm1a,Esr1,Mbd2,Trim28,Ep300,
GO:0043583	ear development	0.0159363	0.0065567	0.0820202	1	Rbpj,Rpl38,Six1,Nipbl,
GO:0072001	renal system development	0.0159363	0.0065567	0.0820202	1	Anxa4,Jmjd6,Timeless,Six1,
GO:0048146	positive regulation of fibroblast proliferation	0.00796813	0.00191115	0.0822551	1	Wapal,Esr1,
GO:0048645	organ formation	0.00796813	0.00191115	0.0822551	1	Rbpj,Six1,
GO:0021543	pallium development	0.0119522	0.00408691	0.0825186	1	Zeb2,Cul5,Usp9x,
GO:0032147	activation of protein kinase activity	0.0119522	0.00408691	0.0825186	1	Adnp,Ect2,Clspn,
GO:0060348	bone development	0.0119522	0.00408691	0.0825186	1	Whsc1,Sbds,Setdb1,
GO:0006970	response to osmotic stress	0.00796813	0.00194055	0.0844305	1	Xrcc5,Xrcc6,
GO:0009152	purine ribonucleotide biosynthetic process	0.00796813	0.00194055	0.0844305	1	Pfas,Atp5a1,
GO:0032088	negative regulation of NF-kappaB transcription factor activity	0.00796813	0.00194055	0.0844305	1	Anxa4,Usp7,
GO:0060675	ureteric bud morphogenesis	0.00796813	0.00194055	0.0844305	1	Timeless,Six1,
GO:0042221	response to chemical stimulus	0.119522	0.0929405	0.085387	1	Prdm2,Ercc3,Mat2a,Stub1,Ep300,Atm,Ufd1l,Mta1,Ercc1,Sin3a,Gsto1,Ctr9,Sbds,Dnmt1,Fancd2,Ehmt2,Ect2,Prdx5,Dtymk,Ddx41,Phip,Taf9,Pnkp,Esr1,Wapal,Blm,Med1,Anxa1,Cdk2,Usp9x,
GO:0006720	isoprenoid metabolic process	0.00796813	0.00196995	0.0866234	1	Mvk,Akr1b8,
GO:0043502	regulation of muscle adaptation	0.00796813	0.00196995	0.0866234	1	Gtf2i,Ep300,
GO:0001763	morphogenesis of a branching structure	0.0159363	0.00673312	0.0883375	1	Timeless,Esr1,Med1,Six1,
GO:0043523	regulation of neuron apoptosis	0.0159363	0.00673312	0.0883375	1	Adnp,Esr1,Six1,Atm,
GO:0033143	regulation of steroid hormone receptor signaling pathway	0.00796813	0.00199935	0.0888332	1	Med1,Ep300,
GO:0051384	response to glucocorticoid stimulus	0.00796813	0.00199935	0.0888332	1	Anxa1,Ep300,
GO:0051649	establishment of localization in cell	0.0796813	0.05804	0.089242	1	Anxa4,Kif22,Ep300,Ufd1l,Gsto1,Mlh1,Nploc4,Supt6h,Ect2,Kifc1,Rbpj,Trim28,Nusap1,Phip,Bard1,Cdca8,Med1,Ipo9,Anxa1,Ipo4,
GO:0009165	nucleotide biosynthetic process	0.0199203	0.00949693	0.0898032	1	Adnp,Pfas,Dtymk,Umps,Atp5a1,
GO:0048646	anatomical structure formation involved in morphogenesis	0.0478088	0.031137	0.0907897	1	Zeb2,Rbpj,Ep300,Atm,Sf3b1,Gatad2a,Ercc1,Jmjd6,Med1,Ctr9,Six1,Gtf2i,
GO:0000079	regulation of cyclin-dependent protein kinase activity	0.00796813	0.00202876	0.0910597	1	Plk1,Blm,
GO:0001838	embryonic epithelial tube formation	0.0119522	0.00429273	0.0923302	1	Zeb2,Gatad2a,Six1,
GO:0072175	epithelial tube formation	0.0119522	0.00429273	0.0923302	1	Zeb2,Gatad2a,Six1,
GO:0014909	smooth muscle cell migration	0.00796813	0.00205816	0.0933025	1	Arpc5,Rbpj,
GO:0046634	regulation of alpha-beta T cell activation	0.00796813	0.00205816	0.0933025	1	Blm,Anxa1,
GO:0048024	regulation of nuclear mRNA splicing, via spliceosome	0.00796813	0.00205816	0.0933025	1	Snrnp70,Jmjd6,
GO:0042787	protein ubiquitination involved in ubiquitin-dependent protein catabolic process	0.0119522	0.00432213	0.0937698	1	Cul4a,Cul5,Stub1,
GO:0050866	negative regulation of cell activation	0.0119522	0.00432213	0.0937698	1	Hmgb3,Anxa1,Atm,
GO:0043388	positive regulation of DNA binding	0.0159363	0.00688013	0.0937762	1	Kdm1a,Esr1,Trim28,Ep300,
GO:0042180	cellular ketone metabolic process	0.0398406	0.0249037	0.0950012	1	Ugdh,Mat2a,Lta4h,Gsto1,Pfas,Med1,Anxa1,Tars,Dnmt1,Acot7,
GO:0009636	response to toxin	0.00796813	0.00208756	0.0955613	1	Sin3a,Wapal,
GO:0031960	response to corticosteroid stimulus	0.00796813	0.00208756	0.0955613	1	Anxa1,Ep300,
GO:0071383	cellular response to steroid hormone stimulus	0.0119522	0.00438094	0.0966766	1	Esr1,Med1,Anxa1,
GO:0007098	centrosome cycle	0.00796813	0.00211696	0.0978357	1	Kifc1,Cdk2,
GO:0031032	actomyosin structure organization	0.00796813	0.00211696	0.0978357	1	Ep300,Racgap1,
GO:0061180	mammary gland epithelium development	0.00796813	0.00211696	0.0978357	1	Esr1,Med1,
GO:0009306	protein secretion	0.0159363	0.00699774	0.0982391	1	Anxa4,Rbpj,Anxa1,Ep300,
GO:0007409	axonogenesis	0.0239044	0.0127018	0.0991369	1	Wdr36,Zeb2,Top2b,Adnp,Ep300,Usp9x,
GO:0031344	regulation of cell projection organization	0.0278884	0.0157302	0.09977	1	Wdr36,Kdm1a,Zeb2,Adnp,Rbpj,Capzb,Ep300,
GO:0048608	reproductive structure development	0.0159363	0.00708594	0.10165	1	Ercc1,Esr1,Nipbl,Atrx,
GO:0006952	defense response	0.0557769	0.0384875	0.102021	1	Fancd2,Pbk,Rbpj,Hmgb3,Ddx41,Trim28,Polb,Mta1,Sin3a,Esr1,Mvk,Med1,Anxa1,Otud7a,
GO:0001934	positive regulation of protein phosphorylation	0.0239044	0.0128194	0.102418	1	Adnp,Plk1,Daxx,Ep300,Atm,Phip,
GO:0031109	microtubule polymerization or depolymerization	0.00796813	0.00217577	0.10243	1	Mapre1,Capzb,
GO:0051781	positive regulation of cell division	0.00796813	0.00217577	0.10243	1	Ect2,Racgap1,
GO:0006457	protein folding	0.0119522	0.00449854	0.102599	1	Ppil2,Stub1,Ppwd1,
GO:0051251	positive regulation of lymphocyte activation	0.0159363	0.00711535	0.102799	1	Blm,Sart1,Anxa1,Whsc1,
GO:0051235	maintenance of location	0.0159363	0.00717415	0.105116	1	Gsto1,Ect2,Racgap1,Morc3,
GO:0072358	cardiovascular system development	0.0438247	0.0287554	0.106331	1	Rbpj,Nipbl,Ep300,Atm,Gatad2a,Jmjd6,Dsp,Med1,Six1,Whsc1,Gtf2i,
GO:0072359	circulatory system development	0.0438247	0.0287554	0.106331	1	Rbpj,Nipbl,Ep300,Atm,Gatad2a,Jmjd6,Dsp,Med1,Six1,Whsc1,Gtf2i,
GO:0032963	collagen metabolic process	0.00796813	0.00223457	0.107082	1	Cbx8,Ep300,
GO:0007605	sensory perception of sound	0.0119522	0.00458675	0.107133	1	Rpl38,Six1,Nipbl,
GO:0050776	regulation of immune response	0.0278884	0.0160536	0.107938	1	Sin3a,Esr1,Med1,Anxa1,Whsc1,Otud7a,Supt6h,
GO:0050870	positive regulation of T cell activation	0.0119522	0.00461615	0.108662	1	Blm,Sart1,Anxa1,
GO:0044259	multicellular organismal macromolecule metabolic process	0.00796813	0.00226397	0.109429	1	Cbx8,Ep300,
GO:0045582	positive regulation of T cell differentiation	0.00796813	0.00226397	0.109429	1	Sart1,Anxa1,
GO:0045665	negative regulation of neuron differentiation	0.00796813	0.00226397	0.109429	1	Med1,Hmg20a,
GO:0015031	protein transport	0.0557769	0.038958	0.109536	1	Anxa4,Ect2,Rbpj,Trim28,Ep300,Ufd1l,Phip,Bard1,Nploc4,Med1,Ipo9,Anxa1,Ipo4,Nasp,
GO:0032271	regulation of protein polymerization	0.0119522	0.00464556	0.110199	1	Arpc5,Mapre1,Capzb,
GO:0019220	regulation of phosphate metabolic process	0.0517928	0.0356355	0.110434	1	Pbk,Zeb2,Plk1,Ect2,Clspn,Ep300,Atm,Phip,Bard1,Adnp,Blm,Daxx,Ell,
GO:0051174	regulation of phosphorus metabolic process	0.0517928	0.0356943	0.111447	1	Pbk,Zeb2,Plk1,Ect2,Clspn,Ep300,Atm,Phip,Bard1,Adnp,Blm,Daxx,Ell,
GO:0061351	neural precursor cell proliferation	0.0119522	0.00467496	0.111744	1	Kdm1a,Zeb2,Smarca1,
GO:0009755	hormone-mediated signaling pathway	0.00796813	0.00229338	0.11179	1	Esr1,Med1,
GO:0035148	tube formation	0.0119522	0.00470436	0.113298	1	Zeb2,Gatad2a,Six1,
GO:0006986	response to unfolded protein	0.00796813	0.00232278	0.114164	1	Stub1,Ep300,
GO:0035050	embryonic heart tube development	0.00796813	0.00232278	0.114164	1	Rbpj,Med1,
GO:0010975	regulation of neuron projection development	0.0239044	0.013231	0.114342	1	Wdr36,Kdm1a,Zeb2,Adnp,Rbpj,Ep300,
GO:0042325	regulation of phosphorylation	0.0478088	0.0325777	0.115757	1	Pbk,Zeb2,Plk1,Ect2,Clspn,Ep300,Atm,Phip,Bard1,Adnp,Blm,Daxx,
GO:0050863	regulation of T cell activation	0.0159363	0.00743877	0.115828	1	Fancd2,Blm,Sart1,Anxa1,
GO:0048742	regulation of skeletal muscle fiber development	0.00796813	0.00235218	0.116551	1	Daxx,Six1,
GO:0010033	response to organic substance	0.0756972	0.0567757	0.117764	1	Prdm2,Mat2a,Stub1,Ep300,Ufd1l,Mta1,Sin3a,Ctr9,Dnmt1,Ehmt2,Dtymk,Ddx41,Phip,Taf9,Esr1,Med1,Anxa1,Cdk2,Usp9x,
GO:0021761	limbic system development	0.00796813	0.00238158	0.118951	1	Zeb2,Usp9x,
GO:0048747	muscle fiber development	0.0119522	0.00482197	0.119595	1	Capzb,Daxx,Six1,
GO:0042327	positive regulation of phosphorylation	0.0239044	0.0134662	0.121459	1	Adnp,Plk1,Daxx,Ep300,Atm,Phip,
GO:0035107	appendage morphogenesis	0.0119522	0.00488077	0.122791	1	Med1,Nipbl,Atrx,
GO:0035108	limb morphogenesis	0.0119522	0.00488077	0.122791	1	Med1,Nipbl,Atrx,
GO:0006412	translation	0.0278884	0.0166417	0.123676	1	Eif4h,Rpl38,Mvk,Eif4b,Ep300,Rps17,Tars,
GO:0001657	ureteric bud development	0.00796813	0.00244039	0.123787	1	Timeless,Six1,
GO:0043122	regulation of I-kappaB kinase/NF-kappaB cascade	0.0119522	0.00491018	0.124401	1	Ect2,Esr1,Otud7a,
GO:0055114	oxidation-reduction process	0.0398406	0.0263738	0.124781	1	Kdm1a,Ctbp1,Ugdh,Prdx5,Akr1b8,Aldh2,Gsto1,Jmjd6,Dus3l,Glyr1,
GO:0007281	germ cell development	0.0159363	0.00767399	0.125735	1	Ehmt2,Ercc1,Aff4,Atm,
GO:0009108	coenzyme biosynthetic process	0.00796813	0.00246979	0.126222	1	Mat2a,Acot7,
GO:0045639	positive regulation of myeloid cell differentiation	0.00796813	0.00246979	0.126222	1	Kdm1a,Med1,
GO:0051963	regulation of synaptogenesis	0.00796813	0.00246979	0.126222	1	Adnp,Six1,
GO:0043085	positive regulation of catalytic activity	0.0398406	0.026462	0.126715	1	Zeb2,Plk1,Ect2,Clspn,Stub1,Pnkp,Adnp,Esr1,Obfc1,Daxx,
GO:0042307	positive regulation of protein import into nucleus	0.00796813	0.00249919	0.128669	1	Ect2,Trim28,
GO:0042991	transcription factor import into nucleus	0.00796813	0.00249919	0.128669	1	Ipo9,Trim28,
GO:0008202	steroid metabolic process	0.0159363	0.00776219	0.12954	1	Mvk,Esr1,Med1,Stub1,
GO:0014031	mesenchymal cell development	0.0119522	0.00502779	0.130916	1	Zeb2,Rbpj,Trim28,
GO:0001932	regulation of protein phosphorylation	0.0438247	0.0300197	0.13153	1	Pbk,Zeb2,Plk1,Ect2,Clspn,Ep300,Atm,Phip,Adnp,Daxx,Blm,
GO:0051222	positive regulation of protein transport	0.0159363	0.007821	0.132104	1	Ect2,Med1,Trim28,Ep300,
GO:0046907	intracellular transport	0.0517928	0.0368704	0.132861	1	Ect2,Kifc1,Trim28,Ep300,Ufd1l,Phip,Bard1,Gsto1,Nploc4,Med1,Ipo9,Ipo4,Supt6h,
GO:0045165	cell fate commitment	0.0159363	0.0078798	0.134688	1	Ehmt2,Rbpj,Ctr9,Six1,
GO:0050890	cognition	0.0159363	0.0078798	0.134688	1	Ehmt2,Adnp,Pias1,Nipbl,
GO:0002696	positive regulation of leukocyte activation	0.0159363	0.00790921	0.135987	1	Blm,Sart1,Anxa1,Whsc1,
GO:0051480	cytosolic calcium ion homeostasis	0.0159363	0.00790921	0.135987	1	Gsto1,Cul5,Esr1,Gtf2i,
GO:0042102	positive regulation of T cell proliferation	0.00796813	0.0025874	0.136076	1	Blm,Anxa1,
GO:0048639	positive regulation of developmental growth	0.00796813	0.0025874	0.136076	1	Adnp,Ep300,
GO:0002252	immune effector process	0.0318725	0.020317	0.136689	1	Exo1,Ddx41,Ercc1,Sin3a,Mlh1,Whsc1,Anxa1,Supt6h,
GO:0010562	positive regulation of phosphorus metabolic process	0.0239044	0.0139661	0.137287	1	Adnp,Plk1,Daxx,Ep300,Atm,Phip,
GO:0045937	positive regulation of phosphate metabolic process	0.0239044	0.0139661	0.137287	1	Adnp,Plk1,Daxx,Ep300,Atm,Phip,
GO:0045621	positive regulation of lymphocyte differentiation	0.00796813	0.0026168	0.138565	1	Sart1,Anxa1,
GO:0060021	palate development	0.00796813	0.0026168	0.138565	1	Sumo1,Pak1ip1,
GO:0050678	regulation of epithelial cell proliferation	0.0159363	0.00796801	0.138602	1	Esr1,Med1,Atp5a1,Six1,
GO:0016331	morphogenesis of embryonic epithelium	0.0119522	0.0051748	0.139224	1	Zeb2,Gatad2a,Six1,
GO:0046632	alpha-beta T cell differentiation	0.00796813	0.0026462	0.141065	1	Blm,Anxa1,
GO:0045087	innate immune response	0.0278884	0.0172591	0.141391	1	Sin3a,Esr1,Hmgb3,Med1,Anxa1,Trim28,Otud7a,
GO:0032870	cellular response to hormone stimulus	0.0199203	0.0110258	0.142157	1	Esr1,Med1,Anxa1,Phip,Cdk2,
GO:0050954	sensory perception of mechanical stimulus	0.0119522	0.0052336	0.142597	1	Rpl38,Six1,Nipbl,
GO:0045859	regulation of protein kinase activity	0.0278884	0.0173179	0.143139	1	Zeb2,Adnp,Plk1,Ect2,Clspn,Blm,Daxx,
GO:0001503	ossification	0.0199203	0.0110552	0.143273	1	Rbpj,Rpl38,Nipbl,Sbds,Fignl1,
GO:0045860	positive regulation of protein kinase activity	0.0199203	0.0110552	0.143273	1	Zeb2,Adnp,Ect2,Clspn,Daxx,
GO:0043500	muscle adaptation	0.00796813	0.0026756	0.143574	1	Gtf2i,Ep300,
GO:0045216	cell-cell junction organization	0.00796813	0.0026756	0.143574	1	Ect2,Dsp,
GO:0051592	response to calcium ion	0.00796813	0.0026756	0.143574	1	Ect2,Ep300,
GO:0051186	cofactor metabolic process	0.0159363	0.00808562	0.143892	1	Mvk,Mat2a,Dnmt1,Acot7,
GO:0008406	gonad development	0.0119522	0.005263	0.144293	1	Ercc1,Esr1,Atrx,
GO:0007265	Ras protein signal transduction	0.0159363	0.00811502	0.145227	1	Ect2,Trim28,Dnmt1,Setdb1,
GO:0008285	negative regulation of cell proliferation	0.0278884	0.0174061	0.145781	1	Rbpj,Esr1,Med1,Atp5a1,Phf14,Atm,Morc3,
GO:0050708	regulation of protein secretion	0.0119522	0.00532181	0.147706	1	Anxa4,Anxa1,Ep300,
GO:0006413	translational initiation	0.00796813	0.00273441	0.148621	1	Eif4h,Eif4b,
GO:0007030	Golgi organization	0.00796813	0.00273441	0.148621	1	Nploc4,Vrk1,
GO:0031333	negative regulation of protein complex assembly	0.00796813	0.00273441	0.148621	1	Mapre1,Capzb,
GO:0044236	multicellular organismal metabolic process	0.00796813	0.00273441	0.148621	1	Cbx8,Ep300,
GO:0071495	cellular response to endogenous stimulus	0.0278884	0.0175237	0.14934	1	Esr1,Med1,Anxa1,Dnmt1,Phip,Usp9x,Cdk2,
GO:0048736	appendage development	0.0119522	0.00535121	0.149422	1	Med1,Nipbl,Atrx,
GO:0060173	limb development	0.0119522	0.00535121	0.149422	1	Med1,Nipbl,Atrx,
GO:0034762	regulation of transmembrane transport	0.0199203	0.0112317	0.150051	1	Gsto1,Ect2,Med1,Trim28,Ep300,
GO:0009205	purine ribonucleoside triphosphate metabolic process	0.0159363	0.00823263	0.150614	1	Ect2,Myh3,Atp5a1,Racgap1,
GO:0050867	positive regulation of cell activation	0.0159363	0.00826203	0.151973	1	Blm,Sart1,Anxa1,Whsc1,
GO:0071216	cellular response to biotic stimulus	0.0159363	0.00826203	0.151973	1	Ctr9,Stub1,Ep300,Ufd1l,
GO:0048762	mesenchymal cell differentiation	0.0119522	0.00541001	0.152874	1	Zeb2,Rbpj,Trim28,
GO:2000177	regulation of neural precursor cell proliferation	0.00796813	0.00279321	0.153703	1	Kdm1a,Smarca1,
GO:0008610	lipid biosynthetic process	0.0239044	0.0144659	0.154032	1	Lta4h,Mvk,Med1,Pcyt1a,Anxa1,Acot7,
GO:0009199	ribonucleoside triphosphate metabolic process	0.0159363	0.00832084	0.154705	1	Ect2,Myh3,Atp5a1,Racgap1,
GO:0009967	positive regulation of signal transduction	0.0398406	0.0277263	0.156196	1	Zeb2,Cdkn2aip,Ect2,Rbpj,Mbd2,Atr,Atm,Phip,Esr1,Med1,
GO:0051051	negative regulation of transport	0.0199203	0.0114081	0.156961	1	Anxa4,Bard1,Gsto1,Esr1,Anxa1,
GO:0009887	organ morphogenesis	0.0398406	0.0278145	0.158373	1	Fancd2,Rbpj,Rpl38,Nipbl,Ep300,Dsp,Esr1,Med1,Six1,Whsc1,
GO:0006790	sulfur compound metabolic process	0.0119522	0.00552762	0.159853	1	Gsto1,Mat2a,Dnmt1,
GO:0009144	purine nucleoside triphosphate metabolic process	0.0159363	0.00843845	0.160223	1	Ect2,Myh3,Atp5a1,Racgap1,
GO:0031099	regeneration	0.00796813	0.00288142	0.161388	1	Med1,Anxa1,
GO:0072522	purine-containing compound biosynthetic process	0.0159363	0.00849725	0.163009	1	Adnp,Pfas,Mat2a,Atp5a1,
GO:0030177	positive regulation of Wnt receptor signaling pathway	0.00796813	0.00291082	0.163965	1	Zeb2,Mbd2,
GO:0010035	response to inorganic substance	0.0199203	0.0116139	0.165186	1	Gsto1,Ect2,Prdx5,Anxa1,Ep300,
GO:0031346	positive regulation of cell projection organization	0.0159363	0.00858546	0.167221	1	Kdm1a,Zeb2,Adnp,Ep300,
GO:0002218	activation of innate immune response	0.00796813	0.00296963	0.169141	1	Sin3a,Esr1,
GO:0019748	secondary metabolic process	0.00796813	0.00296963	0.169141	1	Zeb2,Akr1b8,
GO:0031175	neuron projection development	0.0358566	0.0248449	0.169337	1	Wdr36,Kdm1a,Zeb2,Top2b,Rbpj,Capzb,Ep300,Adnp,Usp9x,
GO:0046824	positive regulation of nucleocytoplasmic transport	0.00796813	0.00299903	0.171739	1	Ect2,Trim28,
GO:0048704	embryonic skeletal system morphogenesis	0.00796813	0.00299903	0.171739	1	Six1,Nipbl,
GO:0050670	regulation of lymphocyte proliferation	0.0119522	0.00573344	0.172292	1	Blm,Anxa1,Atm,
GO:0006690	icosanoid metabolic process	0.00796813	0.00302843	0.174345	1	Lta4h,Anxa1,
GO:0050790	regulation of catalytic activity	0.059761	0.0459851	0.174968	1	Zeb2,Plk1,Ect2,Clspn,Stub1,Ep300,Pnkp,Adnp,Cbx8,Obfc1,Esr1,Blm,Daxx,Racgap1,Ell,
GO:0032944	regulation of mononuclear cell proliferation	0.0119522	0.00579224	0.175895	1	Blm,Anxa1,Atm,
GO:0051258	protein polymerization	0.0119522	0.00579224	0.175895	1	Arpc5,Mapre1,Capzb,
GO:0043484	regulation of RNA splicing	0.00796813	0.00305783	0.176956	1	Snrnp70,Jmjd6,
GO:0061008	hepaticobiliary system development	0.00796813	0.00305783	0.176956	1	Med1,Nipbl,
GO:2000241	regulation of reproductive process	0.0119522	0.00582165	0.177705	1	Esr1,Trim28,Ep300,
GO:0000904	cell morphogenesis involved in differentiation	0.0318725	0.0218165	0.179417	1	Wdr36,Zeb2,Top2b,Rbpj,Trim28,Ep300,Adnp,Usp9x,
GO:0001837	epithelial to mesenchymal transition	0.00796813	0.00308724	0.179574	1	Rbpj,Trim28,
GO:0002700	regulation of production of molecular mediator of immune response	0.00796813	0.00308724	0.179574	1	Whsc1,Supt6h,
GO:0050707	regulation of cytokine secretion	0.00796813	0.00308724	0.179574	1	Anxa4,Anxa1,
GO:0033674	positive regulation of kinase activity	0.0199203	0.0119667	0.179674	1	Zeb2,Adnp,Ect2,Clspn,Daxx,
GO:0006518	peptide metabolic process	0.00796813	0.00311664	0.182197	1	Lta4h,Gsto1,
GO:0045137	development of primary sexual characteristics	0.0119522	0.00590985	0.183165	1	Ercc1,Esr1,Atrx,
GO:0002684	positive regulation of immune system process	0.0278884	0.0186116	0.184122	1	Sin3a,Med23,Esr1,Blm,Sart1,Anxa1,Whsc1,
GO:0009749	response to glucose stimulus	0.00796813	0.00314604	0.184826	1	Sin3a,Ep300,
GO:0033559	unsaturated fatty acid metabolic process	0.00796813	0.00314604	0.184826	1	Lta4h,Anxa1,
GO:0050728	negative regulation of inflammatory response	0.00796813	0.00314604	0.184826	1	Pbk,Mvk,
GO:0034976	response to endoplasmic reticulum stress	0.00796813	0.00317544	0.187461	1	Stub1,Ep300,
GO:0040014	regulation of multicellular organism growth	0.00796813	0.00317544	0.187461	1	Daxx,Nipbl,
GO:0001843	neural tube closure	0.00796813	0.00320485	0.190101	1	Zeb2,Gatad2a,
GO:0034764	positive regulation of transmembrane transport	0.00796813	0.00320485	0.190101	1	Ect2,Trim28,
GO:0070663	regulation of leukocyte proliferation	0.0119522	0.00602746	0.190514	1	Blm,Anxa1,Atm,
GO:0050673	epithelial cell proliferation	0.0159363	0.0090853	0.191787	1	Esr1,Med1,Atp5a1,Six1,
GO:0051146	striated muscle cell differentiation	0.0159363	0.0090853	0.191787	1	Capzb,Daxx,Six1,Ep300,
GO:0009746	response to hexose stimulus	0.00796813	0.00323425	0.192746	1	Sin3a,Ep300,
GO:0060606	tube closure	0.00796813	0.00323425	0.192746	1	Zeb2,Gatad2a,
GO:0010741	negative regulation of intracellular protein kinase cascade	0.0119522	0.00608627	0.194216	1	Pbk,Esr1,Otud7a,
GO:0048738	cardiac muscle tissue development	0.0119522	0.00608627	0.194216	1	Dsp,Rbpj,Med1,
GO:0051091	positive regulation of transcription factor activity	0.0119522	0.00608627	0.194216	1	Kdm1a,Esr1,Ep300,
GO:0090047	positive regulation of transcription regulator activity	0.0119522	0.00608627	0.194216	1	Kdm1a,Esr1,Ep300,
GO:0034284	response to monosaccharide stimulus	0.00796813	0.00326365	0.195395	1	Sin3a,Ep300,
GO:0051494	negative regulation of cytoskeleton organization	0.00796813	0.00326365	0.195395	1	Mapre1,Capzb,
GO:0007249	I-kappaB kinase/NF-kappaB cascade	0.0119522	0.00611567	0.196074	1	Ect2,Esr1,Otud7a,
GO:0043549	regulation of kinase activity	0.0278884	0.0189939	0.197086	1	Zeb2,Adnp,Plk1,Ect2,Clspn,Blm,Daxx,
GO:0050808	synapse organization	0.0119522	0.00617447	0.199803	1	Chd4,Adnp,Six1,
GO:0050807	regulation of synapse organization	0.00796813	0.00332245	0.200709	1	Adnp,Six1,
GO:0016032	viral reproduction	0.0119522	0.00620388	0.201674	1	Cul4a,Trim28,Ep300,
GO:0007613	memory	0.00796813	0.00335186	0.203372	1	Ehmt2,Adnp,
GO:0014020	primary neural tube formation	0.00796813	0.00335186	0.203372	1	Zeb2,Gatad2a,
GO:0009611	response to wounding	0.0358566	0.0260798	0.204645	1	Fancd2,Pbk,Rbpj,Polb,Mta1,Esr1,Mvk,Anxa1,Otud7a,
GO:0046631	alpha-beta T cell activation	0.00796813	0.00338126	0.206039	1	Blm,Anxa1,
GO:0007416	synapse assembly	0.00796813	0.00341066	0.208709	1	Adnp,Six1,
GO:0010769	regulation of cell morphogenesis involved in differentiation	0.0159363	0.00943812	0.209771	1	Wdr36,Zeb2,Adnp,Ep300,
GO:0021537	telencephalon development	0.0119522	0.00635089	0.211089	1	Zeb2,Cul5,Usp9x,
GO:0046660	female sex differentiation	0.00796813	0.00344006	0.211384	1	Esr1,Med1,
GO:0048667	cell morphogenesis involved in neuron differentiation	0.0239044	0.0161418	0.216055	1	Wdr36,Zeb2,Top2b,Adnp,Ep300,Usp9x,
GO:0050803	regulation of synapse structure and activity	0.00796813	0.00349887	0.216742	1	Adnp,Six1,
GO:0009743	response to carbohydrate stimulus	0.00796813	0.00352827	0.219426	1	Sin3a,Ep300,
GO:0042110	T cell activation	0.0199203	0.012937	0.221755	1	Fancd2,Jmjd6,Blm,Sart1,Anxa1,
GO:0001764	neuron migration	0.00796813	0.00355767	0.222113	1	Top2b,Usp9x,
GO:0042303	molting cycle	0.00796813	0.00355767	0.222113	1	Rbpj,Nipbl,
GO:0042633	hair cycle	0.00796813	0.00355767	0.222113	1	Rbpj,Nipbl,
GO:0007423	sensory organ development	0.0239044	0.0164359	0.227737	1	Jmjd6,Rbpj,Rpl38,Med1,Six1,Nipbl,
GO:0023056	positive regulation of signaling	0.0398406	0.0304019	0.228451	1	Zeb2,Cdkn2aip,Ect2,Rbpj,Mbd2,Atr,Atm,Phip,Esr1,Med1,
GO:0048812	neuron projection morphogenesis	0.0239044	0.0164947	0.230098	1	Wdr36,Zeb2,Top2b,Adnp,Ep300,Usp9x,
GO:0051188	cofactor biosynthetic process	0.00796813	0.00364588	0.230188	1	Mat2a,Acot7,
GO:0010647	positive regulation of cell communication	0.0398406	0.0305195	0.231896	1	Zeb2,Cdkn2aip,Ect2,Rbpj,Mbd2,Atr,Atm,Phip,Esr1,Med1,
GO:0050671	positive regulation of lymphocyte proliferation	0.00796813	0.00367528	0.232885	1	Blm,Anxa1,
GO:0030879	mammary gland development	0.00796813	0.00370468	0.235583	1	Esr1,Med1,
GO:0009124	nucleoside monophosphate biosynthetic process	0.0119522	0.00673312	0.235988	1	Adnp,Pfas,Umps,
GO:0030833	regulation of actin filament polymerization	0.00796813	0.00373409	0.238283	1	Arpc5,Capzb,
GO:0032946	positive regulation of mononuclear cell proliferation	0.00796813	0.00373409	0.238283	1	Blm,Anxa1,
GO:0050792	regulation of viral reproduction	0.00796813	0.00373409	0.238283	1	Trim28,Ep300,
GO:0001841	neural tube formation	0.00796813	0.00376349	0.240984	1	Zeb2,Gatad2a,
GO:0002706	regulation of lymphocyte mediated immunity	0.00796813	0.00376349	0.240984	1	Whsc1,Supt6h,
GO:0000082	G1/S transition of mitotic cell cycle	0.00796813	0.00379289	0.243687	1	Pias1,Cdk2,
GO:0051168	nuclear export	0.00796813	0.00379289	0.243687	1	Bard1,Supt6h,
GO:0007243	intracellular protein kinase cascade	0.0398406	0.03099	0.245867	1	Pbk,Zeb2,Ect2,Capzb,Pias1,Ep300,Esr1,Med1,Ctr9,Otud7a,
GO:0034623	cellular macromolecular complex disassembly	0.00796813	0.00382229	0.246392	1	Smarcd2,Capzb,
GO:0023014	signal transduction via phosphorylation event	0.0398406	0.0310488	0.247634	1	Pbk,Zeb2,Ect2,Capzb,Pias1,Ep300,Esr1,Med1,Ctr9,Otud7a,
GO:0044271	cellular nitrogen compound biosynthetic process	0.0239044	0.0169945	0.250469	1	Adnp,Pfas,Mat2a,Dtymk,Umps,Atp5a1,
GO:0006403	RNA localization	0.00796813	0.0039105	0.25451	1	Exosc10,Supt6h,
GO:0048706	embryonic skeletal system development	0.00796813	0.0039105	0.25451	1	Six1,Nipbl,
GO:0070665	positive regulation of leukocyte proliferation	0.00796813	0.0039105	0.25451	1	Blm,Anxa1,
GO:0006163	purine nucleotide metabolic process	0.0239044	0.0171415	0.256557	1	Adnp,Ect2,Myh3,Pfas,Atp5a1,Racgap1,
GO:0008654	phospholipid biosynthetic process	0.00796813	0.0039399	0.257218	1	Mvk,Pcyt1a,
GO:0007611	learning or memory	0.0119522	0.00705654	0.257437	1	Ehmt2,Adnp,Pias1,
GO:0006694	steroid biosynthetic process	0.00796813	0.00399871	0.262634	1	Mvk,Med1,
GO:0032984	macromolecular complex disassembly	0.00796813	0.00399871	0.262634	1	Smarcd2,Capzb,
GO:0030326	embryonic limb morphogenesis	0.00796813	0.00402811	0.265343	1	Med1,Nipbl,
GO:0035113	embryonic appendage morphogenesis	0.00796813	0.00402811	0.265343	1	Med1,Nipbl,
GO:0009966	regulation of signal transduction	0.0677291	0.0575696	0.268591	1	Cdkn2aip,Mbd2,Atr,Ep300,Atm,Otud7a,Zeb2,Kdm1a,Pbk,Fancd2,Ect2,Rbpj,Capzb,Pak1ip1,Phip,Esr1,Med1,
GO:0050900	leukocyte migration	0.0119522	0.00723295	0.269248	1	Med23,Anxa1,Sbds,
GO:0010976	positive regulation of neuron projection development	0.00796813	0.00408691	0.27076	1	Kdm1a,Adnp,
GO:0031345	negative regulation of cell projection organization	0.00796813	0.00408691	0.27076	1	Rbpj,Capzb,
GO:0035265	organ growth	0.00796813	0.00408691	0.27076	1	Ehmt2,Rbpj,
GO:0048741	skeletal muscle fiber development	0.00796813	0.00408691	0.27076	1	Daxx,Six1,
GO:0006874	cellular calcium ion homeostasis	0.0159363	0.0106142	0.272651	1	Gsto1,Cul5,Esr1,Gtf2i,
GO:0030041	actin filament polymerization	0.00796813	0.00411632	0.273468	1	Arpc5,Capzb,
GO:0045089	positive regulation of innate immune response	0.00796813	0.00414572	0.276176	1	Sin3a,Esr1,
GO:0031348	negative regulation of defense response	0.00796813	0.00417512	0.278884	1	Pbk,Mvk,
GO:0042129	regulation of T cell proliferation	0.00796813	0.00420452	0.28159	1	Blm,Anxa1,
GO:0006417	regulation of translation	0.0119522	0.00743877	0.283103	1	Rpl38,Mvk,Ep300,
GO:0030902	hindbrain development	0.00796813	0.00423392	0.284296	1	Cul5,Usp9x,
GO:0051291	protein heterooligomerization	0.00796813	0.00423392	0.284296	1	Xrcc6,Wiz,
GO:0002685	regulation of leukocyte migration	0.00796813	0.00426333	0.287001	1	Med23,Anxa1,
GO:0032869	cellular response to insulin stimulus	0.00796813	0.00426333	0.287001	1	Phip,Cdk2,
GO:0048562	embryonic organ morphogenesis	0.0119522	0.00752698	0.28906	1	Rpl38,Six1,Nipbl,
GO:0060041	retina development in camera-type eye	0.00796813	0.00429273	0.289705	1	Jmjd6,Med1,
GO:0031668	cellular response to extracellular stimulus	0.0119522	0.00755638	0.291049	1	Ehmt2,Ppan,Med1,
GO:0051259	protein oligomerization	0.0199203	0.0144365	0.291679	1	Xrcc6,Ect2,Blm,Wiz,Trim28,
GO:0008064	regulation of actin polymerization or depolymerization	0.00796813	0.00432213	0.292407	1	Arpc5,Capzb,
GO:0016477	cell migration	0.0398406	0.0325189	0.293169	1	Zeb2,Top2b,Med23,Cul5,Rbpj,Arpc5,Six1,Anxa1,Sbds,Usp9x,
GO:0030832	regulation of actin filament length	0.00796813	0.00435153	0.295108	1	Arpc5,Capzb,
GO:0055074	calcium ion homeostasis	0.0159363	0.0110552	0.29705	1	Gsto1,Cul5,Esr1,Gtf2i,
GO:0016055	Wnt receptor signaling pathway	0.0159363	0.0111141	0.300325	1	Zeb2,Mbd2,Ctr9,Wdr61,
GO:0030509	BMP signaling pathway	0.00796813	0.00443974	0.303203	1	Rbpj,Usp9x,
GO:0002683	negative regulation of immune system process	0.0119522	0.00776219	0.304989	1	Hmgb3,Anxa1,Atm,
GO:0002697	regulation of immune effector process	0.0159363	0.0112023	0.305246	1	Sin3a,Anxa1,Whsc1,Supt6h,
GO:0048666	neuron development	0.0358566	0.0292258	0.305858	1	Wdr36,Kdm1a,Zeb2,Top2b,Rbpj,Capzb,Ep300,Adnp,Usp9x,
GO:0043524	negative regulation of neuron apoptosis	0.00796813	0.00452795	0.311281	1	Adnp,Six1,
GO:0071241	cellular response to inorganic substance	0.00796813	0.00452795	0.311281	1	Gsto1,Ect2,
GO:0072503	cellular divalent inorganic cation homeostasis	0.0159363	0.0113199	0.311821	1	Gsto1,Cul5,Esr1,Gtf2i,
GO:0050679	positive regulation of epithelial cell proliferation	0.00796813	0.00455735	0.313969	1	Esr1,Med1,
GO:0002699	positive regulation of immune effector process	0.00796813	0.00458675	0.316655	1	Anxa1,Whsc1,
GO:0002274	myeloid leukocyte activation	0.00796813	0.00461615	0.319339	1	Jmjd6,Rbpj,
GO:0006164	purine nucleotide biosynthetic process	0.0119522	0.00802681	0.322952	1	Adnp,Pfas,Atp5a1,
GO:0019058	viral infectious cycle	0.00796813	0.00467496	0.324699	1	Trim28,Ep300,
GO:0032956	regulation of actin cytoskeleton organization	0.0119522	0.00805622	0.324949	1	Arpc5,Capzb,Ep300,
GO:0006629	lipid metabolic process	0.0398406	0.033548	0.326313	1	Pcyt1a,Atp5a1,Stub1,Akr1b8,Lta4h,Esr1,Mvk,Med1,Anxa1,Acot7,
GO:0001666	response to hypoxia	0.00796813	0.00470436	0.327375	1	Ep300,Atm,
GO:0071496	cellular response to external stimulus	0.0119522	0.00811502	0.328943	1	Ehmt2,Ppan,Med1,
GO:0034330	cell junction organization	0.00796813	0.00473376	0.330048	1	Ect2,Dsp,
GO:0044242	cellular lipid catabolic process	0.00796813	0.00473376	0.330048	1	Akr1b8,Acot7,
GO:0010646	regulation of cell communication	0.063745	0.0563347	0.330099	1	Cdkn2aip,Mbd2,Atr,Atm,Adnp,Otud7a,Zeb2,Kdm1a,Pbk,Ect2,Rbpj,Pak1ip1,Phip,Esr1,Med1,Anxa1,
GO:0019216	regulation of lipid metabolic process	0.0119522	0.00814442	0.33094	1	Esr1,Anxa1,Stub1,
GO:0030595	leukocyte chemotaxis	0.00796813	0.00476316	0.332718	1	Anxa1,Sbds,
GO:0046651	lymphocyte proliferation	0.0119522	0.00817383	0.332936	1	Blm,Anxa1,Atm,
GO:0002703	regulation of leukocyte mediated immunity	0.00796813	0.00479257	0.335386	1	Whsc1,Supt6h,
GO:0032943	mononuclear cell proliferation	0.0119522	0.00823263	0.336929	1	Blm,Anxa1,Atm,
GO:0032970	regulation of actin filament-based process	0.0119522	0.00823263	0.336929	1	Arpc5,Capzb,Ep300,
GO:0007219	Notch signaling pathway	0.00796813	0.00482197	0.33805	1	Anxa4,Rbpj,
GO:0007369	gastrulation	0.00796813	0.00482197	0.33805	1	Ugdh,Ctr9,
GO:0009123	nucleoside monophosphate metabolic process	0.0119522	0.00826203	0.338925	1	Adnp,Pfas,Umps,
GO:0023051	regulation of signaling	0.0756972	0.0683014	0.342026	1	Cdkn2aip,Mbd2,Atr,Ep300,Atm,Adnp,Otud7a,Zeb2,Kdm1a,Pbk,Fancd2,Ect2,Rbpj,Pak1ip1,Capzb,Phip,Esr1,Med1,Anxa1,
GO:0030308	negative regulation of cell growth	0.00796813	0.00488077	0.343368	1	Cdkn2aip,Rbbp7,
GO:0072507	divalent inorganic cation homeostasis	0.0159363	0.0119961	0.349821	1	Gsto1,Cul5,Esr1,Gtf2i,
GO:0006959	humoral immune response	0.00796813	0.00496898	0.35132	1	Exo1,Rbpj,
GO:0051495	positive regulation of cytoskeleton organization	0.00796813	0.00496898	0.35132	1	Arpc5,Ep300,
GO:0008154	actin polymerization or depolymerization	0.00796813	0.00499838	0.353963	1	Arpc5,Capzb,
GO:0071375	cellular response to peptide hormone stimulus	0.00796813	0.00502779	0.356603	1	Phip,Cdk2,
GO:0030036	actin cytoskeleton organization	0.0199203	0.015789	0.357603	1	Arpc5,Capzb,Anxa1,Ep300,Racgap1,
GO:0009605	response to external stimulus	0.0438247	0.0383111	0.358179	1	Fancd2,Pbk,Ehmt2,Mta1,Ppan,Esr1,Mvk,Med1,Anxa1,Otud7a,Sbds,
GO:0070661	leukocyte proliferation	0.0119522	0.00855606	0.358856	1	Blm,Anxa1,Atm,
GO:0006909	phagocytosis	0.00796813	0.00508659	0.361871	1	Jmjd6,Anxa1,
GO:0001525	angiogenesis	0.0159363	0.0122607	0.364727	1	Jmjd6,Rbpj,Med1,Gtf2i,
GO:0032868	response to insulin stimulus	0.00796813	0.0051748	0.369742	1	Phip,Cdk2,
GO:0042098	T cell proliferation	0.00796813	0.0052042	0.372357	1	Blm,Anxa1,
GO:0045792	negative regulation of cell size	0.00796813	0.0052042	0.372357	1	Cdkn2aip,Rbbp7,
GO:0070302	regulation of stress-activated protein kinase signaling cascade	0.00796813	0.0052042	0.372357	1	Pbk,Zeb2,
GO:0006875	cellular metal ion homeostasis	0.0159363	0.0124078	0.373003	1	Gsto1,Cul5,Esr1,Gtf2i,
GO:0044255	cellular lipid metabolic process	0.0278884	0.023757	0.37989	1	Lta4h,Mvk,Esr1,Pcyt1a,Anxa1,Akr1b8,Acot7,
GO:0007259	JAK-STAT cascade	0.00796813	0.00529241	0.380176	1	Pias1,Ctr9,
GO:0021915	neural tube development	0.00796813	0.00535121	0.385366	1	Zeb2,Gatad2a,
GO:0009607	response to biotic stimulus	0.0318725	0.0277557	0.387791	1	Rbpj,Ddx41,Stub1,Ep300,Ufd1l,Mta1,Sin3a,Ctr9,
GO:0022415	viral reproductive process	0.00796813	0.00538061	0.387955	1	Trim28,Ep300,
GO:0006066	alcohol metabolic process	0.0199203	0.0164065	0.387988	1	Mvk,Ugdh,Med1,Pcyt1a,Akr1b8,
GO:0090257	regulation of muscle system process	0.00796813	0.00541001	0.390538	1	Gtf2i,Ep300,
GO:0030029	actin filament-based process	0.0199203	0.0164653	0.39088	1	Arpc5,Capzb,Anxa1,Ep300,Racgap1,
GO:0051048	negative regulation of secretion	0.00796813	0.00543942	0.393116	1	Anxa4,Anxa1,
GO:0048870	cell motility	0.0398406	0.0356649	0.39648	1	Zeb2,Top2b,Med23,Cul5,Rbpj,Arpc5,Six1,Anxa1,Sbds,Usp9x,
GO:0051674	localization of cell	0.0398406	0.0356649	0.39648	1	Zeb2,Top2b,Med23,Cul5,Rbpj,Arpc5,Six1,Anxa1,Sbds,Usp9x,
GO:0051704	multi-organism process	0.0358566	0.0321661	0.408754	1	Rbpj,Ddx41,Trim28,Ep300,Mta1,Sin3a,Esr1,Med1,Ctr9,
GO:0032102	negative regulation of response to external stimulus	0.00796813	0.00567463	0.413562	1	Pbk,Mvk,
GO:0048839	inner ear development	0.00796813	0.00567463	0.413562	1	Rbpj,Six1,
GO:0007178	transmembrane receptor protein serine/threonine kinase signaling pathway	0.0119522	0.00937932	0.414073	1	Rbpj,Stub1,Usp9x,
GO:0003012	muscle system process	0.0119522	0.00940872	0.416021	1	Myh3,Gtf2i,Ep300,
GO:0007286	spermatid development	0.00796813	0.00570404	0.416093	1	Ehmt2,Aff4,
GO:0051240	positive regulation of multicellular organismal process	0.0239044	0.0209344	0.421813	1	Cbx8,Rbpj,Anxa1,Six1,Nipbl,Ep300,
GO:0055065	metal ion homeostasis	0.0159363	0.0132898	0.422382	1	Gsto1,Cul5,Esr1,Gtf2i,
GO:0032879	regulation of localization	0.063745	0.0599806	0.424979	1	Anxa4,Med23,Ep300,Gsto1,Whsc1,Six1,Supt6h,Ect2,Rbpj,Trim28,Bard1,Wapal,Esr1,Med1,Anxa1,Racgap1,
GO:0010243	response to organic nitrogen	0.00796813	0.00585105	0.42867	1	Sin3a,Dnmt1,
GO:0060326	cell chemotaxis	0.00796813	0.00585105	0.42867	1	Anxa1,Sbds,
GO:0007018	microtubule-based movement	0.00796813	0.00588045	0.431168	1	Kifc1,Kif22,
GO:0044282	small molecule catabolic process	0.0199203	0.0172885	0.431215	1	Esd,Ect2,Racgap1,Akr1b8,Acot7,
GO:0048515	spermatid differentiation	0.00796813	0.00593925	0.436147	1	Ehmt2,Aff4,
GO:0032787	monocarboxylic acid metabolic process	0.0159363	0.0136132	0.440277	1	Lta4h,Ugdh,Anxa1,Acot7,
GO:0051050	positive regulation of transport	0.0239044	0.0214342	0.443812	1	Gsto1,Ect2,Med1,Anxa1,Trim28,Ep300,
GO:0001568	blood vessel development	0.0199203	0.0175825	0.445503	1	Gatad2a,Jmjd6,Rbpj,Med1,Gtf2i,
GO:0006928	cellular component movement	0.0398406	0.037135	0.445756	1	Zeb2,Top2b,Med23,Cul5,Rbpj,Arpc5,Six1,Anxa1,Sbds,Usp9x,
GO:0006184	GTP catabolic process	0.00796813	0.00605686	0.446035	1	Ect2,Racgap1,
GO:0010038	response to metal ion	0.00796813	0.00605686	0.446035	1	Ect2,Ep300,
GO:0031098	stress-activated protein kinase signaling cascade	0.00796813	0.00605686	0.446035	1	Pbk,Zeb2,
GO:0033124	regulation of GTP catabolic process	0.00796813	0.00605686	0.446035	1	Ect2,Racgap1,
GO:0043087	regulation of GTPase activity	0.00796813	0.00605686	0.446035	1	Ect2,Racgap1,
GO:0009207	purine ribonucleoside triphosphate catabolic process	0.00796813	0.00608627	0.448491	1	Ect2,Racgap1,
GO:0030278	regulation of ossification	0.00796813	0.00608627	0.448491	1	Rbpj,Nipbl,
GO:0009203	ribonucleoside triphosphate catabolic process	0.00796813	0.00611567	0.450942	1	Ect2,Racgap1,
GO:0007264	small GTPase mediated signal transduction	0.0159363	0.0138779	0.454799	1	Ect2,Trim28,Dnmt1,Setdb1,
GO:0048858	cell projection morphogenesis	0.0239044	0.0217577	0.457962	1	Wdr36,Zeb2,Top2b,Adnp,Ep300,Usp9x,
GO:0009146	purine nucleoside triphosphate catabolic process	0.00796813	0.00620388	0.458257	1	Ect2,Racgap1,
GO:0016311	dephosphorylation	0.0119522	0.0100556	0.45829	1	Ilkap,Pnkp,Ell,
GO:0070482	response to oxygen levels	0.00796813	0.00629208	0.465515	1	Ep300,Atm,
GO:0009154	purine ribonucleotide catabolic process	0.00796813	0.00635089	0.470322	1	Ect2,Racgap1,
GO:0009143	nucleoside triphosphate catabolic process	0.00796813	0.00643909	0.477484	1	Ect2,Racgap1,
GO:0001944	vasculature development	0.0199203	0.0182882	0.479407	1	Gatad2a,Jmjd6,Rbpj,Med1,Gtf2i,
GO:0009261	ribonucleotide catabolic process	0.00796813	0.0064685	0.479858	1	Ect2,Racgap1,
GO:0071900	regulation of protein serine/threonine kinase activity	0.0119522	0.0104084	0.480801	1	Zeb2,Plk1,Blm,
GO:0046039	GTP metabolic process	0.00796813	0.0065273	0.484587	1	Ect2,Racgap1,
GO:0032990	cell part morphogenesis	0.0239044	0.0223751	0.484726	1	Wdr36,Zeb2,Top2b,Adnp,Ep300,Usp9x,
GO:0031349	positive regulation of defense response	0.00796813	0.0065861	0.489289	1	Sin3a,Esr1,
GO:0045926	negative regulation of growth	0.00796813	0.00661551	0.49163	1	Cdkn2aip,Rbbp7,
GO:0006631	fatty acid metabolic process	0.0119522	0.0105848	0.491892	1	Lta4h,Anxa1,Acot7,
GO:0048514	blood vessel morphogenesis	0.0159363	0.0146129	0.494442	1	Jmjd6,Rbpj,Med1,Gtf2i,
GO:0048705	skeletal system morphogenesis	0.00796813	0.00667431	0.496292	1	Six1,Nipbl,
GO:0001654	eye development	0.0119522	0.0107612	0.502865	1	Jmjd6,Med1,Nipbl,
GO:0051348	negative regulation of transferase activity	0.00796813	0.00682132	0.507827	1	Plk1,Obfc1,
GO:0031669	cellular response to nutrient levels	0.00796813	0.00685072	0.510113	1	Ehmt2,Med1,
GO:0043434	response to peptide hormone stimulus	0.00796813	0.00690953	0.514665	1	Phip,Cdk2,
GO:0030111	regulation of Wnt receptor signaling pathway	0.00796813	0.00693893	0.516931	1	Zeb2,Mbd2,
GO:0023057	negative regulation of signaling	0.0239044	0.0231396	0.517278	1	Pbk,Kdm1a,Adnp,Esr1,Pak1ip1,Otud7a,
GO:0007204	elevation of cytosolic calcium ion concentration	0.00796813	0.00696833	0.519189	1	Gsto1,Esr1,
GO:0030003	cellular cation homeostasis	0.0159363	0.0151128	0.520701	1	Gsto1,Cul5,Esr1,Gtf2i,
GO:0009991	response to extracellular stimulus	0.0119522	0.0110552	0.520882	1	Ehmt2,Ppan,Med1,
GO:0010648	negative regulation of cell communication	0.0239044	0.0232572	0.522218	1	Pbk,Kdm1a,Adnp,Esr1,Pak1ip1,Otud7a,
GO:0034097	response to cytokine stimulus	0.0159363	0.0151422	0.522226	1	Taf9,Med1,Ddx41,Ctr9,
GO:0007154	cell communication	0.0756972	0.0758578	0.523847	1	Cdkn2aip,Mbd2,Atr,Atm,Adnp,Ppan,Six1,Otud7a,Zeb2,Kdm1a,Pbk,Ehmt2,Ect2,Rbpj,Pak1ip1,Phip,Esr1,Med1,Anxa1,
GO:0030811	regulation of nucleotide catabolic process	0.00796813	0.00705654	0.525923	1	Ect2,Racgap1,
GO:0033121	regulation of purine nucleotide catabolic process	0.00796813	0.00705654	0.525923	1	Ect2,Racgap1,
GO:0030030	cell projection organization	0.0358566	0.0358413	0.537046	1	Wdr36,Kdm1a,Zeb2,Top2b,Rbpj,Capzb,Ep300,Adnp,Usp9x,
GO:0016042	lipid catabolic process	0.00796813	0.00740937	0.552215	1	Akr1b8,Acot7,
GO:0051234	establishment of localization	0.115538	0.117697	0.553611	1	Anxa4,Plk1,Kif22,Ep300,Lrwd1,Ufd1l,Gsto1,Mlh1,Nploc4,Whsc1,Nasp,Supt6h,Ect2,Rbpj,Kifc1,Trim28,Atp5a1,Nusap1,Phip,Bard1,Jmjd6,Cdca8,Esr1,Med1,Ipo9,Anxa1,Ipo4,Racgap1,Cdk2,
GO:0051607	defense response to virus	0.00796813	0.00749757	0.558626	1	Sin3a,Ddx41,
GO:0043062	extracellular structure organization	0.0119522	0.0117021	0.559236	1	Chd4,Adnp,Six1,
GO:0007165	signal transduction	0.151394	0.154862	0.566324	1	Anxa4,Mbd2,Arhgap11a,Atm,Ctr9,Fancd2,Zeb2,Clspn,Capzb,Polb,Setdb1,Jmjd6,Esr1,Safb,Daxx,Med1,Anxa1,Atrx,Cdkn2aip,Pias1,Atr,Ep300,Stub1,Tlk2,Mlh1,Otud7a,Dnmt1,Pbk,Kdm1a,Ect2,Tipin,Rbpj,Pak1ip1,Trim28,Phip,Wdr61,Racgap1,Usp9x,
GO:0010627	regulation of intracellular protein kinase cascade	0.0239044	0.0243451	0.566911	1	Pbk,Zeb2,Ect2,Esr1,Capzb,Otud7a,
GO:0006644	phospholipid metabolic process	0.00796813	0.00761518	0.567073	1	Mvk,Pcyt1a,
GO:0070371	ERK1 and ERK2 cascade	0.00796813	0.00773279	0.575403	1	Esr1,Med1,
GO:0006195	purine nucleotide catabolic process	0.00796813	0.00790921	0.587679	1	Ect2,Racgap1,
GO:0071345	cellular response to cytokine stimulus	0.0119522	0.0123489	0.595694	1	Med1,Ddx41,Ctr9,
GO:0046486	glycerolipid metabolic process	0.00796813	0.00802681	0.595716	1	Esr1,Pcyt1a,
GO:0002253	activation of immune response	0.00796813	0.00811502	0.601666	1	Sin3a,Esr1,
GO:0072523	purine-containing compound catabolic process	0.00796813	0.00826203	0.611438	1	Ect2,Racgap1,
GO:0055085	transmembrane transport	0.0239044	0.0255212	0.612874	1	Gsto1,Ect2,Med1,Trim28,Atp5a1,Ep300,
GO:0019221	cytokine-mediated signaling pathway	0.00796813	0.00829144	0.61337	1	Med1,Ctr9,
GO:0040011	locomotion	0.0398406	0.0424274	0.615053	1	Zeb2,Top2b,Med23,Cul5,Rbpj,Arpc5,Six1,Anxa1,Sbds,Usp9x,
GO:0009615	response to virus	0.00796813	0.00835024	0.617213	1	Sin3a,Ddx41,
GO:0051049	regulation of transport	0.0398406	0.0425745	0.619408	1	Anxa4,Ect2,Trim28,Ep300,Bard1,Gsto1,Esr1,Med1,Anxa1,Supt6h,
GO:0055080	cation homeostasis	0.0159363	0.0172297	0.623955	1	Gsto1,Cul5,Esr1,Gtf2i,
GO:0009968	negative regulation of signal transduction	0.0199203	0.0216401	0.628081	1	Pbk,Kdm1a,Esr1,Pak1ip1,Otud7a,
GO:0051241	negative regulation of multicellular organismal process	0.0119522	0.0130546	0.633174	1	Adnp,Rbpj,Six1,
GO:0006140	regulation of nucleotide metabolic process	0.0119522	0.013084	0.634683	1	Adnp,Ect2,Racgap1,
GO:0009166	nucleotide catabolic process	0.00796813	0.00864426	0.635987	1	Ect2,Racgap1,
GO:0019637	organophosphate metabolic process	0.00796813	0.00882068	0.646903	1	Mvk,Pcyt1a,
GO:0032496	response to lipopolysaccharide	0.00796813	0.00887948	0.650484	1	Mta1,Ctr9,
GO:0007015	actin filament organization	0.00796813	0.00902649	0.65931	1	Arpc5,Capzb,
GO:0034655	nucleobase, nucleoside, nucleotide and nucleic acid catabolic process	0.00796813	0.0091735	0.667957	1	Ect2,Racgap1,
GO:0034656	nucleobase, nucleoside and nucleotide catabolic process	0.00796813	0.0091735	0.667957	1	Ect2,Racgap1,
GO:0043010	camera-type eye development	0.00796813	0.00929111	0.674747	1	Jmjd6,Med1,
GO:0023052	signaling	0.159363	0.170386	0.684722	1	Anxa4,Mbd2,Arhgap11a,Atm,Ctr9,Six1,Fancd2,Zeb2,Clspn,Capzb,Polb,Setdb1,Jmjd6,Esr1,Med1,Safb,Daxx,Anxa1,Atrx,Cdkn2aip,Pias1,Atr,Ep300,Stub1,Adnp,Tlk2,Mlh1,Otud7a,Dnmt1,Pbk,Kdm1a,Ect2,Tipin,Rbpj,Pak1ip1,Trim28,Phip,Wdr61,Racgap1,Usp9x,
GO:0002237	response to molecule of bacterial origin	0.00796813	0.00949693	0.686358	1	Mta1,Ctr9,
GO:0051346	negative regulation of hydrolase activity	0.00796813	0.00949693	0.686358	1	Ep300,Ell,
GO:0000165	MAPKKK cascade	0.0159363	0.018788	0.690374	1	Pbk,Zeb2,Esr1,Med1,
GO:0051336	regulation of hydrolase activity	0.0199203	0.0233454	0.693123	1	Ect2,Esr1,Ep300,Ell,Racgap1,
GO:0044270	cellular nitrogen compound catabolic process	0.00796813	0.00964394	0.694443	1	Ect2,Racgap1,
GO:0046700	heterocycle catabolic process	0.00796813	0.00964394	0.694443	1	Ect2,Racgap1,
GO:0007610	behavior	0.0199203	0.0234924	0.698351	1	Mta1,Ehmt2,Adnp,Mbd2,Pias1,
GO:0043086	negative regulation of catalytic activity	0.0159363	0.0191115	0.70307	1	Plk1,Obfc1,Ep300,Ell,
GO:0007167	enzyme linked receptor protein signaling pathway	0.0199203	0.0236394	0.703518	1	Rbpj,Esr1,Stub1,Phip,Usp9x,
GO:0048585	negative regulation of response to stimulus	0.0239044	0.0282262	0.707514	1	Pbk,Kdm1a,Mvk,Esr1,Pak1ip1,Otud7a,
GO:0051707	response to other organism	0.0199203	0.0242863	0.725524	1	Mta1,Sin3a,Rbpj,Ddx41,Ctr9,
GO:0031667	response to nutrient levels	0.00796813	0.0102908	0.727997	1	Ehmt2,Med1,
GO:0055082	cellular chemical homeostasis	0.0239044	0.0289024	0.728556	1	Sin3a,Gsto1,Cul5,Sumo1,Esr1,Gtf2i,
GO:0043408	regulation of MAPKKK cascade	0.0119522	0.015201	0.731963	1	Pbk,Zeb2,Esr1,
GO:0019932	second-messenger-mediated signaling	0.00796813	0.0107024	0.74769	1	Esr1,Anxa1,
GO:0015672	monovalent inorganic cation transport	0.00796813	0.0107612	0.750402	1	Atp5a1,Cdk2,
GO:0050778	positive regulation of immune response	0.00796813	0.0109376	0.758387	1	Sin3a,Esr1,
GO:0009617	response to bacterium	0.0119522	0.015936	0.760603	1	Mta1,Rbpj,Ctr9,
GO:0001816	cytokine production	0.0119522	0.0162888	0.773449	1	Anxa4,Rbpj,Anxa1,
GO:0006873	cellular ion homeostasis	0.0199203	0.026315	0.786877	1	Gsto1,Cul5,Sumo1,Esr1,Gtf2i,
GO:0019725	cellular homeostasis	0.0239044	0.031431	0.797735	1	Sin3a,Gsto1,Cul5,Sumo1,Esr1,Gtf2i,
GO:0051345	positive regulation of hydrolase activity	0.00796813	0.0119373	0.799585	1	Ect2,Esr1,
GO:0034220	ion transmembrane transport	0.00796813	0.0123195	0.813622	1	Gsto1,Atp5a1,
GO:0048878	chemical homeostasis	0.0278884	0.0369292	0.81654	1	Adnp,Sin3a,Gsto1,Cul5,Sumo1,Esr1,Gtf2i,
GO:0046903	secretion	0.0199203	0.0274617	0.816565	1	Anxa4,Rbpj,Med1,Anxa1,Ep300,
GO:0051046	regulation of secretion	0.0119522	0.0182588	0.835159	1	Anxa4,Anxa1,Ep300,
GO:0050801	ion homeostasis	0.0199203	0.0284908	0.840316	1	Gsto1,Cul5,Sumo1,Esr1,Gtf2i,
GO:0032940	secretion by cell	0.0159363	0.0237864	0.846009	1	Anxa4,Rbpj,Anxa1,Ep300,
GO:0030334	regulation of cell migration	0.0119522	0.0189056	0.852013	1	Med23,Rbpj,Anxa1,
GO:0006935	chemotaxis	0.00796813	0.0136426	0.855678	1	Anxa1,Sbds,
GO:0042330	taxis	0.00796813	0.0137014	0.85733	1	Anxa1,Sbds,
GO:0044057	regulation of system process	0.0119522	0.0194643	0.865344	1	Adnp,Gtf2i,Ep300,
GO:2000145	regulation of cell motility	0.0119522	0.0197877	0.872572	1	Med23,Rbpj,Anxa1,
GO:0001817	regulation of cytokine production	0.00796813	0.0144071	0.875854	1	Anxa4,Anxa1,
GO:0006897	endocytosis	0.00796813	0.0146423	0.88152	1	Jmjd6,Anxa1,
GO:0007169	transmembrane receptor protein tyrosine kinase signaling pathway	0.00796813	0.0147305	0.883583	1	Esr1,Phip,
GO:0010324	membrane invagination	0.00796813	0.0147599	0.884263	1	Jmjd6,Anxa1,
GO:0051270	regulation of cellular component movement	0.0119522	0.0204934	0.887166	1	Med23,Rbpj,Anxa1,
GO:0010740	positive regulation of intracellular protein kinase cascade	0.00796813	0.0150834	0.891507	1	Ect2,Esr1,
GO:0040012	regulation of locomotion	0.0119522	0.0217283	0.90916	1	Med23,Rbpj,Anxa1,
GO:0006810	transport	0.0876494	0.113669	0.917628	1	Anxa4,Ep300,Ufd1l,Gsto1,Nploc4,Nasp,Supt6h,Ect2,Kifc1,Rbpj,Atp5a1,Trim28,Phip,Bard1,Jmjd6,Esr1,Med1,Ipo9,Anxa1,Ipo4,Racgap1,Cdk2,
GO:0006812	cation transport	0.0119522	0.0224927	0.920757	1	Gsto1,Atp5a1,Cdk2,
GO:0071702	organic substance transport	0.00796813	0.0176708	0.93599	1	Esr1,Anxa1,
GO:0007267	cell-cell signaling	0.0159363	0.0295199	0.938166	1	Adnp,Rbpj,Anxa1,Six1,
GO:0006811	ion transport	0.0159363	0.0301079	0.943997	1	Gsto1,Atp5a1,Racgap1,Cdk2,
GO:0007268	synaptic transmission	0.00796813	0.0189645	0.951139	1	Adnp,Six1,
GO:0030001	metal ion transport	0.00796813	0.0196701	0.957897	1	Gsto1,Cdk2,
GO:0016044	cellular membrane organization	0.0119522	0.0279615	0.971499	1	Ppil2,Jmjd6,Anxa1,
GO:0061024	membrane organization	0.0119522	0.0286672	0.975149	1	Ppil2,Jmjd6,Anxa1,
GO:0019226	transmission of nerve impulse	0.00796813	0.0234924	0.981508	1	Adnp,Six1,
GO:0035637	multicellular organismal signaling	0.00796813	0.0234924	0.981508	1	Adnp,Six1,
GO:0007155	cell adhesion	0.00796813	0.0270795	0.991636	1	Dsp,Rbpj,
GO:0022610	biological adhesion	0.00796813	0.0272853	0.992013	1	Dsp,Rbpj,
GO:0007166	cell surface receptor linked signaling pathway	0.0557769	0.104525	0.997522	1	Anxa4,Fancd2,Zeb2,Rbpj,Mbd2,Stub1,Wdr61,Phip,Jmjd6,Esr1,Med1,Anxa1,Ctr9,Usp9x,
GO:0016192	vesicle-mediated transport	0.00796813	0.0335774	0.998093	1	Jmjd6,Anxa1,
GO:0007600	sensory perception	0.0119522	0.0488959	0.99965	1	Rpl38,Six1,Nipbl,
GO:0003008	system process	0.0358566	0.0887066	0.999663	1	Ehmt2,Rpl38,Pias1,Nipbl,Ep300,Adnp,Myh3,Six1,Gtf2i,
GO:0050877	neurological system process	0.0239044	0.0742995	0.999856	1	Ehmt2,Adnp,Rpl38,Pias1,Six1,Nipbl,
GO:0007186	G-protein coupled receptor protein signaling pathway	0.00796813	0.0549822	0.999989	1	Esr1,Anxa1,
GO:0008150	biological_process	0.063745	0.508541	1	1	Polk,Qrich1,Isg20l2,Fam175a,Ercc3,Arhgap11a,Cand2,Gatad2b,Atm,Mta1,Sf3b1,Ercc1,Smarcad1,Sugp1,Umps,Dtl,Vrk1,Ccdc86,Nsl1,Atf7ip,Frg1,U2af1,Uba2,Mettl16,Exosc1,Nusap1,Psmc4,Pnkp,Snrnp40,Lta4h,Jmjd6,Exosc10,Prpf4,Dsp,Esr1,Safb,Anxa1,Zranb3,Atrx,Morc3,Top2b,P
GO:XXXXXXX	unannotated	0.0159363	0.309812	1	1	Toe1,Rpl27,Fam50a,Trir,

## Sheet: Enriched in ISG15-KO GO-terms
GO terms for proteins enriched on nascent DNA in Nbs1-/- ISG15-/- compared with Nbs1-/-. Data accompanies Figure 4G
GOID	GO_term	Frequency	Genome frequency	P-value	Corrected P-value	Gene(s)
GO:0006412	translation	0.352941	0.0166417	1.94825e-69	2.18789e-66	Rpl6,Rps18,Eif2s2,Rpl34,Eif4g1,Gnb2l1,Rpl22,Rpl7,Rps7,Rpl21,Rpl8,Rps19,Rps3,Iars,Rps2,Rpl10a,Eif1a,Rps15,Rpl19,Lars,Rpl13,Eef1a1,Rpl23,Rpl13a,Rpl35a,Eif3a,Eef1d,Rpl3,Eef1g,Eif3d,Eif2s3x,Rpl4,Farsa,Rps16,Eef1b2,Rpl23a,Aars,Rpl12,Eif4a1,Rpl11,Rpl24,Npm1,Rpl
GO:0009987	cellular process	0.914439	0.445327	5.59353e-44	6.28154e-41	Tuba1b,Cald1,Eif2s2,Rpl34,Eif4g1,Gnb2l1,Rplp0,Rpl7,Uba2,Rps7,Dync1h1,Ywhaq,Ifi204,Sun2,Rpl21,Flna,Nes,Hnrnpm,Rps3,Mdh2,Iars,Rpl10a,Rps15a,Rps15,H2-K1,Tln1,Lars,Rps6,Rpl13,Plec,Stat1,Pdia6,Acaca,Eef1a1,Rpl35a,Eif3a,Rpn1,Myl6,Kpnb1,Phgdh,Pkm,Pabpc1,Eif3d,Rp
GO:0010467	gene expression	0.55615	0.141219	6.48248e-41	7.27982e-38	Strap,Rpl6,Rps18,Eif2s2,Rpl34,Eif4g1,Gnb2l1,Gbp4,Srsf1,Rpl22,Sltm,Rpl7,Rps7,Ywhaq,Rpl26,Cebpb,Ifi204,Rpl21,Flna,Hnrnpm,Rpl8,Rps19,Rps3,Iars,Rps2,Rpl10a,Eif1a,Rps15,Rpl19,Msn,Lars,Serpinh1,Rps6,Tceb2,Lmna,Rpl13,Stat1,Eef1a1,Rpl23,Rpl13a,Rpl35a,Eif3a,Eef1d,
GO:0044267	cellular protein metabolic process	0.491979	0.110994	3.97922e-39	4.46866e-36	Hspa5,Strap,Rpl6,Rps18,Eif2s2,Rpl34,Eif4g1,Gnb2l1,Gbp4,Rpl22,Rpl7,Hsp90b1,Uba2,Rps7,Rpl21,Hspa9,Rpl8,Rps19,Rps3,Mdh2,Iars,Rps2,Rpl10a,Eif1a,Rps15,Rpl19,Lars,Rpl13,Pdia6,Eef1a1,Rpl23,Rpl13a,Rpl35a,Eif3a,Rpn1,Eef1d,Rpl3,Anxa2,Cd2ap,Cct6a,Eef1g,Eif3d,Eif2s3x
GO:0043170	macromolecule metabolic process	0.673797	0.229514	4.91318e-39	5.5175e-36	Hspa5,Strap,Rpl6,Rps18,Eif2s2,Rpl34,Eif4g1,Gnb2l1,Gbp4,Srsf1,Rpl22,Sltm,Rpl7,Hsp90b1,Uba2,Rps7,Ywhaq,Rpl26,Cebpb,Ifi204,Rpl21,Flna,Hspa9,Hnrnpm,Rpl8,Rps19,Rps3,Mdh2,Iars,Rps2,Rpl10a,Eif1a,Rps15,Rpl19,Msn,Lars,Serpinh1,Rps6,Tceb2,Lmna,Rpl13,Stat1,Pdia6,Aca
GO:0044260	cellular macromolecule metabolic process	0.636364	0.203993	1.75271e-38	1.9683e-35	Hspa5,Strap,Rpl6,Rps18,Eif2s2,Rpl34,Eif4g1,Gnb2l1,Gbp4,Srsf1,Rpl22,Sltm,Rpl7,Hsp90b1,Uba2,Rps7,Ywhaq,Rpl26,Cebpb,Ifi204,Rpl21,Flna,Hspa9,Hnrnpm,Rpl8,Rps19,Rps3,Mdh2,Iars,Rps2,Rpl10a,Eif1a,Rps15,Rpl19,Lars,Rps6,Tceb2,Rpl13,Stat1,Pdia6,Eef1a1,Rpl23,Rpl13a,R
GO:0019538	protein metabolic process	0.513369	0.126606	5.7809e-38	6.49196e-35	Hspa5,Strap,Rpl6,Rps18,Eif2s2,Rpl34,Eif4g1,Gnb2l1,Gbp4,Rpl22,Rpl7,Hsp90b1,Uba2,Rps7,Rpl21,Flna,Hspa9,Rpl8,Rps19,Rps3,Mdh2,Iars,Rps2,Rpl10a,Eif1a,Rps15,Rpl19,Lars,Serpinh1,Rpl13,Pdia6,Acaca,Eef1a1,Rpl23,Rpl13a,Rpl35a,Eif3a,Rpn1,Eef1d,Rpl3,Anxa2,Cd2ap,Cct6a
GO:0044238	primary metabolic process	0.705882	0.261239	7.06911e-38	7.93862e-35	Eif2s2,Rpl34,Eif4g1,Gnb2l1,Rpl7,Uba2,Rps7,Ywhaq,Ifi204,Rpl21,Flna,Hnrnpm,Rps3,Mdh2,Iars,Rpl10a,Rps15,Lars,Rps6,Rpl13,Stat1,Pdia6,Acaca,Eef1a1,Rpl35a,Eif3a,Rpn1,Phgdh,Pkm,Pabpc1,Eif3d,Rpl4,Rps16,Hdlbp,Ddx58,Rpl23a,Ehd4,Rpl12,Rpl11,Lmnb1,Rpl27a,Npm1,Rpl24,T
GO:0044237	cellular metabolic process	0.700535	0.262592	8.90949e-37	1.00054e-33	Eif2s2,Rpl34,Eif4g1,Gnb2l1,Rpl7,Uba2,Rps7,Ywhaq,Ifi204,Rpl21,Flna,Hnrnpm,Rps3,Mdh2,Iars,Rpl10a,Rps15,Lars,Rps6,Rpl13,Stat1,Pdia6,Acaca,Eef1a1,Rpl35a,Eif3a,Rpn1,Phgdh,Pkm,Pabpc1,Eif3d,Rpl4,Rps16,Ddx58,Rpl23a,Ehd4,Rpl12,Rpl11,Lmnb1,Rpl27a,Npm1,Rpl24,Tpi1,Im
GO:0044085	cellular component biogenesis	0.385027	0.0663903	9.61642e-37	1.07992e-33	Strap,Cald1,Rpl6,Rps18,Rpl34,Rps25,Gnb2l1,Srsf1,Vcl,Rplp0,Rpl7,Hsp90b1,Rps7,Dync1h1,Rpl26,Flna,Rps19,Rps3,Rps2,Rpl10a,Rps15,Msn,Tln1,Rps6,Sept2,Plec,Acaca,Eef1a1,Rpl35a,Eif3a,Kpnb1,Rpl3,Anxa2,Rab1,Eif3d,Tpm1,Eif2s3x,Rps10,Farsa,Atxn2l,Iqgap1,Rps16,Col1a1,
GO:0008152	metabolic process	0.737968	0.299521	5.04462e-36	5.6651e-33	Eif2s2,Rpl34,Eif4g1,Gnb2l1,Rpl7,Uba2,Rps7,Ywhaq,Ifi204,Rpl21,Flna,Hnrnpm,Rps3,Mdh2,Iars,Rpl10a,Rps15,Lars,Rps6,Rpl13,Stat1,Pdia6,Acaca,Eef1a1,Rpl35a,Eif3a,Rpn1,Phgdh,Pkm,Pabpc1,Eif3d,Rpl4,Rps16,Hdlbp,Ddx58,Rpl23a,Ehd4,Rpl12,Rpl11,Lmnb1,Rpl27a,Npm1,Rpl24,T
GO:0009059	macromolecule biosynthetic process	0.491979	0.122607	1.25237e-35	1.40641e-32	Strap,Rpl6,Rps18,Eif2s2,Rpl34,Eif4g1,Gnb2l1,Gbp4,Rpl22,Sltm,Rpl7,Rps7,Ywhaq,Cebpb,Ifi204,Rpl21,Flna,Rpl8,Rps19,Rps3,Iars,Rps2,Rpl10a,Eif1a,Rps15,Rpl19,Lars,Serpinh1,Tceb2,Rpl13,Stat1,Eef1a1,Rpl23,Rpl13a,Rpl35a,Eif3a,Rpn1,Eef1d,Rpl3,Tmpo,Cct6a,Eef1g,Eif3d,
GO:0009058	biosynthetic process	0.540107	0.15151	1.43108e-35	1.60711e-32	Strap,Rpl6,Rps18,Eif2s2,Rpl34,Eif4g1,Gnb2l1,Gbp4,Rpl22,Sltm,Rpl7,Rps7,Ywhaq,Cebpb,Ifi204,Rpl21,Flna,Rpl8,Rps19,Rps3,Iars,Rps2,Rpl10a,Eif1a,Rps15,Rpl19,Lars,Serpinh1,Tceb2,Rpl13,Stat1,Acaca,Eef1a1,Rpl23,Rpl13a,Rpl35a,Eif3a,Rpn1,Eef1d,Rpl3,Tmpo,Phgdh,Pkm,Cc
GO:0034645	cellular macromolecule biosynthetic process	0.486631	0.119814	1.44564e-35	1.62345e-32	Strap,Rpl6,Rps18,Eif2s2,Rpl34,Eif4g1,Gnb2l1,Gbp4,Rpl22,Sltm,Rpl7,Rps7,Ywhaq,Cebpb,Ifi204,Rpl21,Flna,Rpl8,Rps19,Rps3,Iars,Rps2,Rpl10a,Eif1a,Rps15,Rpl19,Lars,Tceb2,Rpl13,Stat1,Eef1a1,Rpl23,Rpl13a,Rpl35a,Eif3a,Rpn1,Eef1d,Rpl3,Tmpo,Cct6a,Eef1g,Eif3d,Eif2s3x,R
GO:0044249	cellular biosynthetic process	0.529412	0.148158	9.64627e-35	1.08328e-31	Strap,Rpl6,Rps18,Eif2s2,Rpl34,Eif4g1,Gnb2l1,Gbp4,Rpl22,Sltm,Rpl7,Rps7,Ywhaq,Cebpb,Ifi204,Rpl21,Flna,Rpl8,Rps19,Rps3,Iars,Rps2,Rpl10a,Eif1a,Rps15,Rpl19,Lars,Tceb2,Rpl13,Stat1,Acaca,Eef1a1,Rpl23,Rpl13a,Rpl35a,Eif3a,Rpn1,Eef1d,Rpl3,Tmpo,Phgdh,Pkm,Cct6a,Eef1g
GO:0022613	ribonucleoprotein complex biogenesis	0.192513	0.0107612	1.70016e-34	1.90928e-31	Strap,Rpl6,Rps18,Atxn2l,Rpl34,Rps16,Rps25,Srsf1,Rpl23a,Rplp0,Rpl12,Rpl7,Rpl11,Rps7,Dync1h1,Npm1,Rpl24,Rpl7a,Rps8,Rpl26,Rps14,Rps19,Rps2,Rpl10a,Rps15,Pdcd11,Rps6,Eif3a,Rpl35a,Rps5,Rpl35,Rpl10,Rpl3,Eif3d,Eif2s3x,Rps10,
GO:0071843	cellular component biogenesis at cellular level	0.192513	0.0112611	8.78865e-34	9.86965e-31	Strap,Rpl6,Rps18,Atxn2l,Rpl34,Rps16,Rps25,Srsf1,Rpl23a,Rplp0,Rpl12,Rpl7,Rpl11,Rps7,Dync1h1,Npm1,Rpl24,Rpl7a,Rps8,Rpl26,Rps14,Rps19,Rps2,Rpl10a,Rps15,Pdcd11,Rps6,Eif3a,Rpl35a,Rps5,Rpl35,Rpl10,Rpl3,Eif3d,Eif2s3x,Rps10,
GO:0042254	ribosome biogenesis	0.15508	0.00740937	7.32063e-30	8.22106e-27	Rps2,Rpl10a,Rps15,Rpl6,Rps18,Pdcd11,Rps6,Rpl34,Rps16,Rps25,Rpl23a,Rplp0,Rpl35a,Rps5,Rpl12,Rpl35,Rpl7,Rpl10,Rpl3,Rpl11,Rps7,Npm1,Rpl24,Rpl7a,Rps8,Rpl26,Rps14,Rps10,Rps19,
GO:0071840	cellular component organization or biogenesis	0.508021	0.156008	1.04456e-29	1.17305e-26	Strap,Actb,Cald1,Rpl6,Rps18,Rpl34,Rps25,Gnb2l1,Srsf1,Vcl,Rplp0,Rpl7,Hsp90b1,Rps7,Dync1h1,Rpl26,Sun2,Flna,Nes,Rps19,Rps3,Rps2,Rpl10a,Rps15,H2-K1,Msn,Tln1,Serpinh1,Rps6,Sept2,Lmna,Plec,Stat1,Pdia6,Acaca,Eef1a1,Rpl35a,Eif3a,Flnb,Kpnb1,Rpl3,Phgdh,Anxa2,Cd2ap,
GO:0071841	cellular component organization or biogenesis at cellular level	0.454545	0.125459	4.0103e-29	4.50357e-26	Strap,Actb,Cald1,Rpl6,Rps18,Rpl34,Rps25,Srsf1,Vcl,Rplp0,Rpl7,Hsp90b1,Rps7,Dync1h1,Rpl26,Sun2,Flna,Nes,Rps19,Rps3,Rps2,Rpl10a,Rps15,H2-K1,Tln1,Serpinh1,Rps6,Sept2,Lmna,Plec,Eef1a1,Rpl35a,Eif3a,Flnb,Kpnb1,Rpl3,Phgdh,Anxa2,Cd2ap,Cct6a,Rab1,Eif3d,Tpm1,Eif2s3x
GO:0022607	cellular component assembly	0.31016	0.0603334	2.65098e-26	2.97705e-23	Farsa,Strap,Cald1,Rpl6,Atxn2l,Iqgap1,Rps25,Col1a1,Cltc,Gnb2l1,Srsf1,Vdac2,Rpl23a,Vcl,Ehd4,Rpl12,Hsp90b1,Rpl11,Dync1h1,Npm1,Rpl24,Actn1,Rps14,Flna,Impdh2,Rps19,Myh10,Rps3,Fmr1,Myo1c,Rps2,Rps15,Msn,Tln1,Sept2,Dnajb1,Plec,Cdk1,Ahnak,Acaca,Eef1a1,Pak3,Hist1h1
GO:0065003	macromolecular complex assembly	0.245989	0.0398989	7.72235e-24	8.67219e-21	Farsa,Strap,Rpl6,Atxn2l,Rps25,Col1a1,Gnb2l1,Srsf1,Vdac2,Rpl23a,Ehd4,Rpl12,Rpl11,Dync1h1,Npm1,Rpl24,Rps14,Flna,Impdh2,Rps19,Rps3,Myo1c,Rps2,Rps15,Msn,Sept2,Cdk1,Ahnak,Acaca,Eef1a1,Pak3,Hist1h1a,Eif3a,Kpnb1,Rps5,Rpl10,Rpl3,Nme2,Anxa2,Sept7,Rab1,Eif3d,Tpm1,S
GO:0022618	ribonucleoprotein complex assembly	0.112299	0.00499838	1.62001e-22	1.81927e-19	Rps2,Rps15,Strap,Rpl6,Atxn2l,Rps25,Srsf1,Rpl23a,Eif3a,Rps5,Rpl12,Rpl10,Rpl3,Rpl11,Rpl24,Dync1h1,Rps14,Eif3d,Eif2s3x,Rps10,Rps19,
GO:0043933	macromolecular complex subunit organization	0.245989	0.0433977	2.39352e-22	2.68792e-19	Farsa,Strap,Rpl6,Atxn2l,Rps25,Col1a1,Gnb2l1,Srsf1,Vdac2,Rpl23a,Ehd4,Rpl12,Rpl11,Dync1h1,Npm1,Rpl24,Rps14,Flna,Impdh2,Rps19,Rps3,Myo1c,Rps2,Rps15,Msn,Sept2,Cdk1,Ahnak,Acaca,Eef1a1,Pak3,Hist1h1a,Eif3a,Kpnb1,Rps5,Rpl10,Rpl3,Nme2,Anxa2,Sept7,Rab1,Eif3d,Tpm1,S
GO:0071826	ribonucleoprotein complex subunit organization	0.112299	0.0052042	3.85931e-22	4.334e-19	Rps2,Rps15,Strap,Rpl6,Atxn2l,Rps25,Srsf1,Rpl23a,Eif3a,Rps5,Rpl12,Rpl10,Rpl3,Rpl11,Rpl24,Dync1h1,Rps14,Eif3d,Eif2s3x,Rps10,Rps19,
GO:0071844	cellular component assembly at cellular level	0.245989	0.0452795	1.32999e-21	1.49358e-18	Strap,Cald1,Rpl6,Atxn2l,Iqgap1,Rps25,Cltc,Srsf1,Vdac2,Rpl23a,Vcl,Rpl12,Hsp90b1,Rpl11,Dync1h1,Npm1,Rpl24,Actn1,Rps14,Flna,Rps19,Myh10,Fmr1,Rps3,Myo1c,Rps2,Rps15,Tln1,Sept2,Dnajb1,Plec,Pak3,Hist1h1a,Eif3a,Kpnb1,Rps5,Rpl10,Rpl3,Anxa2,Rab1,Tubb5,Eif3d,Tpm1,Ei
GO:0016043	cellular component organization	0.438503	0.151186	1.96307e-21	2.20452e-18	Strap,Actb,Cald1,Rpl6,Rps25,Gnb2l1,Srsf1,Vcl,Hsp90b1,Dync1h1,Sun2,Flna,Nes,Rps19,Rps3,Rps2,Rps15,H2-K1,Msn,Tln1,Serpinh1,Rps6,Sept2,Lmna,Plec,Stat1,Pdia6,Acaca,Eef1a1,Eif3a,Flnb,Kpnb1,Rpl3,Phgdh,Anxa2,Cd2ap,Cct6a,Rab1,Eif3d,Tpm1,Eif2s3x,Rps10,Rpl4,Farsa,A
GO:0071842	cellular component organization at cellular level	0.385027	0.120667	9.96247e-21	1.11879e-17	Strap,Actb,Cald1,Rpl6,Rps25,Srsf1,Vcl,Hsp90b1,Dync1h1,Sun2,Flna,Nes,Rps19,Rps3,Rps2,Rps15,H2-K1,Tln1,Serpinh1,Rps6,Sept2,Lmna,Plec,Eef1a1,Eif3a,Flnb,Kpnb1,Rpl3,Phgdh,Anxa2,Cd2ap,Cct6a,Rab1,Eif3d,Tpm1,Eif2s3x,Rps10,Rpl4,Atxn2l,Iqgap1,Vim,Col1a1,Ranbp1,Cltc
GO:0042255	ribosome assembly	0.0748663	0.00152892	1.77798e-20	1.99668e-17	Rpl12,Rps5,Rps2,Rpl3,Rps15,Rpl10,Rpl11,Rpl6,Rpl24,Rps25,Rps14,Rpl23a,Rps10,Rps19,
GO:0070925	organelle assembly	0.106952	0.00543942	2.58875e-20	2.90717e-17	Rps3,Rps2,Rps15,Rpl6,Rps25,Cltc,Rpl23a,Rps5,Kpnb1,Rpl12,Rpl10,Rpl3,Rpl11,Rpl24,Rab1,Rps14,Tubb5,Flna,Rps19,Rps10,
GO:0034660	ncRNA metabolic process	0.13369	0.0108494	3.96811e-20	4.45619e-17	Iars,Rpl10a,Farsa,Rps15,Lars,Pdcd11,Rps6,Sars,Rps16,Aars,Rpl35a,Rpl35,Rpl7,Rpl11,Rps7,Vars,Rars,Hnrnpa2b1,Dars,Rpl7a,Rps8,Aimp1,Rpl26,Rps14,Rps19,
GO:0034622	cellular macromolecular complex assembly	0.176471	0.0229338	5.47368e-20	6.14695e-17	Strap,Rpl6,Atxn2l,Rps25,Srsf1,Vdac2,Rpl23a,Rpl12,Rpl11,Dync1h1,Npm1,Rpl24,Rps14,Flna,Rps19,Rps3,Myo1c,Rps2,Rps15,Sept2,Pak3,Hist1h1a,Eif3a,Kpnb1,Rps5,Rpl10,Rpl3,Rab1,Eif3d,Sptan1,Eif2s3x,Tpm1,Rps10,
GO:0042273	ribosomal large subunit biogenesis	0.0748663	0.00191115	5.76648e-19	6.47576e-16	Rpl35a,Rpl12,Rpl35,Rpl7,Rpl10a,Rpl3,Rpl10,Rpl11,Rpl6,Rpl24,Npm1,Rpl7a,Rpl26,Rpl23a,
GO:0034621	cellular macromolecular complex subunit organization	0.176471	0.0261386	2.75325e-18	3.09189e-15	Strap,Rpl6,Atxn2l,Rps25,Srsf1,Vdac2,Rpl23a,Rpl12,Rpl11,Dync1h1,Npm1,Rpl24,Rps14,Flna,Rps19,Rps3,Myo1c,Rps2,Rps15,Sept2,Pak3,Hist1h1a,Eif3a,Kpnb1,Rps5,Rpl10,Rpl3,Rab1,Eif3d,Sptan1,Eif2s3x,Tpm1,Rps10,
GO:0006396	RNA processing	0.160428	0.0219341	1.27749e-17	1.43462e-14	Fmr1,Rpl10a,Rps15,Rps13,Strap,Pdcd11,Rps6,Rps16,Ahnak,Dhx16,Srsf1,Aars,Rpl35a,Sfpq,Rpl35,Rpl7,Rpl11,Rps7,Npm1,Hnrnpc,Hnrnpa2b1,Rpl7a,Pabpc1,Rps8,Rpl26,Rps14,Hnrnpa3,Hnrnpm,Khsrp,Rps19,
GO:0006139	nucleobase, nucleoside, nucleotide and nucleic acid metabolic process	0.385027	0.144483	2.25507e-16	2.53245e-13	Strap,Gnb2l1,Gbp4,Srsf1,Sltm,Rpl7,Rps7,Ywhaq,Rpl26,Cebpb,Ifi204,Flna,Hnrnpm,Rps19,Rps3,Mdh2,Iars,Rpl10a,Rps15,Lars,Rps6,Tceb2,Stat1,Rpl35a,Eef1d,Tmpo,Pkm,Pabpc1,Cct6a,Tpm1,Erh,Farsa,Iqgap1,Rps16,Col1a1,Atad2b,Ddx58,Aars,Eif4a1,Rpl11,Npm1,Dars,Tpi1,Rpl7a,R
GO:0034641	cellular nitrogen compound metabolic process	0.40107	0.155685	2.4203e-16	2.718e-13	Strap,Gnb2l1,Gbp4,Srsf1,Sltm,Rpl7,Rps7,Ywhaq,Rpl26,Cebpb,Ifi204,Flna,Hnrnpm,Rps19,Rps3,Mdh2,Iars,Rpl10a,Rps15,Lars,Rps6,Tceb2,Stat1,Rpl35a,Eef1d,Tmpo,Phgdh,Pkm,Pabpc1,Cct6a,Eef1g,Tpm1,Erh,Farsa,Iqgap1,Rps16,Col1a1,Atad2b,Ddx58,Aars,Eif4a1,Rpl11,Npm1,Dars,
GO:0006996	organelle organization	0.283422	0.0818559	2.61031e-16	2.93138e-13	Actb,Cald1,Rpl6,Rps25,Vim,Cltc,Ranbp1,Rpl23a,Rpl12,Hsp90b1,Rpl11,Dync1h1,Npm1,Rpl24,Actn1,Rps14,Sun2,Flna,Rps19,Myh10,Fmr1,Rps3,Myo1c,Rps2,Rps15,Tln1,Rps6,Sept2,Lmna,Cdk1,Myh9,Pak3,Hist1h1a,Flnb,Kpnb1,Rps5,Sfpq,Rpl10,Rpl3,Hnrnpc,Ncapg,Hnrnpa2b1,Tor1aip1,A
GO:0006807	nitrogen compound metabolic process	0.40107	0.159154	8.19997e-16	9.20857e-13	Strap,Gnb2l1,Gbp4,Srsf1,Sltm,Rpl7,Rps7,Ywhaq,Rpl26,Cebpb,Ifi204,Flna,Hnrnpm,Rps19,Rps3,Mdh2,Iars,Rpl10a,Rps15,Lars,Rps6,Tceb2,Stat1,Rpl35a,Eef1d,Tmpo,Phgdh,Pkm,Pabpc1,Cct6a,Eef1g,Tpm1,Erh,Farsa,Iqgap1,Rps16,Col1a1,Atad2b,Ddx58,Aars,Eif4a1,Rpl11,Npm1,Dars,
GO:0042274	ribosomal small subunit biogenesis	0.0641711	0.00199935	2.612e-15	2.93328e-12	Rps5,Rps2,Rps15,Rps7,Npm1,Rps6,Rps25,Rps16,Rps8,Rps14,Rps10,Rps19,
GO:0006364	rRNA processing	0.0802139	0.00496898	3.09634e-14	3.47719e-11	Rpl35a,Rpl35,Rpl7,Rpl10a,Rps15,Rpl11,Rps7,Pdcd11,Rps6,Rpl7a,Rps16,Rps8,Rpl26,Rps14,Rps19,
GO:0016072	rRNA metabolic process	0.0802139	0.00511599	4.77298e-14	5.36006e-11	Rpl35a,Rpl35,Rpl7,Rpl10a,Rps15,Rpl11,Rps7,Pdcd11,Rps6,Rpl7a,Rps16,Rps8,Rpl26,Rps14,Rps19,
GO:0016070	RNA metabolic process	0.31016	0.111523	1.08685e-13	1.22053e-10	Farsa,Strap,Rps16,Col1a1,Atad2b,Ddx58,Gbp4,Srsf1,Aars,Sltm,Rpl7,Rpl11,Eif4a1,Rps7,Ywhaq,Npm1,Dars,Rpl7a,Rps8,Rpl26,Cebpb,Rps14,Ifi204,Flna,Hnrnpm,Rps19,Rps3,Fmr1,Iars,Rpl10a,H2afv,Rps15,Rps13,Pdcd11,Lars,Rps6,Sars,Tceb2,Stat1,Ahnak,Dhx16,Tcea1,Psma6,Rpl35
GO:0090304	nucleic acid metabolic process	0.326203	0.12443	2.66627e-13	2.99422e-10	Farsa,Strap,Rps16,Col1a1,Atad2b,Ddx58,Gbp4,Srsf1,Aars,Sltm,Rpl7,Rpl11,Eif4a1,Rps7,Ywhaq,Npm1,Dars,Rpl7a,Rps8,Rpl26,Cebpb,Rps14,Ifi204,Flna,Hnrnpm,Rps19,Rps3,Fmr1,Iars,Rpl10a,H2afv,Rps15,Rps13,Hmga1,Pdcd11,Lars,Rps6,Sars,Tceb2,Stat1,Cdk1,Ahnak,Dhx16,Tcea1,
GO:0034470	ncRNA processing	0.0909091	0.00887948	1.01538e-12	1.14027e-09	Rpl10a,Rps15,Pdcd11,Rps6,Rps16,Aars,Rpl35a,Rpl35,Rpl7,Rps7,Rpl11,Hnrnpa2b1,Rpl7a,Rps8,Rpl26,Rps14,Rps19,
GO:0006418	tRNA aminoacylation for protein translation	0.0481283	0.0012937	2.0618e-12	2.3154e-09	Iars,Farsa,Vars,Lars,Rars,Dars,Sars,Aimp1,Aars,
GO:0043039	tRNA aminoacylation	0.0481283	0.00138191	3.90794e-12	4.38862e-09	Iars,Farsa,Vars,Lars,Rars,Dars,Sars,Aimp1,Aars,
GO:0043038	amino acid activation	0.0481283	0.00141131	4.78739e-12	5.37623e-09	Iars,Farsa,Vars,Lars,Rars,Dars,Sars,Aimp1,Aars,
GO:0000028	ribosomal small subunit assembly	0.0374332	0.000558643	5.99317e-12	6.73033e-09	Rps25,Rps5,Rps2,Rps14,Rps15,Rps10,Rps19,
GO:0071353	cellular response to interleukin-4	0.0374332	0.00064685	2.00073e-11	2.24682e-08	Fasn,Hspa5,Rps2,Rpl3,Impdh2,Tuba1b,Rplp0,
GO:0070887	cellular response to chemical stimulus	0.181818	0.0496898	3.69792e-11	4.15276e-08	Hspa5,Tuba1b,Iqgap1,Col1a1,Gnb2l1,Eno1,Gbp4,Aars,Rplp0,Ehd4,Fasn,Hsp90b1,Npm1,Ifit1,Csnk2b,Cebpb,Ifi204,Impdh2,Rps19,Rps3,Gbp2,Rps2,P4hb,Msn,Stat1,Acaca,Eef1a1,Pak3,Rpl13a,Pdia3,Rpl3,Hnrnpa2b1,Anxa2,Phb,
GO:0000027	ribosomal large subunit assembly	0.0374332	0.000735056	5.56223e-11	6.24638e-08	Rpl12,Rpl3,Rpl10,Rpl11,Rpl6,Rpl23a,Rpl24,
GO:0070670	response to interleukin-4	0.0374332	0.000735056	5.56223e-11	6.24638e-08	Fasn,Hspa5,Rps2,Rpl3,Impdh2,Tuba1b,Rplp0,
GO:0006413	translational initiation	0.0534759	0.00273441	9.70546e-11	1.08992e-07	Eif3a,Fmr1,Rps2,Eif1a,Eif4a1,Eif2s2,Npm1,Eif4g1,Eif3d,Eif2s3x,
GO:0071310	cellular response to organic substance	0.149733	0.0363412	1.7635e-10	1.98041e-07	Hspa5,Rps2,Gbp2,Msn,Tuba1b,Iqgap1,Stat1,Col1a1,Gnb2l1,Acaca,Eef1a1,Gbp4,Pak3,Aars,Rpl13a,Rplp0,Ehd4,Fasn,Hsp90b1,Rpl3,Npm1,Hnrnpa2b1,Ifit1,Csnk2b,Cebpb,Ifi204,Impdh2,Phb,
GO:0032502	developmental process	0.342246	0.161301	6.07025e-10	6.81689e-07	Hspa5,Strap,Actb,Eif2s2,Eif4g1,Gnb2l1,Eno1,Srsf1,Vcl,Rpl22,Rps7,Cebpb,Ifi204,Flna,Hspa9,Nes,Rps19,Iars,Rps15,H2-K1,Msn,Serpinh1,Rps6,Sept2,Lmna,Stat1,Eef1a1,Rpl13a,Flnb,Myl6,Phgdh,Pkm,Anxa2,Rab1,Tpm1,Erh,Rpl4,Vim,Ranbp1,Cltc,Col1a1,Aars,Fasn,Rpl24,Npm1,Ac
GO:0006461	protein complex assembly	0.13369	0.0316074	1.08611e-09	1.2197e-06	Rps3,Myo1c,Farsa,Msn,Sept2,Cdk1,Col1a1,Ahnak,Gnb2l1,Acaca,Eef1a1,Vdac2,Pak3,Ehd4,Kpnb1,Npm1,Nme2,Anxa2,Sept7,Rab1,Flna,Impdh2,Tpm1,Sptan1,Rps19,
GO:0070271	protein complex biogenesis	0.13369	0.0316074	1.08611e-09	1.2197e-06	Rps3,Myo1c,Farsa,Msn,Sept2,Cdk1,Col1a1,Ahnak,Gnb2l1,Acaca,Eef1a1,Vdac2,Pak3,Ehd4,Kpnb1,Npm1,Nme2,Anxa2,Sept7,Rab1,Flna,Impdh2,Tpm1,Sptan1,Rps19,
GO:0071345	cellular response to cytokine stimulus	0.0855615	0.0123489	1.51924e-09	1.7061e-06	Hspa5,Rps2,Gbp2,Tuba1b,Stat1,Gbp4,Rplp0,Rpl13a,Fasn,Rpl3,Ifit1,Csnk2b,Ifi204,Cebpb,Impdh2,Phb,
GO:0007010	cytoskeleton organization	0.128342	0.0300785	2.0339e-09	2.28406e-06	Myh10,Rps3,Myo1c,Tln1,Cald1,Lmna,Vim,Cltc,Ranbp1,Myh9,Pak3,Kpnb1,Flnb,Hsp90b1,Npm1,Dync1h1,Actn1,Sept7,Cd2ap,Sun2,Tubb5,Flna,Sptan1,Tpm1,
GO:0065007	biological regulation	0.529412	0.324248	2.40785e-09	2.70401e-06	Hspa5,Strap,Actb,Cald1,Eif4g1,Gnb2l1,Eno1,Gbp4,Srsf1,Vcl,Sltm,Hsp90b1,Ywhaq,Cebpb,Ifi204,Sun2,Flna,Hspa9,Nes,Rps19,Rps3,Rps2,Rps15a,H2-K1,Msn,Tln1,Rps6,Sept2,Tceb2,Lmna,Stat1,Pdia6,Acaca,Eef1a1,Rpl13a,Eif3a,Kpnb1,Eef1d,Tmpo,Phgdh,Anxa2,Pabpc1,Cd2ap,Cct6a,
GO:0071822	protein complex subunit organization	0.13369	0.0335186	3.54319e-09	3.979e-06	Rps3,Myo1c,Farsa,Msn,Sept2,Cdk1,Col1a1,Ahnak,Gnb2l1,Acaca,Eef1a1,Vdac2,Pak3,Ehd4,Kpnb1,Npm1,Nme2,Anxa2,Sept7,Rab1,Flna,Impdh2,Tpm1,Sptan1,Rps19,
GO:0008380	RNA splicing	0.0748663	0.00982035	4.98285e-09	5.59574e-06	Fmr1,Sfpq,Rps13,Strap,Hnrnpc,Npm1,Hnrnpa2b1,Pabpc1,Ahnak,Dhx16,Hnrnpa3,Srsf1,Khsrp,Hnrnpm,
GO:0033036	macromolecule localization	0.181818	0.0623916	1.28595e-08	1.44412e-05	Hspa5,Sec31a,Hdlbp,Col1a1,Cltc,Ranbp1,Gnb2l1,Ddx58,Copa,Gbp4,Srsf1,Vcl,Hsp90b1,Rpl11,Npm1,Ywhaq,Sun2,Flna,Hspa9,Fmr1,Myo1c,Tln1,Myl12a,Sept2,Lmna,Cdk1,Myh9,Kpnb1,Hnrnpa2b1,Tor1aip1,Anxa2,Rab1,Hnrnpa3,Khsrp,
GO:0007275	multicellular organismal development	0.294118	0.139455	2.0953e-08	2.35303e-05	Hspa5,Rpl4,Strap,Actb,Eif2s2,Vim,Eif4g1,Col1a1,Ranbp1,Gnb2l1,Eno1,Srsf1,Vcl,Aars,Rpl22,Fasn,Rps7,Rpl24,Actn1,Tpi1,Csnk2b,Cebpb,Rps14,Ifi204,Flna,Hspa9,Nes,Eef2,Rps19,Fmr1,Myh10,H2-K1,Msn,Serpinh1,Sept2,Rps6,Lmna,Stat1,Cdk1,Myh9,Tcea1,Eef1a1,Pak3,Rpl13a,Ps
GO:0051128	regulation of cellular component organization	0.165775	0.0546882	2.57134e-08	2.88762e-05	Rps3,Fmr1,Rpl4,Myo1c,H2-K1,Msn,Strap,Atxn2l,Iqgap1,Lmna,Dnajb1,Vim,Stat1,Col1a1,Ranbp1,Gnb2l1,Eef1a1,Vdac2,Pak3,Ehd4,Sfpq,Npm1,Hnrnpc,Nme2,Anxa2,Cd2ap,Cct6a,Flna,Tpm1,Sptan1,Phb,
GO:0001649	osteoblast differentiation	0.0588235	0.00623328	2.65427e-08	2.98075e-05	Fasn,Iars,Erh,Rps15,Hnrnpc,Lmna,Cltc,Cebpb,Ifi204,Gnb2l1,Phb,
GO:0034097	response to cytokine stimulus	0.0855615	0.0151422	2.67709e-08	3.00638e-05	Hspa5,Rps2,Gbp2,Tuba1b,Stat1,Gbp4,Rplp0,Rpl13a,Fasn,Rpl3,Ifit1,Csnk2b,Ifi204,Cebpb,Impdh2,Phb,
GO:0032501	multicellular organismal process	0.395722	0.22134	3.27514e-08	3.67798e-05	Hspa5,Strap,Actb,Cald1,Eif2s2,Eif4g1,Gnb2l1,Eno1,Gbp4,Srsf1,Vcl,Rpl22,Rps7,Cebpb,Ifi204,Flna,Hspa9,Nes,Rps19,Iars,Rps15,H2-K1,Msn,Tln1,Serpinh1,Rps6,Sept2,Lmna,Stat1,Acaca,Eef1a1,Rpl13a,Flnb,Myl6,Phgdh,Pkm,Anxa2,Cd2ap,Rab1,Cct6a,Tpm1,Erh,Rpl4,Vdac1,Iqgap1
GO:0030154	cell differentiation	0.245989	0.108524	5.46049e-08	6.13213e-05	Rpl4,Erh,Strap,Actb,Vim,Eif4g1,Col1a1,Cltc,Ranbp1,Gnb2l1,Vcl,Rpl22,Fasn,Rps7,Rpl24,Actn1,Cebpb,Rps14,Ifi204,Flna,Hspa9,Eef2,Rps19,Rps3a1,Fmr1,Myh10,Iars,Rps15,H2-K1,Msn,Serpinh1,Sept2,Rps6,Lmna,Stat1,Myh9,Tcea1,Eef1a1,Pak3,Flnb,Phgdh,Hnrnpc,Nme2,Sept7,Rab
GO:0010033	response to organic substance	0.165775	0.0567757	5.98293e-08	6.71883e-05	Hspa5,Rps2,Gbp2,Msn,Tuba1b,Iqgap1,Stat1,Cdk1,Col1a1,Gnb2l1,Acaca,Eef1b2,Eef1a1,Ddx58,Gbp4,Pak3,Aars,Rpl13a,Rplp0,Ehd4,Fasn,Hsp90b1,Rpl3,Npm1,Hnrnpa2b1,Ifit1,Csnk2b,Cebpb,Ifi204,Impdh2,Phb,
GO:0006414	translational elongation	0.0374332	0.00194055	7.46792e-08	8.38648e-05	Rps5,Eef1g,Rps9,Eef1b2,Eef1d,Eef1a1,Eef2,
GO:0048869	cellular developmental process	0.251337	0.113581	7.74955e-08	8.70275e-05	Rpl4,Erh,Strap,Actb,Vim,Eif4g1,Col1a1,Cltc,Ranbp1,Gnb2l1,Vcl,Rpl22,Fasn,Rps7,Rpl24,Actn1,Cebpb,Rps14,Ifi204,Flna,Hspa9,Nes,Eef2,Rps19,Rps3a1,Fmr1,Myh10,Iars,Rps15,H2-K1,Msn,Serpinh1,Sept2,Rps6,Lmna,Stat1,Myh9,Tcea1,Eef1a1,Pak3,Flnb,Phgdh,Hnrnpc,Nme2,Sept7
GO:0034613	cellular protein localization	0.122995	0.0338714	8.65438e-08	9.71887e-05	Hspa5,Myo1c,Myl12a,Lmna,Cdk1,Col1a1,Cltc,Ranbp1,Gnb2l1,Ddx58,Gbp4,Copa,Vcl,Kpnb1,Hsp90b1,Rpl11,Ywhaq,Tor1aip1,Anxa2,Rab1,Sun2,Flna,Hspa9,
GO:0070727	cellular macromolecule localization	0.122995	0.0341066	9.79021e-08	0.000109944	Hspa5,Myo1c,Myl12a,Lmna,Cdk1,Col1a1,Cltc,Ranbp1,Gnb2l1,Ddx58,Gbp4,Copa,Vcl,Kpnb1,Hsp90b1,Rpl11,Ywhaq,Tor1aip1,Anxa2,Rab1,Sun2,Flna,Hspa9,
GO:0048731	system development	0.262032	0.122284	1.01532e-07	0.00011402	Hspa5,Rpl4,Strap,Actb,Eif2s2,Vim,Eif4g1,Col1a1,Ranbp1,Vcl,Aars,Rpl22,Fasn,Rps7,Rpl24,Actn1,Cebpb,Rps14,Ifi204,Flna,Hspa9,Nes,Eef2,Rps19,Fmr1,Myh10,H2-K1,Msn,Serpinh1,Sept2,Rps6,Lmna,Stat1,Cdk1,Myh9,Tcea1,Eef1a1,Pak3,Rpl13a,Psma6,Myl6,Flnb,Phgdh,Pkm,Nme2,A
GO:0042221	response to chemical stimulus	0.219251	0.0929405	1.21414e-07	0.000136348	Hspa5,Sec31a,Tuba1b,Iqgap1,Col1a1,Gnb2l1,Eno1,Eef1b2,Ddx58,Gbp4,Aars,Rplp0,Ehd4,Fasn,Hsp90b1,Npm1,Rpl24,Ifit1,Csnk2b,Cebpb,Ifi204,Impdh2,Rps19,Rps3,Myh10,Gbp2,Rps2,P4hb,Msn,Plec,Stat1,Cdk1,Acaca,Eef1a1,Pak3,Rpl13a,Pdia3,Rpl3,Hnrnpa2b1,Anxa2,Phb,
GO:0010608	posttranscriptional regulation of gene expression	0.0855615	0.0169357	1.23483e-07	0.000138672	Rps3,Fmr1,Rps3a1,Eif4g1,Gnb2l1,Rpl13a,Rps5,Eif4a1,Npm1,Hnrnpc,Hnrnpa2b1,Cct6a,Rps9,Flna,Eef2,Phb,
GO:0050794	regulation of cellular process	0.465241	0.289318	1.38736e-07	0.000155801	Hspa5,Strap,Eif4g1,Gnb2l1,Gbp4,Srsf1,Vcl,Sltm,Hsp90b1,Ywhaq,Cebpb,Ifi204,Sun2,Flna,Hspa9,Nes,Rps19,Rps3,Rps15a,H2-K1,Msn,Rps6,Sept2,Tceb2,Lmna,Stat1,Pdia6,Eef1a1,Rpl13a,Eif3a,Kpnb1,Eef1d,Tmpo,Phgdh,Anxa2,Pabpc1,Cd2ap,Cct6a,Rab1,Tpm1,Erh,Rpl4,Vdac1,Atxn2l,
GO:0006417	regulation of translation	0.0588235	0.00743877	1.59897e-07	0.000179565	Rps3,Fmr1,Rps3a1,Rps5,Eif4a1,Npm1,Eif4g1,Gnb2l1,Rps9,Eef2,Rpl13a,
GO:0010468	regulation of gene expression	0.245989	0.113228	1.91207e-07	0.000214726	Strap,Vim,Eif4g1,Col1a1,Gnb2l1,Atad2b,Ddx58,Gbp4,Srsf1,Sltm,Rpl11,Eif4a1,Ywhaq,Npm1,Cebpb,Rps14,Ifi204,Flna,Eef2,Rps3a1,Fmr1,Rps3,H2afv,Msn,Rps13,Tceb2,Lmna,Stat1,Cdk1,Ahnak,Tcea1,Rpl13a,Psma6,Rps5,Sfpq,Eef1d,Tmpo,Phgdh,Hnrnpc,Hnrnpa2b1,Nme2,Pabpc1,Cct6a,
GO:0048523	negative regulation of cellular process	0.235294	0.105672	1.92405e-07	0.000216071	Hspa5,Vdac1,Strap,Iqgap1,Vim,Col1a1,Gnb2l1,Atad2b,Vdac2,Gbp4,Aars,Hsp90b1,Npm1,Rpl24,Ywhaq,Actn1,Csnk2b,Cebpb,Rps14,Flna,Hspa9,Nes,Fmr1,Rps3,H2afv,H2-K1,Rps13,Rps6,Lmna,Dnajb1,Stat1,Cdk1,Rpl13a,Eif3a,Sfpq,Phgdh,Hnrnpc,Nme2,Hnrnpa2b1,Anxa2,Aimp1,Sptan1,Tpm
GO:0006399	tRNA metabolic process	0.0481283	0.00467496	2.4188e-07	0.000271631	Iars,Farsa,Vars,Lars,Rars,Dars,Sars,Aimp1,Aars,
GO:0006886	intracellular protein transport	0.0962567	0.0226691	2.57899e-07	0.000289621	Myo1c,Myl12a,Lmna,Cdk1,Cltc,Ranbp1,Gnb2l1,Ddx58,Gbp4,Copa,Kpnb1,Hsp90b1,Rpl11,Ywhaq,Anxa2,Rab1,Flna,Hspa9,
GO:0048519	negative regulation of biological process	0.251337	0.11852	2.75246e-07	0.000309101	Hspa5,Vdac1,Strap,Iqgap1,Vim,Col1a1,Gnb2l1,Atad2b,Vdac2,Gbp4,Aars,Hsp90b1,Npm1,Rpl24,Ywhaq,Actn1,Csnk2b,Cebpb,Rps14,Flna,Hspa9,Nes,Rps19,Fmr1,Rps3,H2afv,H2-K1,Rps13,Rps6,Lmna,Dnajb1,Stat1,Cdk1,Rpl13a,Eif3a,Sfpq,Phgdh,Hnrnpc,Nme2,Hnrnpa2b1,Anxa2,Pabpc1,Cd2
GO:0022402	cell cycle process	0.106952	0.0280203	2.93677e-07	0.000329799	Myh10,Rps3,Rps6,Sept2,Cdk1,Cltc,Ranbp1,Myh9,Sfpq,Kpnb1,Phgdh,Lmnb1,Npm1,Rpl24,Dync1h1,Ncapg,Sept7,Cd2ap,Tubb5,Flna,
GO:0019222	regulation of metabolic process	0.315508	0.167622	3.1017e-07	0.00034832	Hspa5,Vdac1,Strap,Iqgap1,Vim,Eif4g1,Col1a1,Gnb2l1,Atad2b,Ddx58,Gbp4,Srsf1,Ehd4,Sltm,Hsp90b1,Rpl11,Eif4a1,Lmnb1,Ywhaq,Npm1,Csnk2b,Cebpb,Rps14,Ifi204,Flna,Eef2,Rps19,Rps3,Rps3a1,Fmr1,Rps2,H2afv,Msn,Rps13,Tceb2,Lmna,Dnajb1,Stat1,Cdk1,Ahnak,Tcea1,Rpl13a,Psma6
GO:0050789	regulation of biological process	0.481283	0.309076	3.27466e-07	0.000367744	Hspa5,Strap,Cald1,Eif4g1,Gnb2l1,Gbp4,Srsf1,Vcl,Sltm,Hsp90b1,Ywhaq,Cebpb,Ifi204,Sun2,Flna,Hspa9,Nes,Rps19,Rps3,Rps2,Rps15a,H2-K1,Msn,Rps6,Sept2,Tceb2,Lmna,Stat1,Pdia6,Eef1a1,Rpl13a,Eif3a,Kpnb1,Eef1d,Tmpo,Phgdh,Anxa2,Pabpc1,Cd2ap,Cct6a,Rab1,Tpm1,Erh,Rpl4,Vd
GO:0050657	nucleic acid transport	0.0427807	0.00352827	3.29145e-07	0.00036963	Fmr1,Myo1c,Npm1,Hnrnpa2b1,Ranbp1,Hnrnpa3,Srsf1,Khsrp,
GO:0050658	RNA transport	0.0427807	0.00352827	3.29145e-07	0.00036963	Fmr1,Myo1c,Npm1,Hnrnpa2b1,Ranbp1,Hnrnpa3,Srsf1,Khsrp,
GO:0051236	establishment of RNA localization	0.0427807	0.00352827	3.29145e-07	0.00036963	Fmr1,Myo1c,Npm1,Hnrnpa2b1,Ranbp1,Hnrnpa3,Srsf1,Khsrp,
GO:0006520	cellular amino acid metabolic process	0.0641711	0.00987916	3.60165e-07	0.000404465	Iars,P4hb,Farsa,Phgdh,Vars,Lars,Rars,Dars,Sars,Aimp1,Eef1g,Aars,
GO:0046907	intracellular transport	0.122995	0.0368704	3.84906e-07	0.00043225	Myo1c,Vdac1,Rps15,Myl12a,Lmna,Cdk1,Cltc,Ranbp1,Gnb2l1,Ddx58,Copa,Gbp4,Ehd4,Kpnb1,Hsp90b1,Rpl11,Npm1,Ywhaq,Hnrnpa2b1,Anxa2,Rab1,Flna,Hspa9,
GO:0006950	response to stress	0.203209	0.0862368	4.03892e-07	0.000453571	Hspa5,Vdac1,Actb,Eif4g1,Col1a1,Ddx58,Gbp4,Vcl,Aars,Hsp90b1,Lmnb1,Npm1,Ifit1,Cebpb,Ifi204,Flna,Rps19,Fmr1,Rps3,Myh10,Gbp2,P4hb,H2-K1,Tln1,Hmga1,Stat1,Cdk1,Pdia6,Myh9,Rpl13a,Sfpq,Pdia3,Pkm,Anxa2,Rab1,Aimp1,Tpm1,Phb,
GO:0006928	cellular component movement	0.122995	0.037135	4.35637e-07	0.000489221	Myh10,Hspa5,Myo1c,Msn,Strap,Lmna,Col1a1,Gnb2l1,Myh9,Ddx58,Pak3,Vcl,Rpl13a,Dync1h1,Actn1,Cd2ap,Csnk2b,Aimp1,Rab1,Sun2,Flna,Tpm1,Rps19,
GO:0048856	anatomical structure development	0.278075	0.140719	4.78339e-07	0.000537175	Hspa5,Rpl4,Strap,Actb,Eif2s2,Vim,Eif4g1,Col1a1,Ranbp1,Gnb2l1,Vcl,Aars,Rpl22,Fasn,Rps7,Rpl24,Actn1,Csnk2b,Cebpb,Rps14,Ifi204,Flna,Hspa9,Nes,Eef2,Rps19,Fmr1,Myh10,H2-K1,Msn,Serpinh1,Sept2,Rps6,Lmna,Stat1,Cdk1,Myh9,Tcea1,Eef1a1,Pak3,Rpl13a,Psma6,Flnb,Myl6,Ph
GO:0030029	actin filament-based process	0.0802139	0.0164653	4.91171e-07	0.000551585	Myh10,Flnb,Myl6,Myo1c,Hsp90b1,Tln1,Cald1,Actn1,Cd2ap,Sun2,Flna,Myh9,Tpm1,Pak3,Sptan1,
GO:0051641	cellular localization	0.176471	0.0693893	5.09539e-07	0.000572213	Hspa5,Vdac1,Col1a1,Cltc,Ranbp1,Gnb2l1,Ddx58,Copa,Gbp4,Vcl,Ehd4,Hsp90b1,Rpl11,Npm1,Ywhaq,Dync1h1,Sun2,Flna,Hspa9,Fmr1,Myh10,Myo1c,Rps15,Tln1,Myl12a,Lmna,Cdk1,Myh9,Kpnb1,Hnrnpa2b1,Tor1aip1,Anxa2,Rab1,
GO:0006397	mRNA processing	0.0695187	0.0122607	5.43099e-07	0.0006099	Fmr1,Sfpq,Strap,Hnrnpc,Pdcd11,Npm1,Hnrnpa2b1,Pabpc1,Dhx16,Hnrnpa3,Srsf1,Khsrp,Hnrnpm,
GO:0031323	regulation of cellular metabolic process	0.283422	0.145394	5.45903e-07	0.000613049	Hspa5,Vdac1,Strap,Iqgap1,Eif4g1,Col1a1,Gnb2l1,Atad2b,Ddx58,Gbp4,Srsf1,Ehd4,Sltm,Hsp90b1,Rpl11,Eif4a1,Lmnb1,Ywhaq,Npm1,Csnk2b,Cebpb,Rps14,Ifi204,Flna,Eef2,Rps3a1,Fmr1,Rps3,H2afv,Rps13,Tceb2,Dnajb1,Stat1,Cdk1,Ahnak,Tcea1,Rpl13a,Psma6,Rps5,Sfpq,Eef1d,Tmpo,Hn
GO:0051129	negative regulation of cellular component organization	0.0748663	0.0144365	5.72227e-07	0.00064261	H2-K1,Strap,Hnrnpc,Npm1,Lmna,Anxa2,Dnajb1,Vim,Stat1,Gnb2l1,Flna,Vdac2,Sptan1,Tpm1,
GO:0065008	regulation of biological quality	0.213904	0.0948517	5.80339e-07	0.00065172	Hspa5,Rpl4,Strap,Actb,Gnb2l1,Copa,Vcl,Npm1,Rps14,Sun2,Flna,Hspa9,Rps19,Fmr1,Myh10,Myo1c,P4hb,Msn,Tln1,Myl12a,Rps6,Stat1,Pdia6,Acaca,Myh9,Tcea1,Pak3,Rpl13a,Rps5,Pdia3,Hnrnpc,Hnrnpa2b1,Sept7,Anxa2,Rab1,Cct6a,Rps9,Sptan1,Tpm1,Phb,
GO:0006403	RNA localization	0.0427807	0.0039105	7.22753e-07	0.000811652	Fmr1,Myo1c,Npm1,Hnrnpa2b1,Ranbp1,Hnrnpa3,Srsf1,Khsrp,
GO:0016477	cell migration	0.112299	0.0325189	7.40085e-07	0.000831116	Myh10,Hspa5,Myo1c,Msn,Strap,Lmna,Col1a1,Gnb2l1,Myh9,Ddx58,Pak3,Vcl,Rpl13a,Cd2ap,Csnk2b,Aimp1,Rab1,Sun2,Flna,Tpm1,Rps19,
GO:0060255	regulation of macromolecule metabolic process	0.278075	0.142719	7.41236e-07	0.000832408	Hspa5,Strap,Iqgap1,Vim,Eif4g1,Col1a1,Gnb2l1,Atad2b,Ddx58,Gbp4,Srsf1,Ehd4,Sltm,Rpl11,Eif4a1,Lmnb1,Ywhaq,Npm1,Csnk2b,Cebpb,Rps14,Ifi204,Flna,Eef2,Rps3a1,Fmr1,Rps3,H2afv,Msn,Rps13,Tceb2,Lmna,Stat1,Cdk1,Ahnak,Tcea1,Rpl13a,Psma6,Rps5,Sfpq,Eef1d,Tmpo,Phgdh,Hnrn
GO:0008104	protein localization	0.149733	0.0543942	9.19233e-07	0.0010323	Hspa5,Sec31a,Myo1c,Tln1,Myl12a,Sept2,Lmna,Cdk1,Col1a1,Cltc,Ranbp1,Gnb2l1,Myh9,Ddx58,Copa,Gbp4,Vcl,Kpnb1,Hsp90b1,Rpl11,Npm1,Ywhaq,Tor1aip1,Anxa2,Rab1,Sun2,Flna,Hspa9,
GO:0030048	actin filament-based movement	0.026738	0.000970274	9.46024e-07	0.00106238	Myh10,Myl6,Sun2,Myh9,Tpm1,
GO:0080090	regulation of primary metabolic process	0.272727	0.14066	1.1464e-06	0.00128741	Hspa5,Strap,Iqgap1,Eif4g1,Col1a1,Gnb2l1,Atad2b,Ddx58,Gbp4,Srsf1,Ehd4,Sltm,Rpl11,Eif4a1,Lmnb1,Ywhaq,Npm1,Csnk2b,Cebpb,Rps14,Ifi204,Flna,Eef2,Rps3a1,Fmr1,Rps3,H2afv,Rps13,Tceb2,Dnajb1,Stat1,Cdk1,Ahnak,Tcea1,Rpl13a,Psma6,Rps5,Sfpq,Eef1d,Tmpo,Hnrnpc,Hnrnpa2b1
GO:0001503	ossification	0.0641711	0.0110552	1.1757e-06	0.00132031	Fasn,Iars,Erh,Rps15,Hnrnpc,Lmna,Col1a1,Cltc,Cebpb,Ifi204,Gnb2l1,Phb,
GO:0034504	protein localization to nucleus	0.0588235	0.0091147	1.19177e-06	0.00133836	Kpnb1,Rpl11,Tor1aip1,Lmna,Cdk1,Ranbp1,Col1a1,Sun2,Flna,Ddx58,Gbp4,
GO:0007049	cell cycle	0.122995	0.0394872	1.24483e-06	0.00139794	Myh10,Rps3,Erh,Rps15a,Rps6,Sept2,Cdk1,Cltc,Ranbp1,Gnb2l1,Myh9,Sfpq,Kpnb1,Phgdh,Lmnb1,Npm1,Rpl24,Dync1h1,Ncapg,Sept7,Cd2ap,Tubb5,Flna,
GO:0015931	nucleobase, nucleoside, nucleotide and nucleic acid transport	0.0427807	0.00423392	1.31908e-06	0.00148132	Fmr1,Myo1c,Npm1,Hnrnpa2b1,Ranbp1,Hnrnpa3,Srsf1,Khsrp,
GO:0006457	protein folding	0.0427807	0.00449854	2.07972e-06	0.00233553	Pdia3,Hsp90b1,P4hb,Dnajb1,Cct6a,Pdia6,Hspa9,Aars,
GO:0051179	localization	0.278075	0.147776	2.13937e-06	0.00240251	Hspa5,Sec31a,Vdac1,Strap,Hdlbp,Col1a1,Cltc,Ranbp1,Gnb2l1,Ddx58,Copa,Gbp4,Srsf1,Vdac2,Vcl,Ehd4,Hsp90b1,Rpl11,Dync1h1,Ywhaq,Npm1,Actn1,Csnk2b,Sun2,Flna,Hspa9,Rps19,Myh10,Fmr1,Myo1c,Rps15,Msn,Tln1,Myl12a,Sept2,Lmna,Cdk1,Pdia6,Myh9,Pak3,Rpl13a,Slc25a5,Kpnb1,H
GO:0000087	M phase of mitotic cell cycle	0.0641711	0.0117609	2.23072e-06	0.0025051	Rps3,Kpnb1,Rpl24,Rps6,Sept2,Ncapg,Sept7,Cd2ap,Cdk1,Cltc,Ranbp1,Flna,
GO:0051656	establishment of organelle localization	0.0427807	0.00455735	2.29182e-06	0.00257371	Myh10,Kpnb1,Rps15,Dync1h1,Npm1,Rab1,Sun2,Myh9,
GO:0009653	anatomical structure morphogenesis	0.171123	0.0712123	2.62004e-06	0.00294231	Hspa5,Rpl4,Strap,Actb,Vim,Col1a1,Gnb2l1,Vcl,Rps7,Rpl24,Actn1,Csnk2b,Cebpb,Flna,Nes,Myh10,Msn,Sept2,Rps6,Serpinh1,Stat1,Cdk1,Myh9,Pak3,Rpl13a,Flnb,Pkm,Sept7,Anxa2,Rab1,Aimp1,Tpm1,
GO:0048522	positive regulation of cellular process	0.240642	0.120814	2.9754e-06	0.00334137	Hspa5,Rpl4,Erh,Iqgap1,Vim,Eif4g1,Col1a1,Ranbp1,Gnb2l1,Atad2b,Ddx58,Srsf1,Ehd4,Lmnb1,Npm1,Csnk2b,Cebpb,Sun2,Ifi204,Flna,Eef2,Rps3a1,Fmr1,Rps3,Myo1c,Rps15a,H2-K1,Tceb2,Rps6,Lmna,Stat1,Cdk1,Tcea1,Eef1a1,Pak3,Sfpq,Slc25a5,Eef1d,Nme2,Anxa2,Pabpc1,Cct6a,Rps9,Tp
GO:0048870	cell motility	0.112299	0.0356649	3.16584e-06	0.00355523	Myh10,Hspa5,Myo1c,Msn,Strap,Lmna,Col1a1,Gnb2l1,Myh9,Ddx58,Pak3,Vcl,Rpl13a,Cd2ap,Csnk2b,Aimp1,Rab1,Sun2,Flna,Tpm1,Rps19,
GO:0051674	localization of cell	0.112299	0.0356649	3.16584e-06	0.00355523	Myh10,Hspa5,Myo1c,Msn,Strap,Lmna,Col1a1,Gnb2l1,Myh9,Ddx58,Pak3,Vcl,Rpl13a,Cd2ap,Csnk2b,Aimp1,Rab1,Sun2,Flna,Tpm1,Rps19,
GO:0000279	M phase	0.0748663	0.0167299	3.20331e-06	0.00359732	Rps3,Kpnb1,Rpl24,Rps6,Sept2,Ncapg,Sept7,Cd2ap,Cdk1,Cltc,Ranbp1,Tubb5,Flna,Myh9,
GO:0051649	establishment of localization in cell	0.149733	0.05804	3.2169e-06	0.00361258	Myh10,Fmr1,Myo1c,Vdac1,Rps15,Myl12a,Lmna,Cdk1,Cltc,Ranbp1,Gnb2l1,Myh9,Ddx58,Copa,Gbp4,Ehd4,Kpnb1,Hsp90b1,Rpl11,Npm1,Ywhaq,Dync1h1,Hnrnpa2b1,Anxa2,Rab1,Sun2,Flna,Hspa9,
GO:0051259	protein oligomerization	0.0695187	0.0144365	3.29879e-06	0.00370454	Ehd4,Farsa,Npm1,Nme2,Anxa2,Sept7,Col1a1,Ahnak,Acaca,Gnb2l1,Eef1a1,Impdh2,Rps19,
GO:0000377	RNA splicing, via transesterification reactions with bulged adenosine as nucleophile	0.0481283	0.00640969	3.35327e-06	0.00376572	Fmr1,Sfpq,Strap,Hnrnpc,Npm1,Hnrnpa2b1,Dhx16,Srsf1,Hnrnpm,
GO:0000398	nuclear mRNA splicing, via spliceosome	0.0481283	0.00640969	3.35327e-06	0.00376572	Fmr1,Sfpq,Strap,Hnrnpc,Npm1,Hnrnpa2b1,Dhx16,Srsf1,Hnrnpm,
GO:0000375	RNA splicing, via transesterification reactions	0.0481283	0.00643909	3.48078e-06	0.00390891	Fmr1,Sfpq,Strap,Hnrnpc,Npm1,Hnrnpa2b1,Dhx16,Srsf1,Hnrnpm,
GO:0007051	spindle organization	0.0374332	0.00344006	3.76668e-06	0.00422998	Rps3,Kpnb1,Cltc,Ranbp1,Tubb5,Flna,Myh9,
GO:0048518	positive regulation of biological process	0.256684	0.134427	4.08179e-06	0.00458385	Hspa5,Rpl4,Erh,Iqgap1,Vim,Eif4g1,Col1a1,Ranbp1,Gnb2l1,Atad2b,Ddx58,Srsf1,Ehd4,Lmnb1,Npm1,Csnk2b,Cebpb,Sun2,Ifi204,Flna,Eef2,Rps19,Rps3a1,Fmr1,Rps3,Myo1c,P4hb,Rps15a,H2-K1,Msn,Tceb2,Rps6,Lmna,Stat1,Cdk1,Tcea1,Eef1a1,Pak3,Slc25a5,Sfpq,Eef1d,Nme2,Anxa2,Pabpc
GO:0040011	locomotion	0.122995	0.0424274	4.1167e-06	0.00462306	Myh10,Hspa5,Myo1c,P4hb,Msn,Strap,Lmna,Col1a1,Gnb2l1,Myh9,Ddx58,Pak3,Vcl,Rpl13a,Rpl24,Csnk2b,Cd2ap,Aimp1,Rab1,Sun2,Flna,Tpm1,Rps19,
GO:0006605	protein targeting	0.0695187	0.0149657	4.86763e-06	0.00546634	Kpnb1,Myo1c,Rpl11,Myl12a,Ywhaq,Lmna,Anxa2,Cdk1,Ranbp1,Flna,Hspa9,Ddx58,Gbp4,
GO:0044106	cellular amine metabolic process	0.0641711	0.0129958	6.16644e-06	0.00692492	Iars,P4hb,Farsa,Phgdh,Vars,Lars,Rars,Dars,Sars,Aimp1,Eef1g,Aars,
GO:2000112	regulation of cellular macromolecule biosynthetic process	0.203209	0.096704	6.3471e-06	0.00712779	Strap,Eif4g1,Col1a1,Gnb2l1,Atad2b,Ddx58,Gbp4,Sltm,Rpl11,Eif4a1,Npm1,Ywhaq,Cebpb,Rps14,Ifi204,Flna,Eef2,Rps3a1,Fmr1,Rps3,H2afv,Tceb2,Stat1,Cdk1,Tcea1,Rpl13a,Psma6,Rps5,Sfpq,Eef1d,Tmpo,Hnrnpc,Hnrnpa2b1,Nme2,Cct6a,Rps9,Khsrp,Phb,
GO:0016071	mRNA metabolic process	0.0695187	0.0154362	6.78296e-06	0.00761726	Fmr1,Sfpq,Strap,Hnrnpc,Pdcd11,Npm1,Hnrnpa2b1,Pabpc1,Dhx16,Hnrnpa3,Srsf1,Khsrp,Hnrnpm,
GO:0051270	regulation of cellular component movement	0.0802139	0.0204934	7.12281e-06	0.00799892	Hspa5,Myo1c,Msn,Strap,Actn1,Lmna,Csnk2b,Col1a1,Sun2,Gnb2l1,Flna,Ddx58,Pak3,Tpm1,Vcl,
GO:0030036	actin cytoskeleton organization	0.0695187	0.015789	8.62892e-06	0.00969028	Myh10,Flnb,Myo1c,Hsp90b1,Tln1,Cald1,Actn1,Cd2ap,Flna,Myh9,Pak3,Sptan1,Tpm1,
GO:0019752	carboxylic acid metabolic process	0.0855615	0.02361	9.15095e-06	0.0102765	Mdh2,Iars,P4hb,Farsa,Lars,Sars,Acaca,Aars,Fasn,Phgdh,Rars,Pkm,Vars,Dars,Aimp1,Eef1g,
GO:0043436	oxoacid metabolic process	0.0855615	0.02361	9.15095e-06	0.0102765	Mdh2,Iars,P4hb,Farsa,Lars,Sars,Acaca,Aars,Fasn,Phgdh,Rars,Pkm,Vars,Dars,Aimp1,Eef1g,
GO:0006913	nucleocytoplasmic transport	0.0588235	0.0113199	9.41832e-06	0.0105768	Kpnb1,Rps15,Npm1,Hnrnpa2b1,Lmna,Cdk1,Ranbp1,Flna,Ddx58,Hspa9,Gbp4,
GO:0000280	nuclear division	0.0588235	0.0113493	9.64929e-06	0.0108362	Rps3,Kpnb1,Rps6,Sept2,Ncapg,Sept7,Cd2ap,Cdk1,Cltc,Ranbp1,Flna,
GO:0007067	mitosis	0.0588235	0.0113493	9.64929e-06	0.0108362	Rps3,Kpnb1,Rps6,Sept2,Ncapg,Sept7,Cd2ap,Cdk1,Cltc,Ranbp1,Flna,
GO:0051169	nuclear transport	0.0588235	0.0114375	1.03721e-05	0.0116478	Kpnb1,Rps15,Npm1,Hnrnpa2b1,Lmna,Cdk1,Ranbp1,Flna,Ddx58,Hspa9,Gbp4,
GO:0070527	platelet aggregation	0.026738	0.00155832	1.04743e-05	0.0117626	Flna,Myh9,Tln1,Actb,Vcl,
GO:0006082	organic acid metabolic process	0.0855615	0.0239922	1.11552e-05	0.0125273	Mdh2,Iars,P4hb,Farsa,Lars,Sars,Acaca,Aars,Fasn,Phgdh,Rars,Pkm,Vars,Dars,Aimp1,Eef1g,
GO:0010556	regulation of macromolecule biosynthetic process	0.203209	0.0991444	1.12419e-05	0.0126247	Strap,Eif4g1,Col1a1,Gnb2l1,Atad2b,Ddx58,Gbp4,Sltm,Rpl11,Eif4a1,Npm1,Ywhaq,Cebpb,Rps14,Ifi204,Flna,Eef2,Rps3a1,Fmr1,Rps3,H2afv,Tceb2,Stat1,Cdk1,Tcea1,Rpl13a,Psma6,Rps5,Sfpq,Eef1d,Tmpo,Hnrnpc,Hnrnpa2b1,Nme2,Cct6a,Rps9,Khsrp,Phb,
GO:0042060	wound healing	0.0534759	0.00943812	1.1494e-05	0.0129078	Myh10,Tln1,Actb,Pkm,Anxa2,Col1a1,Flna,Myh9,Tpm1,Vcl,
GO:0000470	maturation of LSU-rRNA	0.0213904	0.000764459	1.15358e-05	0.0129548	Rpl7a,Rpl35,Rpl7,Rpl10a,
GO:0015031	protein transport	0.112299	0.038958	1.21202e-05	0.013611	Sec31a,Myo1c,Myl12a,Lmna,Cdk1,Col1a1,Cltc,Ranbp1,Gnb2l1,Myh9,Ddx58,Gbp4,Copa,Kpnb1,Hsp90b1,Rpl11,Ywhaq,Anxa2,Rab1,Flna,Hspa9,
GO:0022403	cell cycle phase	0.0802139	0.0214636	1.22866e-05	0.0137978	Rps3,Kpnb1,Lmnb1,Rpl24,Rps6,Sept2,Ncapg,Sept7,Cd2ap,Cdk1,Cltc,Ranbp1,Tubb5,Flna,Myh9,
GO:0030334	regulation of cell migration	0.0748663	0.0189056	1.27551e-05	0.014324	Hspa5,Myo1c,Msn,Strap,Lmna,Csnk2b,Col1a1,Sun2,Gnb2l1,Flna,Ddx58,Pak3,Tpm1,Vcl,
GO:0051130	positive regulation of cellular component organization	0.0909091	0.0271971	1.3557e-05	0.0152245	Rps3,Fmr1,Rpl4,Myo1c,Msn,Iqgap1,Col1a1,Ranbp1,Gnb2l1,Eef1a1,Pak3,Sfpq,Npm1,Nme2,Anxa2,Cct6a,Tpm1,
GO:0040012	regulation of locomotion	0.0802139	0.0217283	1.41774e-05	0.0159213	Hspa5,Myo1c,P4hb,Msn,Strap,Lmna,Csnk2b,Col1a1,Sun2,Gnb2l1,Flna,Ddx58,Pak3,Tpm1,Vcl,
GO:0051028	mRNA transport	0.0320856	0.00285202	1.56541e-05	0.0175795	Fmr1,Myo1c,Hnrnpa3,Khsrp,Srsf1,Hnrnpa2b1,
GO:0044281	small molecule metabolic process	0.15508	0.0669489	1.64735e-05	0.0184997	Mdh2,Iars,Erh,P4hb,Farsa,Lars,Iqgap1,Sars,Dnajb1,Hdlbp,Gnb2l1,Acaca,Aars,Lbr,Fasn,Phgdh,Vars,Rars,Pkm,Nme2,Dars,Tor1aip1,Tpi1,Aimp1,Eef1g,Flna,Papss1,Impdh2,Tpm1,
GO:0031175	neuron projection development	0.0855615	0.0248449	1.70985e-05	0.0192016	Myh10,Fmr1,Rpl4,H2-K1,Actb,Sept2,Vim,Ranbp1,Eef1a1,Pak3,Vcl,Phgdh,Rpl24,Nme2,Sept7,Flna,
GO:0042180	cellular ketone metabolic process	0.0855615	0.0249037	1.75969e-05	0.0197613	Mdh2,Iars,P4hb,Farsa,Lars,Sars,Acaca,Aars,Fasn,Phgdh,Rars,Pkm,Vars,Dars,Aimp1,Eef1g,
GO:0044087	regulation of cellular component biogenesis	0.0695187	0.0169063	1.77242e-05	0.0199042	Rps3,Fmr1,Myo1c,Msn,Atxn2l,Iqgap1,Dnajb1,Gnb2l1,Flna,Vdac2,Tpm1,Pak3,Sptan1,
GO:0050896	response to stimulus	0.374332	0.240804	2.03399e-05	0.0228417	Hspa5,Strap,Tuba1b,Actb,Eif4g1,Gnb2l1,Eno1,Gbp4,Vcl,Rplp0,Hsp90b1,Ywhaq,Cebpb,Ifi204,Flna,Rps19,Rps3,Rps2,Gbp2,Rps15a,H2-K1,Msn,Tln1,Rps6,Sept2,Lmna,Plec,Stat1,Pdia6,Acaca,Eef1a1,Rpl13a,Eif3a,Kpnb1,Eef1d,Rpl3,Pkm,Anxa2,Rab1,Tpm1,Sec31a,Erh,Vdac1,Iqgap1,Vi
GO:0035458	cellular response to interferon-beta	0.0213904	0.000882068	2.07899e-05	0.0233471	Ifit1,Stat1,Ifi204,Gbp2,
GO:2000145	regulation of cell motility	0.0748663	0.0197877	2.11031e-05	0.0236988	Hspa5,Myo1c,Msn,Strap,Lmna,Csnk2b,Col1a1,Sun2,Gnb2l1,Flna,Ddx58,Pak3,Tpm1,Vcl,
GO:0007017	microtubule-based process	0.0695187	0.0173473	2.31653e-05	0.0260147	Rps3,Kpnb1,Tuba1b,Dync1h1,Npm1,Lmna,Rab1,Ranbp1,Cltc,Tubb5,Flna,Myh9,Tuba1c,
GO:0043484	regulation of RNA splicing	0.0320856	0.00305783	2.32936e-05	0.0261587	Fmr1,Ahnak,Rps13,Srsf1,Npm1,Hnrnpa2b1,
GO:0048285	organelle fission	0.0588235	0.0125254	2.39953e-05	0.0269467	Rps3,Kpnb1,Rps6,Sept2,Ncapg,Sept7,Cd2ap,Cdk1,Cltc,Ranbp1,Flna,
GO:0019219	regulation of nucleobase, nucleoside, nucleotide and nucleic acid metabolic process	0.208556	0.10673	2.50656e-05	0.0281487	Strap,Iqgap1,Col1a1,Gnb2l1,Atad2b,Ddx58,Gbp4,Srsf1,Sltm,Rpl11,Npm1,Ywhaq,Cebpb,Rps14,Ifi204,Flna,Fmr1,Rps3,H2afv,Rps13,Tceb2,Dnajb1,Stat1,Cdk1,Ahnak,Tcea1,Psma6,Sfpq,Eef1d,Tmpo,Hnrnpc,Hnrnpa2b1,Nme2,Tor1aip1,Pabpc1,Cct6a,Khsrp,Tpm1,Phb,
GO:0034976	response to endoplasmic reticulum stress	0.0320856	0.00317544	2.88526e-05	0.0324015	Hspa5,Pdia3,Pdia6,Cebpb,P4hb,Aars,
GO:0048468	cell development	0.144385	0.062127	3.15767e-05	0.0354606	Myh10,Fmr1,Rpl4,H2-K1,Msn,Strap,Actb,Serpinh1,Rps6,Sept2,Lmna,Vim,Eif4g1,Col1a1,Ranbp1,Myh9,Eef1a1,Pak3,Vcl,Flnb,Phgdh,Rpl24,Nme2,Sept7,Rab1,Flna,Rps19,
GO:0051171	regulation of nitrogen compound metabolic process	0.208556	0.107994	3.26377e-05	0.0366521	Strap,Iqgap1,Col1a1,Gnb2l1,Atad2b,Ddx58,Gbp4,Srsf1,Sltm,Rpl11,Npm1,Ywhaq,Cebpb,Rps14,Ifi204,Flna,Fmr1,Rps3,H2afv,Rps13,Tceb2,Dnajb1,Stat1,Cdk1,Ahnak,Tcea1,Psma6,Sfpq,Eef1d,Tmpo,Hnrnpc,Hnrnpa2b1,Nme2,Tor1aip1,Pabpc1,Cct6a,Khsrp,Tpm1,Phb,
GO:0033043	regulation of organelle organization	0.0802139	0.0235218	3.53307e-05	0.0396764	Rps3,Fmr1,Sfpq,Myo1c,Hnrnpc,Npm1,Lmna,Anxa2,Cd2ap,Cct6a,Ranbp1,Flna,Tpm1,Pak3,Sptan1,
GO:0051225	spindle assembly	0.026738	0.00199935	3.56203e-05	0.0400016	Rps3,Kpnb1,Cltc,Tubb5,Flna,
GO:0000462	maturation of SSU-rRNA from tricistronic rRNA transcript (SSU-rRNA, 5.8S rRNA, LSU-rRNA)	0.0213904	0.00102908	3.88864e-05	0.0436694	Rps16,Rps8,Rps14,Rps19,
GO:0030030	cell projection organization	0.101604	0.0358413	4.04091e-05	0.0453794	Myh10,Fmr1,Rpl4,H2-K1,Actb,Sept2,Vim,Ranbp1,Myh9,Eef1a1,Pak3,Vcl,Phgdh,Rpl24,Nme2,Sept7,Flna,Nes,Tpm1,
GO:0045184	establishment of protein localization	0.112299	0.0427803	4.75709e-05	0.0534221	Sec31a,Myo1c,Myl12a,Lmna,Cdk1,Col1a1,Cltc,Ranbp1,Gnb2l1,Myh9,Ddx58,Gbp4,Copa,Kpnb1,Hsp90b1,Rpl11,Ywhaq,Anxa2,Rab1,Flna,Hspa9,
GO:0035456	response to interferon-beta	0.0213904	0.00108788	4.86351e-05	0.0546172	Ifit1,Stat1,Ifi204,Gbp2,
GO:0031326	regulation of cellular biosynthetic process	0.203209	0.106142	5.08875e-05	0.0571466	Strap,Eif4g1,Col1a1,Gnb2l1,Atad2b,Ddx58,Gbp4,Sltm,Rpl11,Eif4a1,Npm1,Ywhaq,Cebpb,Rps14,Ifi204,Flna,Eef2,Rps3a1,Fmr1,Rps3,H2afv,Tceb2,Stat1,Cdk1,Tcea1,Rpl13a,Psma6,Rps5,Sfpq,Eef1d,Tmpo,Hnrnpc,Hnrnpa2b1,Nme2,Cct6a,Rps9,Khsrp,Phb,
GO:0009308	amine metabolic process	0.0641711	0.0162888	5.65049e-05	0.063455	Iars,P4hb,Farsa,Phgdh,Vars,Lars,Rars,Dars,Sars,Aimp1,Eef1g,Aars,
GO:0010604	positive regulation of macromolecule metabolic process	0.144385	0.0644497	5.91016e-05	0.066371	Rps3,Fmr1,Rps3a1,Hspa5,Msn,Tceb2,Lmna,Vim,Stat1,Cdk1,Col1a1,Gnb2l1,Atad2b,Tcea1,Ddx58,Srsf1,Ehd4,Npm1,Nme2,Anxa2,Pabpc1,Csnk2b,Cct6a,Cebpb,Rps9,Eef2,Phb,
GO:0051640	organelle localization	0.0427807	0.00714475	5.9643e-05	0.0669791	Myh10,Kpnb1,Rps15,Dync1h1,Npm1,Rab1,Sun2,Myh9,
GO:0000904	cell morphogenesis involved in differentiation	0.0748663	0.0218165	6.05622e-05	0.0680113	Myh10,Flnb,Rpl4,Strap,Actb,Rpl24,Sept7,Vim,Col1a1,Rab1,Flna,Myh9,Pak3,Vcl,
GO:0045727	positive regulation of translation	0.026738	0.00223457	6.0952e-05	0.0684491	Fmr1,Rps3a1,Rps9,Eef2,Npm1,
GO:0009889	regulation of biosynthetic process	0.203209	0.107436	6.59685e-05	0.0740826	Strap,Eif4g1,Col1a1,Gnb2l1,Atad2b,Ddx58,Gbp4,Sltm,Rpl11,Eif4a1,Npm1,Ywhaq,Cebpb,Rps14,Ifi204,Flna,Eef2,Rps3a1,Fmr1,Rps3,H2afv,Tceb2,Stat1,Cdk1,Tcea1,Rpl13a,Psma6,Rps5,Sfpq,Eef1d,Tmpo,Hnrnpc,Hnrnpa2b1,Nme2,Cct6a,Rps9,Khsrp,Phb,
GO:0033365	protein localization to organelle	0.0641711	0.0165829	6.69698e-05	0.0752071	Hspa5,Kpnb1,Rpl11,Tor1aip1,Lmna,Cdk1,Ranbp1,Col1a1,Sun2,Flna,Ddx58,Gbp4,
GO:0008219	cell death	0.122995	0.0506601	6.71137e-05	0.0753686	Rps3,Hspa5,Vdac1,H2-K1,Rps6,Lmna,Stat1,Cdk1,Gnb2l1,Eef1a1,Pak3,Aars,Sltm,Hsp90b1,Npm1,Pkm,Nme2,Aimp1,Cebpb,Ifi204,Flna,Nes,Phb,
GO:0016265	death	0.122995	0.0506601	6.71137e-05	0.0753686	Rps3,Hspa5,Vdac1,H2-K1,Rps6,Lmna,Stat1,Cdk1,Gnb2l1,Eef1a1,Pak3,Aars,Sltm,Hsp90b1,Npm1,Pkm,Nme2,Aimp1,Cebpb,Ifi204,Flna,Nes,Phb,
GO:0012501	programmed cell death	0.117647	0.0472788	6.84081e-05	0.0768223	Rps3,Hspa5,Vdac1,H2-K1,Rps6,Lmna,Stat1,Cdk1,Gnb2l1,Pak3,Aars,Sltm,Hsp90b1,Npm1,Pkm,Nme2,Aimp1,Cebpb,Ifi204,Flna,Nes,Phb,
GO:0034109	homotypic cell-cell adhesion	0.026738	0.00232278	7.33834e-05	0.0824095	Flna,Myh9,Tln1,Actb,Vcl,
GO:0032069	regulation of nuclease activity	0.0160428	0.000470436	8.41658e-05	0.0945182	Rps3,Hspa5,Npm1,
GO:0000226	microtubule cytoskeleton organization	0.0534759	0.0119961	8.69312e-05	0.0976237	Rps3,Kpnb1,Dync1h1,Npm1,Lmna,Ranbp1,Cltc,Tubb5,Flna,Myh9,
GO:0001732	formation of translation initiation complex	0.0106952	8.82068e-05	8.79679e-05	0.0987879	Eif3a,Eif3d,
GO:0030099	myeloid cell differentiation	0.0481283	0.00984975	9.88008e-05	0.110953	Actn1,Rps6,Nme2,Cebpb,Rps14,Tcea1,Hspa9,Myh9,Rps19,
GO:0048513	organ development	0.176471	0.0895593	0.000101642	0.114144	Hspa5,Strap,Eif2s2,Vim,Col1a1,Aars,Rpl22,Fasn,Rpl24,Actn1,Cebpb,Ifi204,Rps14,Flna,Hspa9,Eef2,Rps19,Myh10,Msn,H2-K1,Rps6,Serpinh1,Lmna,Cdk1,Tcea1,Myh9,Rpl13a,Psma6,Myl6,Flnb,Pkm,Nme2,Tpm1,
GO:0009893	positive regulation of metabolic process	0.149733	0.070536	0.00010733	0.120532	Rps3,Fmr1,Rps3a1,Hspa5,Msn,Tceb2,Lmna,Vim,Stat1,Cdk1,Col1a1,Gnb2l1,Atad2b,Tcea1,Ddx58,Srsf1,Ehd4,Npm1,Nme2,Anxa2,Pabpc1,Csnk2b,Cct6a,Cebpb,Rps9,Eef2,Phb,Rps19,
GO:0051258	protein polymerization	0.0374332	0.00579224	0.000108215	0.121526	Rps3,Myo1c,Vdac2,Tpm1,Sptan1,Pak3,Sept2,
GO:0043331	response to dsRNA	0.026738	0.00252859	0.000109969	0.123495	Ifit1,Stat1,Ddx58,Npm1,Hnrnpa2b1,
GO:0000278	mitotic cell cycle	0.0695187	0.0202876	0.000112997	0.126895	Rps3,Kpnb1,Lmnb1,Rpl24,Rps6,Sept2,Ncapg,Sept7,Cd2ap,Cdk1,Cltc,Ranbp1,Flna,
GO:0000380	alternative nuclear mRNA splicing, via spliceosome	0.0213904	0.0013525	0.000115667	0.129894	Fmr1,Sfpq,Hnrnpm,Srsf1,
GO:0030490	maturation of SSU-rRNA	0.0213904	0.0013525	0.000115667	0.129894	Rps16,Rps8,Rps14,Rps19,
GO:0030168	platelet activation	0.026738	0.002558	0.000116164	0.130452	Flna,Myh9,Tln1,Actb,Vcl,
GO:0048666	neuron development	0.0855615	0.0292258	0.000116293	0.130598	Myh10,Fmr1,Rpl4,H2-K1,Actb,Sept2,Vim,Ranbp1,Eef1a1,Pak3,Vcl,Phgdh,Rpl24,Nme2,Sept7,Flna,
GO:0032879	regulation of localization	0.13369	0.0599806	0.000123436	0.138619	Fmr1,Hspa5,Myo1c,Vdac1,Msn,Strap,Sept2,Lmna,Cdk1,Col1a1,Gnb2l1,Ddx58,Vdac2,Gbp4,Pak3,Vcl,Ehd4,Ywhaq,Actn1,Anxa2,Csnk2b,Cd2ap,Sun2,Flna,Tpm1,
GO:0006915	apoptosis	0.112299	0.0464556	0.000150659	0.16919	Rps3,Hspa5,Vdac1,H2-K1,Rps6,Lmna,Stat1,Cdk1,Gnb2l1,Pak3,Aars,Sltm,Hsp90b1,Npm1,Nme2,Aimp1,Cebpb,Ifi204,Flna,Nes,Phb,
GO:0006753	nucleoside phosphate metabolic process	0.0695187	0.0209344	0.000153785	0.172701	Mdh2,Erh,Pkm,Nme2,Iqgap1,Tor1aip1,Dnajb1,Tpi1,Gnb2l1,Flna,Papss1,Impdh2,Tpm1,
GO:0009117	nucleotide metabolic process	0.0695187	0.0209344	0.000153785	0.172701	Mdh2,Erh,Pkm,Nme2,Iqgap1,Tor1aip1,Dnajb1,Tpi1,Gnb2l1,Flna,Papss1,Impdh2,Tpm1,
GO:0000902	cell morphogenesis	0.0855615	0.0300785	0.000161243	0.181076	Myh10,Rpl4,Strap,Actb,Sept2,Vim,Col1a1,Myh9,Pak3,Vcl,Flnb,Rpl24,Sept7,Rab1,Nes,Flna,
GO:0030182	neuron differentiation	0.0962567	0.0367234	0.000172622	0.193854	Myh10,Fmr1,Rpl4,H2-K1,Actb,Sept2,Vim,Eif4g1,Ranbp1,Eef1a1,Pak3,Vcl,Phgdh,Rpl24,Nme2,Sept7,Cebpb,Flna,
GO:0006446	regulation of translational initiation	0.0213904	0.00152892	0.000187075	0.210085	Fmr1,Eif4g1,Eif4a1,Npm1,
GO:0044070	regulation of anion transport	0.0160428	0.000617447	0.000195929	0.220028	Vdac1,Vdac2,Sept2,
GO:0010941	regulation of cell death	0.101604	0.0405163	0.000199225	0.223729	Rps3,Hspa5,H2-K1,Rps6,Lmna,Stat1,Cdk1,Gnb2l1,Eef1a1,Pak3,Aars,Hsp90b1,Npm1,Nme2,Cebpb,Ifi204,Nes,Flna,Phb,
GO:0051234	establishment of localization	0.208556	0.117697	0.000207291	0.232788	Sec31a,Vdac1,Hdlbp,Col1a1,Cltc,Ranbp1,Gnb2l1,Ddx58,Copa,Gbp4,Srsf1,Vdac2,Ehd4,Hsp90b1,Rpl11,Dync1h1,Npm1,Ywhaq,Sun2,Flna,Hspa9,Fmr1,Myh10,Myo1c,Rps15,Myl12a,Sept2,Lmna,Cdk1,Pdia6,Myh9,Kpnb1,Slc25a5,Hnrnpa2b1,Anxa2,Cd2ap,Rab1,Hnrnpa3,Khsrp,
GO:0006810	transport	0.203209	0.113669	0.000213026	0.239229	Sec31a,Vdac1,Hdlbp,Col1a1,Cltc,Ranbp1,Gnb2l1,Ddx58,Copa,Gbp4,Srsf1,Vdac2,Ehd4,Hsp90b1,Rpl11,Dync1h1,Npm1,Ywhaq,Flna,Hspa9,Fmr1,Myh10,Myo1c,Rps15,Myl12a,Sept2,Lmna,Cdk1,Pdia6,Myh9,Kpnb1,Slc25a5,Hnrnpa2b1,Anxa2,Cd2ap,Rab1,Hnrnpa3,Khsrp,
GO:0031324	negative regulation of cellular metabolic process	0.112299	0.0478963	0.00022796	0.255999	Rps3,Fmr1,Vdac1,H2afv,Rps13,Strap,Iqgap1,Gnb2l1,Atad2b,Gbp4,Rpl13a,Sfpq,Npm1,Hnrnpc,Ywhaq,Hnrnpa2b1,Anxa2,Cebpb,Rps14,Flna,Phb,
GO:0032271	regulation of protein polymerization	0.0320856	0.00464556	0.000236575	0.265674	Rps3,Myo1c,Vdac2,Tpm1,Sptan1,Pak3,
GO:0010638	positive regulation of organelle organization	0.0481283	0.0111729	0.000252732	0.283819	Rps3,Fmr1,Sfpq,Myo1c,Npm1,Anxa2,Cct6a,Ranbp1,Tpm1,
GO:0043623	cellular protein complex assembly	0.0534759	0.0137309	0.000258652	0.290466	Rps3,Kpnb1,Myo1c,Sept2,Rab1,Flna,Vdac2,Tpm1,Pak3,Sptan1,
GO:0032781	positive regulation of ATPase activity	0.0160428	0.000676252	0.000258814	0.290648	Tor1aip1,Dnajb1,Tpm1,
GO:0034330	cell junction organization	0.0320856	0.00473376	0.000261785	0.293985	Plec,Flna,Tln1,Actn1,Vcl,Iqgap1,
GO:0042981	regulation of apoptosis	0.0962567	0.0380465	0.000265091	0.297697	Rps3,Hspa5,H2-K1,Rps6,Lmna,Stat1,Cdk1,Gnb2l1,Pak3,Aars,Hsp90b1,Npm1,Nme2,Ifi204,Cebpb,Nes,Flna,Phb,
GO:0009892	negative regulation of metabolic process	0.122995	0.0558055	0.000275922	0.309861	Rps3,Fmr1,Vdac1,H2afv,Rps13,Strap,Iqgap1,Gnb2l1,Atad2b,Gbp4,Rpl13a,Sfpq,Npm1,Hnrnpc,Ywhaq,Hnrnpa2b1,Anxa2,Pabpc1,Cebpb,Rps14,Flna,Phb,Rps19,
GO:0007015	actin filament organization	0.0427807	0.00902649	0.000295719	0.332092	Myo1c,Hsp90b1,Cald1,Actn1,Flna,Pak3,Sptan1,Tpm1,
GO:0043254	regulation of protein complex assembly	0.0427807	0.00902649	0.000295719	0.332092	Rps3,Myo1c,Msn,Gnb2l1,Vdac2,Pak3,Sptan1,Tpm1,
GO:0043067	regulation of programmed cell death	0.0962567	0.0383993	0.000296092	0.332512	Rps3,Hspa5,H2-K1,Rps6,Lmna,Stat1,Cdk1,Gnb2l1,Pak3,Aars,Hsp90b1,Npm1,Nme2,Ifi204,Cebpb,Nes,Flna,Phb,
GO:0051252	regulation of RNA metabolic process	0.171123	0.0910294	0.000307528	0.345354	Strap,Col1a1,Atad2b,Ddx58,Srsf1,Gbp4,Sltm,Rpl11,Npm1,Ywhaq,Cebpb,Rps14,Ifi204,Flna,Fmr1,Rps3,H2afv,Rps13,Tceb2,Stat1,Ahnak,Tcea1,Psma6,Sfpq,Eef1d,Tmpo,Hnrnpc,Nme2,Hnrnpa2b1,Pabpc1,Khsrp,Phb,
GO:0071346	cellular response to interferon-gamma	0.0213904	0.00179354	0.000347134	0.389831	Stat1,Gbp2,Gbp4,Rpl13a,
GO:0055086	nucleobase, nucleoside and nucleotide metabolic process	0.0695187	0.0227867	0.000347559	0.390309	Mdh2,Erh,Pkm,Nme2,Iqgap1,Tor1aip1,Dnajb1,Tpi1,Gnb2l1,Flna,Papss1,Impdh2,Tpm1,
GO:0007596	blood coagulation	0.0320856	0.00514539	0.00040867	0.458936	Anxa2,Flna,Myh9,Tln1,Actb,Vcl,
GO:0051493	regulation of cytoskeleton organization	0.0481283	0.0119373	0.000409143	0.459468	Rps3,Myo1c,Npm1,Cd2ap,Ranbp1,Flna,Pak3,Sptan1,Tpm1,
GO:0046483	heterocycle metabolic process	0.0748663	0.0262856	0.000410953	0.461501	Mdh2,Erh,P4hb,Pkm,Nme2,Iqgap1,Tor1aip1,Dnajb1,Tpi1,Gnb2l1,Flna,Papss1,Impdh2,Tpm1,
GO:0032989	cellular component morphogenesis	0.0855615	0.0327541	0.000414442	0.465418	Myh10,Rpl4,Strap,Actb,Sept2,Vim,Col1a1,Myh9,Pak3,Vcl,Flnb,Rpl24,Sept7,Rab1,Nes,Flna,
GO:0030218	erythrocyte differentiation	0.026738	0.00338126	0.000426871	0.479376	Rps14,Hspa9,Tcea1,Rps6,Rps19,
GO:0007599	hemostasis	0.0320856	0.0052042	0.000434047	0.487435	Anxa2,Flna,Myh9,Tln1,Actb,Vcl,
GO:0000056	ribosomal small subunit export from nucleus	0.0106952	0.000176414	0.000435127	0.488647	Rps15,Npm1,
GO:0032071	regulation of endodeoxyribonuclease activity	0.0106952	0.000176414	0.000435127	0.488647	Rps3,Npm1,
GO:0050817	coagulation	0.0320856	0.0052336	0.000447188	0.502193	Anxa2,Flna,Myh9,Tln1,Actb,Vcl,
GO:0033119	negative regulation of RNA splicing	0.0160428	0.000823263	0.000469276	0.526996	Rps13,Npm1,Hnrnpa2b1,
GO:0051246	regulation of protein metabolic process	0.112299	0.0507189	0.000485706	0.545448	Rps3,Fmr1,Rps3a1,Hspa5,Strap,Iqgap1,Eif4g1,Gnb2l1,Gbp4,Rpl13a,Ehd4,Rps5,Eif4a1,Lmnb1,Npm1,Anxa2,Csnk2b,Rps9,Flna,Eef2,Phb,
GO:0032268	regulation of cellular protein metabolic process	0.106952	0.0472494	0.000505066	0.567189	Rps3,Fmr1,Rps3a1,Hspa5,Strap,Iqgap1,Eif4g1,Gnb2l1,Gbp4,Rpl13a,Ehd4,Rps5,Eif4a1,Lmnb1,Npm1,Anxa2,Csnk2b,Rps9,Eef2,Phb,
GO:0051248	negative regulation of protein metabolic process	0.0481283	0.0124078	0.000539974	0.606391	Rps3,Fmr1,Strap,Anxa2,Gnb2l1,Flna,Gbp4,Phb,Rpl13a,
GO:0048699	generation of neurons	0.0962567	0.0405163	0.000557171	0.625703	Myh10,Fmr1,Rpl4,H2-K1,Actb,Sept2,Vim,Eif4g1,Ranbp1,Eef1a1,Pak3,Vcl,Phgdh,Rpl24,Nme2,Sept7,Cebpb,Flna,
GO:0022610	biological adhesion	0.0748663	0.0272853	0.000592855	0.665776	Myh10,Gbp2,Tln1,Actb,Actn1,Iqgap1,Cd2ap,Col1a1,Rab1,Aimp1,Flna,Myh9,Tpm1,Vcl,
GO:0051716	cellular response to stimulus	0.28877	0.191085	0.000595057	0.668249	Hspa5,Erh,Strap,Tuba1b,Actb,Iqgap1,Vim,Col1a1,Gnb2l1,Eno1,Gbp4,Aars,Rplp0,Ehd4,Fasn,Hsp90b1,Lmnb1,Ywhaq,Npm1,Ifit1,Csnk2b,Cebpb,Ifi204,Flna,Impdh2,Rps19,Fmr1,Rps3,Rps2,Gbp2,P4hb,Msn,Hmga1,Rps6,Sept2,Lmna,Stat1,Cdk1,Pdia6,Acaca,Eef1a1,Pak3,Rpl13a,Eif3a,Kpn
GO:0006450	regulation of translational fidelity	0.0106952	0.000205816	0.000606996	0.681656	Rps5,Rps9,
GO:0032070	regulation of deoxyribonuclease activity	0.0106952	0.000205816	0.000606996	0.681656	Rps3,Npm1,
GO:0021680	cerebellar Purkinje cell layer development	0.0160428	0.00091147	0.00063622	0.714476	Myh10,Hspa5,Aars,
GO:0034101	erythrocyte homeostasis	0.026738	0.00370468	0.000647423	0.727055	Rps14,Hspa9,Tcea1,Rps6,Rps19,
GO:0006606	protein import into nucleus	0.0374332	0.0078504	0.000680988	0.76475	Lmna,Kpnb1,Cdk1,Ranbp1,Flna,Ddx58,Gbp4,
GO:0007044	cell-substrate junction assembly	0.0213904	0.00214636	0.000688227	0.772879	Plec,Tln1,Actn1,Iqgap1,
GO:0051170	nuclear import	0.0374332	0.0078798	0.000696096	0.781716	Lmna,Kpnb1,Cdk1,Ranbp1,Flna,Ddx58,Gbp4,
GO:0051293	establishment of spindle localization	0.0160428	0.000940872	0.000699238	0.785245	Kpnb1,Myh9,Dync1h1,
GO:0034329	cell junction assembly	0.026738	0.00379289	0.000720148	0.808726	Plec,Tln1,Actn1,Vcl,Iqgap1,
GO:0051168	nuclear export	0.026738	0.00379289	0.000720148	0.808726	Ranbp1,Hspa9,Rps15,Npm1,Hnrnpa2b1,
GO:0016044	cellular membrane organization	0.0748663	0.0279615	0.000751439	0.843866	Myh10,Ehd4,Fmr1,Myl12a,Tor1aip1,Lmna,Anxa2,Cd2ap,Cltc,Rab1,Pdia6,Sun2,Gnb2l1,Myh9,
GO:0030865	cortical cytoskeleton organization	0.0160428	0.000970274	0.000766097	0.860327	Sept7,Tln1,Actn1,
GO:2000113	negative regulation of cellular macromolecule biosynthetic process	0.0855615	0.0347535	0.000781034	0.877101	Rps3,Fmr1,H2afv,Strap,Gnb2l1,Atad2b,Gbp4,Rpl13a,Sfpq,Hnrnpc,Ywhaq,Hnrnpa2b1,Rps14,Cebpb,Flna,Phb,
GO:0031325	positive regulation of cellular metabolic process	0.128342	0.0641557	0.000807042	0.906308	Rps3,Fmr1,Rps3a1,Hspa5,Tceb2,Stat1,Cdk1,Col1a1,Gnb2l1,Atad2b,Tcea1,Ddx58,Srsf1,Ehd4,Npm1,Nme2,Anxa2,Pabpc1,Csnk2b,Cct6a,Cebpb,Rps9,Eef2,Phb,
GO:0009888	tissue development	0.101604	0.0455441	0.000831522	0.9338	Myh10,Msn,Strap,Serpinh1,Lmna,Cdk1,Col1a1,Vcl,Aars,Psma6,Myl6,Flnb,Rps7,Pkm,Nme2,Csnk2b,Cebpb,Flna,Tpm1,
GO:0043462	regulation of ATPase activity	0.0160428	0.000999677	0.000836888	0.939825	Tor1aip1,Dnajb1,Tpm1,
GO:0010975	regulation of neuron projection development	0.0481283	0.013231	0.000850655	0.955286	Fmr1,Rpl4,H2-K1,Nme2,Vim,Ranbp1,Eef1a1,Flna,Pak3,
GO:0031532	actin cytoskeleton reorganization	0.0213904	0.00229338	0.000883121	0.991745	Cd2ap,Flna,Myh9,Sptan1,
GO:0034341	response to interferon-gamma	0.0213904	0.00229338	0.000883121	0.991745	Stat1,Gbp2,Gbp4,Rpl13a,
GO:0006998	nuclear envelope organization	0.0160428	0.00102908	0.000911701	1	Tor1aip1,Lmna,Sun2,
GO:0061024	membrane organization	0.0748663	0.0286672	0.000953862	1	Myh10,Ehd4,Fmr1,Myl12a,Tor1aip1,Lmna,Anxa2,Cd2ap,Cltc,Rab1,Pdia6,Sun2,Gnb2l1,Myh9,
GO:0071359	cellular response to dsRNA	0.0160428	0.00105848	0.000990623	1	Ifit1,Npm1,Hnrnpa2b1,
GO:0090307	spindle assembly involved in mitosis	0.0160428	0.00105848	0.000990623	1	Kpnb1,Cltc,Flna,
GO:0051239	regulation of multicellular organismal process	0.144385	0.0770045	0.000994937	1	Fmr1,Hspa5,Rpl4,H2-K1,Strap,Cald1,Iqgap1,Lmna,Vim,Stat1,Eif4g1,Cdk1,Col1a1,Ranbp1,Eef1a1,Ddx58,Gbp4,Pak3,Nme2,Anxa2,Cd2ap,Cebpb,Ifi204,Flna,Hspa9,Tpm1,Rps19,
GO:0010558	negative regulation of macromolecule biosynthetic process	0.0855615	0.0356943	0.00103267	1	Rps3,Fmr1,H2afv,Strap,Gnb2l1,Atad2b,Gbp4,Rpl13a,Sfpq,Hnrnpc,Ywhaq,Hnrnpa2b1,Rps14,Cebpb,Flna,Phb,
GO:0001731	formation of translation preinitiation complex	0.0106952	0.00026462	0.00103313	1	Rps2,Eif2s3x,
GO:0030049	muscle filament sliding	0.0106952	0.00026462	0.00103313	1	Myl6,Tpm1,
GO:0032075	positive regulation of nuclease activity	0.0106952	0.00026462	0.00103313	1	Rps3,Hspa5,
GO:0051764	actin crosslink formation	0.0106952	0.00026462	0.00103313	1	Flna,Actn1,
GO:0055015	ventricular cardiac muscle cell development	0.0106952	0.00026462	0.00103313	1	Lmna,Myh10,
GO:0050878	regulation of body fluid levels	0.0374332	0.00846785	0.00105831	1	Anxa2,Flna,Myh9,Copa,Tln1,Actb,Vcl,
GO:0051653	spindle localization	0.0160428	0.00108788	0.00107374	1	Kpnb1,Myh9,Dync1h1,
GO:0051262	protein tetramerization	0.026738	0.00420452	0.00114296	1	Anxa2,Acaca,Farsa,Impdh2,Rps19,
GO:0030199	collagen fibril organization	0.0160428	0.00111729	0.00116113	1	Anxa2,Col1a1,Serpinh1,
GO:0022008	neurogenesis	0.0962567	0.0433095	0.00118987	1	Myh10,Fmr1,Rpl4,H2-K1,Actb,Sept2,Vim,Eif4g1,Ranbp1,Eef1a1,Pak3,Vcl,Phgdh,Rpl24,Nme2,Sept7,Cebpb,Flna,
GO:0009611	response to wounding	0.0695187	0.0260798	0.00120382	1	Myh10,Tln1,Actb,Pkm,Anxa2,Col1a1,Aimp1,Flna,Myh9,Tpm1,Vcl,Phb,Rps19,
GO:0007399	nervous system development	0.117647	0.0585987	0.00128511	1	Myh10,Fmr1,Hspa5,Rpl4,H2-K1,Actb,Sept2,Vim,Eif4g1,Ranbp1,Eef1a1,Pak3,Vcl,Aars,Rps7,Phgdh,Rpl24,Nme2,Sept7,Cebpb,Flna,Nes,
GO:0000463	maturation of LSU-rRNA from tricistronic rRNA transcript (SSU-rRNA, 5.8S rRNA, LSU-rRNA)	0.0106952	0.000294023	0.00128679	1	Rpl35,Rpl7,
GO:0034063	stress granule assembly	0.0106952	0.000294023	0.00128679	1	Dync1h1,Atxn2l,
GO:0017148	negative regulation of translation	0.0213904	0.002558	0.00132681	1	Rps3,Fmr1,Gnb2l1,Rpl13a,
GO:0010605	negative regulation of macromolecule metabolic process	0.106952	0.0513657	0.0013989	1	Rps3,Fmr1,H2afv,Rps13,Strap,Gnb2l1,Atad2b,Gbp4,Rpl13a,Sfpq,Npm1,Hnrnpc,Ywhaq,Hnrnpa2b1,Anxa2,Pabpc1,Cebpb,Rps14,Flna,Phb,
GO:0043066	negative regulation of apoptosis	0.0588235	0.0201699	0.00141489	1	Hspa5,Hsp90b1,Npm1,Rps6,Nme2,Cdk1,Cebpb,Flna,Nes,Phb,Aars,
GO:0006163	purine nucleotide metabolic process	0.0534759	0.0171415	0.00141575	1	Pkm,Nme2,Iqgap1,Tor1aip1,Dnajb1,Gnb2l1,Flna,Papss1,Impdh2,Tpm1,
GO:0060284	regulation of cell development	0.0695187	0.0266972	0.00148195	1	Fmr1,Rpl4,H2-K1,Strap,Nme2,Vim,Eif4g1,Col1a1,Ranbp1,Flna,Eef1a1,Pak3,Rps19,
GO:0031327	negative regulation of cellular biosynthetic process	0.0855615	0.037135	0.00154996	1	Rps3,Fmr1,H2afv,Strap,Gnb2l1,Atad2b,Gbp4,Rpl13a,Sfpq,Hnrnpc,Ywhaq,Hnrnpa2b1,Rps14,Cebpb,Flna,Phb,
GO:0033275	actin-myosin filament sliding	0.0106952	0.000323425	0.00156713	1	Myl6,Tpm1,
GO:0043069	negative regulation of programmed cell death	0.0588235	0.0204346	0.00156771	1	Hspa5,Hsp90b1,Npm1,Rps6,Nme2,Cdk1,Cebpb,Flna,Nes,Phb,Aars,
GO:0044093	positive regulation of molecular function	0.0802139	0.0339008	0.00167802	1	Psma6,Rps3,Hspa5,Rps2,Lmnb1,Cald1,Npm1,Iqgap1,Tor1aip1,Anxa2,Dnajb1,Stat1,Eno1,Gnb2l1,Tpm1,
GO:0007155	cell adhesion	0.0695187	0.0270795	0.00167951	1	Myh10,Tln1,Actb,Actn1,Iqgap1,Cd2ap,Col1a1,Rab1,Aimp1,Flna,Myh9,Tpm1,Vcl,
GO:0006897	endocytosis	0.0481283	0.0146423	0.00171141	1	Ehd4,Fmr1,Anxa2,Cd2ap,Rab1,Pdia6,Cltc,Gnb2l1,Myh9,
GO:0090316	positive regulation of intracellular protein transport	0.026738	0.00464556	0.00177519	1	Cdk1,Myo1c,Gnb2l1,Flna,Ddx58,
GO:0010324	membrane invagination	0.0481283	0.0147599	0.00180672	1	Ehd4,Fmr1,Anxa2,Cd2ap,Rab1,Pdia6,Cltc,Gnb2l1,Myh9,
GO:0006448	regulation of translational elongation	0.0106952	0.000352827	0.00187383	1	Rps5,Rps9,
GO:0007097	nuclear migration	0.0106952	0.000352827	0.00187383	1	Myh10,Sun2,
GO:0001101	response to acid	0.026738	0.00470436	0.00187558	1	Anxa2,Col1a1,Cebpb,Eno1,Aars,
GO:0009890	negative regulation of biosynthetic process	0.0855615	0.0378701	0.00188879	1	Rps3,Fmr1,H2afv,Strap,Gnb2l1,Atad2b,Gbp4,Rpl13a,Sfpq,Hnrnpc,Ywhaq,Hnrnpa2b1,Rps14,Cebpb,Flna,Phb,
GO:0045664	regulation of neuron differentiation	0.0534759	0.017906	0.00194836	1	Fmr1,Rpl4,H2-K1,Nme2,Vim,Eif4g1,Ranbp1,Eef1a1,Flna,Pak3,
GO:0032388	positive regulation of intracellular transport	0.026738	0.00476316	0.00198007	1	Cdk1,Myo1c,Gnb2l1,Flna,Ddx58,
GO:0050684	regulation of mRNA processing	0.0213904	0.00288142	0.00205585	1	Pabpc1,Fmr1,Npm1,Hnrnpa2b1,
GO:0045934	negative regulation of nucleobase, nucleoside, nucleotide and nucleic acid metabolic process	0.0802139	0.0346947	0.00209581	1	Rps3,Sfpq,H2afv,Rps13,Strap,Ywhaq,Hnrnpc,Npm1,Hnrnpa2b1,Cebpb,Rps14,Atad2b,Flna,Gbp4,Phb,
GO:0000054	ribosomal subunit export from nucleus	0.0106952	0.000382229	0.00220662	1	Rps15,Npm1,
GO:0033750	ribosome localization	0.0106952	0.000382229	0.00220662	1	Rps15,Npm1,
GO:0033753	establishment of ribosome localization	0.0106952	0.000382229	0.00220662	1	Rps15,Npm1,
GO:0071428	rRNA-containing ribonucleoprotein complex export from nucleus	0.0106952	0.000382229	0.00220662	1	Rps15,Npm1,
GO:0051253	negative regulation of RNA metabolic process	0.0748663	0.0315192	0.00230171	1	Sfpq,H2afv,Rps13,Strap,Ywhaq,Hnrnpc,Npm1,Hnrnpa2b1,Cebpb,Rps14,Atad2b,Flna,Gbp4,Phb,
GO:0051172	negative regulation of nitrogen compound metabolic process	0.0802139	0.0351063	0.00234453	1	Rps3,Sfpq,H2afv,Rps13,Strap,Ywhaq,Hnrnpc,Npm1,Hnrnpa2b1,Cebpb,Rps14,Atad2b,Flna,Gbp4,Phb,
GO:0017038	protein import	0.0374332	0.00976155	0.00237084	1	Lmna,Kpnb1,Cdk1,Ranbp1,Flna,Ddx58,Gbp4,
GO:0006084	acetyl-CoA metabolic process	0.0160428	0.00144071	0.00242722	1	Fasn,Mdh2,Acaca,
GO:0048858	cell projection morphogenesis	0.0588235	0.0217577	0.00254831	1	Myh10,Rpl4,Actb,Rpl24,Sept2,Sept7,Vim,Flna,Nes,Pak3,Vcl,
GO:0031100	organ regeneration	0.0106952	0.000411632	0.00256519	1	Cdk1,Pkm,
GO:0007409	axonogenesis	0.0427807	0.0127018	0.00263821	1	Myh10,Rpl4,Actb,Rpl24,Sept7,Vim,Pak3,Vcl,
GO:0051276	chromosome organization	0.0641711	0.0252271	0.00270851	1	Fmr1,Kpnb1,Sfpq,Actb,Hnrnpc,Npm1,Ncapg,Hnrnpa2b1,Cdk1,Cct6a,Hist1h1a,Phb,
GO:0009790	embryo development	0.0748663	0.0321073	0.00271877	1	Myh10,Hspa5,Phgdh,Rps7,Eif2s2,Rps6,Tpi1,Col1a1,Cebpb,Eno1,Gnb2l1,Myh9,Srsf1,Tpm1,
GO:0032270	positive regulation of cellular protein metabolic process	0.0588235	0.0219635	0.00273789	1	Ehd4,Fmr1,Rps3a1,Hspa5,Npm1,Anxa2,Csnk2b,Rps9,Gnb2l1,Eef2,Phb,
GO:0033157	regulation of intracellular protein transport	0.0320856	0.00746817	0.0027627	1	Cdk1,Myo1c,Gnb2l1,Flna,Ddx58,Gbp4,
GO:0031344	regulation of cell projection organization	0.0481283	0.0157302	0.00276602	1	Fmr1,Rpl4,H2-K1,Nme2,Vim,Ranbp1,Eef1a1,Flna,Pak3,
GO:0032535	regulation of cellular component size	0.0534759	0.0188174	0.00278377	1	Rpl4,Myo1c,Npm1,Sept7,Gnb2l1,Pak3,Sptan1,Tpm1,Vcl,Phb,
GO:0055012	ventricular cardiac muscle cell differentiation	0.0106952	0.000441034	0.00294928	1	Lmna,Myh10,
GO:0071426	ribonucleoprotein complex export from nucleus	0.0106952	0.000441034	0.00294928	1	Rps15,Npm1,
GO:0060548	negative regulation of cell death	0.0588235	0.0221987	0.00296835	1	Hspa5,Hsp90b1,Npm1,Rps6,Nme2,Cdk1,Cebpb,Flna,Nes,Phb,Aars,
GO:0006997	nucleus organization	0.0213904	0.00320485	0.00302331	1	Tor1aip1,Lmna,Sun2,Rps19,
GO:0002376	immune system process	0.117647	0.0628326	0.0030426	1	Gbp2,H2-K1,Msn,Rps6,Stat1,Myh9,Tcea1,Ddx58,Gbp4,Rpl13a,Rpl22,Nme2,Actn1,Ifit1,Aimp1,Cebpb,Rps14,Hspa9,Impdh2,Eef2,Rps19,Phb,
GO:0032507	maintenance of protein location in cell	0.0213904	0.00323425	0.00312427	1	Hspa5,Sun2,Flna,Tln1,
GO:0032990	cell part morphogenesis	0.0588235	0.0223751	0.00315126	1	Myh10,Rpl4,Actb,Rpl24,Sept2,Sept7,Vim,Flna,Nes,Pak3,Vcl,
GO:0072521	purine-containing compound metabolic process	0.0534759	0.0192291	0.00324482	1	Pkm,Nme2,Iqgap1,Tor1aip1,Dnajb1,Gnb2l1,Flna,Papss1,Impdh2,Tpm1,
GO:0032647	regulation of interferon-alpha production	0.0106952	0.000470436	0.00335858	1	Ddx58,Gbp4,
GO:0071166	ribonucleoprotein complex localization	0.0106952	0.000470436	0.00335858	1	Rps15,Npm1,
GO:0032272	negative regulation of protein polymerization	0.0160428	0.00161712	0.00337485	1	Vdac2,Tpm1,Sptan1,
GO:0045454	cell redox homeostasis	0.0160428	0.00161712	0.00337485	1	Pdia3,Pdia6,P4hb,
GO:0021695	cerebellar cortex development	0.0160428	0.00164653	0.00355176	1	Myh10,Hspa5,Aars,
GO:0032607	interferon-alpha production	0.0106952	0.000499838	0.00379282	1	Ddx58,Gbp4,
GO:0040023	establishment of nucleus localization	0.0106952	0.000499838	0.00379282	1	Myh10,Sun2,
GO:0032956	regulation of actin cytoskeleton organization	0.0320856	0.00805622	0.00400201	1	Cd2ap,Myo1c,Flna,Tpm1,Sptan1,Pak3,
GO:0008283	cell proliferation	0.101604	0.0525418	0.00414481	1	Myh10,Rps3a1,Rps15a,Strap,Eif2s2,Rps6,Lmna,Vim,Stat1,Cdk1,Slc25a5,Npm1,Nme2,Anxa2,Aimp1,Cebpb,Rps9,Impdh2,Phb,
GO:0045185	maintenance of protein location	0.0213904	0.00352827	0.00426307	1	Hspa5,Sun2,Flna,Tln1,
GO:0050821	protein stabilization	0.0213904	0.00352827	0.00426307	1	Cct6a,Flna,Npm1,Phb,
GO:0030097	hemopoiesis	0.0588235	0.023316	0.00428607	1	Rpl22,Actn1,Rps6,Nme2,Cebpb,Rps14,Myh9,Hspa9,Tcea1,Eef2,Rps19,
GO:0051260	protein homooligomerization	0.0320856	0.00817383	0.00429248	1	Ehd4,Gnb2l1,Acaca,Eef1a1,Impdh2,Npm1,
GO:0048259	regulation of receptor-mediated endocytosis	0.0160428	0.00176414	0.00431559	1	Anxa2,Fmr1,Cd2ap,
GO:0045595	regulation of cell differentiation	0.0909091	0.0451031	0.00441255	1	Fmr1,Rpl4,H2-K1,Strap,Lmna,Vim,Eif4g1,Col1a1,Ranbp1,Eef1a1,Pak3,Nme2,Ifi204,Cebpb,Hspa9,Flna,Rps19,
GO:0032970	regulation of actin filament-based process	0.0320856	0.00823263	0.00444342	1	Cd2ap,Myo1c,Flna,Tpm1,Sptan1,Pak3,
GO:0051651	maintenance of location in cell	0.0213904	0.00358707	0.00452027	1	Hspa5,Sun2,Flna,Tln1,
GO:0007569	cell aging	0.0160428	0.00179354	0.00452085	1	Lmna,Cdk1,Npm1,
GO:0042177	negative regulation of protein catabolic process	0.0160428	0.00179354	0.00452085	1	Anxa2,Flna,Phb,
GO:0051247	positive regulation of protein metabolic process	0.0588235	0.0234924	0.00453121	1	Ehd4,Fmr1,Rps3a1,Hspa5,Npm1,Anxa2,Csnk2b,Rps9,Gnb2l1,Eef2,Phb,
GO:0043330	response to exogenous dsRNA	0.0160428	0.00182294	0.00473194	1	Ifit1,Stat1,Ddx58,
GO:0030220	platelet formation	0.0106952	0.000558643	0.00473498	1	Myh9,Actn1,
GO:0033962	cytoplasmic mRNA processing body assembly	0.0106952	0.000558643	0.00473498	1	Dync1h1,Atxn2l,
GO:0000910	cytokinesis	0.0213904	0.00364588	0.00478773	1	Sept7,Myh10,Myh9,Sept2,
GO:0030100	regulation of endocytosis	0.026738	0.00588045	0.00487451	1	Anxa2,Ehd4,Fmr1,Cd2ap,Gnb2l1,
GO:0006405	RNA export from nucleus	0.0160428	0.00188174	0.00517175	1	Ranbp1,Npm1,Hnrnpa2b1,
GO:0006984	ER-nucleus signaling pathway	0.0160428	0.00188174	0.00517175	1	Lmna,Hspa5,Aars,
GO:0030833	regulation of actin filament polymerization	0.0213904	0.00373409	0.00520853	1	Myo1c,Tpm1,Sptan1,Pak3,
GO:0070252	actin-mediated cell contraction	0.0106952	0.000588045	0.00524236	1	Myl6,Tpm1,
GO:0051017	actin filament bundle assembly	0.0213904	0.00379289	0.00550241	1	Flna,Cald1,Tpm1,Actn1,
GO:0010629	negative regulation of gene expression	0.0802139	0.038517	0.00550543	1	Fmr1,Sfpq,H2afv,Strap,Ywhaq,Npm1,Hnrnpa2b1,Pabpc1,Cebpb,Gnb2l1,Rps14,Atad2b,Flna,Gbp4,Phb,
GO:0033554	cellular response to stress	0.0802139	0.0386052	0.00561897	1	Rps3,Fmr1,Hspa5,Sfpq,Pdia3,P4hb,Lmnb1,Hmga1,Npm1,Cdk1,Pdia6,Rab1,Cebpb,Ifi204,Aars,
GO:0009152	purine ribonucleotide biosynthetic process	0.0160428	0.00194055	0.00563539	1	Impdh2,Pkm,Nme2,
GO:0045669	positive regulation of osteoblast differentiation	0.0160428	0.00194055	0.00563539	1	Lmna,Cebpb,Ifi204,
GO:0043009	chordate embryonic development	0.0534759	0.0208462	0.00567606	1	Myh10,Phgdh,Rps7,Eif2s2,Col1a1,Cebpb,Eno1,Myh9,Srsf1,Tpm1,
GO:0009607	response to biotic stimulus	0.0641711	0.0277557	0.00574972	1	Hspa5,Gbp2,Rps15a,H2-K1,Ifit1,Stat1,Rab1,Cebpb,Ddx58,Gbp4,Rpl13a,Aars,
GO:0007052	mitotic spindle organization	0.0160428	0.00196995	0.00587625	1	Kpnb1,Cltc,Flna,
GO:0010557	positive regulation of macromolecule biosynthetic process	0.0855615	0.0426333	0.00592693	1	Fmr1,Rps3a1,Tceb2,Stat1,Cdk1,Col1a1,Atad2b,Tcea1,Ddx58,Npm1,Nme2,Cct6a,Rps9,Cebpb,Eef2,Phb,
GO:0044283	small molecule biosynthetic process	0.0534759	0.0209932	0.00595331	1	Fasn,Erh,Phgdh,Pkm,Nme2,Tpi1,Acaca,Flna,Papss1,Impdh2,
GO:0008360	regulation of cell shape	0.0213904	0.0038811	0.00596367	1	Myh10,Myh9,Msn,Myl12a,
GO:0007059	chromosome segregation	0.026738	0.00617447	0.00597267	1	Rps3,Slc25a5,Kpnb1,Sfpq,Ncapg,
GO:0009792	embryo development ending in birth or egg hatching	0.0534759	0.021052	0.00606713	1	Myh10,Phgdh,Rps7,Eif2s2,Col1a1,Cebpb,Eno1,Myh9,Srsf1,Tpm1,
GO:0032269	negative regulation of cellular protein metabolic process	0.0374332	0.0116139	0.00609031	1	Anxa2,Rps3,Fmr1,Gnb2l1,Strap,Gbp4,Rpl13a,
GO:0051726	regulation of cell cycle	0.0534759	0.0211402	0.00624103	1	Sfpq,Rps15a,Phgdh,Lmnb1,Rpl24,Npm1,Rps6,Cdk1,Ranbp1,Gnb2l1,
GO:0071357	cellular response to type I interferon	0.0106952	0.00064685	0.00632832	1	Ifit1,Stat1,
GO:0014706	striated muscle tissue development	0.0374332	0.0117903	0.00659394	1	Lmna,Myh10,Psma6,Flnb,Myl6,Cdk1,Tpm1,
GO:0010977	negative regulation of neuron projection development	0.0160428	0.00205816	0.00663545	1	Vim,Flna,H2-K1,
GO:0048024	regulation of nuclear mRNA splicing, via spliceosome	0.0160428	0.00205816	0.00663545	1	Fmr1,Npm1,Hnrnpa2b1,
GO:0048534	hemopoietic or lymphoid organ development	0.0588235	0.0247861	0.00668884	1	Rpl22,Actn1,Rps6,Nme2,Cebpb,Rps14,Myh9,Hspa9,Tcea1,Eef2,Rps19,
GO:0050767	regulation of neurogenesis	0.0534759	0.0213754	0.00672383	1	Fmr1,Rpl4,H2-K1,Nme2,Vim,Eif4g1,Ranbp1,Eef1a1,Flna,Pak3,
GO:0045935	positive regulation of nucleobase, nucleoside, nucleotide and nucleic acid metabolic process	0.0855615	0.0433389	0.00689419	1	Rps3,Tceb2,Stat1,Cdk1,Col1a1,Gnb2l1,Atad2b,Tcea1,Ddx58,Srsf1,Npm1,Nme2,Pabpc1,Cct6a,Cebpb,Phb,
GO:0006221	pyrimidine nucleotide biosynthetic process	0.0106952	0.000676252	0.00690637	1	Erh,Nme2,
GO:0051345	positive regulation of hydrolase activity	0.0374332	0.0119373	0.00703681	1	Tor1aip1,Rps3,Dnajb1,Hspa5,Stat1,Gnb2l1,Tpm1,
GO:0032386	regulation of intracellular transport	0.0320856	0.0090853	0.00709808	1	Cdk1,Myo1c,Gnb2l1,Flna,Ddx58,Gbp4,
GO:0009260	ribonucleotide biosynthetic process	0.0160428	0.00211696	0.00717249	1	Impdh2,Pkm,Nme2,
GO:0030041	actin filament polymerization	0.0213904	0.00411632	0.00731775	1	Myo1c,Tpm1,Sptan1,Pak3,
GO:0050793	regulation of developmental process	0.106952	0.059569	0.00735725	1	Fmr1,Hspa5,Rpl4,H2-K1,Strap,Lmna,Vim,Stat1,Eif4g1,Cdk1,Col1a1,Ranbp1,Eef1a1,Pak3,Nme2,Cebpb,Ifi204,Hspa9,Flna,Rps19,
GO:0048025	negative regulation of nuclear mRNA splicing, via spliceosome	0.0106952	0.000705654	0.00750744	1	Npm1,Hnrnpa2b1,
GO:0071364	cellular response to epidermal growth factor stimulus	0.0106952	0.000705654	0.00750744	1	Eef1a1,Iqgap1,
GO:0072661	protein targeting to plasma membrane	0.0106952	0.000705654	0.00750744	1	Anxa2,Myl12a,
GO:0006898	receptor-mediated endocytosis	0.0213904	0.00417512	0.00768534	1	Anxa2,Fmr1,Cd2ap,Cltc,
GO:0010639	negative regulation of organelle organization	0.026738	0.0065861	0.00778759	1	Lmna,Tpm1,Sptan1,Hnrnpc,Npm1,
GO:0051291	protein heterooligomerization	0.0213904	0.00423392	0.00806489	1	Anxa2,Sept7,Col1a1,Farsa,
GO:0071363	cellular response to growth factor stimulus	0.0213904	0.00423392	0.00806489	1	Ehd4,Gnb2l1,Eef1a1,Iqgap1,
GO:0060537	muscle tissue development	0.0374332	0.0122607	0.00808844	1	Lmna,Myh10,Psma6,Flnb,Myl6,Cdk1,Tpm1,
GO:0050686	negative regulation of mRNA processing	0.0106952	0.000735056	0.00813126	1	Npm1,Hnrnpa2b1,
GO:0051094	positive regulation of developmental process	0.0641711	0.0290788	0.00818214	1	Fmr1,Hspa5,Rpl4,Nme2,Lmna,Vim,Eif4g1,Cdk1,Col1a1,Cebpb,Ifi204,Pak3,
GO:0051173	positive regulation of nitrogen compound metabolic process	0.0855615	0.0442504	0.0083284	1	Rps3,Tceb2,Stat1,Cdk1,Col1a1,Gnb2l1,Atad2b,Tcea1,Ddx58,Srsf1,Npm1,Nme2,Pabpc1,Cct6a,Cebpb,Phb,
GO:0051054	positive regulation of DNA metabolic process	0.0213904	0.00429273	0.00845654	1	Rps3,Cdk1,Cct6a,Npm1,
GO:0071229	cellular response to acid	0.0213904	0.00429273	0.00845654	1	Anxa2,Col1a1,Cebpb,Eno1,
GO:0043523	regulation of neuron apoptosis	0.026738	0.00673312	0.00851956	1	Cebpb,Nes,Pak3,Npm1,Aars,
GO:0044259	multicellular organismal macromolecule metabolic process	0.0160428	0.00226397	0.00862525	1	Col1a1,Acaca,Serpinh1,
GO:0008064	regulation of actin polymerization or depolymerization	0.0213904	0.00432213	0.00865695	1	Myo1c,Tpm1,Sptan1,Pak3,
GO:0009165	nucleotide biosynthetic process	0.0320856	0.00949693	0.00872473	1	Erh,Flna,Papss1,Impdh2,Pkm,Nme2,
GO:0006275	regulation of DNA replication	0.0213904	0.00435153	0.00886044	1	Cdk1,Cct6a,Hnrnpc,Npm1,
GO:0030832	regulation of actin filament length	0.0213904	0.00435153	0.00886044	1	Myo1c,Tpm1,Sptan1,Pak3,
GO:0031623	receptor internalization	0.0160428	0.00232278	0.00925107	1	Anxa2,Fmr1,Cltc,
GO:0060351	cartilage development involved in endochondral bone morphogenesis	0.0106952	0.000793861	0.00944614	1	Col1a1,Serpinh1,
GO:0070849	response to epidermal growth factor stimulus	0.0106952	0.000793861	0.00944614	1	Eef1a1,Iqgap1,
GO:0072528	pyrimidine-containing compound biosynthetic process	0.0106952	0.000793861	0.00944614	1	Erh,Nme2,
GO:0016458	gene silencing	0.026738	0.00696833	0.00978767	1	Pabpc1,Fmr1,Atad2b,H2afv,Hnrnpa2b1,
GO:0002520	immune system development	0.0588235	0.0261974	0.00988611	1	Rpl22,Actn1,Rps6,Nme2,Cebpb,Rps14,Myh9,Hspa9,Tcea1,Eef2,Rps19,
GO:0006323	DNA packaging	0.0213904	0.00449854	0.00992476	1	Cdk1,Hist1h1a,Npm1,Ncapg,
GO:0031396	regulation of protein ubiquitination	0.0213904	0.00449854	0.00992476	1	Rps3,Hspa5,Gbp4,Npm1,
GO:0016192	vesicle-mediated transport	0.0695187	0.0335774	0.00995858	1	Myh10,Ehd4,Fmr1,Sec31a,Anxa2,Cd2ap,Cltc,Rab1,Pdia6,Gnb2l1,Flna,Myh9,Copa,
GO:0009056	catabolic process	0.101604	0.057305	0.0101143	1	Mdh2,Hspa5,Iqgap1,Dnajb1,Ranbp1,Gnb2l1,Psma6,Hsp90b1,Pkm,Tor1aip1,Tpi1,Pabpc1,Anxa2,Cd2ap,Rab1,Flna,Khsrp,Tpm1,Phb,
GO:0001937	negative regulation of endothelial cell proliferation	0.0106952	0.000823263	0.0101367	1	Stat1,Aimp1,
GO:0034340	response to type I interferon	0.0106952	0.000823263	0.0101367	1	Ifit1,Stat1,
GO:0030811	regulation of nucleotide catabolic process	0.026738	0.00705654	0.0102949	1	Tor1aip1,Dnajb1,Gnb2l1,Tpm1,Iqgap1,
GO:0033121	regulation of purine nucleotide catabolic process	0.026738	0.00705654	0.0102949	1	Tor1aip1,Dnajb1,Gnb2l1,Tpm1,Iqgap1,
GO:0090066	regulation of anatomical structure size	0.0534759	0.0228161	0.0103453	1	Rpl4,Myo1c,Npm1,Sept7,Gnb2l1,Pak3,Sptan1,Tpm1,Vcl,Phb,
GO:0001932	regulation of protein phosphorylation	0.0641711	0.0300197	0.0103561	1	Ehd4,Rps3,Fmr1,Hspa5,Strap,Lmnb1,Npm1,Iqgap1,Anxa2,Csnk2b,Gnb2l1,Gbp4,
GO:0006355	regulation of transcription, DNA-dependent	0.139037	0.0872365	0.0105604	1	Rps3,H2afv,Strap,Tceb2,Stat1,Col1a1,Atad2b,Tcea1,Ddx58,Gbp4,Psma6,Sltm,Sfpq,Eef1d,Tmpo,Rpl11,Npm1,Ywhaq,Hnrnpa2b1,Nme2,Cebpb,Ifi204,Rps14,Flna,Khsrp,Phb,
GO:0043085	positive regulation of catalytic activity	0.0588235	0.026462	0.0105986	1	Rps3,Hspa5,Rps2,Lmnb1,Npm1,Iqgap1,Tor1aip1,Dnajb1,Stat1,Gnb2l1,Tpm1,
GO:0001701	in utero embryonic development	0.0374332	0.012937	0.010656	1	Myh10,Cebpb,Eno1,Myh9,Srsf1,Tpm1,Eif2s2,
GO:0048667	cell morphogenesis involved in neuron differentiation	0.0427807	0.0161418	0.0107062	1	Myh10,Rpl4,Actb,Rpl24,Sept7,Vim,Pak3,Vcl,
GO:0000281	cytokinesis after mitosis	0.0106952	0.000852665	0.0108489	1	Sept7,Myh10,
GO:0051693	actin filament capping	0.0106952	0.000852665	0.0108489	1	Tpm1,Sptan1,
GO:0045740	positive regulation of DNA replication	0.0160428	0.00246979	0.0109293	1	Cdk1,Cct6a,Npm1,
GO:0070848	response to growth factor stimulus	0.0213904	0.00464556	0.0110688	1	Ehd4,Gnb2l1,Eef1a1,Iqgap1,
GO:0006140	regulation of nucleotide metabolic process	0.0374332	0.013084	0.0112847	1	Tor1aip1,Dnajb1,Gnb2l1,Flna,Tpm1,Nme2,Iqgap1,
GO:0034404	nucleobase, nucleoside and nucleotide biosynthetic process	0.0320856	0.010085	0.0114896	1	Erh,Flna,Papss1,Impdh2,Pkm,Nme2,
GO:0034654	nucleobase, nucleoside, nucleotide and nucleic acid biosynthetic process	0.0320856	0.010085	0.0114896	1	Erh,Flna,Papss1,Impdh2,Pkm,Nme2,
GO:0030261	chromosome condensation	0.0106952	0.000882068	0.0115826	1	Cdk1,Ncapg,
GO:0051647	nucleus localization	0.0106952	0.000882068	0.0115826	1	Myh10,Sun2,
GO:0031328	positive regulation of cellular biosynthetic process	0.0855615	0.0459851	0.0117145	1	Fmr1,Rps3a1,Tceb2,Stat1,Cdk1,Col1a1,Atad2b,Tcea1,Ddx58,Npm1,Nme2,Cct6a,Rps9,Cebpb,Eef2,Phb,
GO:0051336	regulation of hydrolase activity	0.0534759	0.0233454	0.0119954	1	Rps3,Hspa5,Hsp90b1,Npm1,Iqgap1,Tor1aip1,Dnajb1,Stat1,Gnb2l1,Tpm1,
GO:0048812	neuron projection morphogenesis	0.0427807	0.0164947	0.0120699	1	Myh10,Rpl4,Actb,Rpl24,Sept7,Vim,Pak3,Vcl,
GO:0016310	phosphorylation	0.0909091	0.0502484	0.0122583	1	Rps3,Fmr1,Hspa5,Strap,Iqgap1,Cdk1,Gnb2l1,Gbp4,Pak3,Ehd4,Npm1,Pkm,Lmnb1,Nme2,Anxa2,Csnk2b,Papss1,
GO:0061061	muscle structure development	0.0427807	0.0165535	0.012309	1	Myh10,Psma6,Flnb,Myl6,Lmna,Cdk1,Myh9,Tpm1,
GO:2000026	regulation of multicellular organismal development	0.0909091	0.0502779	0.0123232	1	Fmr1,Hspa5,Rpl4,H2-K1,Strap,Vim,Stat1,Eif4g1,Cdk1,Col1a1,Ranbp1,Eef1a1,Pak3,Nme2,Cebpb,Hspa9,Flna,
GO:0021549	cerebellum development	0.0160428	0.0025874	0.0123903	1	Myh10,Hspa5,Aars,
GO:0060996	dendritic spine development	0.0160428	0.0025874	0.0123903	1	Sept7,Fmr1,Pak3,
GO:0051402	neuron apoptosis	0.026738	0.00740937	0.0125042	1	Cebpb,Nes,Pak3,Npm1,Aars,
GO:0031334	positive regulation of protein complex assembly	0.0213904	0.00482197	0.0125497	1	Rps3,Myo1c,Gnb2l1,Msn,
GO:0006952	defense response	0.0748663	0.0384875	0.0126264	1	Vdac1,Gbp2,H2-K1,Ifit1,Stat1,Eif4g1,Rab1,Aimp1,Cebpb,Ddx58,Gbp4,Rps19,Phb,Rpl13a,
GO:0006468	protein phosphorylation	0.0802139	0.0424569	0.0127528	1	Ehd4,Rps3,Fmr1,Hspa5,Strap,Lmnb1,Npm1,Nme2,Iqgap1,Anxa2,Csnk2b,Cdk1,Gnb2l1,Gbp4,Pak3,
GO:0072595	maintenance of protein localization to organelle	0.0106952	0.000940872	0.0131134	1	Hspa5,Sun2,
GO:0042127	regulation of cell proliferation	0.0802139	0.0426039	0.0131239	1	Rps3a1,Slc25a5,Rps15a,Strap,Npm1,Nme2,Lmna,Anxa2,Vim,Stat1,Cdk1,Aimp1,Cebpb,Rps9,Phb,
GO:0000723	telomere maintenance	0.0160428	0.0026462	0.0131608	1	Cct6a,Hnrnpc,Hnrnpa2b1,
GO:0032200	telomere organization	0.0160428	0.0026462	0.0131608	1	Cct6a,Hnrnpc,Hnrnpa2b1,
GO:0042306	regulation of protein import into nucleus	0.0213904	0.00491018	0.0133354	1	Cdk1,Flna,Ddx58,Gbp4,
GO:0007093	mitotic cell cycle checkpoint	0.0160428	0.0026756	0.013556	1	Cdk1,Rpl24,Rps6,
GO:0009057	macromolecule catabolic process	0.0588235	0.0274911	0.0137513	1	Psma6,Hspa5,Hsp90b1,Anxa2,Pabpc1,Cd2ap,Ranbp1,Gnb2l1,Flna,Khsrp,Phb,
GO:0010628	positive regulation of gene expression	0.0802139	0.0428685	0.0138132	1	Rps3,Msn,Npm1,Nme2,Tceb2,Lmna,Vim,Stat1,Cdk1,Col1a1,Cebpb,Atad2b,Ddx58,Tcea1,Phb,
GO:0008284	positive regulation of cell proliferation	0.0534759	0.0238746	0.0138375	1	Rps3a1,Slc25a5,Rps15a,Npm1,Nme2,Anxa2,Vim,Stat1,Cdk1,Rps9,
GO:0006220	pyrimidine nucleotide metabolic process	0.0106952	0.000970274	0.01391	1	Erh,Nme2,
GO:0009891	positive regulation of biosynthetic process	0.0855615	0.046926	0.0139605	1	Fmr1,Rps3a1,Tceb2,Stat1,Cdk1,Col1a1,Atad2b,Tcea1,Ddx58,Npm1,Nme2,Cct6a,Rps9,Cebpb,Eef2,Phb,
GO:0042592	homeostatic process	0.0909091	0.0509835	0.0139666	1	P4hb,Strap,Rps6,Stat1,Pdia6,Gnb2l1,Acaca,Tcea1,Rpl13a,Pdia3,Npm1,Hnrnpc,Hnrnpa2b1,Cct6a,Rps14,Hspa9,Rps19,
GO:0009894	regulation of catabolic process	0.0481283	0.0204052	0.014126	1	Iqgap1,Tor1aip1,Dnajb1,Pabpc1,Anxa2,Gnb2l1,Flna,Tpm1,Phb,
GO:0008154	actin polymerization or depolymerization	0.0213904	0.00499838	0.0141517	1	Myo1c,Tpm1,Sptan1,Pak3,
GO:0006351	transcription, DNA-dependent	0.139037	0.0894417	0.014206	1	Rps3,H2afv,Strap,Tceb2,Stat1,Col1a1,Atad2b,Tcea1,Ddx58,Gbp4,Psma6,Sltm,Sfpq,Eef1d,Tmpo,Rpl11,Npm1,Ywhaq,Hnrnpa2b1,Nme2,Cebpb,Ifi204,Rps14,Flna,Khsrp,Phb,
GO:0007030	Golgi organization	0.0160428	0.00273441	0.0143667	1	Cdk1,Cltc,Rab1,
GO:0031333	negative regulation of protein complex assembly	0.0160428	0.00273441	0.0143667	1	Vdac2,Tpm1,Sptan1,
GO:0044236	multicellular organismal metabolic process	0.0160428	0.00273441	0.0143667	1	Col1a1,Acaca,Serpinh1,
GO:0030163	protein catabolic process	0.0481283	0.020464	0.0143674	1	Psma6,Hspa5,Hsp90b1,Anxa2,Cd2ap,Ranbp1,Gnb2l1,Flna,Phb,
GO:0032774	RNA biosynthetic process	0.139037	0.0896769	0.0146485	1	Rps3,H2afv,Strap,Tceb2,Stat1,Col1a1,Atad2b,Tcea1,Ddx58,Gbp4,Psma6,Sltm,Sfpq,Eef1d,Tmpo,Rpl11,Npm1,Ywhaq,Hnrnpa2b1,Nme2,Cebpb,Ifi204,Rps14,Flna,Khsrp,Phb,
GO:0051960	regulation of nervous system development	0.0534759	0.0241098	0.0147212	1	Fmr1,Rpl4,H2-K1,Nme2,Vim,Eif4g1,Ranbp1,Eef1a1,Flna,Pak3,
GO:0030835	negative regulation of actin filament depolymerization	0.0106952	0.000999677	0.0147271	1	Tpm1,Sptan1,
GO:0070997	neuron death	0.026738	0.0077916	0.0152381	1	Cebpb,Nes,Pak3,Npm1,Aars,
GO:0051707	response to other organism	0.0534759	0.0242863	0.0154113	1	Gbp2,Rps15a,H2-K1,Ifit1,Stat1,Rab1,Cebpb,Ddx58,Gbp4,Rpl13a,
GO:0051222	positive regulation of protein transport	0.026738	0.007821	0.0154637	1	Cdk1,Myo1c,Gnb2l1,Flna,Ddx58,
GO:0051701	interaction with host	0.0160428	0.00282262	0.0156333	1	Stat1,Gbp2,P4hb,
GO:0019220	regulation of phosphate metabolic process	0.0695187	0.0356355	0.0156409	1	Ehd4,Rps3,Fmr1,Hspa5,Hsp90b1,Strap,Lmnb1,Npm1,Iqgap1,Anxa2,Csnk2b,Gnb2l1,Gbp4,
GO:0051174	regulation of phosphorus metabolic process	0.0695187	0.0356943	0.0158336	1	Ehd4,Rps3,Fmr1,Hspa5,Hsp90b1,Strap,Lmnb1,Npm1,Iqgap1,Anxa2,Csnk2b,Gnb2l1,Gbp4,
GO:0006195	purine nucleotide catabolic process	0.026738	0.00790921	0.0161536	1	Tor1aip1,Dnajb1,Gnb2l1,Tpm1,Iqgap1,
GO:0000768	syncytium formation by plasma membrane fusion	0.0106952	0.00105848	0.0164217	1	Stat1,Myh9,
GO:0006900	membrane budding	0.0106952	0.00105848	0.0164217	1	Anxa2,Rab1,
GO:0033205	cell cycle cytokinesis	0.0106952	0.00105848	0.0164217	1	Sept7,Myh10,
GO:0043112	receptor metabolic process	0.0213904	0.0052336	0.0164814	1	Anxa2,Fmr1,Cltc,Flna,
GO:0048872	homeostasis of number of cells	0.026738	0.00802681	0.0171051	1	Rps14,Hspa9,Tcea1,Rps6,Rps19,
GO:0002090	regulation of receptor internalization	0.0106952	0.00108788	0.0172987	1	Anxa2,Fmr1,
GO:0022037	metencephalon development	0.0160428	0.00294023	0.017417	1	Myh10,Hspa5,Aars,
GO:0060249	anatomical structure homeostasis	0.026738	0.00808562	0.0175945	1	Cct6a,Acaca,Strap,Hnrnpc,Hnrnpa2b1,
GO:0071103	DNA conformation change	0.0213904	0.00535121	0.0177311	1	Cdk1,Hist1h1a,Npm1,Ncapg,
GO:0022415	viral reproductive process	0.0213904	0.00538061	0.0180525	1	Pabpc1,Stat1,Rab1,P4hb,
GO:0006949	syncytium formation	0.0106952	0.00111729	0.0181952	1	Stat1,Myh9,
GO:0043044	ATP-dependent chromatin remodeling	0.0106952	0.00111729	0.0181952	1	Actb,Hnrnpc,
GO:0002697	regulation of immune effector process	0.0320856	0.0112023	0.0183518	1	Ifit1,Ddx58,H2-K1,Gbp4,Rps19,Phb,
GO:0042325	regulation of phosphorylation	0.0641711	0.0325777	0.0185552	1	Ehd4,Rps3,Fmr1,Hspa5,Strap,Lmnb1,Npm1,Iqgap1,Anxa2,Csnk2b,Gnb2l1,Gbp4,
GO:0010563	negative regulation of phosphorus metabolic process	0.0213904	0.00543942	0.0187061	1	Gnb2l1,Strap,Gbp4,Iqgap1,
GO:0045936	negative regulation of phosphate metabolic process	0.0213904	0.00543942	0.0187061	1	Gnb2l1,Strap,Gbp4,Iqgap1,
GO:0045806	negative regulation of endocytosis	0.0106952	0.00114669	0.019111	1	Anxa2,Gnb2l1,
GO:0060968	regulation of gene silencing	0.0106952	0.00114669	0.019111	1	Fmr1,Atad2b,
GO:0071216	cellular response to biotic stimulus	0.026738	0.00826203	0.0191181	1	Hspa5,Stat1,Cebpb,Gbp2,Aars,
GO:0072523	purine-containing compound catabolic process	0.026738	0.00826203	0.0191181	1	Tor1aip1,Dnajb1,Gnb2l1,Tpm1,Iqgap1,
GO:0001837	epithelial to mesenchymal transition	0.0160428	0.00308724	0.0197998	1	Col1a1,Flna,Strap,
GO:0030010	establishment of cell polarity	0.0160428	0.00308724	0.0197998	1	Lmna,Myh9,Msn,
GO:0051051	negative regulation of transport	0.0320856	0.0114081	0.0198674	1	Anxa2,Fmr1,Gnb2l1,Flna,Gbp4,Ywhaq,
GO:0001662	behavioral fear response	0.0106952	0.00117609	0.0200459	1	Eif4g1,Vdac1,
GO:0032964	collagen biosynthetic process	0.0106952	0.00117609	0.0200459	1	Col1a1,Serpinh1,
GO:0030335	positive regulation of cell migration	0.0320856	0.0114375	0.0200907	1	Hspa5,Col1a1,Myo1c,Gnb2l1,Sun2,Pak3,
GO:0051052	regulation of DNA metabolic process	0.026738	0.00840904	0.0204522	1	Rps3,Cdk1,Cct6a,Hnrnpc,Npm1,
GO:0050680	negative regulation of epithelial cell proliferation	0.0160428	0.00314604	0.0208008	1	Stat1,Aimp1,Strap,
GO:0090002	establishment of protein localization in plasma membrane	0.0160428	0.00314604	0.0208008	1	Anxa2,Gnb2l1,Myl12a,
GO:0002209	behavioral defense response	0.0106952	0.00120549	0.0209995	1	Eif4g1,Vdac1,
GO:0044265	cellular macromolecule catabolic process	0.0481283	0.0219341	0.0214483	1	Psma6,Hspa5,Hsp90b1,Pabpc1,Anxa2,Cd2ap,Ranbp1,Gnb2l1,Khsrp,
GO:0033044	regulation of chromosome organization	0.0213904	0.00567463	0.0214665	1	Fmr1,Sfpq,Cct6a,Hnrnpc,
GO:0006796	phosphate metabolic process	0.0962567	0.057893	0.0218836	1	Rps3,Fmr1,Hspa5,Strap,Iqgap1,Cdk1,Gnb2l1,Gbp4,Pak3,Ehd4,Hsp90b1,Npm1,Pkm,Lmnb1,Nme2,Anxa2,Csnk2b,Papss1,
GO:0032210	regulation of telomere maintenance via telomerase	0.0106952	0.00123489	0.0219718	1	Cct6a,Hnrnpc,
GO:0046605	regulation of centrosome cycle	0.0106952	0.00123489	0.0219718	1	Ranbp1,Npm1,
GO:0051290	protein heterotetramerization	0.0106952	0.00123489	0.0219718	1	Anxa2,Farsa,
GO:0006793	phosphorus metabolic process	0.0962567	0.0579224	0.0219817	1	Rps3,Fmr1,Hspa5,Strap,Iqgap1,Cdk1,Gnb2l1,Gbp4,Pak3,Ehd4,Hsp90b1,Npm1,Pkm,Lmnb1,Nme2,Anxa2,Csnk2b,Papss1,
GO:0031346	positive regulation of cell projection organization	0.026738	0.00858546	0.0221317	1	Fmr1,Rpl4,Ranbp1,Eef1a1,Nme2,
GO:0051329	interphase of mitotic cell cycle	0.0213904	0.00576284	0.0225625	1	Cdk1,Ranbp1,Lmnb1,Rps6,
GO:2000147	positive regulation of cell motility	0.0320856	0.0117609	0.0226601	1	Hspa5,Col1a1,Myo1c,Gnb2l1,Sun2,Pak3,
GO:0009166	nucleotide catabolic process	0.026738	0.00864426	0.0227109	1	Tor1aip1,Dnajb1,Gnb2l1,Tpm1,Iqgap1,
GO:0060999	positive regulation of dendritic spine development	0.0106952	0.0012643	0.0229623	1	Fmr1,Pak3,
GO:0007009	plasma membrane organization	0.0213904	0.00582165	0.0233119	1	Anxa2,Myh10,Gnb2l1,Myl12a,
GO:0051271	negative regulation of cellular component movement	0.0213904	0.00582165	0.0233119	1	Csnk2b,Strap,Tpm1,Actn1,
GO:0065009	regulation of molecular function	0.0962567	0.0583341	0.0233917	1	Rps3,Hspa5,Rps2,Cald1,Iqgap1,Dnajb1,Stat1,Eno1,Gnb2l1,Psma6,Hsp90b1,Rpl11,Npm1,Lmnb1,Tor1aip1,Anxa2,Flna,Tpm1,
GO:0010243	response to organic nitrogen	0.0213904	0.00585105	0.0236921	1	Cdk1,Col1a1,Cebpb,Aars,
GO:0051272	positive regulation of cellular component movement	0.0320856	0.0119079	0.023898	1	Hspa5,Col1a1,Myo1c,Gnb2l1,Sun2,Pak3,
GO:0006278	RNA-dependent DNA replication	0.0106952	0.0012937	0.023971	1	Cct6a,Hnrnpc,
GO:0007004	telomere maintenance via telomerase	0.0106952	0.0012937	0.023971	1	Cct6a,Hnrnpc,
GO:0030837	negative regulation of actin filament polymerization	0.0106952	0.0012937	0.023971	1	Tpm1,Sptan1,
GO:0042596	fear response	0.0106952	0.0012937	0.023971	1	Eif4g1,Vdac1,
GO:0042993	positive regulation of transcription factor import into nucleus	0.0106952	0.0012937	0.023971	1	Flna,Ddx58,
GO:0051301	cell division	0.0374332	0.0153774	0.0248832	1	Sept7,Myh10,Rps3,Cd2ap,Cdk1,Myh9,Sept2,
GO:0009206	purine ribonucleoside triphosphate biosynthetic process	0.0106952	0.0013231	0.0249976	1	Pkm,Nme2,
GO:0030834	regulation of actin filament depolymerization	0.0106952	0.0013231	0.0249976	1	Tpm1,Sptan1,
GO:0006259	DNA metabolic process	0.0481283	0.0225515	0.0250686	1	Rps3,Sfpq,Hmga1,Hnrnpc,Npm1,Hnrnpa2b1,Cdk1,Cct6a,Phb,
GO:0090150	establishment of protein localization in membrane	0.0160428	0.00338126	0.0250784	1	Anxa2,Gnb2l1,Myl12a,
GO:0016337	cell-cell adhesion	0.0320856	0.0120843	0.0254424	1	Cd2ap,Flna,Myh9,Tln1,Actb,Vcl,
GO:0040017	positive regulation of locomotion	0.0320856	0.0121431	0.0259717	1	Hspa5,Col1a1,Myo1c,Gnb2l1,Sun2,Pak3,
GO:0009145	purine nucleoside triphosphate biosynthetic process	0.0106952	0.0013525	0.0260419	1	Pkm,Nme2,
GO:0060997	dendritic spine morphogenesis	0.0106952	0.0013525	0.0260419	1	Sept7,Pak3,
GO:0031647	regulation of protein stability	0.0213904	0.00605686	0.0264596	1	Cct6a,Flna,Npm1,Phb,
GO:0045892	negative regulation of transcription, DNA-dependent	0.0588235	0.0304019	0.0265269	1	Sfpq,H2afv,Strap,Ywhaq,Hnrnpa2b1,Cebpb,Atad2b,Rps14,Flna,Gbp4,Phb,
GO:0009150	purine ribonucleotide metabolic process	0.026738	0.00902649	0.0267153	1	Gnb2l1,Impdh2,Pkm,Nme2,Iqgap1,
GO:0010741	negative regulation of intracellular protein kinase cascade	0.0213904	0.00608627	0.0268701	1	Eif3a,Stat1,Gnb2l1,Phb,
GO:0046822	regulation of nucleocytoplasmic transport	0.0213904	0.00608627	0.0268701	1	Cdk1,Flna,Ddx58,Gbp4,
GO:0048738	cardiac muscle tissue development	0.0213904	0.00608627	0.0268701	1	Lmna,Myh10,Cdk1,Tpm1,
GO:0010564	regulation of cell cycle process	0.0320856	0.0122607	0.0270521	1	Sfpq,Cdk1,Ranbp1,Rpl24,Npm1,Rps6,
GO:0009201	ribonucleoside triphosphate biosynthetic process	0.0106952	0.00138191	0.0271036	1	Pkm,Nme2,
GO:0051049	regulation of transport	0.0748663	0.0425745	0.0273108	1	Ehd4,Fmr1,Myo1c,Vdac1,Ywhaq,Sept2,Anxa2,Cd2ap,Cdk1,Gnb2l1,Flna,Ddx58,Vdac2,Gbp4,
GO:0050673	epithelial cell proliferation	0.026738	0.0090853	0.0273688	1	Stat1,Aimp1,Cebpb,Strap,Nme2,
GO:0030031	cell projection assembly	0.026738	0.0091147	0.0276993	1	Myh10,Fmr1,Flna,Vcl,Sept2,
GO:0031047	gene silencing by RNA	0.0160428	0.00352827	0.0279741	1	Pabpc1,Fmr1,Hnrnpa2b1,
GO:0072527	pyrimidine-containing compound metabolic process	0.0106952	0.00141131	0.0281825	1	Erh,Nme2,
GO:0034655	nucleobase, nucleoside, nucleotide and nucleic acid catabolic process	0.026738	0.0091735	0.028368	1	Tor1aip1,Dnajb1,Gnb2l1,Tpm1,Iqgap1,
GO:0034656	nucleobase, nucleoside and nucleotide catabolic process	0.026738	0.0091735	0.028368	1	Tor1aip1,Dnajb1,Gnb2l1,Tpm1,Iqgap1,
GO:0051098	regulation of binding	0.0374332	0.0158184	0.0284125	1	Anxa2,Psma6,Eno1,Flna,Rpl11,Cald1,Npm1,
GO:0016032	viral reproduction	0.0213904	0.00620388	0.0285502	1	Pabpc1,Stat1,Rab1,P4hb,
GO:0051325	interphase	0.0213904	0.00620388	0.0285502	1	Cdk1,Ranbp1,Lmnb1,Rps6,
GO:0051099	positive regulation of binding	0.026738	0.00923231	0.0290468	1	Anxa2,Psma6,Eno1,Cald1,Npm1,
GO:0010833	telomere maintenance via telomere lengthening	0.0106952	0.00144071	0.0292785	1	Cct6a,Hnrnpc,
GO:0030042	actin filament depolymerization	0.0106952	0.00144071	0.0292785	1	Tpm1,Sptan1,
GO:0030968	endoplasmic reticulum unfolded protein response	0.0106952	0.00144071	0.0292785	1	Hspa5,Aars,
GO:0034394	protein localization at cell surface	0.0106952	0.00144071	0.0292785	1	Flna,Vcl,
GO:0009259	ribonucleotide metabolic process	0.026738	0.00934992	0.0304352	1	Gnb2l1,Impdh2,Pkm,Nme2,Iqgap1,
GO:0006732	coenzyme metabolic process	0.0213904	0.00635089	0.0307365	1	Fasn,Tpi1,Mdh2,Acaca,
GO:0051223	regulation of protein transport	0.0320856	0.0126724	0.0310673	1	Cdk1,Myo1c,Gnb2l1,Flna,Ddx58,Gbp4,
GO:0010769	regulation of cell morphogenesis involved in differentiation	0.026738	0.00943812	0.0315034	1	Vim,Col1a1,Rpl4,Strap,Pak3,
GO:0006354	transcription elongation, DNA-dependent	0.0106952	0.00149951	0.0315206	1	Tcea1,Tceb2,
GO:0034620	cellular response to unfolded protein	0.0106952	0.00149951	0.0315206	1	Hspa5,Aars,
GO:0000060	protein import into nucleus, translocation	0.0106952	0.00152892	0.0326664	1	Kpnb1,Cdk1,
GO:0016575	histone deacetylation	0.0106952	0.00152892	0.0326664	1	Sfpq,Phb,
GO:0007568	aging	0.0160428	0.00379289	0.0336146	1	Lmna,Cdk1,Npm1,
GO:0051347	positive regulation of transferase activity	0.0320856	0.012937	0.033844	1	Rps3,Hspa5,Rps2,Lmnb1,Npm1,Iqgap1,
GO:0044270	cellular nitrogen compound catabolic process	0.026738	0.00964394	0.0340866	1	Tor1aip1,Dnajb1,Gnb2l1,Tpm1,Iqgap1,
GO:0046700	heterocycle catabolic process	0.026738	0.00964394	0.0340866	1	Tor1aip1,Dnajb1,Gnb2l1,Tpm1,Iqgap1,
GO:0043900	regulation of multi-organism process	0.0213904	0.00661551	0.0349148	1	Ifit1,P4hb,Ddx58,Gbp4,
GO:0045667	regulation of osteoblast differentiation	0.0160428	0.0038517	0.0349423	1	Lmna,Cebpb,Ifi204,
GO:0030512	negative regulation of transforming growth factor beta receptor signaling pathway	0.0106952	0.00158772	0.0350062	1	Hspa5,Strap,
GO:0030816	positive regulation of cAMP metabolic process	0.0106952	0.00158772	0.0350062	1	Gnb2l1,Nme2,
GO:0031397	negative regulation of protein ubiquitination	0.0106952	0.00158772	0.0350062	1	Rps3,Gbp4,
GO:0043488	regulation of mRNA stability	0.0106952	0.00158772	0.0350062	1	Fmr1,Hnrnpc,
GO:0060350	endochondral bone morphogenesis	0.0106952	0.00158772	0.0350062	1	Col1a1,Serpinh1,
GO:0032880	regulation of protein localization	0.0374332	0.0165829	0.0353075	1	Cdk1,Myo1c,Gnb2l1,Flna,Ddx58,Gbp4,Sept2,
GO:0009895	negative regulation of catabolic process	0.0160428	0.0038811	0.0356162	1	Anxa2,Flna,Phb,
GO:0009719	response to endogenous stimulus	0.0481283	0.0240804	0.0358659	1	Msn,Iqgap1,Stat1,Cdk1,Col1a1,Acaca,Cebpb,Eef1a1,Aars,
GO:0007584	response to nutrient	0.0160428	0.0039105	0.0362968	1	Plec,Stat1,Pdia3,
GO:0070507	regulation of microtubule cytoskeleton organization	0.0160428	0.0039105	0.0362968	1	Rps3,Ranbp1,Npm1,
GO:0016049	cell growth	0.0320856	0.0132016	0.036777	1	Sept7,Rpl4,Gnb2l1,Npm1,Vcl,Phb,
GO:0032479	regulation of type I interferon production	0.0106952	0.00164653	0.037409	1	Ddx58,Gbp4,
GO:0044248	cellular catabolic process	0.0802139	0.0487195	0.037481	1	Psma6,Mdh2,Hspa5,Hsp90b1,Iqgap1,Tor1aip1,Anxa2,Pabpc1,Dnajb1,Cd2ap,Rab1,Ranbp1,Gnb2l1,Khsrp,Tpm1,
GO:0045597	positive regulation of cell differentiation	0.0427807	0.0204934	0.0375691	1	Rpl4,Nme2,Lmna,Eif4g1,Vim,Col1a1,Ifi204,Cebpb,
GO:0051704	multi-organism process	0.0588235	0.0321661	0.0375759	1	Gbp2,P4hb,Rps15a,H2-K1,Ifit1,Stat1,Rab1,Cebpb,Ddx58,Gbp4,Rpl13a,
GO:0032204	regulation of telomere maintenance	0.0106952	0.00167593	0.0386335	1	Cct6a,Hnrnpc,
GO:0046496	nicotinamide nucleotide metabolic process	0.0106952	0.00167593	0.0386335	1	Tpi1,Mdh2,
GO:0044257	cellular protein catabolic process	0.0374332	0.0169945	0.0394441	1	Anxa2,Psma6,Hspa5,Cd2ap,Ranbp1,Hsp90b1,Gnb2l1,
GO:0044271	cellular nitrogen compound biosynthetic process	0.0374332	0.0169945	0.0394441	1	Erh,Flna,Papss1,Phgdh,Impdh2,Pkm,Nme2,
GO:0006366	transcription from RNA polymerase II promoter	0.0802139	0.0491018	0.0396855	1	Sfpq,Strap,Nme2,Tceb2,Hnrnpa2b1,Stat1,Cebpb,Rps14,Atad2b,Ifi204,Flna,Tcea1,Ddx58,Gbp4,Phb,
GO:0043242	negative regulation of protein complex disassembly	0.0106952	0.00170533	0.0398732	1	Tpm1,Sptan1,
GO:0045471	response to ethanol	0.0106952	0.00170533	0.0398732	1	Cdk1,Eef1b2,
GO:0010976	positive regulation of neuron projection development	0.0160428	0.00408691	0.0405202	1	Ranbp1,Eef1a1,Nme2,
GO:0031345	negative regulation of cell projection organization	0.0160428	0.00408691	0.0405202	1	Vim,Flna,H2-K1,
GO:0031399	regulation of protein modification process	0.0641711	0.036694	0.0408201	1	Ehd4,Rps3,Fmr1,Hspa5,Strap,Lmnb1,Npm1,Iqgap1,Anxa2,Csnk2b,Gnb2l1,Gbp4,
GO:0019362	pyridine nucleotide metabolic process	0.0106952	0.00173473	0.0411279	1	Tpi1,Mdh2,
GO:0032606	type I interferon production	0.0106952	0.00173473	0.0411279	1	Ddx58,Gbp4,
GO:0032637	interleukin-8 production	0.0106952	0.00173473	0.0411279	1	Rab1,Ddx58,
GO:0072524	pyridine-containing compound metabolic process	0.0106952	0.00173473	0.0411279	1	Tpi1,Mdh2,
GO:0050688	regulation of defense response to virus	0.0160428	0.00411632	0.0412473	1	Ifit1,Ddx58,Gbp4,
GO:0072358	cardiovascular system development	0.0534759	0.0287554	0.0420577	1	Myh10,Anxa2,Lmna,Stat1,Cdk1,Aimp1,Col1a1,Flna,Myh9,Tpm1,
GO:0072359	circulatory system development	0.0534759	0.0287554	0.0420577	1	Myh10,Anxa2,Lmna,Stat1,Cdk1,Aimp1,Col1a1,Flna,Myh9,Tpm1,
GO:0045087	innate immune response	0.0374332	0.0172591	0.0422645	1	Ifit1,Stat1,Gbp2,Ddx58,Gbp4,Rps19,Rpl13a,
GO:0009142	nucleoside triphosphate biosynthetic process	0.0106952	0.00176414	0.0423972	1	Pkm,Nme2,
GO:0060393	regulation of pathway-restricted SMAD protein phosphorylation	0.0106952	0.00176414	0.0423972	1	Csnk2b,Strap,
GO:0031400	negative regulation of protein modification process	0.0213904	0.00705654	0.0425768	1	Rps3,Gnb2l1,Strap,Gbp4,
GO:0044282	small molecule catabolic process	0.0374332	0.0172885	0.0425858	1	Tor1aip1,Tpi1,Dnajb1,Gnb2l1,Tpm1,Pkm,Iqgap1,
GO:0031667	response to nutrient levels	0.026738	0.0102908	0.0430444	1	Plec,Hspa5,Stat1,Pdia3,Rab1,
GO:0006575	cellular modified amino acid metabolic process	0.0160428	0.00420452	0.0434679	1	Eef1g,P4hb,Phgdh,
GO:0031329	regulation of cellular catabolic process	0.0374332	0.0173767	0.043559	1	Tor1aip1,Anxa2,Pabpc1,Dnajb1,Gnb2l1,Tpm1,Iqgap1,
GO:0006096	glycolysis	0.0106952	0.00179354	0.0436812	1	Tpi1,Pkm,
GO:0006919	activation of caspase activity	0.0106952	0.00179354	0.0436812	1	Stat1,Gnb2l1,
GO:0070373	negative regulation of ERK1 and ERK2 cascade	0.0106952	0.00179354	0.0436812	1	Eif3a,Phb,
GO:0071445	cellular response to protein stimulus	0.0106952	0.00179354	0.0436812	1	Hspa5,Aars,
GO:0008285	negative regulation of cell proliferation	0.0374332	0.0174061	0.0438866	1	Lmna,Stat1,Aimp1,Cebpb,Strap,Npm1,Phb,
GO:0030902	hindbrain development	0.0160428	0.00423392	0.0442211	1	Myh10,Hspa5,Aars,
GO:0006936	muscle contraction	0.0213904	0.00717415	0.0447678	1	Myl6,Srsf1,Cald1,Tpm1,
GO:0051235	maintenance of location	0.0213904	0.00717415	0.0447678	1	Hspa5,Sun2,Flna,Tln1,
GO:0022604	regulation of cell morphogenesis	0.026738	0.0104084	0.0448115	1	Vim,Col1a1,Rpl4,Strap,Pak3,
GO:0031401	positive regulation of protein modification process	0.0374332	0.0175237	0.045213	1	Anxa2,Ehd4,Fmr1,Hspa5,Csnk2b,Gnb2l1,Npm1,
GO:0071495	cellular response to endogenous stimulus	0.0374332	0.0175237	0.045213	1	Stat1,Col1a1,Cebpb,Acaca,Eef1a1,Msn,Iqgap1,
GO:0001568	blood vessel development	0.0374332	0.0175825	0.0458857	1	Anxa2,Myh10,Stat1,Col1a1,Aimp1,Flna,Myh9,
GO:0050900	leukocyte migration	0.0213904	0.00723295	0.0458867	1	Aimp1,Msn,Rps19,Rpl13a,
GO:0070201	regulation of establishment of protein localization	0.0320856	0.0139661	0.0461479	1	Cdk1,Myo1c,Gnb2l1,Flna,Ddx58,Gbp4,
GO:0055013	cardiac muscle cell development	0.0106952	0.00185234	0.046292	1	Lmna,Myh10,
GO:0060389	pathway-restricted SMAD protein phosphorylation	0.0106952	0.00185234	0.046292	1	Csnk2b,Strap,
GO:0043200	response to amino acid stimulus	0.0160428	0.00432213	0.0465198	1	Col1a1,Cebpb,Aars,
GO:0001775	cell activation	0.0481283	0.0254035	0.0474949	1	Rpl22,Tln1,Actb,Rps6,Cebpb,Myh9,Flna,Impdh2,Vcl,
GO:0042176	regulation of protein catabolic process	0.0213904	0.00732116	0.0475941	1	Anxa2,Gnb2l1,Flna,Phb,
GO:0006476	protein deacetylation	0.0106952	0.00188174	0.0476184	1	Sfpq,Phb,
GO:0043588	skin development	0.0106952	0.00188174	0.0476184	1	Col1a1,Aars,
GO:0048041	focal adhesion assembly	0.0106952	0.00188174	0.0476184	1	Actn1,Iqgap1,
GO:0006325	chromatin organization	0.0374332	0.0177884	0.0482909	1	Fmr1,Sfpq,Actb,Hist1h1a,Hnrnpc,Npm1,Phb,
GO:0044403	symbiosis, encompassing mutualism through parasitism	0.0160428	0.00441034	0.0488766	1	Stat1,Gbp2,P4hb,
GO:0044419	interspecies interaction between organisms	0.0160428	0.00441034	0.0488766	1	Stat1,Gbp2,P4hb,
GO:0048146	positive regulation of fibroblast proliferation	0.0106952	0.00191115	0.0489587	1	Anxa2,Rps3a1,
GO:0060998	regulation of dendritic spine development	0.0106952	0.00191115	0.0489587	1	Fmr1,Pak3,
GO:0045787	positive regulation of cell cycle	0.0160428	0.00443974	0.049675	1	Cdk1,Rps15a,Lmnb1,
GO:0030801	positive regulation of cyclic nucleotide metabolic process	0.0106952	0.00194055	0.0503125	1	Gnb2l1,Nme2,
GO:0045981	positive regulation of nucleotide metabolic process	0.0106952	0.00194055	0.0503125	1	Gnb2l1,Nme2,
GO:0055006	cardiac cell development	0.0106952	0.00194055	0.0503125	1	Lmna,Myh10,
GO:0042742	defense response to bacterium	0.0213904	0.00752698	0.0517136	1	Rab1,Cebpb,Gbp2,H2-K1,
GO:0008361	regulation of cell size	0.0320856	0.0143777	0.0517571	1	Sept7,Rpl4,Gnb2l1,Npm1,Vcl,Phb,
GO:0006974	response to DNA damage stimulus	0.0374332	0.0180824	0.0518643	1	Rps3,Fmr1,Sfpq,Cdk1,Ifi204,Hmga1,Npm1,
GO:0001933	negative regulation of protein phosphorylation	0.0160428	0.00452795	0.0521083	1	Gnb2l1,Strap,Gbp4,
GO:0007163	establishment or maintenance of cell polarity	0.0160428	0.00452795	0.0521083	1	Lmna,Myh9,Msn,
GO:0043524	negative regulation of neuron apoptosis	0.0160428	0.00452795	0.0521083	1	Cebpb,Nes,Aars,
GO:0010717	regulation of epithelial to mesenchymal transition	0.0106952	0.00199935	0.0530603	1	Col1a1,Strap,
GO:0034763	negative regulation of transmembrane transport	0.0106952	0.00199935	0.0530603	1	Gbp4,Ywhaq,
GO:0051289	protein homotetramerization	0.0106952	0.00199935	0.0530603	1	Acaca,Impdh2,
GO:0009605	response to external stimulus	0.0641711	0.0383111	0.0533117	1	Myh10,Hspa5,Pdia3,Rpl24,Anxa2,Plec,Stat1,Rab1,Ddx58,Phb,Rpl13a,Rps19,
GO:0016053	organic acid biosynthetic process	0.0213904	0.00761518	0.053537	1	Fasn,Acaca,Phgdh,Pkm,
GO:0046394	carboxylic acid biosynthetic process	0.0213904	0.00761518	0.053537	1	Fasn,Acaca,Phgdh,Pkm,
GO:0002699	positive regulation of immune effector process	0.0160428	0.00458675	0.053762	1	H2-K1,Rps19,Phb,
GO:0031589	cell-substrate adhesion	0.0213904	0.00764459	0.0541526	1	Col1a1,Rab1,Actn1,Iqgap1,
GO:0006888	ER to Golgi vesicle-mediated transport	0.0106952	0.00202876	0.0544539	1	Rab1,Copa,
GO:0043487	regulation of RNA stability	0.0106952	0.00202876	0.0544539	1	Fmr1,Hnrnpc,
GO:0001944	vasculature development	0.0374332	0.0182882	0.0544626	1	Anxa2,Myh10,Stat1,Col1a1,Aimp1,Flna,Myh9,
GO:0032886	regulation of microtubule-based process	0.0160428	0.00461615	0.0545983	1	Rps3,Ranbp1,Npm1,
GO:0009991	response to extracellular stimulus	0.026738	0.0110552	0.0552999	1	Plec,Hspa5,Stat1,Pdia3,Rab1,
GO:0045860	positive regulation of protein kinase activity	0.026738	0.0110552	0.0552999	1	Rps3,Hspa5,Lmnb1,Npm1,Iqgap1,
GO:0048524	positive regulation of viral reproduction	0.0106952	0.00205816	0.0558603	1	Pabpc1,P4hb,
GO:0050885	neuromuscular process controlling balance	0.0106952	0.00205816	0.0558603	1	Myh10,Aars,
GO:0000075	cell cycle checkpoint	0.0160428	0.00467496	0.0562895	1	Cdk1,Rpl24,Rps6,
GO:0019058	viral infectious cycle	0.0160428	0.00467496	0.0562895	1	Pabpc1,Rab1,P4hb,
GO:0072659	protein localization in plasma membrane	0.0160428	0.00467496	0.0562895	1	Anxa2,Gnb2l1,Myl12a,
GO:0006357	regulation of transcription from RNA polymerase II promoter	0.0748663	0.0472788	0.0567216	1	Sfpq,Strap,Nme2,Tceb2,Hnrnpa2b1,Stat1,Cebpb,Rps14,Atad2b,Ifi204,Tcea1,Ddx58,Gbp4,Phb,
GO:0051254	positive regulation of RNA metabolic process	0.0641711	0.0387228	0.0568661	1	Npm1,Nme2,Tceb2,Pabpc1,Stat1,Col1a1,Cebpb,Atad2b,Ddx58,Tcea1,Srsf1,Phb,
GO:0006733	oxidoreduction coenzyme metabolic process	0.0106952	0.00208756	0.0572794	1	Tpi1,Mdh2,
GO:0048583	regulation of response to stimulus	0.112299	0.0786804	0.0574156	1	Rps3,Hspa5,Erh,H2-K1,Strap,Iqgap1,Stat1,Col1a1,Gnb2l1,Ddx58,Gbp4,Eif3a,Eef1d,Lmnb1,Npm1,Ifit1,Anxa2,Csnk2b,Flna,Rps19,Phb,
GO:0034762	regulation of transmembrane transport	0.026738	0.0112317	0.0583869	1	Cdk1,Flna,Ddx58,Gbp4,Ywhaq,
GO:0007098	centrosome cycle	0.0106952	0.00211696	0.058711	1	Ranbp1,Npm1,
GO:0031032	actomyosin structure organization	0.0106952	0.00211696	0.058711	1	Myh10,Myh9,
GO:0035601	protein deacylation	0.0106952	0.00211696	0.058711	1	Sfpq,Phb,
GO:0007517	muscle organ development	0.026738	0.0112905	0.0594375	1	Psma6,Flnb,Myl6,Cdk1,Tpm1,
GO:0007050	cell cycle arrest	0.0213904	0.00790921	0.0598648	1	Cdk1,Phgdh,Rpl24,Rps6,
GO:0050678	regulation of epithelial cell proliferation	0.0213904	0.00796801	0.0611762	1	Stat1,Aimp1,Strap,Nme2,
GO:0018130	heterocycle biosynthetic process	0.026738	0.0114081	0.061571	1	Erh,Flna,Impdh2,Pkm,Nme2,
GO:0003158	endothelium development	0.0106952	0.00217577	0.0616111	1	Csnk2b,Msn,
GO:0006007	glucose catabolic process	0.0106952	0.00217577	0.0616111	1	Tpi1,Pkm,
GO:0030330	DNA damage response, signal transduction by p53 class mediator	0.0106952	0.00217577	0.0616111	1	Ifi204,Npm1,
GO:0043534	blood vessel endothelial cell migration	0.0106952	0.00217577	0.0616111	1	Csnk2b,Myh9,
GO:0071407	cellular response to organic cyclic compound	0.0106952	0.00217577	0.0616111	1	Stat1,Pak3,
GO:0080134	regulation of response to stress	0.0481283	0.0268149	0.0624127	1	Rps3,Lmnb1,Npm1,Ifit1,Anxa2,Ddx58,Gbp4,Phb,Rps19,
GO:0006164	purine nucleotide biosynthetic process	0.0213904	0.00802681	0.0625027	1	Flna,Impdh2,Pkm,Nme2,
GO:0043122	regulation of I-kappaB kinase/NF-kappaB cascade	0.0160428	0.00491018	0.0633001	1	Stat1,Flna,Eef1d,
GO:0051186	cofactor metabolic process	0.0213904	0.00808562	0.0638444	1	Fasn,Tpi1,Mdh2,Acaca,
GO:0032963	collagen metabolic process	0.0106952	0.00223457	0.0645591	1	Col1a1,Serpinh1,
GO:0048646	anatomical structure formation involved in morphogenesis	0.0534759	0.031137	0.0647875	1	Myh10,Rps7,Actn1,Sept2,Anxa2,Stat1,Aimp1,Col1a1,Flna,Myh9,
GO:0051495	positive regulation of cytoskeleton organization	0.0160428	0.00496898	0.0651132	1	Rps3,Myo1c,Tpm1,
GO:0000086	G2/M transition of mitotic cell cycle	0.0106952	0.00226397	0.0660507	1	Cdk1,Lmnb1,
GO:0014031	mesenchymal cell development	0.0160428	0.00502779	0.0669501	1	Col1a1,Flna,Strap,
GO:0043412	macromolecule modification	0.122995	0.0894417	0.0669612	1	Rps3,Fmr1,Mdh2,Hspa5,P4hb,Strap,Iqgap1,Cdk1,Gnb2l1,Gbp4,Pak3,Aars,Ehd4,Sfpq,Rpn1,Uba2,Lmnb1,Npm1,Hnrnpc,Nme2,Anxa2,Csnk2b,Phb,
GO:0009205	purine ribonucleoside triphosphate metabolic process	0.0213904	0.00823263	0.0672645	1	Gnb2l1,Pkm,Nme2,Iqgap1,
GO:2000243	positive regulation of reproductive process	0.0106952	0.00229338	0.0675538	1	Pabpc1,P4hb,
GO:0009123	nucleoside monophosphate metabolic process	0.0213904	0.00826203	0.0679597	1	Gnb2l1,Flna,Impdh2,Nme2,
GO:0032844	regulation of homeostatic process	0.026738	0.0117609	0.0682296	1	Cct6a,Gnb2l1,Hspa9,Hnrnpc,Rpl13a,
GO:0009966	regulation of signal transduction	0.0855615	0.0575696	0.0686221	1	Rps3,Hspa5,Erh,Strap,Iqgap1,Stat1,Col1a1,Gnb2l1,Eif3a,Eef1d,Npm1,Lmnb1,Anxa2,Csnk2b,Flna,Phb,
GO:0006909	phagocytosis	0.0160428	0.00508659	0.0688105	1	Pdia6,Gnb2l1,Myh9,
GO:0006986	response to unfolded protein	0.0106952	0.00232278	0.0690681	1	Hspa5,Aars,
GO:0007589	body fluid secretion	0.0106952	0.00232278	0.0690681	1	Anxa2,Copa,
GO:0019320	hexose catabolic process	0.0106952	0.00232278	0.0690681	1	Tpi1,Pkm,
GO:0021782	glial cell development	0.0106952	0.00232278	0.0690681	1	Vim,Phgdh,
GO:0043244	regulation of protein complex disassembly	0.0106952	0.00232278	0.0690681	1	Tpm1,Sptan1,
GO:0009199	ribonucleoside triphosphate metabolic process	0.0213904	0.00832084	0.0693614	1	Gnb2l1,Pkm,Nme2,Iqgap1,
GO:0048588	developmental cell growth	0.0160428	0.00511599	0.0697495	1	Sept7,Rpl4,Vcl,
GO:0009615	response to virus	0.0213904	0.00835024	0.0700679	1	Ifit1,Rps15a,Ddx58,Gbp4,
GO:0060627	regulation of vesicle-mediated transport	0.026738	0.0119079	0.0711177	1	Anxa2,Ehd4,Fmr1,Cd2ap,Gnb2l1,
GO:0042326	negative regulation of phosphorylation	0.0160428	0.0051748	0.0716448	1	Gnb2l1,Strap,Gbp4,
GO:0000070	mitotic sister chromatid segregation	0.0106952	0.00238158	0.0721301	1	Kpnb1,Ncapg,
GO:0006260	DNA replication	0.0213904	0.00843845	0.0722094	1	Cdk1,Cct6a,Hnrnpc,Npm1,
GO:0009144	purine nucleoside triphosphate metabolic process	0.0213904	0.00843845	0.0722094	1	Gnb2l1,Pkm,Nme2,Iqgap1,
GO:0033674	positive regulation of kinase activity	0.026738	0.0119667	0.0722916	1	Rps3,Hspa5,Lmnb1,Npm1,Iqgap1,
GO:0014070	response to organic cyclic compound	0.0160428	0.0052042	0.0726011	1	Stat1,Acaca,Pak3,
GO:0072657	protein localization in membrane	0.0160428	0.0052042	0.0726011	1	Anxa2,Gnb2l1,Myl12a,
GO:0072522	purine-containing compound biosynthetic process	0.0213904	0.00849725	0.0736555	1	Flna,Impdh2,Pkm,Nme2,
GO:0042990	regulation of transcription factor import into nucleus	0.0106952	0.00241098	0.0736774	1	Flna,Ddx58,
GO:0016197	endosome transport	0.0160428	0.00532181	0.0764834	1	Ehd4,Cltc,Flna,
GO:0040029	regulation of gene expression, epigenetic	0.0213904	0.00861486	0.0765918	1	Fmr1,Atad2b,H2afv,Hnrnpa2b1,
GO:0009617	response to bacterium	0.0320856	0.015936	0.0766323	1	Stat1,Rab1,Cebpb,Gbp2,H2-K1,Rpl13a,
GO:0000819	sister chromatid segregation	0.0106952	0.00246979	0.0768038	1	Kpnb1,Ncapg,
GO:0033555	multicellular organismal response to stress	0.0106952	0.00246979	0.0768038	1	Eif4g1,Vdac1,
GO:0045638	negative regulation of myeloid cell differentiation	0.0106952	0.00246979	0.0768038	1	Hspa9,Nme2,
GO:0048589	developmental growth	0.026738	0.0122019	0.0770933	1	Sept7,Cdk1,Rpl4,Pkm,Vcl,
GO:0001525	angiogenesis	0.026738	0.0122607	0.0783201	1	Anxa2,Stat1,Aimp1,Flna,Myh9,
GO:0042307	positive regulation of protein import into nucleus	0.0106952	0.00249919	0.0783826	1	Flna,Ddx58,
GO:0042991	transcription factor import into nucleus	0.0106952	0.00249919	0.0783826	1	Flna,Ddx58,
GO:0048762	mesenchymal cell differentiation	0.0160428	0.00541001	0.0794542	1	Col1a1,Flna,Strap,
GO:0031398	positive regulation of protein ubiquitination	0.0106952	0.00252859	0.0799715	1	Hspa5,Npm1,
GO:0032231	regulation of actin filament bundle assembly	0.0106952	0.00252859	0.0799715	1	Flna,Tpm1,
GO:0008544	epidermis development	0.0213904	0.00876187	0.0803439	1	Flnb,Col1a1,Aars,Nme2,
GO:0002831	regulation of response to biotic stimulus	0.0160428	0.00543942	0.0804555	1	Ifit1,Ddx58,Gbp4,
GO:0030814	regulation of cAMP metabolic process	0.0160428	0.00543942	0.0804555	1	Gnb2l1,Flna,Nme2,
GO:0045637	regulation of myeloid cell differentiation	0.0160428	0.00543942	0.0804555	1	Cebpb,Hspa9,Nme2,
GO:0071214	cellular response to abiotic stimulus	0.0160428	0.00543942	0.0804555	1	Fmr1,Eef1d,Actb,
GO:0071845	cellular component disassembly at cellular level	0.0160428	0.00546882	0.0814624	1	Cdk1,Tpm1,Sptan1,
GO:0001936	regulation of endothelial cell proliferation	0.0106952	0.002558	0.0815705	1	Stat1,Aimp1,
GO:0017015	regulation of transforming growth factor beta receptor signaling pathway	0.0106952	0.002558	0.0815705	1	Hspa5,Strap,
GO:0060349	bone morphogenesis	0.0106952	0.002558	0.0815705	1	Col1a1,Serpinh1,
GO:0030336	negative regulation of cell migration	0.0160428	0.00549822	0.0824747	1	Csnk2b,Strap,Tpm1,
GO:0002682	regulation of immune system process	0.0534759	0.0326365	0.0825363	1	H2-K1,Msn,Nme2,Ifit1,Cebpb,Ddx58,Hspa9,Gbp4,Phb,Rps19,
GO:0001816	cytokine production	0.0320856	0.0162888	0.0830649	1	Cd2ap,Rab1,Cebpb,Ddx58,Gbp4,Iqgap1,
GO:0035195	gene silencing by miRNA	0.0106952	0.0025874	0.0831793	1	Fmr1,Hnrnpa2b1,
GO:0046365	monosaccharide catabolic process	0.0106952	0.0025874	0.0831793	1	Tpi1,Pkm,
GO:0051053	negative regulation of DNA metabolic process	0.0106952	0.0025874	0.0831793	1	Rps3,Hnrnpc,
GO:0032496	response to lipopolysaccharide	0.0213904	0.00887948	0.0834104	1	Stat1,Cebpb,Gbp2,Rpl13a,
GO:0006790	sulfur compound metabolic process	0.0160428	0.00552762	0.0834924	1	Eef1g,Papss1,Phgdh,
GO:0014075	response to amine stimulus	0.0160428	0.00552762	0.0834924	1	Col1a1,Cebpb,Aars,
GO:0010627	regulation of intracellular protein kinase cascade	0.0427807	0.0243451	0.0838001	1	Rps3,Eif3a,Eef1d,Lmnb1,Stat1,Gnb2l1,Flna,Phb,
GO:0002252	immune effector process	0.0374332	0.020317	0.0844076	1	Ifit1,Ddx58,H2-K1,Gbp4,Rps6,Rps19,Phb,
GO:0022600	digestive system process	0.0106952	0.0026168	0.0847979	1	Strap,Copa,
GO:0050790	regulation of catalytic activity	0.0695187	0.0459851	0.0858044	1	Rps3,Hspa5,Hsp90b1,Rps2,Lmnb1,Npm1,Iqgap1,Tor1aip1,Dnajb1,Stat1,Gnb2l1,Flna,Tpm1,
GO:0009141	nucleoside triphosphate metabolic process	0.0213904	0.00902649	0.0873235	1	Gnb2l1,Pkm,Nme2,Iqgap1,
GO:0051603	proteolysis involved in cellular protein catabolic process	0.0320856	0.0165241	0.0875157	1	Psma6,Hspa5,Cd2ap,Ranbp1,Hsp90b1,Gnb2l1,
GO:0022411	cellular component disassembly	0.0160428	0.00564523	0.0876172	1	Cdk1,Tpm1,Sptan1,
GO:0035194	posttranscriptional gene silencing by RNA	0.0106952	0.0026756	0.0880635	1	Fmr1,Hnrnpa2b1,
GO:0045216	cell-cell junction organization	0.0106952	0.0026756	0.0880635	1	Flna,Vcl,
GO:0051592	response to calcium ion	0.0106952	0.0026756	0.0880635	1	Sec31a,Iqgap1,
GO:0051789	response to protein stimulus	0.0106952	0.0026756	0.0880635	1	Hspa5,Aars,
GO:0060048	cardiac muscle contraction	0.0106952	0.0026756	0.0880635	1	Srsf1,Tpm1,
GO:0071156	regulation of cell cycle arrest	0.0160428	0.00567463	0.0886617	1	Cdk1,Rpl24,Rps6,
GO:0051261	protein depolymerization	0.0106952	0.00270501	0.0897103	1	Tpm1,Sptan1,
GO:0030198	extracellular matrix organization	0.0160428	0.00570404	0.0897114	1	Anxa2,Col1a1,Serpinh1,
GO:2000146	negative regulation of cell motility	0.0160428	0.00570404	0.0897114	1	Csnk2b,Strap,Tpm1,
GO:0001934	positive regulation of protein phosphorylation	0.026738	0.0128194	0.0904952	1	Anxa2,Ehd4,Fmr1,Csnk2b,Gnb2l1,
GO:0006955	immune response	0.0534759	0.0332539	0.0906378	1	Gbp2,H2-K1,Rps6,Ifit1,Stat1,Ddx58,Gbp4,Phb,Rpl13a,Rps19,
GO:0090101	negative regulation of transmembrane receptor protein serine/threonine kinase signaling pathway	0.0106952	0.00273441	0.0913662	1	Hspa5,Strap,
GO:0071222	cellular response to lipopolysaccharide	0.0160428	0.00579224	0.0928919	1	Stat1,Cebpb,Gbp2,
GO:0016441	posttranscriptional gene silencing	0.0106952	0.00276381	0.0930311	1	Fmr1,Hnrnpa2b1,
GO:0046058	cAMP metabolic process	0.0160428	0.00582165	0.0939623	1	Gnb2l1,Flna,Nme2,
GO:0006820	anion transport	0.0160428	0.00585105	0.0950379	1	Vdac1,Vdac2,Sept2,
GO:0090092	regulation of transmembrane receptor protein serine/threonine kinase signaling pathway	0.0160428	0.00585105	0.0950379	1	Hspa5,Csnk2b,Strap,
GO:0048729	tissue morphogenesis	0.0320856	0.0169651	0.0962079	1	Csnk2b,Col1a1,Msn,Rps7,Tpm1,Vcl,
GO:0032273	positive regulation of protein polymerization	0.0106952	0.00282262	0.0963871	1	Rps3,Myo1c,
GO:0032675	regulation of interleukin-6 production	0.0106952	0.00282262	0.0963871	1	Cebpb,Ddx58,
GO:0048145	regulation of fibroblast proliferation	0.0106952	0.00282262	0.0963871	1	Anxa2,Rps3a1,
GO:0007178	transmembrane receptor protein serine/threonine kinase signaling pathway	0.0213904	0.00937932	0.0970706	1	Vim,Hspa5,Csnk2b,Strap,
GO:0048193	Golgi vesicle transport	0.0160428	0.00590985	0.0972042	1	Rab1,Gnb2l1,Copa,
GO:0003012	muscle system process	0.0213904	0.00940872	0.0979051	1	Myl6,Srsf1,Cald1,Tpm1,
GO:0043280	positive regulation of caspase activity	0.0106952	0.00285202	0.0980781	1	Stat1,Gnb2l1,
GO:0006334	nucleosome assembly	0.0106952	0.00288142	0.0997774	1	Hist1h1a,Npm1,
GO:0031099	regeneration	0.0106952	0.00288142	0.0997774	1	Cdk1,Pkm,
GO:0048144	fibroblast proliferation	0.0106952	0.00288142	0.0997774	1	Anxa2,Rps3a1,
GO:0002237	response to molecule of bacterial origin	0.0213904	0.00949693	0.100429	1	Stat1,Cebpb,Gbp2,Rpl13a,
GO:0006342	chromatin silencing	0.0106952	0.00291082	0.101485	1	Atad2b,H2afv,
GO:0055007	cardiac muscle cell differentiation	0.0106952	0.00291082	0.101485	1	Lmna,Myh10,
GO:0007519	skeletal muscle tissue development	0.0160428	0.00602746	0.101597	1	Psma6,Flnb,Myl6,
GO:0055085	transmembrane transport	0.0427807	0.0255212	0.102631	1	Slc25a5,Vdac1,Ywhaq,Cdk1,Ddx58,Flna,Vdac2,Gbp4,
GO:0007346	regulation of mitotic cell cycle	0.0213904	0.00958513	0.102983	1	Cdk1,Ranbp1,Rpl24,Rps6,
GO:0001935	endothelial cell proliferation	0.0106952	0.00294023	0.103201	1	Stat1,Aimp1,
GO:0030278	regulation of ossification	0.0160428	0.00608627	0.103822	1	Lmna,Cebpb,Ifi204,
GO:0051050	positive regulation of transport	0.0374332	0.0214342	0.104258	1	Anxa2,Fmr1,Cdk1,Myo1c,Gnb2l1,Flna,Ddx58,
GO:0001889	liver development	0.0106952	0.00296963	0.104924	1	Cebpb,Pkm,
GO:0007249	I-kappaB kinase/NF-kappaB cascade	0.0160428	0.00611567	0.104942	1	Stat1,Flna,Eef1d,
GO:0071219	cellular response to molecule of bacterial origin	0.0160428	0.00611567	0.104942	1	Stat1,Cebpb,Gbp2,
GO:0042327	positive regulation of phosphorylation	0.026738	0.0134662	0.105742	1	Anxa2,Ehd4,Fmr1,Csnk2b,Gnb2l1,
GO:0030799	regulation of cyclic nucleotide metabolic process	0.0160428	0.00614507	0.106067	1	Gnb2l1,Flna,Nme2,
GO:0032635	interleukin-6 production	0.0106952	0.00299903	0.106656	1	Cebpb,Ddx58,
GO:0046824	positive regulation of nucleocytoplasmic transport	0.0106952	0.00299903	0.106656	1	Flna,Ddx58,
GO:0051297	centrosome organization	0.0106952	0.00299903	0.106656	1	Ranbp1,Npm1,
GO:0060560	developmental growth involved in morphogenesis	0.0160428	0.00617447	0.107197	1	Sept7,Rpl4,Vcl,
GO:0010942	positive regulation of cell death	0.0320856	0.0174943	0.107226	1	Gnb2l1,Ifi204,Eef1a1,H2-K1,Pak3,Rps6,
GO:0043409	negative regulation of MAPKKK cascade	0.0106952	0.00302843	0.108395	1	Eif3a,Phb,
GO:0045814	negative regulation of gene expression, epigenetic	0.0106952	0.00302843	0.108395	1	Atad2b,H2afv,
GO:0051090	regulation of transcription factor activity	0.0213904	0.00979095	0.109056	1	Psma6,Flna,Rpl11,Npm1,
GO:0090046	regulation of transcription regulator activity	0.0213904	0.00979095	0.109056	1	Psma6,Flna,Rpl11,Npm1,
GO:0006464	protein modification process	0.112299	0.0853253	0.109567	1	Rps3,Fmr1,Mdh2,Hspa5,P4hb,Strap,Iqgap1,Cdk1,Gnb2l1,Gbp4,Pak3,Ehd4,Sfpq,Rpn1,Uba2,Npm1,Lmnb1,Nme2,Anxa2,Csnk2b,Phb,
GO:0010952	positive regulation of peptidase activity	0.0106952	0.00305783	0.110142	1	Stat1,Gnb2l1,
GO:0061008	hepaticobiliary system development	0.0106952	0.00305783	0.110142	1	Cebpb,Pkm,
GO:0060485	mesenchyme development	0.0160428	0.00626268	0.110614	1	Col1a1,Flna,Strap,
GO:0009451	RNA modification	0.0106952	0.00308724	0.111896	1	Hnrnpc,Aars,
GO:0060538	skeletal muscle organ development	0.0160428	0.00632148	0.112915	1	Psma6,Flnb,Myl6,
GO:0002761	regulation of myeloid leukocyte differentiation	0.0106952	0.00311664	0.113657	1	Cebpb,Nme2,
GO:0051092	positive regulation of NF-kappaB transcription factor activity	0.0106952	0.00311664	0.113657	1	Psma6,Npm1,
GO:0006006	glucose metabolic process	0.0160428	0.00638029	0.115234	1	Tpi1,Aimp1,Pkm,
GO:0045786	negative regulation of cell cycle	0.0213904	0.0100556	0.117096	1	Cdk1,Phgdh,Rpl24,Rps6,
GO:0043624	cellular protein complex disassembly	0.0106952	0.00317544	0.117202	1	Tpm1,Sptan1,
GO:0046164	alcohol catabolic process	0.0106952	0.00317544	0.117202	1	Tpi1,Pkm,
GO:0010562	positive regulation of phosphorus metabolic process	0.026738	0.0139661	0.118337	1	Anxa2,Ehd4,Fmr1,Csnk2b,Gnb2l1,
GO:0045937	positive regulation of phosphate metabolic process	0.026738	0.0139661	0.118337	1	Anxa2,Ehd4,Fmr1,Csnk2b,Gnb2l1,
GO:0034764	positive regulation of transmembrane transport	0.0106952	0.00320485	0.118985	1	Flna,Ddx58,
GO:0046039	GTP metabolic process	0.0160428	0.0065273	0.121111	1	Gnb2l1,Nme2,Iqgap1,
GO:0016050	vesicle organization	0.0160428	0.0065567	0.122299	1	Anxa2,Cd2ap,Rab1,
GO:0031023	microtubule organizing center organization	0.0106952	0.00326365	0.12257	1	Ranbp1,Npm1,
GO:0051494	negative regulation of cytoskeleton organization	0.0106952	0.00326365	0.12257	1	Tpm1,Sptan1,
GO:0006511	ubiquitin-dependent protein catabolic process	0.026738	0.0141719	0.123721	1	Psma6,Cd2ap,Ranbp1,Hsp90b1,Gnb2l1,
GO:0071478	cellular response to radiation	0.0106952	0.00329305	0.124373	1	Fmr1,Eef1d,
GO:0060429	epithelium development	0.0374332	0.0224633	0.124591	1	Flnb,Csnk2b,Cebpb,Msn,Rps7,Vcl,Nme2,
GO:0010927	cellular component assembly involved in morphogenesis	0.0160428	0.00661551	0.124689	1	Myh10,Flna,Sept2,
GO:0022414	reproductive process	0.0534759	0.0355473	0.124771	1	P4hb,Hmga1,Eif2s2,Rps6,Pabpc1,Stat1,Rab1,Cct6a,Cebpb,Hist1h1a,
GO:0044275	cellular carbohydrate catabolic process	0.0106952	0.00332245	0.126182	1	Tpi1,Pkm,
GO:0016358	dendrite development	0.0160428	0.00667431	0.127096	1	Sept7,Fmr1,Pak3,
GO:0040013	negative regulation of locomotion	0.0160428	0.00667431	0.127096	1	Csnk2b,Strap,Tpm1,
GO:0000003	reproduction	0.0534759	0.0357237	0.127656	1	P4hb,Hmga1,Eif2s2,Rps6,Pabpc1,Stat1,Rab1,Cct6a,Cebpb,Hist1h1a,
GO:0031497	chromatin assembly	0.0106952	0.00335186	0.127997	1	Hist1h1a,Npm1,
GO:0043241	protein complex disassembly	0.0106952	0.00335186	0.127997	1	Tpm1,Sptan1,
GO:0045862	positive regulation of proteolysis	0.0106952	0.00335186	0.127997	1	Gnb2l1,Phb,
GO:0090068	positive regulation of cell cycle process	0.0106952	0.00335186	0.127997	1	Sfpq,Ranbp1,
GO:0009124	nucleoside monophosphate biosynthetic process	0.0160428	0.00673312	0.129519	1	Flna,Impdh2,Nme2,
GO:0001817	regulation of cytokine production	0.026738	0.0144071	0.130012	1	Cd2ap,Cebpb,Ddx58,Gbp4,Iqgap1,
GO:0019941	modification-dependent protein catabolic process	0.026738	0.0144365	0.130809	1	Psma6,Cd2ap,Ranbp1,Hsp90b1,Gnb2l1,
GO:0023051	regulation of signaling	0.0909091	0.0683014	0.130963	1	Rps3,Fmr1,Hspa5,Erh,Strap,Iqgap1,Stat1,Col1a1,Gnb2l1,Eif3a,Eef1d,Npm1,Lmnb1,Anxa2,Csnk2b,Flna,Phb,
GO:0006338	chromatin remodeling	0.0106952	0.00341066	0.131647	1	Actb,Hnrnpc,
GO:0006402	mRNA catabolic process	0.0106952	0.00341066	0.131647	1	Pabpc1,Khsrp,
GO:0031669	cellular response to nutrient levels	0.0160428	0.00685072	0.134415	1	Hspa5,Pdia3,Rab1,
GO:0048514	blood vessel morphogenesis	0.026738	0.0146129	0.135634	1	Anxa2,Stat1,Aimp1,Flna,Myh9,
GO:0043632	modification-dependent macromolecule catabolic process	0.026738	0.0146423	0.136446	1	Psma6,Cd2ap,Ranbp1,Hsp90b1,Gnb2l1,
GO:0034728	nucleosome organization	0.0106952	0.00352827	0.139015	1	Hist1h1a,Npm1,
GO:0071902	positive regulation of protein serine/threonine kinase activity	0.0160428	0.00696833	0.139374	1	Rps3,Lmnb1,Iqgap1,
GO:0007586	digestion	0.0106952	0.00355767	0.140871	1	Strap,Copa,
GO:0016125	sterol metabolic process	0.0106952	0.00358707	0.142733	1	Hdlbp,Lbr,
GO:0048675	axon extension	0.0106952	0.00358707	0.142733	1	Rpl4,Vcl,
GO:0009887	organ morphogenesis	0.0427807	0.0278145	0.145552	1	Pkm,Serpinh1,Col1a1,Cdk1,Cebpb,Flna,Tpm1,Rpl13a,
GO:0006941	striated muscle contraction	0.0106952	0.00364588	0.146472	1	Srsf1,Tpm1,
GO:0043123	positive regulation of I-kappaB kinase/NF-kappaB cascade	0.0106952	0.00364588	0.146472	1	Flna,Eef1d,
GO:0009187	cyclic nucleotide metabolic process	0.0160428	0.00714475	0.146926	1	Gnb2l1,Flna,Nme2,
GO:0050905	neuromuscular process	0.0106952	0.00367528	0.148349	1	Myh10,Aars,
GO:0016568	chromatin modification	0.026738	0.0150834	0.148883	1	Fmr1,Sfpq,Actb,Hnrnpc,Phb,
GO:0045893	positive regulation of transcription, DNA-dependent	0.0534759	0.0370174	0.149911	1	Npm1,Nme2,Tceb2,Stat1,Col1a1,Cebpb,Atad2b,Ddx58,Tcea1,Phb,
GO:0030879	mammary gland development	0.0106952	0.00370468	0.15023	1	Fasn,Cebpb,
GO:0051224	negative regulation of protein transport	0.0106952	0.00370468	0.15023	1	Flna,Gbp4,
GO:0050792	regulation of viral reproduction	0.0106952	0.00373409	0.152117	1	Pabpc1,P4hb,
GO:0051101	regulation of DNA binding	0.0213904	0.0111729	0.153698	1	Psma6,Flna,Rpl11,Npm1,
GO:0048585	negative regulation of response to stimulus	0.0427807	0.0282262	0.154079	1	Rps3,Eif3a,Hspa5,Strap,Stat1,Gnb2l1,Phb,Rps19,
GO:0019318	hexose metabolic process	0.0160428	0.00735056	0.155902	1	Tpi1,Aimp1,Pkm,
GO:0000082	G1/S transition of mitotic cell cycle	0.0106952	0.00379289	0.155904	1	Ranbp1,Rps6,
GO:0042770	signal transduction in response to DNA damage	0.0106952	0.00379289	0.155904	1	Ifi204,Npm1,
GO:0034623	cellular macromolecular complex disassembly	0.0106952	0.00382229	0.157805	1	Tpm1,Sptan1,
GO:0035051	cardiac cell differentiation	0.0106952	0.00382229	0.157805	1	Lmna,Myh10,
GO:0030216	keratinocyte differentiation	0.0106952	0.0038811	0.161619	1	Flnb,Nme2,
GO:0051607	defense response to virus	0.0160428	0.00749757	0.162417	1	Ifit1,Ddx58,Gbp4,
GO:0031347	regulation of defense response	0.026738	0.0155832	0.163537	1	Ifit1,Ddx58,Gbp4,Rps19,Phb,
GO:0031668	cellular response to extracellular stimulus	0.0160428	0.00755638	0.165045	1	Hspa5,Pdia3,Rab1,
GO:0006333	chromatin assembly or disassembly	0.0106952	0.0039399	0.16545	1	Hist1h1a,Npm1,
GO:0006633	fatty acid biosynthetic process	0.0106952	0.0039399	0.16545	1	Fasn,Acaca,
GO:0042384	cilium assembly	0.0106952	0.0039399	0.16545	1	Flna,Sept2,
GO:0043433	negative regulation of transcription factor activity	0.0106952	0.0039399	0.16545	1	Flna,Rpl11,
GO:0090048	negative regulation of transcription regulator activity	0.0106952	0.0039399	0.16545	1	Flna,Rpl11,
GO:0006401	RNA catabolic process	0.0106952	0.0039693	0.167371	1	Pabpc1,Khsrp,
GO:0006281	DNA repair	0.0213904	0.0115845	0.16816	1	Rps3,Sfpq,Hmga1,Npm1,
GO:0032984	macromolecular complex disassembly	0.0106952	0.00399871	0.169296	1	Tpm1,Sptan1,
GO:0050773	regulation of dendrite development	0.0106952	0.00399871	0.169296	1	Fmr1,Pak3,
GO:0043269	regulation of ion transport	0.0213904	0.0116727	0.17132	1	Vdac1,Vdac2,Ywhaq,Sept2,
GO:0043542	endothelial cell migration	0.0106952	0.00405751	0.173158	1	Csnk2b,Myh9,
GO:0071230	cellular response to amino acid stimulus	0.0106952	0.00405751	0.173158	1	Col1a1,Cebpb,
GO:0030855	epithelial cell differentiation	0.0213904	0.0117315	0.173439	1	Flnb,Cebpb,Msn,Nme2,
GO:0060348	bone development	0.0106952	0.00408691	0.175094	1	Col1a1,Serpinh1,
GO:0051338	regulation of transferase activity	0.0320856	0.0203464	0.176797	1	Rps3,Hspa5,Rps2,Lmnb1,Npm1,Iqgap1,
GO:0010720	positive regulation of cell development	0.0160428	0.0078504	0.178373	1	Vim,Col1a1,Rpl4,
GO:0010810	regulation of cell-substrate adhesion	0.0106952	0.00414572	0.178977	1	Col1a1,Iqgap1,
GO:0040007	growth	0.0427807	0.0294317	0.180382	1	Rpl4,Pkm,Npm1,Sept7,Cdk1,Gnb2l1,Phb,Vcl,
GO:0007507	heart development	0.026738	0.0161418	0.180569	1	Lmna,Myh10,Cdk1,Flna,Tpm1,
GO:0002064	epithelial cell development	0.0106952	0.00417512	0.180924	1	Flnb,Msn,
GO:0007179	transforming growth factor beta receptor signaling pathway	0.0106952	0.00417512	0.180924	1	Hspa5,Strap,
GO:0048813	dendrite morphogenesis	0.0106952	0.00417512	0.180924	1	Sept7,Pak3,
GO:0060041	retina development in camera-type eye	0.0106952	0.00429273	0.188741	1	Myh10,Rpl24,
GO:0006066	alcohol metabolic process	0.026738	0.0164065	0.188862	1	Tpi1,Hdlbp,Aimp1,Pkm,Lbr,
GO:0000122	negative regulation of transcription from RNA polymerase II promoter	0.0320856	0.0208168	0.189744	1	Sfpq,Rps14,Strap,Gbp4,Phb,Hnrnpa2b1,
GO:0007423	sensory organ development	0.026738	0.0164359	0.189791	1	Myh10,Vim,Ifi204,H2-K1,Rpl24,
GO:0071496	cellular response to external stimulus	0.0160428	0.00811502	0.190612	1	Hspa5,Pdia3,Rab1,
GO:0035303	regulation of dephosphorylation	0.0106952	0.00435153	0.192667	1	Hsp90b1,Iqgap1,
GO:0046651	lymphocyte proliferation	0.0160428	0.00817383	0.193361	1	Cebpb,Impdh2,Rps6,
GO:0043065	positive regulation of apoptosis	0.026738	0.0165535	0.193528	1	Gnb2l1,Ifi204,H2-K1,Pak3,Rps6,
GO:0016052	carbohydrate catabolic process	0.0106952	0.00438094	0.194634	1	Tpi1,Pkm,
GO:0032943	mononuclear cell proliferation	0.0160428	0.00823263	0.19612	1	Cebpb,Impdh2,Rps6,
GO:0048511	rhythmic process	0.0160428	0.00823263	0.19612	1	Sfpq,Cebpb,Gnb2l1,
GO:0043068	positive regulation of programmed cell death	0.026738	0.0166417	0.196347	1	Gnb2l1,Ifi204,H2-K1,Pak3,Rps6,
GO:0032446	protein modification by small protein conjugation	0.026738	0.0166711	0.19729	1	Rps3,Hspa5,Uba2,Gbp4,Npm1,
GO:0006091	generation of precursor metabolites and energy	0.0160428	0.00832084	0.200276	1	Tpi1,Mdh2,Pkm,
GO:0043392	negative regulation of DNA binding	0.0106952	0.00446914	0.200551	1	Flna,Rpl11,
GO:0048584	positive regulation of response to stimulus	0.0534759	0.0397224	0.202272	1	Rps3,Erh,Eef1d,H2-K1,Lmnb1,Csnk2b,Col1a1,Flna,Phb,Rps19,
GO:0065004	protein-DNA complex assembly	0.0106952	0.00449854	0.202528	1	Hist1h1a,Npm1,
GO:0009913	epidermal cell differentiation	0.0106952	0.00452795	0.204507	1	Flnb,Nme2,
GO:0032846	positive regulation of homeostatic process	0.0106952	0.00452795	0.204507	1	Cct6a,Gnb2l1,
GO:0046328	regulation of JNK cascade	0.0106952	0.00461615	0.210457	1	Rps3,Lmnb1,
GO:0070661	leukocyte proliferation	0.0160428	0.00855606	0.21146	1	Cebpb,Impdh2,Rps6,
GO:0009968	negative regulation of signal transduction	0.0320856	0.0216401	0.213244	1	Eif3a,Hspa5,Stat1,Gnb2l1,Strap,Phb,
GO:0048732	gland development	0.0160428	0.00861486	0.214277	1	Fasn,Cebpb,Msn,
GO:0001890	placenta development	0.0106952	0.00467496	0.214434	1	Cebpb,Rps6,
GO:0005996	monosaccharide metabolic process	0.0160428	0.00864426	0.215689	1	Tpi1,Aimp1,Pkm,
GO:0001666	response to hypoxia	0.0106952	0.00470436	0.216425	1	Hsp90b1,P4hb,
GO:0007243	intracellular protein kinase cascade	0.0427807	0.03099	0.217065	1	Rps3,Eif3a,Eef1d,Lmnb1,Stat1,Gnb2l1,Flna,Phb,
GO:0045859	regulation of protein kinase activity	0.026738	0.0173179	0.218419	1	Rps3,Hspa5,Lmnb1,Npm1,Iqgap1,
GO:0023014	signal transduction via phosphorylation event	0.0427807	0.0310488	0.218503	1	Rps3,Eif3a,Eef1d,Lmnb1,Stat1,Gnb2l1,Flna,Phb,
GO:0042110	T cell activation	0.0213904	0.012937	0.218702	1	Rpl22,Cebpb,Myh9,Rps6,
GO:0001818	negative regulation of cytokine production	0.0106952	0.00476316	0.220412	1	Cd2ap,Gbp4,
GO:0030595	leukocyte chemotaxis	0.0106952	0.00476316	0.220412	1	Rps19,Rpl13a,
GO:0071418	cellular response to amine stimulus	0.0106952	0.00479257	0.222408	1	Col1a1,Cebpb,
GO:0002009	morphogenesis of an epithelium	0.0213904	0.0130546	0.223282	1	Csnk2b,Msn,Rps7,Vcl,
GO:0051241	negative regulation of multicellular organismal process	0.0213904	0.0130546	0.223282	1	Anxa2,Cd2ap,Gbp4,Rps19,
GO:0007417	central nervous system development	0.0320856	0.0219929	0.223617	1	Myh10,Fmr1,Vim,Hspa5,Phgdh,Aars,
GO:0007219	Notch signaling pathway	0.0106952	0.00482197	0.224405	1	Erh,Rps19,
GO:0007369	gastrulation	0.0106952	0.00482197	0.224405	1	Gnb2l1,Rps6,
GO:0071417	cellular response to organic nitrogen	0.0106952	0.00482197	0.224405	1	Col1a1,Cebpb,
GO:0071824	protein-DNA complex subunit organization	0.0106952	0.00482197	0.224405	1	Hist1h1a,Npm1,
GO:0001894	tissue homeostasis	0.0106952	0.00485137	0.226404	1	Acaca,Strap,
GO:0043281	regulation of caspase activity	0.0106952	0.00485137	0.226404	1	Stat1,Gnb2l1,
GO:0030308	negative regulation of cell growth	0.0106952	0.00488077	0.228404	1	Gnb2l1,Phb,
GO:0043161	proteasomal ubiquitin-dependent protein catabolic process	0.0160428	0.00890888	0.228481	1	Cd2ap,Hsp90b1,Gnb2l1,
GO:0022603	regulation of anatomical structure morphogenesis	0.0320856	0.0222575	0.231504	1	Vim,Stat1,Col1a1,Rpl4,Strap,Pak3,
GO:0060341	regulation of cellular localization	0.0374332	0.0269325	0.232797	1	Fmr1,Cdk1,Myo1c,Gnb2l1,Flna,Ddx58,Gbp4,
GO:0009267	cellular response to starvation	0.0106952	0.00496898	0.234411	1	Hspa5,Rab1,
GO:0003015	heart process	0.0106952	0.00499838	0.236416	1	Srsf1,Tpm1,
GO:0060047	heart contraction	0.0106952	0.00499838	0.236416	1	Srsf1,Tpm1,
GO:0051146	striated muscle cell differentiation	0.0160428	0.0090853	0.237088	1	Lmna,Myh10,Myh9,
GO:0043406	positive regulation of MAP kinase activity	0.0106952	0.00502779	0.238421	1	Rps3,Iqgap1,
GO:0060271	cilium morphogenesis	0.0106952	0.00502779	0.238421	1	Flna,Sept2,
GO:0007154	cell communication	0.0909091	0.0758578	0.23961	1	Fmr1,Hspa5,Erh,Vdac1,Strap,Stat1,Col1a1,Gnb2l1,Eif3a,Pdia3,Eef1d,Lmnb1,Csnk2b,Aimp1,Rab1,Flna,Phb,
GO:0030817	regulation of cAMP biosynthetic process	0.0106952	0.00505719	0.240427	1	Flna,Nme2,
GO:0002573	myeloid leukocyte differentiation	0.0106952	0.00508659	0.242435	1	Cebpb,Nme2,
GO:0003205	cardiac chamber development	0.0106952	0.00511599	0.244443	1	Myh10,Tpm1,
GO:0006171	cAMP biosynthetic process	0.0106952	0.00511599	0.244443	1	Flna,Nme2,
GO:0045785	positive regulation of cell adhesion	0.0106952	0.00511599	0.244443	1	Tpm1,Iqgap1,
GO:0010646	regulation of cell communication	0.0695187	0.0563347	0.2448	1	Eif3a,Fmr1,Hspa5,Erh,Eef1d,Strap,Lmnb1,Stat1,Csnk2b,Col1a1,Gnb2l1,Flna,Phb,
GO:0032787	monocarboxylic acid metabolic process	0.0213904	0.0136132	0.245368	1	Fasn,Acaca,P4hb,Pkm,
GO:0007160	cell-matrix adhesion	0.0106952	0.00514539	0.246451	1	Actn1,Iqgap1,
GO:0033002	muscle cell proliferation	0.0106952	0.00514539	0.246451	1	Stat1,Cdk1,
GO:0051216	cartilage development	0.0106952	0.00514539	0.246451	1	Col1a1,Serpinh1,
GO:0006935	chemotaxis	0.0213904	0.0136426	0.246545	1	Myh10,Rpl24,Rps19,Rpl13a,
GO:0043010	camera-type eye development	0.0160428	0.00929111	0.2472	1	Myh10,Vim,Rpl24,
GO:0042330	taxis	0.0213904	0.0137014	0.248901	1	Myh10,Rpl24,Rps19,Rpl13a,
GO:0007254	JNK cascade	0.0106952	0.0052042	0.25047	1	Rps3,Lmnb1,
GO:0042098	T cell proliferation	0.0106952	0.0052042	0.25047	1	Cebpb,Rps6,
GO:0045792	negative regulation of cell size	0.0106952	0.0052042	0.25047	1	Gnb2l1,Phb,
GO:0070302	regulation of stress-activated protein kinase signaling cascade	0.0106952	0.0052042	0.25047	1	Rps3,Lmnb1,
GO:0050770	regulation of axonogenesis	0.0106952	0.0052336	0.252481	1	Vim,Rpl4,
GO:0008406	gonad development	0.0106952	0.005263	0.254491	1	Cebpb,Eif2s2,
GO:0009967	positive regulation of signal transduction	0.0374332	0.0277263	0.25474	1	Csnk2b,Col1a1,Erh,Flna,Eef1d,Lmnb1,Phb,
GO:0023057	negative regulation of signaling	0.0320856	0.0231396	0.258404	1	Eif3a,Hspa5,Stat1,Gnb2l1,Strap,Phb,
GO:0001667	ameboidal cell migration	0.0106952	0.00532181	0.258514	1	Strap,Pak3,
GO:0031331	positive regulation of cellular catabolic process	0.0106952	0.00532181	0.258514	1	Pabpc1,Gnb2l1,
GO:0021915	neural tube development	0.0106952	0.00535121	0.260526	1	Phgdh,Rps7,
GO:0010498	proteasomal protein catabolic process	0.0160428	0.00958513	0.261759	1	Cd2ap,Hsp90b1,Gnb2l1,
GO:0010648	negative regulation of cell communication	0.0320856	0.0232572	0.262055	1	Eif3a,Hspa5,Stat1,Gnb2l1,Strap,Phb,
GO:0042594	response to starvation	0.0106952	0.00538061	0.262537	1	Hspa5,Rab1,
GO:0030802	regulation of cyclic nucleotide biosynthetic process	0.0106952	0.00552762	0.272597	1	Flna,Nme2,
GO:0030808	regulation of nucleotide biosynthetic process	0.0106952	0.00552762	0.272597	1	Flna,Nme2,
GO:0080135	regulation of cellular response to stress	0.0160428	0.00982035	0.273484	1	Rps3,Lmnb1,Npm1,
GO:0007167	enzyme linked receptor protein signaling pathway	0.0320856	0.0236394	0.274012	1	Vim,Hspa5,Csnk2b,Flna,Strap,Iqgap1,
GO:0006508	proteolysis	0.0427807	0.0332539	0.274801	1	Psma6,Hspa5,Hsp90b1,Cd2ap,Ranbp1,Gnb2l1,Myh9,Phb,
GO:0046649	lymphocyte activation	0.026738	0.0189645	0.27498	1	Rpl22,Cebpb,Myh9,Impdh2,Rps6,
GO:0002521	leukocyte differentiation	0.0213904	0.0143483	0.275118	1	Rpl22,Cebpb,Rps6,Nme2,
GO:0043549	regulation of kinase activity	0.026738	0.0189939	0.276019	1	Rps3,Hspa5,Lmnb1,Npm1,Iqgap1,
GO:0035556	intracellular signal transduction	0.0748663	0.0629208	0.276123	1	Rps3,Eif3a,Kpnb1,Eef1d,Lmnb1,Ywhaq,Npm1,Rps6,Stat1,Rab1,Gnb2l1,Ifi204,Flna,Phb,
GO:0007411	axon guidance	0.0106952	0.00567463	0.282652	1	Myh10,Rpl24,
GO:0010001	glial cell differentiation	0.0106952	0.00567463	0.282652	1	Vim,Phgdh,
GO:0048839	inner ear development	0.0106952	0.00567463	0.282652	1	Ifi204,H2-K1,
GO:0052548	regulation of endopeptidase activity	0.0106952	0.00570404	0.284661	1	Stat1,Gnb2l1,
GO:0045944	positive regulation of transcription from RNA polymerase II promoter	0.0374332	0.0288142	0.285751	1	Stat1,Cebpb,Atad2b,Tcea1,Ddx58,Nme2,Tceb2,
GO:0016570	histone modification	0.0160428	0.0101732	0.291172	1	Fmr1,Sfpq,Phb,
GO:2000241	regulation of reproductive process	0.0106952	0.00582165	0.292695	1	Pabpc1,P4hb,
GO:0060326	cell chemotaxis	0.0106952	0.00585105	0.294702	1	Rps19,Rpl13a,
GO:0007018	microtubule-based movement	0.0106952	0.00588045	0.296707	1	Rab1,Dync1h1,
GO:0045137	development of primary sexual characteristics	0.0106952	0.00590985	0.298712	1	Cebpb,Eif2s2,
GO:0030155	regulation of cell adhesion	0.0160428	0.010379	0.301529	1	Col1a1,Tpm1,Iqgap1,
GO:0071900	regulation of protein serine/threonine kinase activity	0.0160428	0.0104084	0.303011	1	Rps3,Lmnb1,Iqgap1,
GO:0009190	cyclic nucleotide biosynthetic process	0.0106952	0.00599806	0.304722	1	Flna,Nme2,
GO:0010740	positive regulation of intracellular protein kinase cascade	0.0213904	0.0150834	0.305434	1	Flna,Eef1d,Lmnb1,Phb,
GO:0070647	protein modification by small protein conjugation or removal	0.026738	0.0198465	0.306476	1	Rps3,Hspa5,Uba2,Gbp4,Npm1,
GO:0006184	GTP catabolic process	0.0106952	0.00605686	0.308724	1	Gnb2l1,Iqgap1,
GO:0010038	response to metal ion	0.0106952	0.00605686	0.308724	1	Sec31a,Iqgap1,
GO:0031098	stress-activated protein kinase signaling cascade	0.0106952	0.00605686	0.308724	1	Rps3,Lmnb1,
GO:0033124	regulation of GTP catabolic process	0.0106952	0.00605686	0.308724	1	Gnb2l1,Iqgap1,
GO:0043087	regulation of GTPase activity	0.0106952	0.00605686	0.308724	1	Gnb2l1,Iqgap1,
GO:0043408	regulation of MAPKKK cascade	0.0213904	0.015201	0.310322	1	Rps3,Eif3a,Lmnb1,Phb,
GO:0009207	purine ribonucleoside triphosphate catabolic process	0.0106952	0.00608627	0.310723	1	Gnb2l1,Iqgap1,
GO:0051091	positive regulation of transcription factor activity	0.0106952	0.00608627	0.310723	1	Psma6,Npm1,
GO:0090047	positive regulation of transcription regulator activity	0.0106952	0.00608627	0.310723	1	Psma6,Npm1,
GO:0005975	carbohydrate metabolic process	0.026738	0.0199935	0.311781	1	Tpi1,Mdh2,Rpn1,Aimp1,Pkm,
GO:0009203	ribonucleoside triphosphate catabolic process	0.0106952	0.00611567	0.31272	1	Gnb2l1,Iqgap1,
GO:0001558	regulation of cell growth	0.0160428	0.010673	0.316357	1	Rpl4,Gnb2l1,Phb,
GO:0009146	purine nucleoside triphosphate catabolic process	0.0106952	0.00620388	0.318707	1	Gnb2l1,Iqgap1,
GO:0001654	eye development	0.0160428	0.0107612	0.320809	1	Myh10,Vim,Rpl24,
GO:0016567	protein ubiquitination	0.0213904	0.0154656	0.321347	1	Rps3,Hspa5,Gbp4,Npm1,
GO:0035295	tube development	0.0213904	0.0154656	0.321347	1	Stat1,Csnk2b,Rps7,Rpl13a,
GO:0048638	regulation of developmental growth	0.0106952	0.00629208	0.324681	1	Cdk1,Rpl4,
GO:0070482	response to oxygen levels	0.0106952	0.00629208	0.324681	1	Hsp90b1,P4hb,
GO:0009154	purine ribonucleotide catabolic process	0.0106952	0.00635089	0.328656	1	Gnb2l1,Iqgap1,
GO:0050778	positive regulation of immune response	0.0160428	0.0109376	0.329715	1	H2-K1,Rps19,Phb,
GO:0023056	positive regulation of signaling	0.0374332	0.0304019	0.332484	1	Csnk2b,Col1a1,Erh,Flna,Eef1d,Lmnb1,Phb,
GO:0051604	protein maturation	0.0106952	0.00640969	0.332625	1	Serpinh1,Phb,
GO:0032870	cellular response to hormone stimulus	0.0160428	0.0110258	0.334168	1	Stat1,Acaca,Msn,
GO:0009143	nucleoside triphosphate catabolic process	0.0106952	0.00643909	0.334607	1	Gnb2l1,Iqgap1,
GO:0050769	positive regulation of neurogenesis	0.0106952	0.00643909	0.334607	1	Vim,Rpl4,
GO:0010647	positive regulation of cell communication	0.0374332	0.0305195	0.335997	1	Csnk2b,Col1a1,Erh,Flna,Eef1d,Lmnb1,Phb,
GO:0009261	ribonucleotide catabolic process	0.0106952	0.0064685	0.336587	1	Gnb2l1,Iqgap1,
GO:0051100	negative regulation of binding	0.0106952	0.0065273	0.340543	1	Flna,Rpl11,
GO:0043583	ear development	0.0106952	0.0065567	0.342518	1	Ifi204,H2-K1,
GO:0006917	induction of apoptosis	0.0106952	0.0065861	0.344491	1	Ifi204,H2-K1,
GO:0012502	induction of programmed cell death	0.0106952	0.0065861	0.344491	1	Ifi204,H2-K1,
GO:0044262	cellular carbohydrate metabolic process	0.0213904	0.0160242	0.344709	1	Tpi1,Rpn1,Aimp1,Pkm,
GO:0051240	positive regulation of multicellular organismal process	0.026738	0.0209344	0.345991	1	Cdk1,Cebpb,Ddx58,Tpm1,Rps19,
GO:0045926	negative regulation of growth	0.0106952	0.00661551	0.346462	1	Gnb2l1,Phb,
GO:0042692	muscle cell differentiation	0.0160428	0.0112905	0.347517	1	Lmna,Myh10,Myh9,
GO:0019953	sexual reproduction	0.026738	0.021052	0.350289	1	Cct6a,Hmga1,Hist1h1a,Eif2s2,Rps6,
GO:0048705	skeletal system morphogenesis	0.0106952	0.00667431	0.350399	1	Col1a1,Serpinh1,
GO:0048871	multicellular organismal homeostasis	0.0106952	0.00685072	0.36216	1	Acaca,Strap,
GO:0055114	oxidation-reduction process	0.0320856	0.0263738	0.362478	1	Fasn,Tpi1,Mdh2,Phgdh,Impdh2,Lbr,
GO:0010035	response to inorganic substance	0.0160428	0.0116139	0.363798	1	Rps3,Sec31a,Iqgap1,
GO:0009896	positive regulation of catabolic process	0.0106952	0.00688013	0.364113	1	Pabpc1,Gnb2l1,
GO:0043388	positive regulation of DNA binding	0.0106952	0.00688013	0.364113	1	Psma6,Npm1,
GO:0030217	T cell differentiation	0.0106952	0.00690953	0.366064	1	Rpl22,Rps6,
GO:0043062	extracellular structure organization	0.0160428	0.0117021	0.368228	1	Anxa2,Col1a1,Serpinh1,
GO:0007548	sex differentiation	0.0106952	0.00696833	0.369958	1	Cebpb,Eif2s2,
GO:0042063	gliogenesis	0.0106952	0.00699774	0.371901	1	Vim,Phgdh,
GO:0003007	heart morphogenesis	0.0106952	0.00702714	0.373842	1	Flna,Tpm1,
GO:0043405	regulation of MAP kinase activity	0.0106952	0.00705654	0.375781	1	Rps3,Iqgap1,
GO:0048608	reproductive structure development	0.0106952	0.00708594	0.377717	1	Cebpb,Eif2s2,
GO:0032504	multicellular organism reproduction	0.026738	0.0218753	0.380437	1	Cebpb,Hmga1,Hist1h1a,Eif2s2,Rps6,
GO:0048609	multicellular organismal reproductive process	0.026738	0.0218753	0.380437	1	Cebpb,Hmga1,Hist1h1a,Eif2s2,Rps6,
GO:0018193	peptidyl-amino acid modification	0.026738	0.0219635	0.383669	1	Ehd4,Rpn1,Cdk1,Gnb2l1,P4hb,
GO:0045321	leukocyte activation	0.026738	0.0220517	0.3869	1	Rpl22,Cebpb,Myh9,Impdh2,Rps6,
GO:0070372	regulation of ERK1 and ERK2 cascade	0.0106952	0.00726236	0.389282	1	Eif3a,Phb,
GO:0055001	muscle cell development	0.0106952	0.00735056	0.395029	1	Lmna,Myh10,
GO:0008015	blood circulation	0.0160428	0.0122901	0.397608	1	Stat1,Srsf1,Tpm1,
GO:0003013	circulatory system process	0.0160428	0.0123195	0.399068	1	Stat1,Srsf1,Tpm1,
GO:0030162	regulation of proteolysis	0.0106952	0.00752698	0.406449	1	Gnb2l1,Phb,
GO:0050727	regulation of inflammatory response	0.0106952	0.00752698	0.406449	1	Rps19,Phb,
GO:0001819	positive regulation of cytokine production	0.0106952	0.00764459	0.414005	1	Cebpb,Ddx58,
GO:0018105	peptidyl-serine phosphorylation	0.0106952	0.00767399	0.415887	1	Cdk1,Gnb2l1,
GO:0007276	gamete generation	0.0213904	0.0177884	0.418379	1	Hmga1,Hist1h1a,Eif2s2,Rps6,
GO:0070371	ERK1 and ERK2 cascade	0.0106952	0.00773279	0.419641	1	Eif3a,Phb,
GO:0002683	negative regulation of immune system process	0.0106952	0.00776219	0.421513	1	Cebpb,Rps19,
GO:0008202	steroid metabolic process	0.0106952	0.00776219	0.421513	1	Hdlbp,Lbr,
GO:0018209	peptidyl-serine modification	0.0106952	0.00814442	0.445569	1	Cdk1,Gnb2l1,
GO:0019221	cytokine-mediated signaling pathway	0.0106952	0.00829144	0.454673	1	Stat1,Csnk2b,
GO:0016569	covalent chromatin modification	0.0160428	0.013525	0.457954	1	Fmr1,Sfpq,Phb,
GO:0000165	MAPKKK cascade	0.0213904	0.018788	0.459382	1	Rps3,Eif3a,Lmnb1,Phb,
GO:0009628	response to abiotic stimulus	0.0213904	0.0190527	0.47008	1	Fmr1,Stat1,Eef1d,Actb,
GO:0007264	small GTPase mediated signal transduction	0.0160428	0.0138779	0.474744	1	Kpnb1,Rab1,Ywhaq,
GO:0048610	cellular process involved in reproduction	0.0160428	0.0138779	0.474744	1	Cct6a,Rab1,Eif2s2,
GO:0040008	regulation of growth	0.0213904	0.0191997	0.475991	1	Cdk1,Rpl4,Gnb2l1,Phb,
GO:0006887	exocytosis	0.0106952	0.00876187	0.483222	1	Myh10,Fmr1,
GO:0060562	epithelial tube morphogenesis	0.0106952	0.00893828	0.49369	1	Csnk2b,Rps7,
GO:0043410	positive regulation of MAPKKK cascade	0.0106952	0.00902649	0.498874	1	Lmnb1,Phb,
GO:0052547	regulation of peptidase activity	0.0106952	0.00902649	0.498874	1	Stat1,Gnb2l1,
GO:0008610	lipid biosynthetic process	0.0160428	0.0144659	0.502188	1	Fasn,Acaca,Lbr,
GO:0016311	dephosphorylation	0.0106952	0.0100556	0.556791	1	Hsp90b1,Iqgap1,
GO:0007420	brain development	0.0160428	0.015936	0.567417	1	Myh10,Hspa5,Aars,
GO:0050776	regulation of immune response	0.0160428	0.0160536	0.572408	1	H2-K1,Rps19,Phb,
GO:0032101	regulation of response to external stimulus	0.0160428	0.016083	0.57365	1	Anxa2,Rps19,Phb,
GO:0030098	lymphocyte differentiation	0.0106952	0.010379	0.573993	1	Rpl22,Rps6,
GO:0046903	secretion	0.026738	0.0274617	0.576604	1	Anxa2,Myh10,Fmr1,Rab1,Copa,
GO:0009314	response to radiation	0.0106952	0.0104378	0.577068	1	Fmr1,Eef1d,
GO:0009725	response to hormone stimulus	0.0160428	0.0163182	0.583506	1	Stat1,Acaca,Msn,
GO:0007165	signal transduction	0.149733	0.154862	0.583939	1	Rps3,Fmr1,Hspa5,Erh,Strap,Rps6,Sept2,Iqgap1,Lmna,Vim,Stat1,Col1a1,Gnb2l1,Aars,Eif3a,Kpnb1,Eef1d,Lmnb1,Npm1,Ywhaq,Nme2,Anxa2,Csnk2b,Rab1,Ifi204,Flna,Phb,Rps19,
GO:0006631	fatty acid metabolic process	0.0106952	0.0105848	0.584686	1	Fasn,Acaca,
GO:0007005	mitochondrion organization	0.0106952	0.0106142	0.586197	1	Lmna,Phb,
GO:0035239	tube morphogenesis	0.0106952	0.0107906	0.595181	1	Csnk2b,Rps7,
GO:0006954	inflammatory response	0.0160428	0.0166123	0.595624	1	Aimp1,Rps19,Phb,
GO:0051093	negative regulation of developmental process	0.0213904	0.0227867	0.61066	1	Stat1,Hspa9,Strap,Nme2,
GO:0016055	Wnt receptor signaling pathway	0.0106952	0.0111141	0.611272	1	Csnk2b,Col1a1,
GO:0023052	signaling	0.160428	0.170386	0.647299	1	Rps3,Fmr1,Hspa5,Erh,Vdac1,Strap,Rps6,Sept2,Iqgap1,Lmna,Vim,Stat1,Col1a1,Gnb2l1,Aars,Eif3a,Kpnb1,Eef1d,Lmnb1,Npm1,Ywhaq,Nme2,Anxa2,Csnk2b,Aimp1,Rab1,Ifi204,Flna,Phb,Rps19,
GO:0045596	negative regulation of cell differentiation	0.0160428	0.0181412	0.65488	1	Hspa9,Strap,Nme2,
GO:0048598	embryonic morphogenesis	0.0160428	0.0181412	0.65488	1	Gnb2l1,Rps7,Rps6,
GO:0006811	ion transport	0.026738	0.0301079	0.657601	1	Cltc,Vdac1,Vdac2,Ywhaq,Sept2,
GO:0003001	generation of a signal involved in cell-cell signaling	0.0106952	0.0122901	0.665682	1	Fmr1,Rab1,
GO:0023061	signal release	0.0106952	0.0122901	0.665682	1	Fmr1,Rab1,
[truncated: 28 more rows]
