# Supplementary material for: ISG15 conjugation to proteins on nascent DNA mitigates DNA replication stress
Source: Nat Commun. 2022 Oct 10;13:5971. doi: 10.1038/s41467-022-33535-y (PMC9550767; doi:10.1038/s41467-022-33535-y)
Supplement: Supplementary file 7 — Supplementary Data 5 [file 41467_2022_33535_MOESM7_ESM.xlsx]

## Sheet: Antibodies
Protein	Company	Product Number	Dilution
Nbs1	CST	3002	1:1000
Chk1	CST	2360	1:1000
pChk1 pS345	CST	2348	1:1000
H2aX	Bethyl	A300-083A	1:20000
yH2ax (pS129)	Abcam	ab-2983	1:2000
Kap1	Santa Cruz	SC-136102	1:5000
pKap1 pS824	Abcam	ab-70369	1:5000
Rpa32 (4E4)	CST	2208	1:10000
pRpa32 pS4/8	Bethyl	A300-245A	1:1000
Gapdh (6C5)	Santa Cruz	sc-32233	1:1000
Actin-Hrp	Abcam	ab-49900	1:30000
H3	Abcam	ab-1791	1:400000
Isg15 (E-9)	Santa Cruz	sc-166794	1:100
Pcna (PC10)	CST	2586	1:1000
Tbk1 (D1B4)	CST	3504	1:1000
pTbk1 (pS172)	CST	5483	1:500
pSTING (S365)	CST	72971	1:1000
cGAS (D3080)	CST	31659	1:1000
FLAG M2	Sigma	F1804	1:1000
Top2A	Santa Cruz	sc-365916	1:100
Smc3	CST	5696	1:1000
VCP	CST	2684	1:200
Fen1	Bethyl	A300-255A	1:1000
CRE	Millipore	69050	1:10000
Mre11	In house	N/A	1:10000
FLAG-HRP	Sigma	A8592	1:750
Rabbit anti-Mouse Hrp	Sigma-Aldrich	AP160P	1:10000
Goat anti-Rabbit Hrp	Sigma-Aldrich	AP156P	1:10000
BrdU for CldU	Abcam	ab6326	1:5
(B44)BrdU for IdU	BD	347580	1:10
ssDNA	Millipore	MAB3034	01:20:00
Goat anti-mouse Alexafluor 488 plus	Life Technologues	A32723	1:100
Goat anti-Rat Alexafluor 568	Life Technologues	A11077	1:100
Goat anti-mouse Alexafluor 647	Life Technologues	A21236	1:100

## Sheet: qPCR Primers
Name	Sequence	Reference
ISG15 qPCR-4-F	GGTGTCCGTGACTAACTCCAT	This Study
ISG15-qPCR-4-R	TGGAAAGGGTAAGACCGTCCT	This Study
qPCRmGAPDH-R1	TTGATGGCAACAATCTCCAC	This Study
qPCRmGAPDH-F1	CGTCCCGTAGACAAAATGGT	This Study

## Sheet: Crispr Guides+Templates
Target Gene	Guide Sequence
ISG15	CACCGTCATGGAGTTAGTCA
cGAS	ACGCAAAGATATCTCGGAGG
USP18	ACGGCACGTTGTATTTCTGC
P53	GACCCTGTCACCGAGACC
ISG15-tagging	ATTGGACTCACCATTGCTGC
3FLAG-6HIS-Tagging-Template	TGGTTTCTGGAAACTCCGCCTCTTCACACCCACAGCTCATACTTAAAAGAGTCGACCCAGTCTCTGACTCTGAGAGTCGATCCAGTCTCTGACTGTGAGAGCAAGCAGCCAGAAGCAGACTCCTTAATTCCAGGGGACCTAGAGCTAGAGATGGACTACAAAGACCATGACGGTGATTATAAAGATCATGACATCGATTACAAGGATGACGATGACAAGCACCACCACCACCACCACATGGTGAGTCCAATTTGGGACAGAGGCAGATGGGTTTCATTTTAGTTGACTTTACTCCATTCCTTGATAGGGTCTTCCAGAGACAGAATAGTCACAGTATGAGAACTTTGCTCAGATACCAGCTCTAGATCCCTTAAGGCTGGGCCCAGA
Primers for Amplification of Tagging Template
ISG15-homology-PCR-F	TGGTTTCTGGAAACTCCGCCT
ISG15-gblock-PCR-R	TCTGGGCCCAGCCTTAAGGG

## Sheet: Crispr Genotyping Primers
Gene	Genotyping Primer Sequence	Genotyping Restriction Enzyme
ISG15		TSP45I
ISG15-crispr-geno-1F	GTTTTATGGTTGGGGGTCACTA
ISG15-crispr-geno-3R	TCTGCGTCAGAAAGACCTCATA
cGAS		ECORV
cGAS-F1	AAAGTCGTAAGGGGACCTAG
cGAS-R1	AGGTCTTGACGCTCACCTTC
cGAS-R2	CCAAACAGCTGAGGAGGCAA
USP18		PSTI
Usp18 F 1	GGGAGGGATTCTTTAACTGCTT
USP18 R 1	GGTGCTGGGCTAGTCTCTTAAA
USP18 F 2	GAGTTGCCTGGCTGTTCTTACT
USP18 R 2	CTGGGCTAGTCTCTTAAAGCCA
p53		N/A
P53_gPCR-F	GAGAACACAGTCCTGAGGGTTC
P53_gPCR-R	TTTTTGGTGAGAAGGGGTCTTA
3FLAG-6HIS-ISG15		N/A
ISG15-tag-geno-1F	CCGAAACAGAAAATAGCTCTGG
ISG15-tag-geno-1R	TCTGGAAGACCCTATCAAGGAA
ISG15-tag-geno-2F	TCTTCACACCCACAGCTCATAC
ISG15-tag-geno-2R	TCTGGAAGACCCTATCAAGGAA
ISG15-tag-geno-3F	ATGCCGTAGGAAAAGGAAACCGA
ISG15-tag-geno-3R	CGGAGGCCTCGGTTCTAAAGG
ISG15-tag-geno-4F	CAGCTTTGACCCTTGAGAGCC
ISG15-tag-geno-4R	ATGCAAAGCACCAGTCACAGG
