# Supplementary material for: ISG15 conjugation to proteins on nascent DNA mitigates DNA replication stress
Source: Nat Commun. 2022 Oct 10;13:5971. doi: 10.1038/s41467-022-33535-y (PMC9550767; doi:10.1038/s41467-022-33535-y)
Supplement: Supplementary file 9 — Source Data [file 41467_2022_33535_MOESM9_ESM.xlsx]

## Sheet: Figure 1B
Fork Speed (Kb/min)
No 4OHT	3 Days	4 Days
1.68	2.52	0.83
1.88	1.34	1.94
1.21	1.74	1.59
1.35	1.17	2.06
1.83	1.9	1.26
1.7	1.27	2.13
1.29	1.8	1.14
1.53	1.66	1.03
1.11	1.8	1.39
1.84	2.02	1.82
1.78	0.36	1.3
1.3	0.73	1.56
1.39	0.93	1.18
2.1	1.35	1.94
1.41	0.61	1.41
1.17	0.63	1.73
2.02	2	1.73
2.66	1.07	2.12
1.69	1.57	1.12
2.3	1.05	1.76
1.61	2.04	0.76
1.76	1.05	0.99
1.11	1.49	1.96
2.72	0.3	0.52
2.62	1.6	1.61
1.45	1.65	1.71
1.66	1.53	1.45
0.89	1.23	1.8
1.66	2.82	1.35
1.01	1.37	1.68
1.71	2.64	1.78
2.2	1.03	1.27
1.54	0.97	0.77
1.88	1.37	0.63
0.95	1.8	1.37
1.61	1.57	1.63
1.96	0.56	1.11
1.67	0.55	1.09
1.49	1.86	1.29
2.1	1.25	1.49
2.26	1.17	1.23
1.52	1.47	2.06
2.1	1.63	1.33
2.51	1.86	1.84
1.13	1.68	1.37
1.7	1.41	1.75
1.55	2.12	2.91
2.18	2.3	1.5
2.1	1.05	1.82
2.48	1.66	0.95
1.61	0.79	1.31
1.8	1.73	1.38
2.44	1.63	0.13
1.33	2.44	1.43
2.16	1.09	1.55
0.8	1.47	1.03
2.27	1.84	2
1.76	1.7	2.14
2.22	1.39	2.6
1.94	1.17	0.91
1.83	0.57	2
2.42	2.32	1.13
1.88	2.18	1.25
2.95	0.64	1.17
1.43	2.3	1.01
1.35	1.11	1.37
1.88	1.19	1.43
1.76	2.49	1.43
2.24	1.09	1.33
1.31	1.05	0.34
1.85	0.91	0.36
2.12	1.27	1.66
1.83	0.45	0.95
1.92	1.78	1.42
1.41	1.98	1.49
1.32	2.06	2.02
1.77	0.85	0.73
1.47	1.02	1.61
2.64	1.4	0.69
1.8	1.68	1.13
1.8	1.13	1.03
2.12	1.17	1.19
2.22	1.31	1.39
1.7	1.29	2.14
2.3	1.25	1.74
2.34	1.84	1.68
1.19	1.71	1.31
1.96	0.79	1.07
1.57	1.15	1.09
0.93	1.13	1.51
1.45	1.61	2.2
1.16	1.41	1.41
1.56	1.37	1.75
1.39	0.52	1.47
1.98	1.07	2.16
1.96	1.88	1.11
2.14	1.8	1.62
2.16	1.84	0.89
2.24	1.33	1.67
1.55	1.53	1.25
1.8	1.35	2.28
2.08	1.31	1.52
2.18	0.56	0.77
2.08	1.43	2.24
1.17	1.19	1.27
1.62	0.71	2.4
1.43	0.54	1.62
0.97	0.21	2.2
2.41	1.53	1.43
2.14	1.2	0.81
2.14	1.91	1.47
2.2	2.02	1.07
2.12	0.73	1.33
1.39	1.89	1.51
1.98	0.92	1.68
1.13	2.23	1.47
2.02	2.38	1.67
1.67	1.9	1.43
2.02	1.09	1.57
1.75	0.76	1.17
1	1.21	1.94
1.91	1.2	1.47
0.92	1.83	2.18
2.53	1.31	1.17
1.82	0.89	1.32
1.74	0.45	0.15
2.33	1.32	0.3
2.48	1.05	1.01
2.04	0.79	1.69
1.67	1.63	1.5
2.06	1.69	1.38
2.35	0.77	0.57
2.18	1.68	1.32
2.3	1.33	0.98
1	1.72	1.98
2.27	2.16	2.38
2.89	1.42	1.45
1.33	1.35	2.2
1.25	1.39	0.72
1.1	1.35	1.94
1.5	1.11	1.6
2.51	1.6	1.59
1.28	1.77	0.94
1.29	0.86	1.98
1.88	0.65	2.16
1.29	1.06	2.04
2.46	0.97	1.13
1.78	1.35	1.82
2.5	2.22	1.13
1.88	1.23	1.43
1.23	1.69	1.11
1.65	1.47	1.29
1.48	1.25	1.03
1.97	1.09	1.41
1.74	1.59	1.16
1.21	0.77	1.35
2.84	2.12	0.97
2.06	1.13	1.15
2.53	1.25	1.29
1.52	1.33	1.39
1.6	1.35	1.75
2.06	1.51	1.07
2.25	1.65	1.04
1.88	1.75	1.21
1.92	0.91	1.56
0.74	1.05	0.82
1.59	1.47	1.82
1.5	1.45	1.27
1.42	1.07	1.29
1.41	0.89	1.26
1.63	1.3	1.67
1.58	0.51	2
1.5	1.91	1.88
1.33	2.24	1.47
1.66	1.35	1.57
2.35	1.01	0.73
2.32	1.16	0.88
1.38	0.92	1.82
1.41	1.8	1.76
2.01	1.57	1.74
1.87	1.98	1.2
2.23	1.12	1.44
2.21	1.72	1.27
1.65	0.54	1.26
2.18	1.26	1.35
1.75	1.32	1.01
1.25	1.04	1.38
1.51	0.89	1.65
1.56	0.73	1.83
2.84	0.76	1.91
1.61	1.82	0.68
1.23	1.57	1.54
1.44	0.88	0.65
1.47	0.67	0.54
1.84	0.68	1.32
1.79	0.82	0.71
1.66	2.25	2.16
2.02	2.28	0.67
2.2	0.71	2.06
1.89	1.73	1.94
1.48	1.75	1.76
2.37	1.44	0.93
1.75	0.44	2.22
2.1	1.21	1.5
2.14	1.07	1.38
1.26	2.09	1.39
1.81	1.35	1.45
	1.07	1.26
	1.53	1.03
	0.38	0.97
	0.77	1.48
	1.04	1.35
	1.51	0.71
	1.35	1.56
	1.3	1.68
	1.72	1.65
	1.26	1.4
	1.48	0.78
	0.68	1.33
	1.07	0.61
	2.16	1.68
	2.15	0.94
	1.12	1.35
	1.15	0.6
	1.86	0.84
	1.59	0.99
	1.01	1.15
	2.18	1.12
	0.77	0.94
	1.32	1.81
	1.85	1.72
	1.65	1.3
	0.86	0.61
	1.04	1.11
	0.92	1.14
	0.38	0.64
	1.95	0.62
	0.82	1.02
	1.21	1.88
	0.95	1.89
	0.65	2.08
	1.44	1
	1.47	1.33
	0.73	1.7
	1.59	1.01
		0.82
		1.35
		1.17
		1.31
		1.78
		1.27
		1.22
		1.34
		1.02
		1.18
		1.41
		1.85
		1.67
		0.96
		2.44
		1.25
		0.67
		0.95
		1.66
		0.89
		1.29
		1
		1.19
		1.54
		0.91
		1.28
		0.61
		1.4
		1.36
		1.71
		0.85
		0.8
		0.5
		2.1
		0.84
		0.49
		1.72
		1.45
		1.24
		1.85
		0.86
		1.09
		1.72
		1.97
		0.96
		0.99
		0.95
		0.66
		1.62
		1.08
		1.59
		0.86
		1.3
		0.92
		2.09
		1.48
		0.95
		0.47
		1.81
		1.02
		0.63
		0.75
		0.92
		1.83
		1.45
		1.33
		1.5
		1.18
		1.3
		2.74
		1.2
		1.23
		0.65
		1.16
		1.47
		1.05
		0.98
		1.11

## Sheet: Figure 1C
Fork Length (µm)
No 4-OHT			3 Days post 4-OHT			4 Days post 4-OHT
Left Fork	Right Fork		Left Fork	Right Fork		Left Fork	Right Fork
28.75	32.68		38.43	49.62		23.15	4.77
24.21	25.41		11.23	14.22		25.42	23.62
31.88	28.57		23.7	25.16		20.88	21.11
24.2	23		28.2	27.56		29.97	38.83
21.79	22.7		20.23	19.98		55.73	27.03
10.91	11.51		13.92	26.32		16.79	18.16
9.38	12.41		15.13	15.14		34.2	28.27
35.85	45.61		33.374	32.73		32.72	19.32
19.36	19.78		19.36	31.2		26.29	9.98
19.51	19.56		22.29	29.07		10.77	15.99
19.67	19.07		18.16	19.39		11.35	39.06
19.97	20.89		25.14	23.33		35.43	19.76
26.93	24.5		27.23	30.86		3.95	23
20.88	22.1		23.9	24.811		22.7	16.64
29.95	28.74		18.76	24.51		18.48	21.2
26.35	27.24		19.37	13.92		35.129	33.59
5.5	5.8		12.71	8.47		2.72	19.1
22.44	23.04		6.06	6.99		13.92	13.61
11.76	17.48		8.77	5.45		26.329	19.98
10.68	11.58		17.55	4.55		15.43	22.39
23.61	33.58		12.4	11.5		25.13	24.22
21.79	21.64		47.2	44.78		28.14	10
22.1	19.1		38.424	38.75		23.01	9.68
24.51	19.97		21.48	23.91		19.69	22.4
19.68	19.39		19.07	20.57		3.03	19.37
17.25	18.15		16.34	23.9		28.25	24.51
21.39	21.27		25.42	36.02		36.31	13.32
29.05	31.99		25.51	33.59		12.11	11.5
25.87	25.12		32.28	35.1		5.52	22.49
30.56	31.65		41.15	38.73		10.66	16.78
20.88	22.01		32.99	35.01		25.12	23.02
22.09	23.3		27.23	22.69		20.35	29.07
19.07	18.77		21.88	21.23		16.68	15.78
16.34	16.04		14.53	13.01		11.51	5.75
26.62	25.42		24.3	29.73		16.038	19.9
24.51	24.81		29.06	28.16		36.614	32.677
18.76	19.06		29.87	14.3		22.1	27.84
26.32	26.03		15.43	11.83		23.07	21.82
19.67	21.79		9.1	8.77		25.78	20.9
18.76	19.08		37.23	21.8		26.16	46.95
29.5	31.77		15.13	15.43		27.9	14.94
21.19	23.6		30.27	23.92		19.37	21.53
15.74	15.73		30.05	19.1		27.23	6.96
27.56	20.59		16.45	12.1		19.06	22.11
18.76	19.67		27.24	26.63		6.36	38.76
17.55	18.47		33.28	23.3		13.34	18.77
21.18	20.88		25.42	21.49		30.87	30.29
35.73	26.63		21.8	14.54		24.22	22.71
17.55	17.25		38.13	28.44		13.01	31.17
32.68	33.59		15.73	14.83		16.94	25.422
27.83	23.61		15.44	9.38		15.14	13.65
29.04	29.96		20.911	20.58		18.15	16.64
33.59	31.17		21.18	20.58		20.43	19.75
28.14	27.24		18.15	21.18		5.68	30.87
23.9	26.02		20.88	7.29		29.73	32.45
20.28	18.16		23.38	22.01		56.5	30.18
7.94	7.72		21.79	32.68		28.14	28.37
5.45	5.22		25.65	24.52		25.19	19.29
8.95	5.98		24.8	25.68		19.06	23.37
25	25.68		14.67	15.89		18.84	22.01
25.43	24.14		22.09	13.17		13.16	14.98
13.48	12.92		15.94	11.43		22.01	19.52
17.98	16.89		18.84	19.97		26.11	25.89
6.36	6.92		27.46	29.95		19.08	25.48
12.51	12.06		23.16	15.44		24.22	22.4
11.05	9.99		19.67	24.82		17.55	19.08
21.79	20.2		13.02	9.53		32.68	24.22
22.01	25.87		20.42	24.73		25.14	23.31
14.75	15.1		21.1	19.07		26.02	23
28.41	28.21		26.33	25.19		24.29	22.48
24.05	22.46		22.09	9.38		24.05	22.7
17.7	27.46		22.09	23.9		16.57	20.65
37.92	36.09		13.77	8.02		8.85	13.16
15.46	17.02		17.48	13.16		49.7	24.74
22.54	27.23		22.46	15.66		22.75	22.78
7.56	7.87		9.53	17.7		7.26	7.49
14.09	15.28		8.85	9.31		5.01	12.05
28.59	29.65		8.63	15.44		20.22	23.6
5.6	6.2		30.56	22.84		18.15	20.88
18.02	15.59		19.06	22.92		12.48	11.12
18	17.85		8.78	9.08		14.76	13.4
25.11	21.18		21.33	15.88		22.03	22.04
			8.63	10.89		16.14	15.94
			7.49	10.66		23.6	22.69
			10.89	9.76		22.7	21.56
			4.54	3.86		28.59	32.34
			30.18	23.15		21.33	16.11
			7.54	6.14		14.75	7.72
			28.14	19.52		19.52	8.17
			7.72	8.62		30.71	14.22
			9.76	15.43		21.63	24.53
			12.73	12.03		31.32	22.4
			23.83	20.42		26.47	23.61
			15.28	14.07		8.4	6.6
			39.48	21.1		6.81	5.67
			13.61	15.43		18.61	14.3
			18.84	28.59		33.76	34.5
			12.03	12.48		14.83	7.88
			12.71	7.04		10.6	6.81
			24.96	12.94		24.51	21.79
			6.81	3.4		18.02	13.93
			34.72	19.06		28.3	22.99
			11.8	17.02		18.61	21.78
			21.58	16.34		18	6.35
			17.7	22.75		26.17	12.86
			10.45	20.89		22.24	19.97
						4.39	11.35
						20.59	32.23
						7.11	13.31
						9.23	13.56
						8.94	11.04
						11.96	8.03
						15.3	21.03
						17.4	4.69
						20.12	11.2
						11.04	12.56
						19.11	15.21
						15.59	17.7
						9.23	12.27
						20.42	25.57
						4.99	6.81
						13.16	12.03

## Sheet: Figure 1D
See Supplementary Table 1 for data

## Sheet: Figure 1E
See Supplementary Table 2 for data

## Sheet: Figure 2B
Fold ISG15 Expression over WT
Nbs1-/-	Atm-/-	WT
9.77	3.38	1
6.04	1.7	1
7.51	1.64	1

## Sheet: Figure 3A
Micronuclei
Repeat	No Micronuclei	With Micronuclei	Total Cells	% with micronuclei	Average
4OHT-Exp.A	94	58	152	38.1579
4OHT-EXP.B	52	53	105	50.4762
4OHT-EXP.C	57	57	114	50	46.2114
No 4OHT-EXP.A	119	6	125	4.8
No 4OHT EXP-B	143	2	145	1.37931
No 4OHT EXP.C	140	6	146	4.10959	3.42963

## Sheet: Figure 3B
DAPI Bridges
Repeat	Total Cells	DAPI Bridges	Bridges per cell	Average
4OHT-Exp.A	152	6	0.0394737
4OHT-EXP.B	105	11	0.104762
4OHT-EXP.C	114	6	0.0526316	0.0656224
No 4OHT-EXP.A	125	0	0
No 4OHT EXP-B	145	0	0
No 4OHT EXP.C	146	0	0	0

## Sheet: Figure 4C
See Supplementary Table 3 for data

## Sheet: Figure 4D
See Supplementary Table 3 for data

## Sheet: Figure 4G
See Supplementary Table 4 for data

[truncated: 31 more sheets: Figure 5A, Figure 5B, Figure 5D, Figure 5E, Figure 5F, Figure 5H, Supplementary Figure 1B, Supplementary Figure 1C, Supplementary Figure 1D, Supplementary Figure 2A, Supplementary Figure 2B, Supplementary Figure 2C, Supplementary Figure 2D, Supplementary Figure 2E, Supplementary Figure 3A, Supplementary Figure 3B, Supplementary Figure 3C, Supplementary Figure 3D, Supplementary Figure 3E, Supplementary Figure 4A …]
